# Supplementary material for: Transcriptional profiling of sweetpotato (Ipomoea batatas) roots indicates down-regulation of lignin biosynthesis and up-regulation of starch biosynthesis at an early stage of storage root formation
Source: BMC Genomics. 2013 Jul 9;14:460. doi: 10.1186/1471-2164-14-460 (PMC3716973; doi:10.1186/1471-2164-14-460)
Supplement: Additional file 1 — Annotations of the two best hits for each contig (E value ≤ 1.0E-3). Annotations are listed in boxes I2 – I61,668. [file 1471-2164-14-460-S1.xls]

## Sheet: Two best hits for contig
NAME	SOURCE	TYPE	START	END	SCORE	STRAND	FRAME	DESCRIPTION	LENGTH	SIMILARITY
S_PBL_c10000	blastx	N_similarity	4	660	362	+	1	gi|224138500|ref|XP_002326618.1| predicted protein [Populus trichocarpa]	523	77% identities in 220 aa
S_PBL_c10000	blastx	N_similarity	4	660	367	+	1	gi|223550066|gb|EEF51553.1| Glycerol-3-phosphate transporter, putative [Ricinus communis]	563	79% identities in 220 aa
S_PBL_c10001	blastx	N_similarity	37	438	196	+	1	gi|224118064|ref|XP_002317723.1| predicted protein [Populus trichocarpa]	326	62% identities in 132 aa
S_PBL_c10002	blastx	N_similarity	53	187	65	+	2	gi|47848386|dbj|BAD22245.1| putative blight-associated protein p12 precursor [Oryza sativa Japonica Group]	131	60% identities in 45 aa
S_PBL_c10007	blastx	N_similarity	1	627	371	+	1	gi|224062379|ref|XP_002300825.1| predicted protein [Populus trichocarpa]	226	87% identities in 209 aa
S_PBL_c10007	blastx	N_similarity	1	627	371	+	1	gi|224085507|ref|XP_002307599.1| predicted protein [Populus trichocarpa]	222	88% identities in 209 aa
S_PBL_c10008	blastx	N_similarity	1	252	165	+	1	gi|157339679|emb|CAO44220.1| unnamed protein product [Vitis vinifera]	345	94% identities in 84 aa
S_PBL_c10008	blastx	N_similarity	1	252	165	+	1	gi|225430261|ref|XP_002285072.1| PREDICTED: hypothetical protein [Vitis vinifera]	428	94% identities in 84 aa
S_PBL_c1000	blastx	N_similarity	406	1332	578	+	1	gi|170676254|gb|ACB30366.1| Pto kinase interactor 1 [Capsicum annuum]	354	92% identities in 309 aa
S_PBL_c1000	blastx	N_similarity	406	1332	581	+	1	gi|3668069|gb|AAC61805.1| Pto kinase interactor 1 [Lycopersicon esculentum]	354	92% identities in 309 aa
S_PBL_c10010	blastx	N_similarity	1	198	79	+	1	gi|125572256|gb|EAZ13771.1| hypothetical protein OsJ_03696 [Oryza sativa Japonica Group]	272	62% identities in 65 aa
S_PBL_c10010	blastx	N_similarity	1	204	80	+	1	gi|115440349|ref|NP_001044454.1| Os01g0783500 [Oryza sativa (japonica cultivar-group)]	262	60% identities in 67 aa
S_PBL_c10011	blastx	N_similarity	2	409	223	+	2	gi|157343974|emb|CAO68907.1| unnamed protein product [Vitis vinifera]	428	82% identities in 139 aa
S_PBL_c10011	blastx	N_similarity	2	409	223	+	2	gi|225448980|ref|XP_002270458.1| PREDICTED: similar to ATVPS33 (Arabidopsis thaliana vacuolar protein sorting 33); protein transporter [Vitis vinifera]	593	82% identities in 139 aa
S_PBL_c10013	blastx	N_similarity	76	516	271	+	1	gi|225435052|ref|XP_002284344.1| PREDICTED: hypothetical protein [Vitis vinifera]	147	94% identities in 147 aa
S_PBL_c10013	blastx	N_similarity	76	516	273	+	1	gi|7387726|sp|O22582.3|H2B_GOSHI RecName: Full=Histone H2B	147	95% identities in 147 aa
S_PBL_c10014	blastx	N_similarity	138	338	114	+	3	gi|47558817|gb|AAT35532.1| CAPIP1 [Capsicum annuum]	186	77% identities in 67 aa
S_PBL_c10014	blastx	N_similarity	165	338	116	+	3	gi|157358179|emb|CAO65816.1| unnamed protein product [Vitis vinifera]	185	86% identities in 58 aa
S_PBL_c10015	blastx	N_similarity	3	251	161	+	3	gi|224119604|ref|XP_002331201.1| predicted protein [Populus trichocarpa]	610	92% identities in 83 aa
S_PBL_c10015	blastx	N_similarity	3	251	162	+	3	gi|224070782|ref|XP_002303234.1| predicted protein [Populus trichocarpa]	629	92% identities in 83 aa
S_PBL_c10016	blastx	N_similarity	1	249	140	+	1	gi|223542598|gb|EEF44137.1| conserved hypothetical protein [Ricinus communis]	528	71% identities in 83 aa
S_PBL_c10016	blastx	N_similarity	1	249	148	+	1	gi|224096556|ref|XP_002310656.1| predicted protein [Populus trichocarpa]	533	78% identities in 83 aa
S_PBL_c10019	blastx	N_similarity	198	371	84	+	3	gi|147785332|emb|CAN72852.1| hypothetical protein [Vitis vinifera]	171	74% identities in 58 aa
S_PBL_c10019	blastx	N_similarity	198	371	91	+	3	gi|224127268|ref|XP_002320029.1| predicted protein [Populus trichocarpa]	78	79% identities in 57 aa
S_PBL_c1001	blastx	N_similarity	3	359	232	+	3	gi|157357515|emb|CAO64073.1| unnamed protein product [Vitis vinifera]	342	91% identities in 119 aa
S_PBL_c1001	blastx	N_similarity	3	359	232	+	3	gi|225446303|ref|XP_002270417.1| PREDICTED: hypothetical protein [Vitis vinifera]	427	91% identities in 119 aa
S_PBL_c10020	blastx	N_similarity	2	322	149	+	2	gi|147798046|emb|CAN73899.1| hypothetical protein [Vitis vinifera]	559	72% identities in 108 aa
S_PBL_c10020	blastx	N_similarity	23	322	149	+	2	gi|223544864|gb|EEF46379.1| Auxin-responsive protein IAA6, putative [Ricinus communis]	320	76% identities in 99 aa
S_PBL_c10022	blastx	N_similarity	3	458	233	+	3	gi|225453070|ref|XP_002269621.1| PREDICTED: hypothetical protein isoform 1 [Vitis vinifera]	340	73% identities in 150 aa
S_PBL_c10022	blastx	N_similarity	3	461	224	+	3	gi|21593511|gb|AAM65478.1| pheromone receptor, putative (AR401) [Arabidopsis thaliana]	358	67% identities in 159 aa
S_PBL_c10023	blastx	N_similarity	2	685	366	+	2	gi|1710587|sp|P50346|RLA0_SOYBN 60S acidic ribosomal protein P0	320	84% identities in 228 aa
S_PBL_c10023	blastx	N_similarity	2	685	367	+	2	gi|223533772|gb|EEF35504.1| 60S acidic ribosomal protein P0, putative [Ricinus communis]	320	84% identities in 228 aa
S_PBL_c10025	blastx	N_similarity	251	508	112	+	2	gi|224059056|ref|XP_002299695.1| predicted protein [Populus trichocarpa]	300	68% identities in 85 aa
S_PBL_c10025	blastx	N_similarity	251	511	112	+	2	gi|223544980|gb|EEF46495.1| conserved hypothetical protein [Ricinus communis]	714	62% identities in 87 aa
S_PBL_c10026	blastx	N_similarity	1	366	197	+	1	gi|118488519|gb|ABK96072.1| unknown [Populus trichocarpa]	469	77% identities in 122 aa
S_PBL_c10026	blastx	N_similarity	1	366	200	+	1	gi|224097868|ref|XP_002311086.1| predicted protein [Populus trichocarpa]	469	80% identities in 122 aa
S_PBL_c10028	blastx	N_similarity	218	388	65	+	2	gi|157329492|emb|CAO40465.1| unnamed protein product [Vitis vinifera]	75	60% identities in 55 aa
S_PBL_c10028	blastx	N_similarity	218	388	65	+	2	gi|37724583|gb|AAO12870.1| wound induced protein-like [Vitis vinifera]	71	60% identities in 55 aa
S_PBL_c1002	blastx	N_similarity	1	489	240	+	1	gi|157352991|emb|CAO44881.1| unnamed protein product [Vitis vinifera]	696	65% identities in 161 aa
S_PBL_c1002	blastx	N_similarity	1	489	240	+	1	gi|225431890|ref|XP_002276159.1| PREDICTED: hypothetical protein [Vitis vinifera]	376	65% identities in 161 aa
S_PBL_c10030	blastx	N_similarity	1	612	319	+	1	gi|147797981|emb|CAN65009.1| hypothetical protein [Vitis vinifera]	420	77% identities in 200 aa
S_PBL_c10030	blastx	N_similarity	1	612	319	+	1	gi|225442061|ref|XP_002270823.1| PREDICTED: hypothetical protein [Vitis vinifera]	420	77% identities in 200 aa
S_PBL_c10032	blastx	N_similarity	14	562	241	+	2	gi|157345069|emb|CAO71797.1| unnamed protein product [Vitis vinifera]	564	68% identities in 181 aa
S_PBL_c10032	blastx	N_similarity	5	589	259	+	2	gi|224081194|ref|XP_002306329.1| predicted protein [Populus trichocarpa]	690	66% identities in 193 aa
S_PBL_c10033	blastx	N_similarity	1	171	97	+	1	gi|157339253|emb|CAO43794.1| unnamed protein product [Vitis vinifera]	367	73% identities in 57 aa
S_PBL_c10033	blastx	N_similarity	1	171	97	+	1	gi|225429484|ref|XP_002277878.1| PREDICTED: hypothetical protein [Vitis vinifera]	249	73% identities in 57 aa
S_PBL_c10034	blastx	N_similarity	322	474	70	+	1	gi|15222082|ref|NP_172743.1| unknown protein [Arabidopsis thaliana]	213	70% identities in 50 aa
S_PBL_c10036	blastx	N_similarity	71	586	283	+	2	gi|6358511|gb|AAF07222.1|AF072520_1 centrin [Nicotiana tabacum]	177	82% identities in 176 aa
S_PBL_c10036	blastx	N_similarity	71	586	284	+	2	gi|6358509|gb|AAF07221.1|AF072519_1 centrin [Nicotiana tabacum]	177	82% identities in 176 aa
S_PBL_c10039	blastx	N_similarity	88	348	176	+	1	gi|223531752|gb|EEF33574.1| Splicing factor 3B subunit, putative [Ricinus communis]	87	94% identities in 87 aa
S_PBL_c10039	blastx	N_similarity	88	348	176	+	1	gi|224099925|ref|XP_002311676.1| predicted protein [Populus trichocarpa]	87	94% identities in 87 aa
S_PBL_c1003	blastx	N_similarity	5	580	341	+	2	gi|224090911|ref|XP_002309113.1| predicted protein [Populus trichocarpa]	328	83% identities in 192 aa
S_PBL_c1003	blastx	N_similarity	5	580	349	+	2	gi|223532726|gb|EEF34506.1| conserved hypothetical protein [Ricinus communis]	426	84% identities in 192 aa
S_PBL_c10040	blastx	N_similarity	39	347	164	+	3	gi|32478841|gb|AAP83637.1| katanin [Gossypium hirsutum]	520	83% identities in 102 aa
S_PBL_c10040	blastx	N_similarity	39	347	164	+	3	gi|32478843|gb|AAP83638.1| katanin [Gossypium barbadense]	521	83% identities in 102 aa
S_PBL_c10041	blastx	N_similarity	1	333	140	+	1	gi|147834981|emb|CAN70197.1| hypothetical protein [Vitis vinifera]	907	63% identities in 109 aa
S_PBL_c10041	blastx	N_similarity	1	333	140	+	1	gi|157352998|emb|CAO44888.1| unnamed protein product [Vitis vinifera]	869	63% identities in 109 aa
S_PBL_c10042	blastx	N_similarity	1	756	439	+	1	gi|13620226|emb|CAC36401.1| hypothetical protein [Solanum lycopersicum]	1192	86% identities in 250 aa
S_PBL_c10042	blastx	N_similarity	1	756	441	+	1	gi|224061673|ref|XP_002300597.1| predicted protein [Populus trichocarpa]	1186	85% identities in 251 aa
S_PBL_c10044	blastx	N_similarity	32	373	134	+	2	gi|223531858|gb|EEF33675.1| protein kinase atsik, putative [Ricinus communis]	543	60% identities in 118 aa
S_PBL_c10044	blastx	N_similarity	32	373	138	+	2	gi|224139362|ref|XP_002323075.1| predicted protein [Populus trichocarpa]	301	62% identities in 119 aa
S_PBL_c10045	blastx	N_similarity	1	783	440	+	1	gi|147780182|emb|CAN75526.1| hypothetical protein [Vitis vinifera]	794	83% identities in 262 aa
S_PBL_c10045	blastx	N_similarity	1	783	440	+	1	gi|157351296|emb|CAO41483.1| unnamed protein product [Vitis vinifera]	794	83% identities in 262 aa
S_PBL_c10046	blastx	N_similarity	1	495	224	+	1	gi|223532018|gb|EEF33829.1| conserved hypothetical protein [Ricinus communis]	408	70% identities in 167 aa
S_PBL_c10046	blastx	N_similarity	1	495	231	+	1	gi|225461389|ref|XP_002284800.1| PREDICTED: hypothetical protein [Vitis vinifera]	394	72% identities in 168 aa
S_PBL_c10047	blastx	N_similarity	68	922	536	+	2	gi|116292722|gb|ABJ97677.1| major intrinsic protein [Solanum tuberosum]	288	91% identities in 285 aa
S_PBL_c10047	blastx	N_similarity	68	928	535	+	2	gi|2114050|dbj|BAA20076.1| water channel protein [Nicotiana excelsior]	287	90% identities in 287 aa
S_PBL_c10048	blastx	N_similarity	2	493	243	+	2	gi|118486104|gb|ABK94895.1| unknown [Populus trichocarpa]	392	67% identities in 164 aa
S_PBL_c10048	blastx	N_similarity	2	493	249	+	2	gi|223543952|gb|EEF45478.1| phosphoric diester hydrolase, putative [Ricinus communis]	390	70% identities in 164 aa
S_PBL_c10049	blastx	N_similarity	340	861	241	+	1	gi|224064866|ref|XP_002301590.1| fasciclin-like arabinogalactan protein 12.2 [Populus trichocarpa]	263	66% identities in 172 aa
S_PBL_c10049	blastx	N_similarity	340	861	242	+	1	gi|118483679|gb|ABK93733.1| unknown [Populus trichocarpa]	262	67% identities in 173 aa
S_PBL_c1004	blastx	N_similarity	344	1564	755	+	2	gi|619894|emb|CAA58594.1| Petunia Shaggy kinase 4 [Petunia x hybrida]	409	89% identities in 407 aa
S_PBL_c1004	blastx	N_similarity	398	1561	693	+	2	gi|148906387|gb|ABR16348.1| unknown [Picea sitchensis]	422	84% identities in 387 aa
S_PBL_c10050	blastx	N_similarity	215	649	260	+	2	gi|84688910|gb|ABC61504.1| AGO4-1 [Nicotiana benthamiana]	912	84% identities in 145 aa
S_PBL_c10050	blastx	N_similarity	215	661	260	+	2	gi|223532851|gb|EEF34625.1| eukaryotic translation initiation factor 2c, putative [Ricinus communis]	921	83% identities in 149 aa
S_PBL_c10051	blastx	N_similarity	205	357	77	+	1	gi|157358303|emb|CAO65940.1| unnamed protein product [Vitis vinifera]	164	68% identities in 51 aa
S_PBL_c10051	blastx	N_similarity	205	357	77	+	1	gi|225426204|ref|XP_002280000.1| PREDICTED: hypothetical protein [Vitis vinifera]	213	68% identities in 51 aa
S_PBL_c10052	blastx	N_similarity	2	730	339	+	2	gi|157357775|emb|CAO64771.1| unnamed protein product [Vitis vinifera]	1153	69% identities in 243 aa
S_PBL_c10052	blastx	N_similarity	2	730	340	+	2	gi|224093168|ref|XP_002309817.1| predicted protein [Populus trichocarpa]	1117	71% identities in 243 aa
S_PBL_c10053	blastx	N_similarity	171	596	251	+	3	gi|416664|sp|Q03194.1|PMA4_NICPL RecName: Full=Plasma membrane ATPase 4; AltName: Full=Proton pump 4	952	85% identities in 142 aa
S_PBL_c10053	blastx	N_similarity	186	596	250	+	3	gi|31580853|dbj|BAC77531.1| plasma membrane H+-ATPase [Sesbania rostrata]	954	87% identities in 137 aa
S_PBL_c10055	blastx	N_similarity	4	390	186	+	1	gi|224085095|ref|XP_002307489.1| f-box family protein [Populus trichocarpa]	374	68% identities in 127 aa
S_PBL_c10055	blastx	N_similarity	4	393	209	+	1	gi|225463914|ref|XP_002266510.1| PREDICTED: hypothetical protein [Vitis vinifera]	374	74% identities in 131 aa
S_PBL_c10056	blastx	N_similarity	166	468	154	+	1	gi|147861933|emb|CAN78769.1| hypothetical protein [Vitis vinifera]	857	72% identities in 101 aa
S_PBL_c10056	blastx	N_similarity	166	468	154	+	1	gi|157350795|emb|CAO40910.1| unnamed protein product [Vitis vinifera]	857	72% identities in 101 aa
S_PBL_c10058	blastx	N_similarity	155	511	226	+	2	gi|223532982|gb|EEF34748.1| arf gtpase-activating protein, putative [Ricinus communis]	404	85% identities in 119 aa
S_PBL_c10058	blastx	N_similarity	155	511	229	+	2	gi|224126465|ref|XP_002329561.1| predicted protein [Populus trichocarpa]	404	87% identities in 119 aa
S_PBL_c10059	blastx	N_similarity	40	426	194	+	1	gi|223541291|gb|EEF42842.1| Leucoanthocyanidin dioxygenase, putative [Ricinus communis]	378	71% identities in 128 aa
S_PBL_c10059	blastx	N_similarity	43	420	191	+	1	gi|225441110|ref|XP_002265059.1| PREDICTED: hypothetical protein [Vitis vinifera]	386	69% identities in 126 aa
S_PBL_c1005	blastx	N_similarity	106	480	263	+	1	gi|11276980|pir||T45915 actin (ACT3) - Arabidopsis thaliana	427	99% identities in 125 aa
S_PBL_c1005	blastx	N_similarity	70	480	263	+	1	gi|218195939|gb|EEC78366.1| hypothetical protein OsI_18129 [Oryza sativa Indica Group]	372	91% identities in 137 aa
S_PBL_c10061	blastx	N_similarity	2	349	188	+	2	gi|224086353|ref|XP_002307860.1| ZIP transporter [Populus trichocarpa]	343	77% identities in 116 aa
S_PBL_c10061	blastx	N_similarity	2	349	196	+	2	gi|238769999|dbj|BAH66920.1| metal transporter [Nicotiana tabacum]	339	81% identities in 116 aa
S_PBL_c10062	blastx	N_similarity	1	483	297	+	1	gi|147795381|emb|CAN67602.1| hypothetical protein [Vitis vinifera]	438	88% identities in 161 aa
S_PBL_c10062	blastx	N_similarity	1	486	298	+	1	gi|224127314|ref|XP_002329247.1| predicted protein [Populus trichocarpa]	488	87% identities in 162 aa
S_PBL_c10063	blastx	N_similarity	30	488	269	+	3	gi|15236888|ref|NP_191971.1| tetrahydrofolate dehydrogenase/cyclohydrolase, putative [Arabidopsis thaliana]	360	86% identities in 153 aa
S_PBL_c10063	blastx	N_similarity	30	488	269	+	3	gi|223526248|gb|EEF28564.1| methylenetetrahydrofolate dehydrogenase, putative [Ricinus communis]	366	85% identities in 153 aa
S_PBL_c10064	blastx	N_similarity	3	485	300	+	3	gi|225429750|ref|XP_002282410.1| PREDICTED: hypothetical protein [Vitis vinifera]	948	91% identities in 161 aa
S_PBL_c10064	blastx	N_similarity	3	485	305	+	3	gi|223545287|gb|EEF46792.1| Coatomer subunit beta, putative [Ricinus communis]	819	93% identities in 161 aa
S_PBL_c10065	blastx	N_similarity	2	514	299	+	2	gi|225435743|ref|XP_002285710.1| PREDICTED: hypothetical protein [Vitis vinifera]	558	78% identities in 171 aa
S_PBL_c10065	blastx	N_similarity	2	514	309	+	2	gi|223533588|gb|EEF35327.1| conserved hypothetical protein [Ricinus communis]	565	81% identities in 171 aa
S_PBL_c1006	blastx	N_similarity	115	612	205	+	1	gi|16973465|gb|AAL32300.1|AF321984_1 lethal leaf spot 1-like protein [Lycopersicon esculentum]	537	63% identities in 162 aa
S_PBL_c1006	blastx	N_similarity	136	612	193	+	1	gi|162568916|gb|ABY19384.1| pheophorbide A oxygenase 1 [Nicotiana tabacum]	531	62% identities in 149 aa
S_PBL_c10070	blastx	N_similarity	65	232	122	+	2	gi|224056234|ref|XP_002298768.1| predicted protein [Populus trichocarpa]	56	91% identities in 56 aa
S_PBL_c10070	blastx	N_similarity	65	232	123	+	2	gi|224067216|ref|XP_002302413.1| predicted protein [Populus trichocarpa]	56	92% identities in 56 aa
S_PBL_c10071	blastx	N_similarity	375	986	265	+	3	gi|223544353|gb|EEF45874.1| serine-threonine protein kinase, plant-type, putative [Ricinus communis]	1026	62% identities in 204 aa
S_PBL_c10071	blastx	N_similarity	393	986	270	+	3	gi|224143344|ref|XP_002336031.1| predicted protein [Populus trichocarpa]	1014	63% identities in 198 aa
S_PBL_c10072	blastx	N_similarity	3	377	159	+	3	gi|157354265|emb|CAO46866.1| unnamed protein product [Vitis vinifera]	519	63% identities in 126 aa
S_PBL_c10072	blastx	N_similarity	6	380	161	+	3	gi|223534215|gb|EEF35930.1| conserved hypothetical protein [Ricinus communis]	472	63% identities in 127 aa
S_PBL_c10073	blastx	N_similarity	108	605	288	+	3	gi|223522847|gb|EEF26877.1| aldo/keto reductase, putative [Ricinus communis]	256	86% identities in 168 aa
S_PBL_c10073	blastx	N_similarity	90	605	285	+	3	gi|226495965|ref|NP_001141057.1| hypothetical protein LOC100273138 [Zea mays]	346	80% identities in 174 aa
S_PBL_c10075	blastx	N_similarity	124	369	144	+	1	gi|15229083|ref|NP_190479.1| signal recognition particle 9 kDa protein, putative / SRP9, putative [Arabidopsis thaliana]	103	80% identities in 82 aa
S_PBL_c10075	blastx	N_similarity	124	369	147	+	1	gi|224082744|ref|XP_002306822.1| predicted protein [Populus trichocarpa]	103	81% identities in 82 aa
S_PBL_c10076	blastx	N_similarity	1	360	171	+	1	gi|147837820|emb|CAN63122.1| hypothetical protein [Vitis vinifera]	249	72% identities in 117 aa
S_PBL_c10076	blastx	N_similarity	1	360	171	+	1	gi|157347641|emb|CAO18278.1| unnamed protein product [Vitis vinifera]	226	72% identities in 117 aa
S_PBL_c10079	blastx	N_similarity	362	652	146	+	2	gi|225470790|ref|XP_002269656.1| PREDICTED: hypothetical protein [Vitis vinifera]	438	69% identities in 97 aa
S_PBL_c10079	blastx	N_similarity	380	652	144	+	2	gi|224135931|ref|XP_002327339.1| predicted protein [Populus trichocarpa]	419	69% identities in 91 aa
S_PBL_c1007	blastx	N_similarity	166	687	339	+	1	gi|225425462|ref|XP_002279258.1| PREDICTED: hypothetical protein [Vitis vinifera]	185	94% identities in 174 aa
S_PBL_c1007	blastx	N_similarity	166	687	341	+	1	gi|147838177|emb|CAN74145.1| hypothetical protein [Vitis vinifera]	183	95% identities in 174 aa
S_PBL_c10080	blastx	N_similarity	3	599	373	+	3	gi|223549390|gb|EEF50878.1| acyltransferase, putative [Ricinus communis]	508	88% identities in 199 aa
S_PBL_c10080	blastx	N_similarity	3	599	373	+	3	gi|223551095|gb|EEF52581.1| acyltransferase, putative [Ricinus communis]	502	88% identities in 199 aa
S_PBL_c10082	blastx	N_similarity	1	456	234	+	1	gi|225443292|ref|XP_002274572.1| PREDICTED: hypothetical protein [Vitis vinifera]	324	72% identities in 152 aa
S_PBL_c10082	blastx	N_similarity	1	462	233	+	1	gi|35187431|gb|AAQ84307.1| fiber protein Fb4 [Gossypium barbadense]	185	71% identities in 154 aa
S_PBL_c10083	blastx	N_similarity	251	442	82	+	2	gi|223536493|gb|EEF38140.1| zinc finger protein, putative [Ricinus communis]	493	60% identities in 64 aa
S_PBL_c10083	blastx	N_similarity	269	442	80	+	2	gi|224112707|ref|XP_002316267.1| predicted protein [Populus trichocarpa]	300	63% identities in 58 aa
S_PBL_c10085	blastx	N_similarity	390	554	86	+	3	gi|225466259|ref|XP_002271154.1| PREDICTED: hypothetical protein [Vitis vinifera]	164	70% identities in 55 aa
S_PBL_c10085	blastx	N_similarity	390	569	85	+	3	gi|223532072|gb|EEF33881.1| conserved hypothetical protein [Ricinus communis]	164	68% identities in 60 aa
S_PBL_c10086	blastx	N_similarity	58	660	369	+	1	gi|116265964|gb|ABJ91230.1| CBL-interacting protein kinase 24 [Populus trichocarpa]	457	91% identities in 202 aa
S_PBL_c10086	blastx	N_similarity	58	660	369	+	1	gi|118489305|gb|ABK96457.1| unknown [Populus trichocarpa x Populus deltoides]	286	91% identities in 202 aa
S_PBL_c10087	blastx	N_similarity	310	1029	392	+	1	gi|224119330|ref|XP_002318044.1| predicted protein [Populus trichocarpa]	242	80% identities in 240 aa
S_PBL_c10087	blastx	N_similarity	322	1029	402	+	1	gi|225457023|ref|XP_002282635.1| PREDICTED: hypothetical protein [Vitis vinifera]	237	83% identities in 236 aa
S_PBL_c10088	blastx	N_similarity	12	446	202	+	3	gi|225448605|ref|XP_002278805.1| PREDICTED: hypothetical protein [Vitis vinifera]	364	73% identities in 145 aa
S_PBL_c10088	blastx	N_similarity	21	446	201	+	3	gi|115462047|ref|NP_001054623.1| Os05g0144200 [Oryza sativa (japonica cultivar-group)]	399	68% identities in 148 aa
S_PBL_c10089	blastx	N_similarity	3	626	260	+	3	gi|225429244|ref|XP_002264694.1| PREDICTED: hypothetical protein [Vitis vinifera]	383	62% identities in 207 aa
S_PBL_c10089	blastx	N_similarity	9	626	270	+	3	gi|223531652|gb|EEF33478.1| Sporulation protein RMD5, putative [Ricinus communis]	333	66% identities in 206 aa
S_PBL_c1008	blastx	N_similarity	144	980	453	+	3	gi|225468533|ref|XP_002273183.1| PREDICTED: hypothetical protein isoform 1 [Vitis vinifera]	279	79% identities in 279 aa
S_PBL_c1008	blastx	N_similarity	144	980	466	+	3	gi|225448251|ref|XP_002272848.1| PREDICTED: hypothetical protein [Vitis vinifera]	282	81% identities in 282 aa
S_PBL_c10090	blastx	N_similarity	242	643	207	+	2	gi|154362215|gb|ABS80935.1| putative NAC transcription factor [Avicennia marina]	303	75% identities in 129 aa
S_PBL_c10090	blastx	N_similarity	254	643	206	+	2	gi|224093630|ref|XP_002309945.1| NAC domain protein, IPR003441 [Populus trichocarpa]	304	76% identities in 125 aa
S_PBL_c10091	blastx	N_similarity	11	829	387	+	2	gi|157346648|emb|CAO16717.1| unnamed protein product [Vitis vinifera]	873	71% identities in 277 aa
S_PBL_c10091	blastx	N_similarity	5	829	391	+	2	gi|224054242|ref|XP_002298162.1| argonaute protein group [Populus trichocarpa]	904	72% identities in 277 aa
S_PBL_c10093	blastx	N_similarity	28	390	169	+	1	gi|147775997|emb|CAN69082.1| hypothetical protein [Vitis vinifera]	504	71% identities in 117 aa
S_PBL_c10093	blastx	N_similarity	28	390	169	+	1	gi|225443039|ref|XP_002270754.1| PREDICTED: hypothetical protein [Vitis vinifera]	564	71% identities in 117 aa
S_PBL_c10096	blastx	N_similarity	2	529	360	+	2	gi|147775461|emb|CAN60659.1| hypothetical protein [Vitis vinifera]	1097	96% identities in 176 aa
S_PBL_c10096	blastx	N_similarity	2	529	360	+	2	gi|225430243|ref|XP_002282575.1| PREDICTED: hypothetical protein [Vitis vinifera]	1057	96% identities in 176 aa
S_PBL_c10099	blastx	N_similarity	1	921	379	+	1	gi|223527849|gb|EEF29944.1| conserved hypothetical protein [Ricinus communis]	675	62% identities in 305 aa
S_PBL_c1009	blastx	N_similarity	191	862	348	+	2	gi|225445086|ref|XP_002283637.1| PREDICTED: hypothetical protein [Vitis vinifera]	226	76% identities in 217 aa
S_PBL_c1009	blastx	N_similarity	191	886	412	+	2	gi|77416941|gb|ABA81866.1| unknown [Solanum tuberosum]	236	83% identities in 236 aa
S_PBL_c100	blastx	N_similarity	188	808	308	+	2	gi|124484381|dbj|BAF46301.1| putative ripening protein [Ipomoea nil]	228	76% identities in 205 aa
S_PBL_c100	blastx	N_similarity	83	808	349	+	2	gi|11994861|dbj|BAB19963.1| putative ripening protein [Calystegia soldanella]	248	69% identities in 248 aa
S_PBL_c10100	blastx	N_similarity	12	440	176	+	3	gi|225438117|ref|XP_002278050.1| PREDICTED: hypothetical protein [Vitis vinifera]	359	60% identities in 144 aa
S_PBL_c10100	blastx	N_similarity	24	434	171	+	3	gi|224062139|ref|XP_002300774.1| predicted protein [Populus trichocarpa]	304	60% identities in 138 aa
S_PBL_c10101	blastx	N_similarity	35	451	183	+	2	gi|147821303|emb|CAN74586.1| hypothetical protein [Vitis vinifera]	771	66% identities in 145 aa
S_PBL_c10101	blastx	N_similarity	35	451	183	+	2	gi|225437591|ref|XP_002277419.1| PREDICTED: hypothetical protein [Vitis vinifera]	771	66% identities in 145 aa
S_PBL_c10102	blastx	N_similarity	3	311	193	+	3	gi|157343214|emb|CAO67265.1| unnamed protein product [Vitis vinifera]	311	78% identities in 103 aa
S_PBL_c10102	blastx	N_similarity	3	311	193	+	3	gi|225435860|ref|XP_002263423.1| PREDICTED: hypothetical protein [Vitis vinifera]	396	78% identities in 103 aa
S_PBL_c10104	blastx	N_similarity	3	539	274	+	3	gi|157346225|emb|CAO15922.1| unnamed protein product [Vitis vinifera]	377	66% identities in 179 aa
S_PBL_c10104	blastx	N_similarity	3	539	274	+	3	gi|225440908|ref|XP_002282804.1| PREDICTED: hypothetical protein [Vitis vinifera]	378	66% identities in 179 aa
S_PBL_c10106	blastx	N_similarity	3	440	285	+	3	gi|224123150|ref|XP_002330351.1| predicted protein [Populus trichocarpa]	485	93% identities in 146 aa
S_PBL_c10106	blastx	N_similarity	3	440	286	+	3	gi|225432352|ref|XP_002275193.1| PREDICTED: hypothetical protein [Vitis vinifera]	476	92% identities in 146 aa
S_PBL_c10107	blastx	N_similarity	109	555	298	+	1	gi|15229784|ref|NP_189967.1| CAM7 (CALMODULIN 7); calcium ion binding [Arabidopsis thaliana]	149	100% identities in 149 aa
S_PBL_c10107	blastx	N_similarity	109	576	299	+	1	gi|212722842|ref|NP_001131288.1| hypothetical protein LOC100192601 [Zea mays]	402	96% identities in 156 aa
S_PBL_c10108	blastx	N_similarity	3	320	221	+	3	gi|147812058|emb|CAN70297.1| hypothetical protein [Vitis vinifera]	874	91% identities in 106 aa
S_PBL_c10108	blastx	N_similarity	3	320	221	+	3	gi|157335388|emb|CAO61218.1| unnamed protein product [Vitis vinifera]	725	91% identities in 106 aa
S_PBL_c10109	blastx	N_similarity	72	419	204	+	3	gi|224103945|ref|XP_002313254.1| predicted protein [Populus trichocarpa]	116	83% identities in 116 aa
S_PBL_c10109	blastx	N_similarity	72	419	215	+	3	gi|225430537|ref|XP_002285578.1| PREDICTED: hypothetical protein [Vitis vinifera]	116	87% identities in 116 aa
S_PBL_c1010	blastx	N_similarity	1	546	360	+	1	gi|224579299|gb|ACN58227.1| UDP-sulfoquinovose synthase [Solanum lycopersicum]	480	95% identities in 182 aa
S_PBL_c1010	blastx	N_similarity	1	576	360	+	1	gi|223544249|gb|EEF45770.1| UDP-sulfoquinovose synthase, putative [Ricinus communis]	481	91% identities in 192 aa
S_PBL_c10110	blastx	N_similarity	148	522	225	+	1	gi|225464852|ref|XP_002271772.1| PREDICTED: hypothetical protein isoform 1 [Vitis vinifera]	146	84% identities in 125 aa
S_PBL_c10110	blastx	N_similarity	148	522	225	+	1	gi|76160962|gb|ABA40444.1| ubiquitin-conjugating enzyme family protein-like protein [Solanum tuberosum]	146	84% identities in 125 aa
S_PBL_c10111	blastx	N_similarity	182	475	161	+	2	gi|224059562|ref|XP_002299908.1| predicted protein [Populus trichocarpa]	253	79% identities in 98 aa
S_PBL_c10111	blastx	N_similarity	8	475	243	+	2	gi|82621148|gb|ABB86262.1| unknown [Solanum tuberosum]	364	74% identities in 156 aa
S_PBL_c10112	blastx	N_similarity	74	574	272	+	2	gi|223531204|gb|EEF33050.1| conserved hypothetical protein [Ricinus communis]	188	76% identities in 167 aa
S_PBL_c10112	blastx	N_similarity	74	577	267	+	2	gi|225447081|ref|XP_002272631.1| PREDICTED: hypothetical protein isoform 1 [Vitis vinifera]	199	73% identities in 172 aa
S_PBL_c10113	blastx	N_similarity	217	435	119	+	1	gi|18414264|ref|NP_567436.1| unknown protein [Arabidopsis thaliana]	76	75% identities in 73 aa
S_PBL_c10113	blastx	N_similarity	217	438	127	+	1	gi|223543669|gb|EEF45197.1| conserved hypothetical protein [Ricinus communis]	76	81% identities in 74 aa
S_PBL_c10114	blastx	N_similarity	257	391	78	+	2	gi|224131340|ref|XP_002321060.1| predicted protein [Populus trichocarpa]	549	84% identities in 45 aa
S_PBL_c10114	blastx	N_similarity	257	403	79	+	2	gi|223527136|gb|EEF29311.1| conserved hypothetical protein [Ricinus communis]	600	77% identities in 49 aa
S_PBL_c10115	blastx	N_similarity	17	175	69	+	2	gi|224059162|ref|XP_002299746.1| predicted protein [Populus trichocarpa]	525	62% identities in 53 aa
S_PBL_c10116	blastx	N_similarity	3	455	169	+	3	gi|77747170|gb|AAS67011.2| ethylene signaling protein [Solanum lycopersicum]	1316	60% identities in 151 aa
S_PBL_c10116	blastx	N_similarity	3	455	173	+	3	gi|38045387|gb|AAR08678.1| EIN2 [Petunia x hybrida]	1310	61% identities in 151 aa
S_PBL_c10117	blastx	N_similarity	2	316	186	+	2	gi|223527846|gb|EEF29942.1| RNA binding protein, putative [Ricinus communis]	221	81% identities in 103 aa
S_PBL_c10117	blastx	N_similarity	2	316	186	+	2	gi|224132222|ref|XP_002328215.1| predicted protein [Populus trichocarpa]	220	77% identities in 105 aa
S_PBL_c10121	blastx	N_similarity	117	608	246	+	3	gi|18396183|ref|NP_566171.1| unknown protein [Arabidopsis thaliana]	348	73% identities in 167 aa
S_PBL_c10121	blastx	N_similarity	117	623	252	+	3	gi|90657607|gb|ABD96906.1| hypothetical protein [Cleome spinosa]	344	72% identities in 170 aa
S_PBL_c10122	blastx	N_similarity	332	538	135	+	2	gi|45935145|gb|AAS79603.1| prephenate dehydratase [Ipomoea trifida]	443	100% identities in 69 aa
S_PBL_c10122	blastx	N_similarity	541	642	70	+	1	gi|45935145|gb|AAS79603.1| prephenate dehydratase [Ipomoea trifida]	443	97% identities in 34 aa
S_PBL_c10125	blastx	N_similarity	2	157	67	+	2	gi|223547099|gb|EEF48596.1| transcription factor, putative [Ricinus communis]	424	67% identities in 51 aa
S_PBL_c10125	blastx	N_similarity	2	157	67	+	2	gi|224067023|ref|XP_002302331.1| predicted protein [Populus trichocarpa]	368	67% identities in 51 aa
S_PBL_c10129	blastx	N_similarity	2	415	270	+	2	gi|1709004|sp|P50302.1|METK2_ACTCH RecName: Full=S-adenosylmethionine synthetase 2; Short=AdoMet synthetase 2; AltName: Full=Methionine adenosyltransferase 2; Short=MAT 2	390	94% identities in 138 aa
S_PBL_c10129	blastx	N_similarity	2	415	271	+	2	gi|217315773|gb|ACK37352.1| S-adenosyl-L-methionine synthetase [Chrysanthemum coronarium]	390	94% identities in 138 aa
S_PBL_c1012	blastx	N_similarity	176	967	444	+	2	gi|187372972|gb|ACD03220.1| xyloglucan endotransglucosylase/hydrolase 10 [Actinidia deliciosa]	283	78% identities in 264 aa
S_PBL_c1012	blastx	N_similarity	221	970	436	+	2	gi|224087166|ref|XP_002308092.1| predicted protein [Populus trichocarpa]	264	80% identities in 249 aa
S_PBL_c10130	blastx	N_similarity	1	396	237	+	1	gi|147798027|emb|CAN60704.1| hypothetical protein [Vitis vinifera]	642	89% identities in 131 aa
S_PBL_c10130	blastx	N_similarity	1	396	237	+	1	gi|225436654|ref|XP_002276277.1| PREDICTED: hypothetical protein [Vitis vinifera]	895	89% identities in 131 aa
S_PBL_c10132	blastx	N_similarity	120	443	192	+	3	gi|157355317|emb|CAO48704.1| unnamed protein product [Vitis vinifera]	223	83% identities in 108 aa
S_PBL_c10132	blastx	N_similarity	120	443	195	+	3	gi|223529934|gb|EEF31862.1| conserved hypothetical protein [Ricinus communis]	366	86% identities in 108 aa
S_PBL_c10135	blastx	N_similarity	3	632	255	+	3	gi|15236786|ref|NP_194967.1| CESA1 (CELLULOSE SYNTHASE 1); transferase, transferring glycosyl groups [Arabidopsis thaliana]	1081	64% identities in 209 aa
S_PBL_c10135	blastx	N_similarity	3	632	255	+	3	gi|224141885|ref|XP_002324291.1| cellulose synthase [Populus trichocarpa]	1084	65% identities in 209 aa
S_PBL_c10136	blastx	N_similarity	55	915	557	+	1	gi|30016894|gb|AAP03997.1| EIL1 [Nicotiana tabacum]	618	91% identities in 287 aa
S_PBL_c10136	blastx	N_similarity	55	915	557	+	1	gi|4239845|dbj|BAA74714.1| transcription factor TEIL [Nicotiana tabacum]	615	91% identities in 287 aa
S_PBL_c10137	blastx	N_similarity	271	1035	286	+	1	gi|147765656|emb|CAN71501.1| hypothetical protein [Vitis vinifera]	523	62% identities in 255 aa
S_PBL_c10138	blastx	N_similarity	3	320	149	+	3	gi|3641868|emb|CAA09458.1| hypothetical protein [Cicer arietinum]	110	66% identities in 106 aa
S_PBL_c10138	blastx	N_similarity	3	320	154	+	3	gi|225455876|ref|XP_002275164.1| PREDICTED: hypothetical protein [Vitis vinifera]	496	70% identities in 106 aa
S_PBL_c10139	blastx	N_similarity	1	111	63	+	1	gi|147840634|emb|CAN68321.1| hypothetical protein [Vitis vinifera]	565	75% identities in 37 aa
S_PBL_c10139	blastx	N_similarity	1	111	63	+	1	gi|157348168|emb|CAO22878.1| unnamed protein product [Vitis vinifera]	538	75% identities in 37 aa
S_PBL_c1013	blastx	N_similarity	25	306	188	+	1	gi|225457600|ref|XP_002272900.1| PREDICTED: hypothetical protein [Vitis vinifera]	460	82% identities in 94 aa
S_PBL_c1013	blastx	N_similarity	25	306	199	+	1	gi|223551405|gb|EEF52891.1| Glucan endo-1,3-beta-glucosidase precursor, putative [Ricinus communis]	458	89% identities in 94 aa
S_PBL_c10140	blastx	N_similarity	127	234	72	+	1	gi|26000688|gb|AAN75193.1| RUB1 conjugating enzyme [Olea europaea]	183	94% identities in 36 aa
S_PBL_c10140	blastx	N_similarity	127	234	73	+	1	gi|76573335|gb|ABA46772.1| RUB1-conjugating enzyme-like protein [Solanum tuberosum]	183	97% identities in 36 aa
S_PBL_c10141	blastx	N_similarity	5	385	224	+	2	gi|224134466|ref|XP_002327412.1| predicted protein [Populus trichocarpa]	519	84% identities in 127 aa
S_PBL_c10141	blastx	N_similarity	5	385	226	+	2	gi|223543313|gb|EEF44845.1| glycerol kinase, putative [Ricinus communis]	521	83% identities in 127 aa
S_PBL_c10142	blastx	N_similarity	3	251	116	+	3	gi|224105179|ref|XP_002313716.1| predicted protein [Populus trichocarpa]	773	62% identities in 83 aa
S_PBL_c10142	blastx	N_similarity	3	251	117	+	3	gi|224078258|ref|XP_002305511.1| predicted protein [Populus trichocarpa]	773	63% identities in 83 aa
S_PBL_c10143	blastx	N_similarity	2	397	252	+	2	gi|224080636|ref|XP_002306189.1| predicted protein [Populus trichocarpa]	488	95% identities in 132 aa
S_PBL_c10143	blastx	N_similarity	2	397	253	+	2	gi|223539543|gb|EEF41131.1| 26S proteasome regulatory subunit S3, putative [Ricinus communis]	491	96% identities in 132 aa
S_PBL_c10145	blastx	N_similarity	1	1002	453	+	1	gi|223943387|gb|ACN25777.1| unknown [Zea mays]	399	66% identities in 327 aa
S_PBL_c10145	blastx	N_similarity	1	987	474	+	1	gi|223545802|gb|EEF47306.1| Aminotransferase ybdL, putative [Ricinus communis]	396	69% identities in 329 aa
S_PBL_c10148	blastx	N_similarity	1	588	252	+	1	gi|157345302|emb|CAO14600.1| unnamed protein product [Vitis vinifera]	1179	67% identities in 196 aa
S_PBL_c10148	blastx	N_similarity	1	588	255	+	1	gi|225452161|ref|XP_002263932.1| PREDICTED: hypothetical protein [Vitis vinifera]	1179	68% identities in 196 aa
S_PBL_c1014	blastx	N_similarity	105	1034	517	+	3	gi|3759184|dbj|BAA33810.1| phi-1 [Nicotiana tabacum]	313	80% identities in 310 aa
S_PBL_c1014	blastx	N_similarity	108	1034	494	+	3	gi|118483881|gb|ABK93831.1| unknown [Populus trichocarpa]	319	74% identities in 313 aa
S_PBL_c10150	blastx	N_similarity	103	246	60	+	1	gi|157358955|emb|CAO66851.1| unnamed protein product [Vitis vinifera]	603	60% identities in 48 aa
S_PBL_c10153	blastx	N_similarity	90	455	168	+	3	gi|225433992|ref|XP_002271795.1| PREDICTED: hypothetical protein isoform 1 [Vitis vinifera]	329	69% identities in 122 aa
S_PBL_c10153	blastx	N_similarity	93	455	162	+	3	gi|223531032|gb|EEF32884.1| hydroxyacylglutathione hydrolase, putative [Ricinus communis]	291	66% identities in 120 aa
S_PBL_c10155	blastx	N_similarity	91	432	179	+	1	gi|225436297|ref|XP_002266076.1| PREDICTED: hypothetical protein isoform 2 [Vitis vinifera]	116	82% identities in 114 aa
S_PBL_c10155	blastx	N_similarity	94	432	179	+	1	gi|24473796|gb|AAL91663.1| 60s acidic ribosomal protein [Prunus dulcis]	113	80% identities in 113 aa
S_PBL_c10157	blastx	N_similarity	5	415	153	+	2	gi|76161002|gb|ABA40464.1| unknown [Solanum tuberosum]	160	62% identities in 135 aa
S_PBL_c10157	blastx	N_similarity	5	415	155	+	2	gi|83283997|gb|ABC01906.1| unknown [Solanum tuberosum]	159	63% identities in 134 aa
S_PBL_c10159	blastx	N_similarity	1	219	94	+	1	gi|225464180|ref|XP_002271335.1| PREDICTED: hypothetical protein [Vitis vinifera]	327	60% identities in 73 aa
S_PBL_c1015	blastx	N_similarity	3	488	298	+	3	gi|83283995|gb|ABC01905.1| fructose-bisphosphate aldolase-like protein [Solanum tuberosum]	358	90% identities in 162 aa
S_PBL_c1015	blastx	N_similarity	3	488	299	+	3	gi|14484932|gb|AAK62818.1| fructose-1,6-bisphosphate aldolase [Lycopersicon esculentum]	208	91% identities in 162 aa
S_PBL_c10160	blastx	N_similarity	211	378	120	+	1	gi|11133837|sp|O04860.1|PP2A5_TOBAC RecName: Full=Serine/threonine-protein phosphatase PP2A-5 catalytic subunit	314	94% identities in 56 aa
S_PBL_c10160	blastx	N_similarity	211	378	120	+	1	gi|548441|sp|Q06009.1|PP2A_MEDSA RecName: Full=Serine/threonine-protein phosphatase PP2A catalytic subunit	313	94% identities in 56 aa
S_PBL_c10163	blastx	N_similarity	1	414	181	+	1	gi|157347543|emb|CAO18180.1| unnamed protein product [Vitis vinifera]	322	60% identities in 139 aa
S_PBL_c10163	blastx	N_similarity	1	414	181	+	1	gi|225440033|ref|XP_002276673.1| PREDICTED: hypothetical protein [Vitis vinifera]	426	60% identities in 139 aa
S_PBL_c10166	blastx	N_similarity	2	223	102	+	2	gi|147833070|emb|CAN77584.1| hypothetical protein [Vitis vinifera]	913	67% identities in 74 aa
S_PBL_c10166	blastx	N_similarity	2	223	106	+	2	gi|225434476|ref|XP_002278184.1| PREDICTED: hypothetical protein [Vitis vinifera]	691	71% identities in 74 aa
S_PBL_c10167	blastx	N_similarity	36	518	239	+	3	gi|157353808|emb|CAO46340.1| unnamed protein product [Vitis vinifera]	204	70% identities in 159 aa
S_PBL_c10167	blastx	N_similarity	39	518	261	+	3	gi|17644112|gb|AAK95390.1| ribosomal protein L2 [Lycopersicon esculentum]	202	76% identities in 160 aa
S_PBL_c10168	blastx	N_similarity	58	306	93	+	1	gi|225470070|ref|XP_002269458.1| PREDICTED: hypothetical protein [Vitis vinifera]	393	61% identities in 80 aa
S_PBL_c10169	blastx	N_similarity	1	153	67	+	1	gi|224130382|ref|XP_002320823.1| predicted protein [Populus trichocarpa]	356	64% identities in 51 aa
S_PBL_c1016	blastx	N_similarity	1	474	272	+	1	gi|83778371|gb|ABC47126.1| expansin-like protein precursor [Solanum tuberosum]	260	80% identities in 158 aa
S_PBL_c1016	blastx	N_similarity	1	474	277	+	1	gi|77176889|gb|ABA64550.1| expansin-like protein precursor [Lycopersicon esculentum]	261	81% identities in 158 aa
S_PBL_c10171	blastx	N_similarity	19	657	270	+	1	gi|157344726|emb|CAO70481.1| unnamed protein product [Vitis vinifera]	1577	66% identities in 208 aa
S_PBL_c10171	blastx	N_similarity	31	657	277	+	1	gi|225453301|ref|XP_002269466.1| PREDICTED: hypothetical protein [Vitis vinifera]	1954	66% identities in 208 aa
S_PBL_c10175	blastx	N_similarity	33	497	251	+	3	gi|224053276|ref|XP_002297745.1| hypothetical protein POPTRDRAFT_708496 [Populus trichocarpa]	266	72% identities in 155 aa
S_PBL_c10175	blastx	N_similarity	33	497	251	+	3	gi|224075836|ref|XP_002304790.1| hypothetical protein POPTRDRAFT_817620 [Populus trichocarpa]	259	73% identities in 155 aa
S_PBL_c10178	blastx	N_similarity	232	663	214	+	1	gi|157345704|emb|CAO15002.1| unnamed protein product [Vitis vinifera]	342	68% identities in 150 aa
S_PBL_c10178	blastx	N_similarity	232	663	214	+	1	gi|225452855|ref|XP_002278520.1| PREDICTED: hypothetical protein [Vitis vinifera]	476	68% identities in 150 aa
S_PBL_c10179	blastx	N_similarity	2	637	413	+	2	gi|18420092|ref|NP_568389.1| RPT6A; ATPase [Arabidopsis thaliana]	419	99% identities in 212 aa
S_PBL_c10179	blastx	N_similarity	2	637	413	+	2	gi|6652888|gb|AAF22526.1|AF123395_1 26S proteasome AAA-ATPase subunit RPT6a [Arabidopsis thaliana]	405	99% identities in 212 aa
S_PBL_c1017	blastx	N_similarity	3	392	245	+	3	gi|18390863|ref|NP_563807.1| AXS2 (UDP-D-APIOSE/UDP-D-XYLOSE SYNTHASE 2) [Arabidopsis thaliana]	389	90% identities in 130 aa
S_PBL_c1017	blastx	N_similarity	3	392	247	+	3	gi|21594350|gb|AAM65998.1| putative dTDP-glucose 4-6-dehydratase [Arabidopsis thaliana]	389	91% identities in 130 aa
S_PBL_c10182	blastx	N_similarity	20	523	255	+	2	gi|147770675|emb|CAN62485.1| hypothetical protein [Vitis vinifera]	657	76% identities in 168 aa
S_PBL_c10182	blastx	N_similarity	20	523	255	+	2	gi|225456309|ref|XP_002279988.1| PREDICTED: hypothetical protein [Vitis vinifera]	657	76% identities in 168 aa
S_PBL_c10183	blastx	N_similarity	74	499	304	+	2	gi|223525392|gb|EEF27994.1| ubiquitin-conjugating enzyme E2 I, putative [Ricinus communis]	196	96% identities in 142 aa
S_PBL_c10183	blastx	N_similarity	74	505	302	+	2	gi|226492298|ref|NP_001149113.1| ubiquitin-conjugating enzyme E2 I [Zea mays]	160	93% identities in 144 aa
S_PBL_c10184	blastx	N_similarity	96	848	455	+	3	gi|42491262|dbj|BAD10943.1| 14-3-3 protein [Nicotiana tabacum]	252	92% identities in 251 aa
S_PBL_c10184	blastx	N_similarity	96	848	457	+	3	gi|15419924|gb|AAK97210.1|AF299256_1 14-3-3 protein isoform g [Nicotiana tabacum]	252	92% identities in 251 aa
S_PBL_c10185	blastx	N_similarity	61	639	372	+	1	gi|37783267|gb|AAP42502.1| peroxiredoxin [Ipomoea batatas]	193	96% identities in 193 aa
S_PBL_c10185	blastx	N_similarity	82	639	306	+	1	gi|223543823|gb|EEF45351.1| peroxiredoxin, putative [Ricinus communis]	201	78% identities in 192 aa
S_PBL_c10187	blastx	N_similarity	128	454	136	+	2	gi|157347856|emb|CAO22443.1| unnamed protein product [Vitis vinifera]	574	63% identities in 109 aa
S_PBL_c10187	blastx	N_similarity	128	454	136	+	2	gi|225436845|ref|XP_002270749.1| PREDICTED: hypothetical protein [Vitis vinifera]	472	63% identities in 109 aa
S_PBL_c10189	blastx	N_similarity	92	346	150	+	2	gi|157343763|emb|CAO68269.1| unnamed protein product [Vitis vinifera]	481	88% identities in 85 aa
S_PBL_c10189	blastx	N_similarity	92	346	150	+	2	gi|225456270|ref|XP_002283518.1| PREDICTED: hypothetical protein [Vitis vinifera]	558	88% identities in 85 aa
S_PBL_c1018	blastx	N_similarity	1	693	433	+	1	gi|224140417|ref|XP_002323579.1| predicted protein [Populus trichocarpa]	509	90% identities in 231 aa
S_PBL_c1018	blastx	N_similarity	1	693	435	+	1	gi|225440692|ref|XP_002280330.1| PREDICTED: hypothetical protein [Vitis vinifera]	509	91% identities in 231 aa
S_PBL_c10191	blastx	N_similarity	3	287	171	+	3	gi|224117214|ref|XP_002317510.1| predicted protein [Populus trichocarpa]	317	80% identities in 95 aa
S_PBL_c10191	blastx	N_similarity	3	287	172	+	3	gi|224128370|ref|XP_002329145.1| predicted protein [Populus trichocarpa]	317	81% identities in 95 aa
S_PBL_c10194	blastx	N_similarity	1	486	226	+	1	gi|223535758|gb|EEF37420.1| LIM domain kinase, putative [Ricinus communis]	785	70% identities in 163 aa
S_PBL_c10194	blastx	N_similarity	1	486	229	+	1	gi|225438833|ref|XP_002278529.1| PREDICTED: hypothetical protein [Vitis vinifera]	781	73% identities in 157 aa
S_PBL_c10195	blastx	N_similarity	107	268	102	-	1	gi|15224220|ref|NP_181836.1| AT-P4H-1 (A. THALIANA P4H ISOFORM 1); oxidoreductase, acting on paired donors, with incorporation or reduction of molecular oxygen, 2-oxoglutarate as one donor, and incorporation of one atom each of oxygen into both donors / procollagen-proline 4-dioxygenase [Arabidopsis thaliana]	283	81% identities in 54 aa
S_PBL_c10195	blastx	N_similarity	107	268	102	-	1	gi|223530830|gb|EEF32693.1| prolyl 4-hydroxylase alpha subunit, putative [Ricinus communis]	165	83% identities in 54 aa
S_PBL_c10196	blastx	N_similarity	191	517	183	+	2	gi|223525453|gb|EEF28038.1| 40S ribosomal protein S8, putative [Ricinus communis]	221	80% identities in 108 aa
S_PBL_c10196	blastx	N_similarity	191	520	177	+	2	gi|47027089|gb|AAT08758.1| ribosomal protein S8 [Hyacinthus orientalis]	120	77% identities in 110 aa
S_PBL_c10198	blastx	N_similarity	2	265	142	+	2	gi|147799186|emb|CAN74828.1| hypothetical protein [Vitis vinifera]	186	72% identities in 88 aa
S_PBL_c10198	blastx	N_similarity	5	265	145	+	2	gi|223529843|gb|EEF31775.1| Oxalate oxidase 2 precursor, putative [Ricinus communis]	209	79% identities in 87 aa
S_PBL_c10199	blastx	N_similarity	3	284	158	+	3	gi|157336388|emb|CAO71073.1| unnamed protein product [Vitis vinifera]	241	78% identities in 94 aa
S_PBL_c10199	blastx	N_similarity	3	296	161	+	3	gi|18414455|ref|NP_567466.1| unknown protein [Arabidopsis thaliana]	256	78% identities in 98 aa
S_PBL_c1019	blastx	N_similarity	3	1241	701	+	3	gi|147778971|emb|CAN71575.1| hypothetical protein [Vitis vinifera]	741	83% identities in 413 aa
S_PBL_c1019	blastx	N_similarity	3	1241	701	+	3	gi|225461969|ref|XP_002266863.1| PREDICTED: hypothetical protein [Vitis vinifera]	633	83% identities in 413 aa
S_PBL_c101	blastx	N_similarity	34	1176	472	+	1	gi|224140763|ref|XP_002323748.1| 2-oxoglutarate/malate translocator [Populus trichocarpa]	569	67% identities in 375 aa
S_PBL_c101	blastx	N_similarity	34	1176	539	+	1	gi|22121982|gb|AAM89397.1| glutamate/malate translocator [Nicotiana tabacum]	583	75% identities in 389 aa
S_PBL_c10202	blastx	N_similarity	361	459	39	+	1	gi|223530837|gb|EEF32700.1| conserved hypothetical protein [Ricinus communis]	119	60% identities in 33 aa
S_PBL_c10203	blastx	N_similarity	3	551	332	+	3	gi|147865459|emb|CAN83663.1| hypothetical protein [Vitis vinifera]	512	84% identities in 183 aa
S_PBL_c10203	blastx	N_similarity	3	551	338	+	3	gi|225453983|ref|XP_002280446.1| PREDICTED: hypothetical protein [Vitis vinifera]	513	86% identities in 183 aa
S_PBL_c10205	blastx	N_similarity	103	378	156	+	1	gi|224105067|ref|XP_002313673.1| predicted protein [Populus trichocarpa]	109	88% identities in 92 aa
S_PBL_c10205	blastx	N_similarity	94	363	153	+	1	gi|223536242|gb|EEF37894.1| Early nodulin, putative [Ricinus communis]	108	87% identities in 90 aa
S_PBL_c10206	blastx	N_similarity	1	369	200	+	1	gi|157357235|emb|CAO63737.1| unnamed protein product [Vitis vinifera]	299	81% identities in 122 aa
S_PBL_c10206	blastx	N_similarity	1	369	200	+	1	gi|223540998|gb|EEF42556.1| conserved hypothetical protein [Ricinus communis]	490	79% identities in 122 aa
S_PBL_c10207	blastx	N_similarity	1	375	163	+	1	gi|223528165|gb|EEF30229.1| synaptotagmin, putative [Ricinus communis]	829	61% identities in 124 aa
S_PBL_c10208	blastx	N_similarity	25	219	104	+	1	gi|147853034|emb|CAN78532.1| hypothetical protein [Vitis vinifera]	1164	80% identities in 65 aa
S_PBL_c10208	blastx	N_similarity	25	219	104	+	1	gi|157342374|emb|CAO64487.1| unnamed protein product [Vitis vinifera]	405	80% identities in 65 aa
S_PBL_c10209	blastx	N_similarity	18	464	208	+	3	gi|224098738|ref|XP_002311250.1| predicted protein [Populus trichocarpa]	260	69% identities in 153 aa
S_PBL_c10209	blastx	N_similarity	24	464	201	+	3	gi|224112427|ref|XP_002316186.1| predicted protein [Populus trichocarpa]	251	68% identities in 153 aa
S_PBL_c1020	blastx	N_similarity	141	536	232	+	3	gi|82621174|gb|ABB86275.1| sulfite oxidase-like [Solanum tuberosum]	393	82% identities in 132 aa
S_PBL_c1020	blastx	N_similarity	141	536	233	+	3	gi|223549422|gb|EEF50910.1| sulfite reductase, putative [Ricinus communis]	393	78% identities in 132 aa
S_PBL_c10210	blastx	N_similarity	2	241	112	+	2	gi|147795293|emb|CAN64991.1| hypothetical protein [Vitis vinifera]	425	70% identities in 77 aa
S_PBL_c10210	blastx	N_similarity	2	241	113	+	2	gi|225428822|ref|XP_002285116.1| PREDICTED: hypothetical protein [Vitis vinifera]	435	70% identities in 77 aa
S_PBL_c10211	blastx	N_similarity	5	397	207	+	2	gi|157331062|emb|CAO62950.1| unnamed protein product [Vitis vinifera]	365	73% identities in 131 aa
S_PBL_c10211	blastx	N_similarity	5	397	207	+	2	gi|225467664|ref|XP_002269385.1| PREDICTED: hypothetical protein [Vitis vinifera]	351	73% identities in 131 aa
S_PBL_c10212	blastx	N_similarity	2	460	257	+	2	gi|223525976|gb|EEF28365.1| conserved hypothetical protein [Ricinus communis]	1613	81% identities in 146 aa
S_PBL_c10212	blastx	N_similarity	5	256	146	+	2	gi|224099539|ref|XP_002311524.1| predicted protein [Populus trichocarpa]	865	82% identities in 84 aa
S_PBL_c10213	blastx	N_similarity	1	348	168	+	1	gi|157343328|emb|CAO67379.1| unnamed protein product [Vitis vinifera]	305	69% identities in 116 aa
S_PBL_c10213	blastx	N_similarity	1	348	170	+	1	gi|147777305|emb|CAN66802.1| hypothetical protein [Vitis vinifera]	306	70% identities in 116 aa
S_PBL_c10214	blastx	N_similarity	1	1257	640	+	1	gi|225439570|ref|XP_002264939.1| PREDICTED: hypothetical protein [Vitis vinifera]	513	72% identities in 421 aa
S_PBL_c10214	blastx	N_similarity	16	1257	607	+	1	gi|225434423|ref|XP_002272461.1| PREDICTED: hypothetical protein [Vitis vinifera]	503	69% identities in 417 aa
S_PBL_c10215	blastx	N_similarity	23	472	250	+	2	gi|224128035|ref|XP_002329238.1| predicted protein [Populus trichocarpa]	543	82% identities in 150 aa
S_PBL_c10215	blastx	N_similarity	23	478	249	+	2	gi|225448729|ref|XP_002275465.1| PREDICTED: hypothetical protein [Vitis vinifera]	539	82% identities in 152 aa
S_PBL_c10217	blastx	N_similarity	2	301	179	+	2	gi|225436652|ref|XP_002280404.1| PREDICTED: hypothetical protein [Vitis vinifera]	240	77% identities in 100 aa
S_PBL_c10217	blastx	N_similarity	2	322	178	+	2	gi|224055299|ref|XP_002298468.1| predicted protein [Populus trichocarpa]	245	72% identities in 107 aa
S_PBL_c1021	blastx	N_similarity	35	457	283	+	2	gi|32400871|gb|AAP80667.1|AF479048_1 ribosomal Pr 117 [Triticum aestivum]	147	98% identities in 141 aa
S_PBL_c1021	blastx	N_similarity	38	457	285	+	2	gi|115449557|ref|NP_001048495.1| Os02g0814700 [Oryza sativa (japonica cultivar-group)]	140	100% identities in 140 aa
S_PBL_c10220	blastx	N_similarity	1	126	66	+	1	gi|223534870|gb|EEF36559.1| amidase, putative [Ricinus communis]	607	71% identities in 42 aa
S_PBL_c10220	blastx	N_similarity	1	126	70	+	1	gi|224054324|ref|XP_002298203.1| amidase family protein [Populus trichocarpa]	599	78% identities in 42 aa
S_PBL_c10223	blastx	N_similarity	43	375	183	+	1	gi|29423617|gb|AAO73433.1| vacuolar membrane ATPase subunit c'' [Citrus limon]	182	86% identities in 111 aa
S_PBL_c10223	blastx	N_similarity	55	375	182	+	1	gi|226495007|ref|NP_001152133.1| vacuolar ATP synthase 21 kDa proteolipid subunit [Zea mays]	176	88% identities in 107 aa
S_PBL_c10225	blastx	N_similarity	121	411	132	+	1	gi|225443658|ref|XP_002274322.1| PREDICTED: similar to eukaryotic translation initiation factor 3 subunit 7, putative / eIF-3 zeta, putative / eIF3d, putative, partial [Vitis vinifera]	398	67% identities in 92 aa
S_PBL_c10226	blastx	N_similarity	71	247	75	+	2	gi|223533154|gb|EEF34912.1| conserved hypothetical protein [Ricinus communis]	118	66% identities in 55 aa
S_PBL_c10227	blastx	N_similarity	3	407	235	+	3	gi|224100929|ref|XP_002312072.1| predicted protein [Populus trichocarpa]	1021	80% identities in 135 aa
S_PBL_c10227	blastx	N_similarity	3	407	238	+	3	gi|223532141|gb|EEF33948.1| 2-oxoglutarate dehydrogenase, putative [Ricinus communis]	1021	80% identities in 135 aa
S_PBL_c10229	blastx	N_similarity	3	404	197	+	3	gi|225453646|ref|XP_002267543.1| PREDICTED: hypothetical protein [Vitis vinifera]	357	67% identities in 134 aa
S_PBL_c1022	blastx	N_similarity	131	601	291	+	2	gi|223538274|gb|EEF39883.1| conserved hypothetical protein [Ricinus communis]	180	87% identities in 158 aa
S_PBL_c1022	blastx	N_similarity	137	601	289	+	2	gi|224116896|ref|XP_002317421.1| predicted protein [Populus trichocarpa]	177	89% identities in 154 aa
S_PBL_c10230	blastx	N_similarity	2	325	184	+	2	gi|223548239|gb|EEF49730.1| Serine/threonine-protein kinase cdk9, putative [Ricinus communis]	571	78% identities in 108 aa
S_PBL_c10230	blastx	N_similarity	2	373	186	+	2	gi|225432386|ref|XP_002276606.1| PREDICTED: hypothetical protein [Vitis vinifera]	575	71% identities in 119 aa
S_PBL_c10231	blastx	N_similarity	3	998	413	+	3	gi|147822315|emb|CAN64061.1| hypothetical protein [Vitis vinifera]	650	66% identities in 329 aa
S_PBL_c10231	blastx	N_similarity	3	998	414	+	3	gi|225461957|ref|XP_002266660.1| PREDICTED: hypothetical protein [Vitis vinifera]	650	66% identities in 329 aa
S_PBL_c10232	blastx	N_similarity	214	303	37	+	1	gi|229609865|gb|ACQ83548.1| calcineurin B-like protein 07 [Sorghum bicolor]	319	63% identities in 30 aa
S_PBL_c10232	blastx	N_similarity	578	667	37	-	2	gi|217070296|gb|ACJ83508.1| unknown [Medicago truncatula]	78	63% identities in 30 aa
S_PBL_c10233	blastx	N_similarity	2	460	273	+	2	gi|113205157|gb|AAX95758.2| xanthine/uracil permease family protein [Lycopersicon esculentum]	695	88% identities in 153 aa
S_PBL_c10233	blastx	N_similarity	2	460	273	+	2	gi|62183958|gb|AAX73299.1| putative permease I [Lycopersicon esculentum]	535	88% identities in 153 aa
S_PBL_c10234	blastx	N_similarity	216	752	297	+	3	gi|225442227|ref|XP_002278010.1| PREDICTED: hypothetical protein [Vitis vinifera]	183	81% identities in 177 aa
S_PBL_c10234	blastx	N_similarity	228	752	257	+	3	gi|116784156|gb|ABK23235.1| unknown [Picea sitchensis]	189	70% identities in 180 aa
S_PBL_c10235	blastx	N_similarity	94	660	343	+	1	gi|147788189|emb|CAN73717.1| hypothetical protein [Vitis vinifera]	472	90% identities in 189 aa
S_PBL_c10235	blastx	N_similarity	94	660	344	+	1	gi|13623892|dbj|BAB41076.1| MAR-binding protein [Nicotiana tabacum]	555	91% identities in 189 aa
S_PBL_c10236	blastx	N_similarity	12	413	167	+	3	gi|224123946|ref|XP_002319203.1| histone acetyltransferase [Populus trichocarpa]	246	64% identities in 133 aa
S_PBL_c10236	blastx	N_similarity	39	416	161	+	3	gi|147840664|emb|CAN62002.1| hypothetical protein [Vitis vinifera]	482	60% identities in 127 aa
S_PBL_c10237	blastx	N_similarity	194	313	72	+	2	gi|147821028|emb|CAN75386.1| hypothetical protein [Vitis vinifera]	299	87% identities in 40 aa
S_PBL_c10237	blastx	N_similarity	194	313	72	+	2	gi|225425128|ref|XP_002275547.1| PREDICTED: hypothetical protein [Vitis vinifera]	452	87% identities in 40 aa
S_PBL_c10239	blastx	N_similarity	97	399	152	+	1	gi|218195939|gb|EEC78366.1| hypothetical protein OsI_18129 [Oryza sativa Indica Group]	372	75% identities in 101 aa
S_PBL_c10239	blastx	N_similarity	97	399	152	+	1	gi|222629907|gb|EEE62039.1| hypothetical protein OsJ_16821 [Oryza sativa Japonica Group]	389	75% identities in 101 aa
S_PBL_c10240	blastx	N_similarity	72	497	273	+	3	gi|116785857|gb|ABK23888.1| unknown [Picea sitchensis]	143	95% identities in 142 aa
S_PBL_c10240	blastx	N_similarity	72	497	277	+	3	gi|116778782|gb|ABK20993.1| unknown [Picea sitchensis]	143	96% identities in 142 aa
S_PBL_c10241	blastx	N_similarity	37	1104	456	+	1	gi|225441589|ref|XP_002281591.1| PREDICTED: hypothetical protein [Vitis vinifera]	1116	67% identities in 356 aa
S_PBL_c10241	blastx	N_similarity	37	1104	476	+	1	gi|225435754|ref|XP_002285720.1| PREDICTED: hypothetical protein [Vitis vinifera]	1116	70% identities in 356 aa
S_PBL_c10244	blastx	N_similarity	29	406	164	+	2	gi|157345616|emb|CAO14914.1| unnamed protein product [Vitis vinifera]	474	61% identities in 125 aa
S_PBL_c10244	blastx	N_similarity	29	406	164	+	2	gi|225452721|ref|XP_002277201.1| PREDICTED: hypothetical protein [Vitis vinifera]	479	61% identities in 125 aa
S_PBL_c10245	blastx	N_similarity	2	688	300	+	2	gi|224101353|ref|XP_002312246.1| predicted protein [Populus trichocarpa]	536	61% identities in 229 aa
S_PBL_c10245	blastx	N_similarity	29	688	304	+	2	gi|223538321|gb|EEF39928.1| adenosine diphosphatase, putative [Ricinus communis]	532	65% identities in 220 aa
S_PBL_c10246	blastx	N_similarity	103	528	202	+	1	gi|223547535|gb|EEF49030.1| ATP-binding cassette transporter, putative [Ricinus communis]	442	68% identities in 141 aa
S_PBL_c10246	blastx	N_similarity	118	534	197	+	1	gi|224125634|ref|XP_002329680.1| white-brown-complex ABC transporter family [Populus trichocarpa]	593	72% identities in 139 aa
S_PBL_c10247	blastx	N_similarity	1	705	464	+	1	gi|147804721|emb|CAN62778.1| hypothetical protein [Vitis vinifera]	656	93% identities in 235 aa
S_PBL_c10247	blastx	N_similarity	1	705	464	+	1	gi|225463008|ref|XP_002264906.1| PREDICTED: hypothetical protein [Vitis vinifera]	656	93% identities in 235 aa
S_PBL_c10248	blastx	N_similarity	215	724	259	+	2	gi|225458241|ref|XP_002282050.1| PREDICTED: hypothetical protein [Vitis vinifera]	194	68% identities in 170 aa
S_PBL_c10248	blastx	N_similarity	215	724	265	+	2	gi|225428428|ref|XP_002283905.1| PREDICTED: hypothetical protein [Vitis vinifera]	194	70% identities in 170 aa
S_PBL_c1024	blastx	N_similarity	318	602	155	+	3	gi|15235280|ref|NP_194568.1| AAC3 (ADP/ATP CARRIER 3); ATP:ADP antiporter/ binding [Arabidopsis thaliana]	379	81% identities in 95 aa
S_PBL_c1024	blastx	N_similarity	354	602	156	+	3	gi|224095515|ref|XP_002310404.1| predicted protein [Populus trichocarpa]	378	91% identities in 83 aa
S_PBL_c10250	blastx	N_similarity	335	748	228	+	2	gi|157352920|emb|CAO44810.1| unnamed protein product [Vitis vinifera]	213	79% identities in 138 aa
S_PBL_c10250	blastx	N_similarity	335	748	228	+	2	gi|225431770|ref|XP_002270782.1| PREDICTED: hypothetical protein [Vitis vinifera]	226	79% identities in 138 aa
S_PBL_c10251	blastx	N_similarity	3	413	235	+	3	gi|224129132|ref|XP_002328898.1| predicted protein [Populus trichocarpa]	801	83% identities in 137 aa
S_PBL_c10251	blastx	N_similarity	3	413	238	+	3	gi|225433588|ref|XP_002269672.1| PREDICTED: hypothetical protein [Vitis vinifera]	807	85% identities in 137 aa
S_PBL_c10252	blastx	N_similarity	194	361	90	+	2	gi|157343953|emb|CAO68886.1| unnamed protein product [Vitis vinifera]	665	71% identities in 56 aa
S_PBL_c10252	blastx	N_similarity	212	361	91	+	2	gi|147765367|emb|CAN60594.1| hypothetical protein [Vitis vinifera]	263	78% identities in 50 aa
S_PBL_c10254	blastx	N_similarity	3	389	240	+	3	gi|37783275|gb|AAP42506.1| anionic peroxidase swpb1 [Ipomoea batatas]	332	90% identities in 129 aa
S_PBL_c10254	blastx	N_similarity	3	389	254	+	3	gi|37783277|gb|AAP42507.1| anionic peroxidase swpb2 [Ipomoea batatas]	336	97% identities in 129 aa
S_PBL_c10255	blastx	N_similarity	1	498	277	+	1	gi|82623389|gb|ABB87109.1| protein tyrosine phosphatase-like [Solanum tuberosum]	370	77% identities in 167 aa
S_PBL_c10255	blastx	N_similarity	1	498	282	+	1	gi|14970762|emb|CAC44460.1| protein tyrosine phosphatase [Solanum lycopersicum]	370	79% identities in 167 aa
S_PBL_c10256	blastx	N_similarity	2	196	130	+	2	gi|121483459|gb|ABM53871.1| IAA3 [Cestrum elegans]	153	93% identities in 65 aa
S_PBL_c10256	blastx	N_similarity	2	208	129	+	2	gi|20269051|emb|CAC84706.1| aux/IAA protein [Populus tremula x Populus tremuloides]	365	88% identities in 69 aa
S_PBL_c10257	blastx	N_similarity	26	493	221	+	2	gi|124294787|gb|ABN03967.1| acidic chitinase [Gossypium hirsutum]	298	68% identities in 155 aa
S_PBL_c10257	blastx	N_similarity	41	493	220	+	2	gi|116332|sp|P29060.1|CHIA_TOBAC RecName: Full=Acidic endochitinase; Flags: Precursor	291	72% identities in 152 aa
S_PBL_c10258	blastx	N_similarity	104	532	212	+	2	gi|223533161|gb|EEF34918.1| Anthranilate N-benzoyltransferase protein, putative [Ricinus communis]	280	72% identities in 144 aa
S_PBL_c10259	blastx	N_similarity	15	785	475	+	3	gi|6177892|dbj|BAA86070.1| Phospate transpoter [Nicotiana tabacum]	536	90% identities in 257 aa
S_PBL_c10259	blastx	N_similarity	15	785	492	+	3	gi|151428453|gb|ABS12068.1| high affinity phosphate transporter [Petunia x hybrida]	534	93% identities in 257 aa
S_PBL_c1025	blastx	N_similarity	27	1139	736	+	3	gi|34761156|gb|AAQ81938.1| cysteine proteinase precursor [Ipomoea batatas]	371	96% identities in 371 aa
S_PBL_c1025	blastx	N_similarity	33	1139	731	+	3	gi|124484383|dbj|BAF46302.1| cysteine proteinase precursor [Ipomoea nil]	369	95% identities in 367 aa
S_PBL_c10260	blastx	N_similarity	83	397	157	+	2	gi|224120846|ref|XP_002318432.1| predicted protein [Populus trichocarpa]	405	69% identities in 106 aa
S_PBL_c10260	blastx	N_similarity	86	397	168	+	2	gi|225455360|ref|XP_002277330.1| PREDICTED: hypothetical protein [Vitis vinifera]	403	74% identities in 105 aa
S_PBL_c10262	blastx	N_similarity	75	464	200	+	3	gi|13492674|gb|AAK28303.1|AF346431_1 phenylpropanoid:glucosyltransferase 1 [Nicotiana tabacum]	476	71% identities in 130 aa
S_PBL_c10262	blastx	N_similarity	75	464	201	+	3	gi|1685005|gb|AAB36653.1| immediate-early salicylate-induced glucosyltransferase	476	71% identities in 130 aa
S_PBL_c10264	blastx	N_similarity	109	459	196	+	1	gi|157344960|emb|CAO71688.1| unnamed protein product [Vitis vinifera]	816	79% identities in 117 aa
S_PBL_c10264	blastx	N_similarity	109	459	196	+	1	gi|223536127|gb|EEF37782.1| auxilin, putative [Ricinus communis]	983	80% identities in 117 aa
S_PBL_c10265	blastx	N_similarity	388	705	141	+	1	gi|115304197|gb|AAO14624.2|AF467900_1 hypothetical protein [Prunus persica]	441	65% identities in 104 aa
S_PBL_c10265	blastx	N_similarity	394	711	149	+	1	gi|225458045|ref|XP_002277913.1| PREDICTED: hypothetical protein [Vitis vinifera]	457	66% identities in 111 aa
S_PBL_c10266	blastx	N_similarity	166	516	181	+	1	gi|147790626|emb|CAN59826.1| hypothetical protein [Vitis vinifera]	595	67% identities in 117 aa
S_PBL_c10266	blastx	N_similarity	166	516	181	+	1	gi|157359239|emb|CAO67175.1| unnamed protein product [Vitis vinifera]	149	67% identities in 117 aa
S_PBL_c10267	blastx	N_similarity	3	1166	814	+	3	gi|223543286|gb|EEF44818.1| Pre-mRNA-processing-splicing factor, putative [Ricinus communis]	2376	100% identities in 388 aa
S_PBL_c10267	blastx	N_similarity	3	1166	814	+	3	gi|224134486|ref|XP_002327417.1| predicted protein [Populus trichocarpa]	2357	99% identities in 388 aa
S_PBL_c10268	blastx	N_similarity	12	362	150	+	3	gi|157354880|emb|CAO48226.1| unnamed protein product [Vitis vinifera]	325	60% identities in 120 aa
S_PBL_c10268	blastx	N_similarity	12	362	150	+	3	gi|225431155|ref|XP_002268619.1| PREDICTED: hypothetical protein [Vitis vinifera]	285	60% identities in 120 aa
S_PBL_c10269	blastx	N_similarity	5	130	80	-	2	gi|223530952|gb|EEF32810.1| Patatin T5 precursor, putative [Ricinus communis]	467	88% identities in 42 aa
S_PBL_c10269	blastx	N_similarity	8	136	80	-	2	gi|224113017|ref|XP_002316362.1| predicted protein [Populus trichocarpa]	464	81% identities in 43 aa
S_PBL_c10270	blastx	N_similarity	1	507	289	+	1	gi|225454416|ref|XP_002276444.1| PREDICTED: hypothetical protein [Vitis vinifera]	413	78% identities in 169 aa
S_PBL_c10270	blastx	N_similarity	1	507	292	+	1	gi|223549127|gb|EEF50616.1| Protein UNUSUAL FLORAL ORGANS, putative [Ricinus communis]	405	79% identities in 169 aa
S_PBL_c10271	blastx	N_similarity	2	259	144	+	2	gi|47824987|gb|AAT38760.1| Protein SUR2 , putative [Solanum demissum]	187	77% identities in 82 aa
S_PBL_c10271	blastx	N_similarity	2	259	144	+	2	gi|53793724|gb|AAU93587.1| Sterol desaturase family protein [Solanum demissum]	288	77% identities in 82 aa
S_PBL_c10272	blastx	N_similarity	107	445	218	+	2	gi|223548633|gb|EEF50124.1| glycyl-tRNA synthetase, putative [Ricinus communis]	686	90% identities in 113 aa
S_PBL_c10272	blastx	N_similarity	122	445	218	+	2	gi|225425272|ref|XP_002267943.1| PREDICTED: hypothetical protein [Vitis vinifera]	667	94% identities in 108 aa
S_PBL_c10274	blastx	N_similarity	2	391	217	+	2	gi|74038605|dbj|BAE43836.1| tobamovirus multiplication 1 [Nicotiana tabacum]	288	78% identities in 130 aa
S_PBL_c10274	blastx	N_similarity	2	394	213	+	2	gi|225444450|ref|XP_002271487.1| PREDICTED: similar to tobamovirus multiplication 1 [Vitis vinifera]	289	75% identities in 131 aa
S_PBL_c10275	blastx	N_similarity	184	501	144	+	1	gi|224112102|ref|XP_002316083.1| predicted protein [Populus trichocarpa]	113	65% identities in 113 aa
S_PBL_c10275	blastx	N_similarity	184	501	146	+	1	gi|224098996|ref|XP_002311347.1| predicted protein [Populus trichocarpa]	113	68% identities in 113 aa
S_PBL_c10277	blastx	N_similarity	110	373	155	+	2	gi|6002102|emb|CAB56693.1| Acyl-CoA binding protein (ACBP) [Digitalis lanata]	92	84% identities in 88 aa
S_PBL_c10277	blastx	N_similarity	110	373	156	+	2	gi|225427492|ref|XP_002263421.1| PREDICTED: similar to Os03g0576600 [Vitis vinifera]	91	81% identities in 88 aa
S_PBL_c10278	blastx	N_similarity	3	419	292	+	3	gi|225465943|ref|XP_002272130.1| PREDICTED: hypothetical protein [Vitis vinifera]	305	98% identities in 139 aa
S_PBL_c10278	blastx	N_similarity	3	419	293	+	3	gi|223548085|gb|EEF49577.1| Ubiquitin ligase SINAT5, putative [Ricinus communis]	305	98% identities in 139 aa
S_PBL_c10280	blastx	N_similarity	2	433	218	+	2	gi|224096235|ref|XP_002310586.1| predicted protein [Populus trichocarpa]	277	72% identities in 144 aa
S_PBL_c10280	blastx	N_similarity	2	436	228	+	2	gi|225438615|ref|XP_002281012.1| PREDICTED: hypothetical protein [Vitis vinifera]	277	76% identities in 145 aa
S_PBL_c10281	blastx	N_similarity	465	986	323	+	3	gi|20522008|dbj|BAB92011.1| pleiotropic drug resistance like protein [Nicotiana tabacum]	1434	91% identities in 174 aa
S_PBL_c10281	blastx	N_similarity	465	986	323	+	3	gi|75326590|sp|Q76CU2.1|PDR1_TOBAC RecName: Full=Pleiotropic drug resistance protein 1; AltName: Full=NtPDR1	1434	91% identities in 174 aa
S_PBL_c10282	blastx	N_similarity	14	430	204	+	2	gi|224060497|ref|XP_002300224.1| predicted protein [Populus trichocarpa]	219	70% identities in 139 aa
S_PBL_c10282	blastx	N_similarity	14	430	206	+	2	gi|223542123|gb|EEF43667.1| protein binding protein, putative [Ricinus communis]	734	70% identities in 139 aa
S_PBL_c10284	blastx	N_similarity	52	282	128	+	1	gi|224062898|ref|XP_002300924.1| predicted protein [Populus trichocarpa]	84	70% identities in 81 aa
S_PBL_c10284	blastx	N_similarity	76	282	130	+	1	gi|1351359|sp|P48504.2|QCR6_SOLTU RecName: Full=Cytochrome b-c1 complex subunit 6; AltName: Full=Ubiquinol-cytochrome c reductase complex 7.8 kDa protein; AltName: Full=Mitochondrial hinge protein; AltName: Full=Complex III subunit 6; AltName: Full=Complex III subunit VI; AltName: Full=CR7	69	84% identities in 69 aa
S_PBL_c10285	blastx	N_similarity	3	428	223	+	3	gi|223526083|gb|EEF28438.1| conserved hypothetical protein [Ricinus communis]	329	68% identities in 142 aa
S_PBL_c10285	blastx	N_similarity	3	428	227	+	3	gi|225451935|ref|XP_002279418.1| PREDICTED: hypothetical protein [Vitis vinifera]	368	71% identities in 142 aa
S_PBL_c10287	blastx	N_similarity	378	695	191	+	3	gi|223529801|gb|EEF31736.1| protein phosphatase 2c, putative [Ricinus communis]	395	84% identities in 106 aa
S_PBL_c10287	blastx	N_similarity	378	695	193	+	3	gi|224133996|ref|XP_002327730.1| predicted protein [Populus trichocarpa]	397	85% identities in 106 aa
S_PBL_c10288	blastx	N_similarity	67	303	99	+	1	gi|223531580|gb|EEF33409.1| conserved hypothetical protein [Ricinus communis]	285	64% identities in 75 aa
S_PBL_c10289	blastx	N_similarity	2	388	195	+	2	gi|116047947|gb|ABJ53199.1| myosin XI-K [Nicotiana benthamiana]	1529	78% identities in 129 aa
S_PBL_c10289	blastx	N_similarity	2	388	195	+	2	gi|56201391|dbj|BAD72949.1| myosin XI [Nicotiana tabacum]	1529	79% identities in 129 aa
S_PBL_c10290	blastx	N_similarity	27	614	370	+	3	gi|209967439|gb|ACJ02348.1| 60s ribosome protein L19 [Vernicia fordii]	206	93% identities in 196 aa
S_PBL_c10290	blastx	N_similarity	27	650	376	+	3	gi|225437447|ref|XP_002272357.1| PREDICTED: similar to 60S ribosomal protein L19 [Vitis vinifera]	208	91% identities in 208 aa
S_PBL_c10292	blastx	N_similarity	1	468	289	+	1	gi|147862940|emb|CAN83206.1| hypothetical protein [Vitis vinifera]	566	88% identities in 156 aa
S_PBL_c10292	blastx	N_similarity	1	468	289	+	1	gi|157328432|emb|CAO21133.1| unnamed protein product [Vitis vinifera]	513	88% identities in 156 aa
S_PBL_c10293	blastx	N_similarity	162	338	73	+	3	gi|1841468|emb|CAA71881.1| Tyrosyl-tRNA synthetase [Nicotiana tabacum]	408	67% identities in 60 aa
S_PBL_c10294	blastx	N_similarity	224	652	256	+	2	gi|225455175|ref|XP_002268859.1| PREDICTED: hypothetical protein [Vitis vinifera]	193	90% identities in 141 aa
S_PBL_c10294	blastx	N_similarity	233	652	256	+	2	gi|225442192|ref|XP_002276785.1| PREDICTED: hypothetical protein [Vitis vinifera]	193	90% identities in 140 aa
S_PBL_c10295	blastx	N_similarity	108	266	73	+	3	gi|224103201|ref|XP_002312964.1| plant synaptotagmin [Populus trichocarpa]	523	68% identities in 54 aa
S_PBL_c10295	blastx	N_similarity	108	266	73	+	3	gi|225457921|ref|XP_002272757.1| PREDICTED: hypothetical protein [Vitis vinifera]	539	68% identities in 54 aa
S_PBL_c10297	blastx	N_similarity	163	408	143	+	1	gi|6581004|gb|AAF18411.1|AF190652_1 putative integral membrane protein [Phaseolus vulgaris]	476	90% identities in 83 aa
S_PBL_c10297	blastx	N_similarity	163	408	143	+	1	gi|9502410|gb|AAF88109.1|AC021043_2 Putative protein transport protein SEC61 alpha subunit [Arabidopsis thaliana]	475	90% identities in 83 aa
S_PBL_c10298	blastx	N_similarity	9	632	375	+	3	gi|116265960|gb|ABJ91228.1| CBL-interacting protein kinase 22 [Populus trichocarpa]	470	85% identities in 208 aa
S_PBL_c10298	blastx	N_similarity	9	632	375	+	3	gi|224139330|ref|XP_002323059.1| predicted protein [Populus trichocarpa]	447	85% identities in 208 aa
S_PBL_c10299	blastx	N_similarity	246	839	316	+	3	gi|147772895|emb|CAN73668.1| hypothetical protein [Vitis vinifera]	880	77% identities in 198 aa
S_PBL_c10299	blastx	N_similarity	246	839	316	+	3	gi|157339299|emb|CAO43840.1| unnamed protein product [Vitis vinifera]	877	77% identities in 198 aa
S_PBL_c1029	blastx	N_similarity	220	495	136	+	1	gi|157346225|emb|CAO15922.1| unnamed protein product [Vitis vinifera]	377	70% identities in 94 aa
S_PBL_c1029	blastx	N_similarity	220	495	136	+	1	gi|225440908|ref|XP_002282804.1| PREDICTED: hypothetical protein [Vitis vinifera]	378	70% identities in 94 aa
S_PBL_c10300	blastx	N_similarity	85	945	471	+	1	gi|90656518|gb|ABD96608.1| xyloglucan endotransglucosylase XET2 [Capsicum annuum]	288	77% identities in 288 aa
S_PBL_c10300	blastx	N_similarity	91	945	469	+	1	gi|90656516|gb|ABD96607.1| xyloglucan endotransglucosylase XET1 [Capsicum annuum]	287	77% identities in 285 aa
S_PBL_c10302	blastx	N_similarity	105	530	215	+	3	gi|157350575|emb|CAO40624.1| unnamed protein product [Vitis vinifera]	149	68% identities in 142 aa
S_PBL_c10302	blastx	N_similarity	105	530	215	+	3	gi|225438115|ref|XP_002278029.1| PREDICTED: similar to OSJNBa0068L06.9 [Vitis vinifera]	205	68% identities in 142 aa
S_PBL_c10307	blastx	N_similarity	17	1009	537	+	2	gi|157359076|emb|CAO66988.1| unnamed protein product [Vitis vinifera]	763	77% identities in 334 aa
S_PBL_c10307	blastx	N_similarity	17	1009	537	+	2	gi|225463335|ref|XP_002268633.1| PREDICTED: hypothetical protein [Vitis vinifera]	771	77% identities in 334 aa
S_PBL_c10308	blastx	N_similarity	14	859	431	+	2	gi|224056351|ref|XP_002298816.1| predicted protein [Populus trichocarpa]	453	75% identities in 285 aa
S_PBL_c10308	blastx	N_similarity	5	859	431	+	2	gi|145408226|gb|ABP65665.1| VTC2-like protein [Actinidia chinensis]	450	75% identities in 285 aa
S_PBL_c1030	blastx	N_similarity	63	491	261	+	3	gi|89276299|gb|ABD66506.1| actin depolymerizing factor 4 [Gossypium hirsutum]	143	88% identities in 143 aa
S_PBL_c1030	blastx	N_similarity	63	491	267	+	3	gi|225433128|ref|XP_002285175.1| PREDICTED: hypothetical protein [Vitis vinifera]	143	90% identities in 143 aa
S_PBL_c10310	blastx	N_similarity	48	314	147	+	3	gi|147842216|emb|CAN66917.1| hypothetical protein [Vitis vinifera]	369	74% identities in 89 aa
S_PBL_c10310	blastx	N_similarity	48	314	147	+	3	gi|217072080|gb|ACJ84400.1| unknown [Medicago truncatula]	374	75% identities in 89 aa
S_PBL_c10312	blastx	N_similarity	1	549	325	+	1	gi|224076814|ref|XP_002305005.1| predicted protein [Populus trichocarpa]	451	85% identities in 183 aa
S_PBL_c10312	blastx	N_similarity	1	549	335	+	1	gi|223539322|gb|EEF40913.1| Rotenone-insensitive NADH-ubiquinone oxidoreductase, mitochondrial precursor, putative [Ricinus communis]	546	87% identities in 183 aa
S_PBL_c10313	blastx	N_similarity	342	533	99	+	3	gi|119639035|gb|ABL85241.1| putative hypoxanthine-guanine phosphoribosyltransferase [Glycine max]	185	70% identities in 64 aa
S_PBL_c10313	blastx	N_similarity	342	566	101	+	3	gi|225463085|ref|XP_002263568.1| PREDICTED: hypothetical protein [Vitis vinifera]	185	69% identities in 76 aa
S_PBL_c10314	blastx	N_similarity	2	511	298	+	2	gi|225437340|ref|XP_002265436.1| PREDICTED: hypothetical protein [Vitis vinifera]	324	81% identities in 169 aa
S_PBL_c10314	blastx	N_similarity	5	511	285	+	2	gi|223537629|gb|EEF39252.1| ubiquitin-protein ligase, putative [Ricinus communis]	330	79% identities in 170 aa
S_PBL_c10316	blastx	N_similarity	95	496	188	+	2	gi|225446969|ref|XP_002265035.1| PREDICTED: hypothetical protein [Vitis vinifera]	137	67% identities in 134 aa
S_PBL_c10316	blastx	N_similarity	95	496	190	+	2	gi|225446973|ref|XP_002265155.1| PREDICTED: hypothetical protein [Vitis vinifera]	137	68% identities in 134 aa
S_PBL_c10318	blastx	N_similarity	2	709	300	+	2	gi|115473585|ref|NP_001060391.1| Os07g0636000 [Oryza sativa (japonica cultivar-group)]	600	67% identities in 229 aa
S_PBL_c10318	blastx	N_similarity	2	733	307	+	2	gi|224090025|ref|XP_002308911.1| predicted protein [Populus trichocarpa]	593	68% identities in 232 aa
S_PBL_c10319	blastx	N_similarity	229	453	131	+	1	gi|224105329|ref|XP_002313771.1| predicted protein [Populus trichocarpa]	215	80% identities in 75 aa
S_PBL_c10319	blastx	N_similarity	256	453	129	+	1	gi|223547971|gb|EEF49463.1| phd finger transcription factor, putative [Ricinus communis]	216	87% identities in 66 aa
S_PBL_c1031	blastx	N_similarity	153	302	74	+	3	gi|223550065|gb|EEF51552.1| conserved hypothetical protein [Ricinus communis]	57	68% identities in 50 aa
S_PBL_c1031	blastx	N_similarity	153	308	75	+	3	gi|225453967|ref|XP_002274232.1| PREDICTED: hypothetical protein [Vitis vinifera]	60	65% identities in 52 aa
S_PBL_c10320	blastx	N_similarity	16	315	167	+	1	gi|224118484|ref|XP_002317830.1| predicted protein [Populus trichocarpa]	451	75% identities in 102 aa
S_PBL_c10320	blastx	N_similarity	16	318	166	+	1	gi|147837828|emb|CAN73791.1| hypothetical protein [Vitis vinifera]	445	72% identities in 106 aa
S_PBL_c10321	blastx	N_similarity	216	656	273	+	3	gi|223543738|gb|EEF45266.1| sugar transporter, putative [Ricinus communis]	516	86% identities in 147 aa
S_PBL_c10321	blastx	N_similarity	216	668	268	+	3	gi|224142179|ref|XP_002324436.1| predicted protein [Populus trichocarpa]	508	84% identities in 151 aa
S_PBL_c10322	blastx	N_similarity	2	529	309	+	2	gi|147828130|emb|CAN64082.1| hypothetical protein [Vitis vinifera]	208	83% identities in 176 aa
S_PBL_c10322	blastx	N_similarity	2	529	309	+	2	gi|225448441|ref|XP_002273682.1| PREDICTED: hypothetical protein isoform 1 [Vitis vinifera]	318	83% identities in 176 aa
S_PBL_c10323	blastx	N_similarity	3	344	132	+	3	gi|224131344|ref|XP_002321061.1| cytokinin biosynthetic isopentenyltransferase [Populus trichocarpa]	324	61% identities in 111 aa
S_PBL_c10323	blastx	N_similarity	3	431	248	+	3	gi|194067757|dbj|BAG55006.1| adenylate isopentenyltransferase [Ipomoea nil]	332	87% identities in 144 aa
S_PBL_c10325	blastx	N_similarity	5	622	320	+	2	gi|157350844|emb|CAO40959.1| unnamed protein product [Vitis vinifera]	388	73% identities in 206 aa
S_PBL_c10325	blastx	N_similarity	5	622	320	+	2	gi|225424779|ref|XP_002269424.1| PREDICTED: hypothetical protein [Vitis vinifera]	444	73% identities in 206 aa
S_PBL_c10326	blastx	N_similarity	1	597	320	+	1	gi|157345810|emb|CAO15325.1| unnamed protein product [Vitis vinifera]	287	79% identities in 199 aa
S_PBL_c10326	blastx	N_similarity	1	597	320	+	1	gi|225424979|ref|XP_002266340.1| PREDICTED: hypothetical protein [Vitis vinifera]	374	79% identities in 199 aa
S_PBL_c10327	blastx	N_similarity	25	627	306	+	1	gi|223541962|gb|EEF43508.1| Plastid lipid-associated protein 3, chloroplast precursor, putative [Ricinus communis]	367	74% identities in 201 aa
S_PBL_c10327	blastx	N_similarity	25	627	327	+	1	gi|86450874|gb|ABC96720.1| plastid fibrillin 2 [Coffea canephora]	229	79% identities in 201 aa
S_PBL_c10328	blastx	N_similarity	76	531	299	+	1	gi|223536431|gb|EEF38080.1| 40S ribosomal protein S18, putative [Ricinus communis]	152	94% identities in 152 aa
S_PBL_c10328	blastx	N_similarity	76	531	299	+	1	gi|224085191|ref|XP_002307515.1| predicted protein [Populus trichocarpa]	152	93% identities in 152 aa
S_PBL_c10329	blastx	N_similarity	2	436	235	+	2	gi|224104979|ref|XP_002313641.1| predicted protein [Populus trichocarpa]	322	75% identities in 145 aa
S_PBL_c10329	blastx	N_similarity	5	436	234	+	2	gi|225436375|ref|XP_002271400.1| PREDICTED: hypothetical protein [Vitis vinifera]	351	77% identities in 144 aa
S_PBL_c1032	blastx	N_similarity	183	1901	1031	+	3	gi|28629438|gb|AAO34668.1| sucrose synthase 2 [Solanum tuberosum]	805	88% identities in 573 aa
S_PBL_c1032	blastx	N_similarity	183	1901	1033	+	3	gi|1351137|sp|P49039.1|SUS2_SOLTU RecName: Full=Sucrose synthase; AltName: Full=Sucrose-UDP glucosyltransferase; AltName: Full=SS65	805	89% identities in 573 aa
S_PBL_c10330	blastx	N_similarity	292	414	63	+	1	gi|225458183|ref|XP_002281295.1| PREDICTED: similar to CPuORF5 (Conserved peptide upstream open reading frame 5) [Vitis vinifera]	41	70% identities in 41 aa
S_PBL_c10330	blastx	N_similarity	301	414	70	+	1	gi|186516279|ref|NP_001119115.1| CPuORF2 (Conserved peptide upstream open reading frame 2) [Arabidopsis thaliana]	42	84% identities in 38 aa
S_PBL_c10332	blastx	N_similarity	6	533	272	+	3	gi|157338756|emb|CAO42107.1| unnamed protein product [Vitis vinifera]	216	77% identities in 172 aa
S_PBL_c10332	blastx	N_similarity	6	533	272	+	3	gi|225423915|ref|XP_002281939.1| PREDICTED: hypothetical protein [Vitis vinifera]	230	77% identities in 172 aa
S_PBL_c10334	blastx	N_similarity	15	569	282	+	3	gi|2708532|gb|AAB92518.1| putative RNA binding protein [Nicotiana tabacum]	482	71% identities in 196 aa
S_PBL_c10334	blastx	N_similarity	3	569	283	+	3	gi|82621116|gb|ABB86246.1| DNA-binding protein-like [Solanum tuberosum]	423	74% identities in 194 aa
S_PBL_c10336	blastx	N_similarity	126	398	152	+	3	gi|223536173|gb|EEF37828.1| actin depolymerizing factor, putative [Ricinus communis]	146	79% identities in 91 aa
S_PBL_c10336	blastx	N_similarity	126	398	156	+	3	gi|224062149|ref|XP_002300779.1| predicted protein [Populus trichocarpa]	146	82% identities in 91 aa
S_PBL_c10337	blastx	N_similarity	6	383	184	+	3	gi|218720833|gb|EED20252.1| nuclear pore complex protein (SonA), putative [Talaromyces stipitatus ATCC 10500]	366	65% identities in 126 aa
S_PBL_c10337	blastx	N_similarity	78	389	182	+	3	gi|238565152|ref|XP_002385799.1| hypothetical protein MPER_16206 [Moniliophthora perniciosa FA553]	105	74% identities in 104 aa
S_PBL_c10339	blastx	N_similarity	33	434	230	+	3	gi|42820502|emb|CAF31740.1| putative Snf7-like protein [Arabidopsis thaliana]	211	87% identities in 134 aa
S_PBL_c10339	blastx	N_similarity	33	434	232	+	3	gi|42820450|emb|CAF31714.1| putative Snf7-like protein [Arabidopsis thaliana]	211	88% identities in 134 aa
S_PBL_c1033	blastx	N_similarity	1	1482	804	+	1	gi|15220026|ref|NP_178111.1| HSP91 (Heat shock protein 91) [Arabidopsis thaliana]	831	80% identities in 499 aa
S_PBL_c1033	blastx	N_similarity	1	1482	835	+	1	gi|223532411|gb|EEF34206.1| Heat shock 70 kDa protein, putative [Ricinus communis]	849	84% identities in 499 aa
S_PBL_c10340	blastx	N_similarity	20	376	192	+	2	gi|223551193|gb|EEF52679.1| conserved hypothetical protein [Ricinus communis]	339	72% identities in 125 aa
S_PBL_c10340	blastx	N_similarity	20	376	196	+	2	gi|225458065|ref|XP_002278539.1| PREDICTED: GAGA-binding transcriptional activator BBR/BPC6-like [Vitis vinifera]	337	71% identities in 124 aa
S_PBL_c10341	blastx	N_similarity	26	520	302	+	2	gi|3915618|sp|Q40294.2|AOX1_MANIN RecName: Full=Alternative oxidase, mitochondrial; Flags: Precursor	318	84% identities in 165 aa
S_PBL_c10341	blastx	N_similarity	26	520	302	+	2	gi|488826|emb|CAA55892.1| alternative oxidase [Mangifera indica]	274	84% identities in 165 aa
S_PBL_c10342	blastx	N_similarity	25	330	134	+	1	gi|223548389|gb|EEF49880.1| ATP-dependent Clp protease proteolytic subunit, putative [Ricinus communis]	325	64% identities in 102 aa
S_PBL_c10342	blastx	N_similarity	25	330	139	+	1	gi|224125178|ref|XP_002319519.1| predicted protein [Populus trichocarpa]	341	66% identities in 102 aa
S_PBL_c10343	blastx	N_similarity	630	812	114	+	3	gi|223543789|gb|EEF45317.1| conserved hypothetical protein [Ricinus communis]	302	95% identities in 61 aa
S_PBL_c10343	blastx	N_similarity	630	812	114	+	3	gi|224100323|ref|XP_002311831.1| predicted protein [Populus trichocarpa]	275	91% identities in 61 aa
S_PBL_c10344	blastx	N_similarity	1	384	203	+	1	gi|15219186|ref|NP_173623.1| kelch repeat-containing F-box family protein [Arabidopsis thaliana]	475	72% identities in 128 aa
S_PBL_c10344	blastx	N_similarity	1	426	196	+	1	gi|225459394|ref|XP_002285816.1| PREDICTED: hypothetical protein [Vitis vinifera]	477	64% identities in 142 aa
S_PBL_c10345	blastx	N_similarity	297	599	149	+	3	gi|157335780|emb|CAO61610.1| unnamed protein product [Vitis vinifera]	289	61% identities in 99 aa
S_PBL_c10346	blastx	N_similarity	20	637	300	+	2	gi|226506368|ref|NP_001147645.1| oxidoreductase [Zea mays]	369	66% identities in 206 aa
S_PBL_c10346	blastx	N_similarity	20	637	306	+	2	gi|223533545|gb|EEF35285.1| oxidoreductase, putative [Ricinus communis]	360	67% identities in 206 aa
S_PBL_c10348	blastx	N_similarity	105	383	144	+	3	gi|224110002|ref|XP_002315382.1| predicted protein [Populus trichocarpa]	244	77% identities in 93 aa
S_PBL_c10348	blastx	N_similarity	126	383	139	+	3	gi|445613|prf||1909359B ribosomal protein L7	242	81% identities in 86 aa
S_PBL_c1034	blastx	N_similarity	2	343	173	+	2	gi|223537802|gb|EEF39420.1| conserved hypothetical protein [Ricinus communis]	936	76% identities in 109 aa
S_PBL_c1034	blastx	N_similarity	2	343	195	+	2	gi|225461034|ref|XP_002281360.1| PREDICTED: hypothetical protein [Vitis vinifera]	874	82% identities in 114 aa
S_PBL_c10350	blastx	N_similarity	201	869	299	+	3	gi|225452845|ref|XP_002283688.1| PREDICTED: hypothetical protein [Vitis vinifera]	324	65% identities in 226 aa
S_PBL_c10351	blastx	N_similarity	218	388	82	+	2	gi|224129234|ref|XP_002320534.1| predicted protein [Populus trichocarpa]	577	71% identities in 55 aa
S_PBL_c10351	blastx	N_similarity	218	388	84	+	2	gi|223536155|gb|EEF37810.1| conserved hypothetical protein [Ricinus communis]	573	75% identities in 55 aa
S_PBL_c10352	blastx	N_similarity	3	311	150	+	3	gi|224143820|ref|XP_002325086.1| predicted protein [Populus trichocarpa]	662	69% identities in 103 aa
S_PBL_c10352	blastx	N_similarity	3	320	149	+	3	gi|223545309|gb|EEF46814.1| Cyclic nucleotide-gated ion channel, putative [Ricinus communis]	629	68% identities in 105 aa
S_PBL_c10354	blastx	N_similarity	121	600	242	+	1	gi|225457485|ref|XP_002266657.1| PREDICTED: hypothetical protein isoform 1 [Vitis vinifera]	708	77% identities in 159 aa
S_PBL_c10354	blastx	N_similarity	76	600	249	+	1	gi|223534797|gb|EEF36487.1| oligopeptide transporter, putative [Ricinus communis]	717	74% identities in 170 aa
S_PBL_c10355	blastx	N_similarity	94	453	228	+	1	gi|225425690|ref|XP_002273676.1| PREDICTED: similar to 60S ribosomal protein L34 [Vitis vinifera]	120	93% identities in 120 aa
S_PBL_c10355	blastx	N_similarity	94	453	228	+	1	gi|48057670|gb|AAT39969.1| 60S ribosomal protein L34, putative [Solanum demissum]	120	94% identities in 120 aa
S_PBL_c10356	blastx	N_similarity	93	428	198	+	3	gi|217075238|gb|ACJ85979.1| unknown [Medicago truncatula]	112	83% identities in 112 aa
S_PBL_c10356	blastx	N_similarity	93	428	206	+	3	gi|225460969|ref|XP_002280080.1| PREDICTED: hypothetical protein isoform 2 [Vitis vinifera]	112	87% identities in 112 aa
S_PBL_c10357	blastx	N_similarity	13	408	191	+	1	gi|225445158|ref|XP_002284070.1| PREDICTED: hypothetical protein [Vitis vinifera]	136	71% identities in 136 aa
S_PBL_c10357	blastx	N_similarity	22	408	167	+	1	gi|15239774|ref|NP_197458.1| unknown protein [Arabidopsis thaliana]	137	62% identities in 134 aa
S_PBL_c10358	blastx	N_similarity	27	359	183	+	3	gi|223544707|gb|EEF46223.1| adrenodoxin, putative [Ricinus communis]	199	81% identities in 111 aa
S_PBL_c10358	blastx	N_similarity	6	359	179	+	3	gi|224115868|ref|XP_002332077.1| predicted protein [Populus trichocarpa]	198	74% identities in 119 aa
S_PBL_c1035	blastx	N_similarity	158	805	391	+	2	gi|115484175|ref|NP_001065749.1| Os11g0148500 [Oryza sativa (japonica cultivar-group)]	527	91% identities in 216 aa
S_PBL_c1035	blastx	N_similarity	158	934	388	+	2	gi|92870921|gb|ABE80121.1| Pyruvate kinase [Medicago truncatula]	529	78% identities in 259 aa
S_PBL_c10360	blastx	N_similarity	3	491	195	+	3	gi|224060514|ref|XP_002300227.1| predicted protein [Populus trichocarpa]	644	61% identities in 163 aa
S_PBL_c10361	blastx	N_similarity	16	513	205	+	1	gi|225434369|ref|XP_002269235.1| PREDICTED: hypothetical protein isoform 1 [Vitis vinifera]	448	62% identities in 163 aa
S_PBL_c10362	blastx	N_similarity	9	332	132	+	3	gi|147771380|emb|CAN62996.1| hypothetical protein [Vitis vinifera]	1971	61% identities in 111 aa
S_PBL_c10362	blastx	N_similarity	9	335	134	+	3	gi|225449102|ref|XP_002274774.1| PREDICTED: hypothetical protein [Vitis vinifera]	1740	62% identities in 112 aa
S_PBL_c10363	blastx	N_similarity	1	459	216	+	1	gi|147823174|emb|CAN73025.1| hypothetical protein [Vitis vinifera]	306	67% identities in 153 aa
S_PBL_c10363	blastx	N_similarity	1	501	221	+	1	gi|223543263|gb|EEF44795.1| conserved hypothetical protein [Ricinus communis]	305	67% identities in 163 aa
S_PBL_c10364	blastx	N_similarity	2	598	363	+	2	gi|3915033|sp|Q43593.1|STAD_OLEEU RecName: Full=Acyl-[acyl-carrier-protein] desaturase, chloroplastic; AltName: Full=Stearoyl-ACP desaturase; Flags: Precursor	390	89% identities in 197 aa
S_PBL_c10364	blastx	N_similarity	2	598	369	+	2	gi|94730426|sp|Q41319.2|STAD_SOLCO RecName: Full=Acyl-[acyl-carrier-protein] desaturase, chloroplastic; AltName: Full=Stearoyl-ACP desaturase; Flags: Precursor	393	89% identities in 197 aa
S_PBL_c10366	blastx	N_similarity	2	355	225	+	2	gi|157358527|emb|CAO66194.1| unnamed protein product [Vitis vinifera]	261	90% identities in 118 aa
S_PBL_c10366	blastx	N_similarity	2	355	226	+	2	gi|147838177|emb|CAN74145.1| hypothetical protein [Vitis vinifera]	183	91% identities in 118 aa
S_PBL_c10367	blastx	N_similarity	244	780	267	+	1	gi|157338205|emb|CAO39249.1| unnamed protein product [Vitis vinifera]	584	73% identities in 179 aa
S_PBL_c10367	blastx	N_similarity	244	780	267	+	1	gi|225461397|ref|XP_002284846.1| PREDICTED: hypothetical protein [Vitis vinifera]	588	73% identities in 179 aa
S_PBL_c10369	blastx	N_similarity	236	1306	713	+	2	gi|18077708|emb|CAC83750.1| reversibly glycosylated polypeptide [Gossypium hirsutum]	359	92% identities in 358 aa
S_PBL_c10369	blastx	N_similarity	236	1306	716	+	2	gi|110559491|gb|ABG76000.1| GRP-like protein 2 [Gossypium hirsutum]	359	92% identities in 358 aa
S_PBL_c10370	blastx	N_similarity	110	346	140	+	2	gi|195640062|gb|ACG39499.1| hypothetical protein [Zea mays]	82	84% identities in 79 aa
S_PBL_c10370	blastx	N_similarity	110	349	139	+	2	gi|15221220|ref|NP_177574.1| dolichol phosphate-mannose biosynthesis regulatory protein-related [Arabidopsis thaliana]	80	82% identities in 80 aa
S_PBL_c10372	blastx	N_similarity	1	198	124	+	1	gi|224143955|ref|XP_002325136.1| predicted protein [Populus trichocarpa]	160	90% identities in 66 aa
S_PBL_c10372	blastx	N_similarity	1	198	128	+	1	gi|224088272|ref|XP_002308400.1| predicted protein [Populus trichocarpa]	160	93% identities in 66 aa
S_PBL_c10373	blastx	N_similarity	1	615	386	+	1	gi|224116118|ref|XP_002332001.1| predicted protein [Populus trichocarpa]	811	94% identities in 205 aa
S_PBL_c10373	blastx	N_similarity	1	615	399	+	1	gi|159895408|gb|ABX09988.1| cullin 4 [Solanum lycopersicum]	785	98% identities in 205 aa
S_PBL_c10374	blastx	N_similarity	64	432	205	+	1	gi|147785125|emb|CAN66517.1| hypothetical protein [Vitis vinifera]	637	84% identities in 122 aa
S_PBL_c10374	blastx	N_similarity	64	432	205	+	1	gi|225470422|ref|XP_002273993.1| PREDICTED: hypothetical protein [Vitis vinifera]	631	84% identities in 122 aa
S_PBL_c10375	blastx	N_similarity	85	408	158	+	1	gi|147803378|emb|CAN71047.1| hypothetical protein [Vitis vinifera]	343	64% identities in 111 aa
S_PBL_c10375	blastx	N_similarity	85	408	158	+	1	gi|225441561|ref|XP_002281267.1| PREDICTED: hypothetical protein [Vitis vinifera]	343	64% identities in 111 aa
S_PBL_c10376	blastx	N_similarity	1	120	62	+	1	gi|148372097|gb|ABQ62980.1| TINY-like protein [Populus trichocarpa]	197	72% identities in 39 aa
S_PBL_c10376	blastx	N_similarity	7	120	63	+	1	gi|224122480|ref|XP_002318847.1| AP2/ERF domain-containing transcription factor [Populus trichocarpa]	282	76% identities in 37 aa
S_PBL_c10377	blastx	N_similarity	128	340	84	+	2	gi|147768061|emb|CAN64915.1| hypothetical protein [Vitis vinifera]	208	61% identities in 68 aa
S_PBL_c10379	blastx	N_similarity	2	466	269	+	2	gi|224086474|ref|XP_002307895.1| predicted protein [Populus trichocarpa]	270	83% identities in 155 aa
S_PBL_c10379	blastx	N_similarity	2	466	274	+	2	gi|55275406|gb|AAV49506.1| L-galactose-1-phosphate phosphatase [Actinidia deliciosa]	270	85% identities in 155 aa
S_PBL_c1037	blastx	N_similarity	1	666	351	+	1	gi|118484121|gb|ABK93944.1| unknown [Populus trichocarpa]	392	74% identities in 220 aa
S_PBL_c1037	blastx	N_similarity	1	666	352	+	1	gi|225453684|ref|XP_002269908.1| PREDICTED: hypothetical protein [Vitis vinifera]	396	77% identities in 220 aa
S_PBL_c10380	blastx	N_similarity	30	350	177	+	3	gi|220725303|gb|EED79296.1| predicted protein [Postia placenta Mad-698-R]	572	76% identities in 107 aa
S_PBL_c10380	blastx	N_similarity	6	350	181	+	3	gi|170103202|ref|XP_001882816.1| predicted protein [Laccaria bicolor S238N-H82]	516	75% identities in 114 aa
S_PBL_c10381	blastx	N_similarity	2	136	93	+	2	gi|157344984|emb|CAO71712.1| unnamed protein product [Vitis vinifera]	1215	95% identities in 45 aa
S_PBL_c10381	blastx	N_similarity	2	136	93	+	2	gi|225438458|ref|XP_002275101.1| PREDICTED: hypothetical protein [Vitis vinifera]	1202	95% identities in 45 aa
S_PBL_c10382	blastx	N_similarity	214	459	154	+	1	gi|82400164|gb|ABB72821.1| RRM-containing RNA-binding protein-like protein [Solanum tuberosum]	462	85% identities in 82 aa
S_PBL_c10382	blastx	N_similarity	214	459	154	+	1	gi|83283985|gb|ABC01900.1| RRM-containing RNA-binding protein-like protein [Solanum tuberosum]	487	85% identities in 82 aa
S_PBL_c10383	blastx	N_similarity	91	480	180	+	1	gi|223548845|gb|EEF50334.1| 14 kDa proline-rich protein DC2.15 precursor, putative [Ricinus communis]	139	64% identities in 134 aa
S_PBL_c10383	blastx	N_similarity	97	480	179	+	1	gi|223526883|gb|EEF29093.1| 14 kDa proline-rich protein DC2.15 precursor, putative [Ricinus communis]	133	69% identities in 126 aa
S_PBL_c10384	blastx	N_similarity	1	732	485	+	1	gi|157330403|emb|CAO46496.1| unnamed protein product [Vitis vinifera]	435	93% identities in 244 aa
S_PBL_c10384	blastx	N_similarity	1	732	485	+	1	gi|225467957|ref|XP_002267935.1| PREDICTED: hypothetical protein [Vitis vinifera]	1218	93% identities in 244 aa
S_PBL_c10385	blastx	N_similarity	2	217	106	+	2	gi|225436486|ref|XP_002275903.1| PREDICTED: similar to VPS24.1 [Vitis vinifera]	228	74% identities in 78 aa
S_PBL_c10385	blastx	N_similarity	2	217	111	+	2	gi|157346696|emb|CAO16765.1| unnamed protein product [Vitis vinifera]	207	79% identities in 72 aa
S_PBL_c10386	blastx	N_similarity	5	310	141	+	2	gi|124484377|dbj|BAF46299.1| extensin like protein [Ipomoea nil]	133	70% identities in 96 aa
S_PBL_c10386	blastx	N_similarity	5	310	149	+	2	gi|58578282|emb|CAI48077.1| extensin-like protein [Capsicum chinense]	137	69% identities in 102 aa
S_PBL_c10387	blastx	N_similarity	3	614	279	+	3	gi|224138766|ref|XP_002322896.1| predicted protein [Populus trichocarpa]	472	67% identities in 207 aa
S_PBL_c10387	blastx	N_similarity	6	617	294	+	3	gi|76573333|gb|ABA46771.1| unknown [Solanum tuberosum]	468	70% identities in 210 aa
S_PBL_c10388	blastx	N_similarity	18	395	183	+	3	gi|223545966|gb|EEF47469.1| conserved hypothetical protein [Ricinus communis]	394	64% identities in 129 aa
S_PBL_c10388	blastx	N_similarity	9	359	184	+	3	gi|225425418|ref|XP_002271442.1| PREDICTED: hypothetical protein [Vitis vinifera]	385	66% identities in 126 aa
S_PBL_c10389	blastx	N_similarity	3	698	350	+	3	gi|224063217|ref|XP_002301046.1| predicted protein [Populus trichocarpa]	294	76% identities in 236 aa
S_PBL_c10389	blastx	N_similarity	3	698	355	+	3	gi|224084676|ref|XP_002307384.1| predicted protein [Populus trichocarpa]	294	77% identities in 236 aa
S_PBL_c1038	blastx	N_similarity	3	620	356	+	3	gi|157352127|emb|CAO43134.1| unnamed protein product [Vitis vinifera]	648	83% identities in 205 aa
S_PBL_c1038	blastx	N_similarity	3	638	362	+	3	gi|224055964|ref|XP_002298707.1| predicted protein [Populus trichocarpa]	552	84% identities in 211 aa
S_PBL_c10391	blastx	N_similarity	2	235	143	+	2	gi|225430324|ref|XP_002285207.1| PREDICTED: hypothetical protein [Vitis vinifera]	220	84% identities in 78 aa
S_PBL_c10391	blastx	N_similarity	2	235	144	+	2	gi|224141911|ref|XP_002324304.1| predicted protein [Populus trichocarpa]	220	87% identities in 78 aa
S_PBL_c10394	blastx	N_similarity	133	387	125	+	1	gi|147780280|emb|CAN74681.1| hypothetical protein [Vitis vinifera]	451	72% identities in 83 aa
S_PBL_c10394	blastx	N_similarity	133	387	125	+	1	gi|157349235|emb|CAO24381.1| unnamed protein product [Vitis vinifera]	441	72% identities in 83 aa
S_PBL_c10396	blastx	N_similarity	1	270	140	+	1	gi|224068853|ref|XP_002326216.1| predicted protein [Populus trichocarpa]	1076	80% identities in 90 aa
S_PBL_c10396	blastx	N_similarity	1	270	141	+	1	gi|157356788|emb|CAO62990.1| unnamed protein product [Vitis vinifera]	1471	78% identities in 90 aa
S_PBL_c10397	blastx	N_similarity	2	355	195	+	2	gi|33333387|gb|AAQ11827.1| nodulin-like intrinsic protein NIP1-2 [Atriplex nummularia]	294	85% identities in 117 aa
S_PBL_c10397	blastx	N_similarity	2	355	196	+	2	gi|223541960|gb|EEF43506.1| Nodulin-26, putative [Ricinus communis]	298	86% identities in 117 aa
S_PBL_c10398	blastx	N_similarity	150	572	215	+	3	gi|223525526|gb|EEF28075.1| synbindin, putative [Ricinus communis]	141	77% identities in 140 aa
S_PBL_c10398	blastx	N_similarity	150	572	216	+	3	gi|225450514|ref|XP_002281149.1| PREDICTED: hypothetical protein [Vitis vinifera]	141	80% identities in 140 aa
S_PBL_c10399	blastx	N_similarity	110	493	178	+	2	gi|224146180|ref|XP_002325910.1| predicted protein [Populus trichocarpa]	131	71% identities in 130 aa
S_PBL_c10399	blastx	N_similarity	110	493	182	+	2	gi|76573351|gb|ABA46780.1| unknown [Solanum tuberosum]	128	75% identities in 127 aa
S_PBL_c1039	blastx	N_similarity	65	460	173	+	2	gi|225457213|ref|XP_002284026.1| PREDICTED: hypothetical protein [Vitis vinifera]	277	62% identities in 138 aa
S_PBL_c1039	blastx	N_similarity	65	460	179	+	2	gi|223546259|gb|EEF47761.1| glycine-rich RNA-binding protein, putative [Ricinus communis]	267	68% identities in 134 aa
S_PBL_c10401	blastx	N_similarity	135	998	378	+	3	gi|225435219|ref|XP_002282087.1| PREDICTED: hypothetical protein [Vitis vinifera]	557	60% identities in 288 aa
S_PBL_c10401	blastx	N_similarity	207	998	387	+	3	gi|113205181|gb|AAT40530.2| zinc finger family protein, putative [Solanum demissum]	596	67% identities in 263 aa
S_PBL_c10402	blastx	N_similarity	298	780	184	-	3	gi|157348445|emb|CAO23337.1| unnamed protein product [Vitis vinifera]	830	62% identities in 156 aa
S_PBL_c10402	blastx	N_similarity	298	780	184	-	3	gi|225441327|ref|XP_002276357.1| PREDICTED: hypothetical protein isoform 1 [Vitis vinifera]	850	62% identities in 156 aa
S_PBL_c10403	blastx	N_similarity	3	518	220	+	3	gi|225431916|ref|XP_002276905.1| PREDICTED: hypothetical protein [Vitis vinifera]	885	64% identities in 171 aa
S_PBL_c10403	blastx	N_similarity	72	518	216	+	3	gi|223541517|gb|EEF43066.1| conserved hypothetical protein [Ricinus communis]	884	71% identities in 148 aa
S_PBL_c10404	blastx	N_similarity	1	297	151	+	1	gi|85068684|gb|ABC69422.1| CYP72A58 [Nicotiana tabacum]	513	69% identities in 99 aa
S_PBL_c10404	blastx	N_similarity	1	297	153	+	1	gi|84514139|gb|ABC59078.1| cytochrome P450 monooxygenase CYP72A59 [Medicago truncatula]	518	68% identities in 99 aa
S_PBL_c10405	blastx	N_similarity	3	395	172	+	3	gi|38489222|gb|AAR21296.1| NDR1-like protein [Nicotiana benthamiana]	205	61% identities in 131 aa
S_PBL_c10406	blastx	N_similarity	5	415	203	+	2	gi|51969536|dbj|BAD43460.1| putative protein [Arabidopsis thaliana]	227	65% identities in 137 aa
S_PBL_c10406	blastx	N_similarity	5	415	205	+	2	gi|224068823|ref|XP_002302834.1| predicted protein [Populus trichocarpa]	650	66% identities in 137 aa
S_PBL_c10407	blastx	N_similarity	95	478	243	+	2	gi|225464852|ref|XP_002271772.1| PREDICTED: hypothetical protein isoform 1 [Vitis vinifera]	146	88% identities in 128 aa
S_PBL_c10407	blastx	N_similarity	95	478	246	+	2	gi|76160962|gb|ABA40444.1| ubiquitin-conjugating enzyme family protein-like protein [Solanum tuberosum]	146	89% identities in 128 aa
S_PBL_c10409	blastx	N_similarity	305	643	175	+	2	gi|157359261|emb|CAO67197.1| unnamed protein product [Vitis vinifera]	433	75% identities in 114 aa
S_PBL_c10409	blastx	N_similarity	305	643	175	+	2	gi|225450329|ref|XP_002273408.1| PREDICTED: hypothetical protein [Vitis vinifera]	435	75% identities in 114 aa
S_PBL_c10410	blastx	N_similarity	3	527	236	+	3	gi|224119992|ref|XP_002318216.1| predicted protein [Populus trichocarpa]	1299	68% identities in 172 aa
S_PBL_c10410	blastx	N_similarity	9	527	252	+	3	gi|225470769|ref|XP_002268078.1| PREDICTED: hypothetical protein [Vitis vinifera]	1354	73% identities in 175 aa
S_PBL_c10411	blastx	N_similarity	2	244	174	+	2	gi|3327271|dbj|BAA31699.1| PKn2 [Ipomoea nil]	322	98% identities in 81 aa
S_PBL_c10411	blastx	N_similarity	2	244	176	+	2	gi|189046914|dbj|BAG34610.1| class-I knotted1-like homeobox protein IBKN4 [Ipomoea batatas]	314	100% identities in 81 aa
S_PBL_c10412	blastx	N_similarity	3	446	272	+	3	gi|17366672|sp|Q9ARF9.1|HPPD_SOLSC RecName: Full=4-hydroxyphenylpyruvate dioxygenase; AltName: Full=4-hydroxyphenylpyruvic acid oxidase; Short=HPPDase; Short=4HPPD; Short=HPD	436	85% identities in 148 aa
S_PBL_c10412	blastx	N_similarity	3	446	272	+	3	gi|223540416|gb|EEF41985.1| 4-hydroxyphenylpyruvate dioxygenase, putative [Ricinus communis]	441	87% identities in 148 aa
S_PBL_c10413	blastx	N_similarity	4	372	214	+	1	gi|157348671|emb|CAO23563.1| unnamed protein product [Vitis vinifera]	199	88% identities in 123 aa
S_PBL_c10413	blastx	N_similarity	4	372	214	+	1	gi|225441777|ref|XP_002283602.1| PREDICTED: hypothetical protein [Vitis vinifera]	271	88% identities in 123 aa
S_PBL_c10414	blastx	N_similarity	385	834	240	+	1	gi|26454611|sp|P93214.2|14339_SOLLC RecName: Full=14-3-3 protein 9	261	79% identities in 150 aa
S_PBL_c10414	blastx	N_similarity	385	834	243	+	1	gi|15778154|dbj|BAB68527.1| 14-3-3 protein [Nicotiana tabacum]	261	80% identities in 150 aa
S_PBL_c10415	blastx	N_similarity	44	271	128	+	2	gi|157342696|emb|CAO65408.1| unnamed protein product [Vitis vinifera]	107	84% identities in 76 aa
S_PBL_c10415	blastx	N_similarity	86	271	129	+	2	gi|115466684|ref|NP_001056941.1| Os06g0172600 [Oryza sativa (japonica cultivar-group)]	62	100% identities in 62 aa
S_PBL_c10416	blastx	N_similarity	135	332	110	+	3	gi|218198733|gb|EEC81160.1| hypothetical protein OsI_24083 [Oryza sativa Indica Group]	240	83% identities in 66 aa
S_PBL_c10416	blastx	N_similarity	60	332	109	+	3	gi|149259705|ref|XP_001004010.2| PREDICTED: similar to ubiquitin A-52 residue ribosomal protein fusion product 1 [Mus musculus]	219	67% identities in 88 aa
S_PBL_c10417	blastx	N_similarity	4	183	79	+	1	gi|147861256|emb|CAN83987.1| hypothetical protein [Vitis vinifera]	282	65% identities in 57 aa
S_PBL_c10417	blastx	N_similarity	4	183	79	+	1	gi|225427274|ref|XP_002281411.1| PREDICTED: hypothetical protein [Vitis vinifera]	282	65% identities in 57 aa
S_PBL_c10418	blastx	N_similarity	1	465	211	+	1	gi|224137306|ref|XP_002327093.1| cytochrome P450 [Populus trichocarpa]	160	62% identities in 155 aa
S_PBL_c10418	blastx	N_similarity	1	465	212	+	1	gi|225458442|ref|XP_002281995.1| PREDICTED: hypothetical protein [Vitis vinifera]	521	62% identities in 155 aa
S_PBL_c10419	blastx	N_similarity	3	623	273	+	3	gi|157358393|emb|CAO66053.1| unnamed protein product [Vitis vinifera]	612	61% identities in 205 aa
S_PBL_c10419	blastx	N_similarity	3	623	273	+	3	gi|225425505|ref|XP_002266341.1| PREDICTED: hypothetical protein [Vitis vinifera]	633	61% identities in 205 aa
S_PBL_c1041	blastx	N_similarity	100	306	128	+	1	gi|225440892|ref|XP_002282670.1| PREDICTED: hypothetical protein [Vitis vinifera]	71	85% identities in 69 aa
S_PBL_c1041	blastx	N_similarity	106	306	126	+	1	gi|224132064|ref|XP_002328176.1| predicted protein [Populus trichocarpa]	71	85% identities in 67 aa
S_PBL_c10420	blastx	N_similarity	1	441	189	+	1	gi|225427254|ref|XP_002278688.1| PREDICTED: hypothetical protein [Vitis vinifera]	323	60% identities in 150 aa
S_PBL_c10422	blastx	N_similarity	157	279	60	+	1	gi|19320|emb|CAA42537.1| wound induced protein [Solanum lycopersicum]	76	60% identities in 41 aa
S_PBL_c10423	blastx	N_similarity	3	332	169	+	3	gi|224145801|ref|XP_002325770.1| predicted protein [Populus trichocarpa]	221	70% identities in 110 aa
S_PBL_c10423	blastx	N_similarity	6	332	168	+	3	gi|226493428|ref|NP_001141297.1| hypothetical protein LOC100273388 [Zea mays]	339	74% identities in 106 aa
S_PBL_c10426	blastx	N_similarity	176	508	151	+	2	gi|61097812|dbj|BAD04852.2| hypothetical protein [Nicotiana benthamiana]	380	64% identities in 117 aa
S_PBL_c10426	blastx	N_similarity	176	508	159	+	2	gi|39652276|dbj|BAD04851.1| hypothetical protein [Solanum tuberosum]	390	68% identities in 115 aa
S_PBL_c10428	blastx	N_similarity	328	630	196	+	1	gi|195969544|gb|ACG60597.1| mitogen activated protein kinase 2 [Solanum peruvianum]	394	91% identities in 101 aa
S_PBL_c10428	blastx	N_similarity	328	630	196	+	1	gi|30171843|gb|AAP20420.1| mitogen-activated protein kinase 2 [Lycopersicon esculentum]	394	91% identities in 101 aa
S_PBL_c10429	blastx	N_similarity	2	208	122	+	2	gi|18138083|gb|AAL60068.1|AF216835_1 forever young oxidoreductase [Lycopersicon esculentum]	385	73% identities in 69 aa
S_PBL_c10429	blastx	N_similarity	2	208	122	+	2	gi|18138085|gb|AAL60069.1|AF216836_1 forever young oxidoreductase [Solanum bulbocastanum]	385	73% identities in 69 aa
S_PBL_c1042	blastx	N_similarity	55	303	91	+	1	gi|157328895|emb|CAO23304.1| unnamed protein product [Vitis vinifera]	907	62% identities in 82 aa
S_PBL_c10430	blastx	N_similarity	2	511	302	+	2	gi|223527797|gb|EEF29896.1| calmodulin binding protein, putative [Ricinus communis]	438	81% identities in 170 aa
S_PBL_c10430	blastx	N_similarity	2	511	304	+	2	gi|225438432|ref|XP_002276608.1| PREDICTED: hypothetical protein [Vitis vinifera]	563	81% identities in 170 aa
S_PBL_c10431	blastx	N_similarity	112	300	96	+	1	gi|223537019|gb|EEF38655.1| conserved hypothetical protein [Ricinus communis]	259	71% identities in 64 aa
S_PBL_c10431	blastx	N_similarity	121	300	95	+	1	gi|157343964|emb|CAO68897.1| unnamed protein product [Vitis vinifera]	243	75% identities in 55 aa
S_PBL_c10433	blastx	N_similarity	776	1069	119	+	2	gi|223533936|gb|EEF35661.1| ATP binding protein, putative [Ricinus communis]	700	61% identities in 103 aa
S_PBL_c10435	blastx	N_similarity	2	601	309	+	2	gi|157336928|emb|CAO21274.1| unnamed protein product [Vitis vinifera]	257	73% identities in 200 aa
S_PBL_c10435	blastx	N_similarity	2	601	309	+	2	gi|225434283|ref|XP_002263097.1| PREDICTED: hypothetical protein [Vitis vinifera]	267	73% identities in 200 aa
S_PBL_c10436	blastx	N_similarity	21	686	330	+	3	gi|18423592|ref|NP_568804.1| ATMAMI (ARABIDOPSIS THALIANA MEMBRANE-ASSOCIATED MANNITOL-INDUCED); structural molecule [Arabidopsis thaliana]	266	71% identities in 227 aa
S_PBL_c10436	blastx	N_similarity	9	686	334	+	3	gi|225461302|ref|XP_002284424.1| PREDICTED: hypothetical protein [Vitis vinifera]	264	75% identities in 228 aa
S_PBL_c10438	blastx	N_similarity	45	896	440	+	3	gi|223537831|gb|EEF39448.1| cytochrome P450, putative [Ricinus communis]	480	72% identities in 287 aa
S_PBL_c10438	blastx	N_similarity	45	896	445	+	3	gi|225445688|ref|XP_002268470.1| PREDICTED: hypothetical protein [Vitis vinifera]	480	75% identities in 287 aa
S_PBL_c10439	blastx	N_similarity	79	612	281	+	1	gi|224101419|ref|XP_002312271.1| predicted protein [Populus trichocarpa]	178	76% identities in 178 aa
S_PBL_c10439	blastx	N_similarity	79	612	291	+	1	gi|225424977|ref|XP_002266182.1| PREDICTED: hypothetical protein [Vitis vinifera]	178	78% identities in 178 aa
S_PBL_c1043	blastx	N_similarity	165	1352	704	+	3	gi|224110186|ref|XP_002315441.1| predicted protein [Populus trichocarpa]	416	87% identities in 394 aa
S_PBL_c1043	blastx	N_similarity	165	1358	713	+	3	gi|157042753|gb|ABV02028.1| mevalonate diphosphate decarboxylase [Nicotiana langsdorffii x Nicotiana sanderae]	406	86% identities in 399 aa
S_PBL_c10440	blastx	N_similarity	2	343	177	+	2	gi|224136328|ref|XP_002322302.1| predicted protein [Populus trichocarpa]	601	75% identities in 113 aa
S_PBL_c10440	blastx	N_similarity	5	343	180	+	2	gi|223550210|gb|EEF51697.1| Signal recognition particle 68 kDa protein, putative [Ricinus communis]	594	76% identities in 112 aa
S_PBL_c10441	blastx	N_similarity	67	273	118	+	1	gi|30102524|gb|AAP21180.1| At3g08610 [Arabidopsis thaliana]	73	73% identities in 69 aa
S_PBL_c10441	blastx	N_similarity	85	282	116	+	1	gi|223528543|gb|EEF30566.1| conserved hypothetical protein [Ricinus communis]	66	78% identities in 66 aa
S_PBL_c10442	blastx	N_similarity	46	642	245	+	1	gi|25992126|gb|AAN77067.1| ethylene responsive element binding protein [Lycopersicon esculentum]	245	64% identities in 212 aa
S_PBL_c10442	blastx	N_similarity	46	672	250	+	1	gi|23452024|gb|AAN32899.1|AF494201_1 transcription factor TSRF1 [Lycopersicon esculentum]	240	63% identities in 222 aa
S_PBL_c10444	blastx	N_similarity	148	438	115	+	1	gi|223549720|gb|EEF51208.1| potassium channel tetramerization domain-containing protein, putative [Ricinus communis]	474	62% identities in 100 aa
S_PBL_c10444	blastx	N_similarity	148	495	136	+	1	gi|147225285|dbj|BAF62469.1| hypothetical protein [Nicotiana tabacum]	463	62% identities in 116 aa
S_PBL_c10446	blastx	N_similarity	1	543	324	+	1	gi|21693562|gb|AAM75346.1|AF520810_1 DNA-binding protein phosphatase 2C [Nicotiana tabacum]	384	87% identities in 180 aa
S_PBL_c10446	blastx	N_similarity	4	543	294	+	1	gi|157359535|emb|CAO67736.1| unnamed protein product [Vitis vinifera]	327	79% identities in 181 aa
S_PBL_c10447	blastx	N_similarity	18	284	117	+	3	gi|56694219|gb|AAW22881.1| putative EARLY flowering 4 protein [Lycopersicon esculentum]	121	64% identities in 89 aa
S_PBL_c10447	blastx	N_similarity	3	257	119	+	3	gi|223526460|gb|EEF28735.1| conserved hypothetical protein [Ricinus communis]	137	65% identities in 85 aa
S_PBL_c10449	blastx	N_similarity	2	424	218	+	2	gi|224059070|ref|XP_002299701.1| predicted protein [Populus trichocarpa]	305	73% identities in 141 aa
S_PBL_c10449	blastx	N_similarity	2	424	222	+	2	gi|223544963|gb|EEF46478.1| Pyridoxin biosynthesis protein PDX1, putative [Ricinus communis]	305	75% identities in 141 aa
S_PBL_c10450	blastx	N_similarity	52	204	67	+	1	gi|31980091|emb|CAD98760.1| MYB transcription factor R3 type [Populus tremula x Populus tremuloides]	530	61% identities in 55 aa
S_PBL_c10451	blastx	N_similarity	2	487	220	+	2	gi|147766526|emb|CAN72012.1| hypothetical protein [Vitis vinifera]	226	62% identities in 162 aa
S_PBL_c10451	blastx	N_similarity	2	487	221	+	2	gi|225453295|ref|XP_002269432.1| PREDICTED: hypothetical protein [Vitis vinifera]	348	63% identities in 162 aa
S_PBL_c10459	blastx	N_similarity	1	669	336	+	1	gi|147801381|emb|CAN70287.1| hypothetical protein [Vitis vinifera]	543	75% identities in 219 aa
S_PBL_c10459	blastx	N_similarity	1	669	336	+	1	gi|157344759|emb|CAO70514.1| unnamed protein product [Vitis vinifera]	529	75% identities in 219 aa
S_PBL_c1045	blastx	N_similarity	206	883	396	+	2	gi|15144512|gb|AAK84479.1| putative auxin growth promotor protein [Lycopersicon esculentum]	478	84% identities in 226 aa
S_PBL_c1045	blastx	N_similarity	218	883	399	+	2	gi|224097188|ref|XP_002310868.1| predicted protein [Populus trichocarpa]	506	85% identities in 222 aa
S_PBL_c10461	blastx	N_similarity	5	163	72	+	2	gi|115853376|ref|XP_001176343.1| PREDICTED: hypothetical protein, partial [Strongylocentrotus purpuratus]	116	62% identities in 53 aa
S_PBL_c10464	blastx	N_similarity	6	566	302	+	3	gi|157345558|emb|CAO14856.1| unnamed protein product [Vitis vinifera]	370	75% identities in 187 aa
S_PBL_c10464	blastx	N_similarity	6	566	302	+	3	gi|225452618|ref|XP_002276119.1| PREDICTED: hypothetical protein [Vitis vinifera]	532	75% identities in 187 aa
S_PBL_c10465	blastx	N_similarity	1	456	274	+	1	gi|12718824|dbj|BAB32406.1| NRK1 MAPK [Nicotiana tabacum]	371	86% identities in 152 aa
S_PBL_c10465	blastx	N_similarity	1	459	277	+	1	gi|223530241|gb|EEF32143.1| big map kinase/bmk, putative [Ricinus communis]	372	86% identities in 153 aa
S_PBL_c10466	blastx	N_similarity	3	413	200	+	3	gi|223536912|gb|EEF38550.1| conserved hypothetical protein [Ricinus communis]	184	70% identities in 137 aa
S_PBL_c10466	blastx	N_similarity	3	419	196	+	3	gi|225464922|ref|XP_002274717.1| PREDICTED: hypothetical protein [Vitis vinifera]	184	69% identities in 140 aa
S_PBL_c10469	blastx	N_similarity	2	745	417	+	2	gi|157337577|emb|CAO21923.1| unnamed protein product [Vitis vinifera]	1281	82% identities in 248 aa
S_PBL_c10469	blastx	N_similarity	2	745	417	+	2	gi|225435470|ref|XP_002285473.1| PREDICTED: hypothetical protein isoform 1 [Vitis vinifera]	1369	82% identities in 248 aa
S_PBL_c1046	blastx	N_similarity	53	259	137	+	2	gi|223526222|gb|EEF28545.1| 60S ribosomal protein L38, putative [Ricinus communis]	96	97% identities in 69 aa
S_PBL_c1046	blastx	N_similarity	53	259	137	+	2	gi|225434004|ref|XP_002272496.1| PREDICTED: hypothetical protein isoform 1 [Vitis vinifera]	69	97% identities in 69 aa
S_PBL_c10471	blastx	N_similarity	3	548	359	+	3	gi|231503|sp|P30171.1|ACT11_SOLTU RecName: Full=Actin-97	377	97% identities in 182 aa
S_PBL_c10471	blastx	N_similarity	3	548	359	+	3	gi|81076210|gb|ABB55389.1| actin-like [Solanum tuberosum]	377	97% identities in 182 aa
S_PBL_c10472	blastx	N_similarity	1	435	269	+	1	gi|157357904|emb|CAO64916.1| unnamed protein product [Vitis vinifera]	1121	88% identities in 145 aa
S_PBL_c10472	blastx	N_similarity	1	435	269	+	1	gi|225462248|ref|XP_002263264.1| PREDICTED: hypothetical protein [Vitis vinifera]	1207	88% identities in 145 aa
S_PBL_c10473	blastx	N_similarity	2	304	165	+	2	gi|225449557|ref|XP_002283841.1| PREDICTED: hypothetical protein [Vitis vinifera]	195	74% identities in 101 aa
S_PBL_c10473	blastx	N_similarity	5	304	158	+	2	gi|238055374|sp|B9SR15.1|U4973_RICCO RecName: Full=UPF0497 membrane protein 3	192	72% identities in 100 aa
S_PBL_c10474	blastx	N_similarity	1	660	378	+	1	gi|157339478|emb|CAO44019.1| unnamed protein product [Vitis vinifera]	981	82% identities in 220 aa
S_PBL_c10474	blastx	N_similarity	4	660	379	+	1	gi|223544325|gb|EEF45846.1| conserved hypothetical protein [Ricinus communis]	949	82% identities in 219 aa
S_PBL_c10475	blastx	N_similarity	179	403	81	+	2	gi|12585317|sp|Q9M4G5.1|PGMP_SOLTU RecName: Full=Phosphoglucomutase, chloroplastic; Short=PGM; AltName: Full=Glucose phosphomutase; Flags: Precursor	632	63% identities in 74 aa
S_PBL_c10477	blastx	N_similarity	2	391	241	+	2	gi|157336004|emb|CAO61834.1| unnamed protein product [Vitis vinifera]	449	89% identities in 130 aa
S_PBL_c10477	blastx	N_similarity	2	391	241	+	2	gi|225459507|ref|XP_002284432.1| PREDICTED: hypothetical protein [Vitis vinifera]	911	89% identities in 130 aa
S_PBL_c10483	blastx	N_similarity	3	320	128	+	3	gi|157347404|emb|CAO18041.1| unnamed protein product [Vitis vinifera]	668	62% identities in 106 aa
S_PBL_c10483	blastx	N_similarity	3	320	128	+	3	gi|225439753|ref|XP_002273203.1| PREDICTED: similar to UPL4 (ubiquitin-protein ligase 4) [Vitis vinifera]	1579	62% identities in 106 aa
S_PBL_c10484	blastx	N_similarity	65	565	211	+	2	gi|15236824|ref|NP_193560.1| cytochrome B561-related [Arabidopsis thaliana]	545	66% identities in 159 aa
S_PBL_c10484	blastx	N_similarity	89	565	219	+	2	gi|223541118|gb|EEF42674.1| conserved hypothetical protein [Ricinus communis]	261	73% identities in 158 aa
S_PBL_c10485	blastx	N_similarity	81	470	245	+	3	gi|157340773|emb|CAO47578.1| unnamed protein product [Vitis vinifera]	329	93% identities in 130 aa
S_PBL_c10485	blastx	N_similarity	81	470	245	+	3	gi|225428388|ref|XP_002283561.1| PREDICTED: similar to JAB [Vitis vinifera]	360	93% identities in 130 aa
S_PBL_c10486	blastx	N_similarity	2	322	166	+	2	gi|77416941|gb|ABA81866.1| unknown [Solanum tuberosum]	236	71% identities in 111 aa
S_PBL_c10487	blastx	N_similarity	3	488	297	+	3	gi|224098697|ref|XP_002311238.1| predicted protein [Populus trichocarpa]	1700	87% identities in 158 aa
S_PBL_c10487	blastx	N_similarity	3	488	299	+	3	gi|224112467|ref|XP_002316201.1| predicted protein [Populus trichocarpa]	1705	90% identities in 158 aa
S_PBL_c10488	blastx	N_similarity	1	549	343	+	1	gi|1749825|emb|CAA96528.1| G protein beta-subunit-like protein [Nicotiana plumbaginifolia]	328	87% identities in 185 aa
S_PBL_c10488	blastx	N_similarity	1	549	343	+	1	gi|3023851|sp|P93340.1|GBLP_NICPL RecName: Full=Guanine nucleotide-binding protein subunit beta-like protein	326	87% identities in 183 aa
S_PBL_c10489	blastx	N_similarity	2	466	285	+	2	gi|223544882|gb|EEF46397.1| DNA binding protein, putative [Ricinus communis]	839	88% identities in 155 aa
S_PBL_c10489	blastx	N_similarity	5	466	285	+	2	gi|225442501|ref|XP_002284003.1| PREDICTED: hypothetical protein isoform 1 [Vitis vinifera]	837	88% identities in 154 aa
S_PBL_c1048	blastx	N_similarity	31	579	346	+	1	gi|38605537|sp|P93349.1|XTH_TOBAC RecName: Full=Probable xyloglucan endotransglucosylase/hydrolase protein; Flags: Precursor	295	85% identities in 183 aa
S_PBL_c1048	blastx	N_similarity	31	579	347	+	1	gi|38605155|sp|Q40144.1|XTH1_SOLLC RecName: Full=Probable xyloglucan endotransglucosylase/hydrolase 1; Short=LeXTH1; Flags: Precursor	296	85% identities in 183 aa
S_PBL_c10490	blastx	N_similarity	229	825	252	+	1	gi|225457225|ref|XP_002284112.1| PREDICTED: hypothetical protein [Vitis vinifera]	207	61% identities in 206 aa
S_PBL_c10491	blastx	N_similarity	397	483	42	+	1	gi|225447330|ref|XP_002280435.1| PREDICTED: hypothetical protein isoform 3 [Vitis vinifera]	350	70% identities in 30 aa
S_PBL_c10491	blastx	N_similarity	397	483	42	+	1	gi|225447334|ref|XP_002280408.1| PREDICTED: hypothetical protein isoform 1 [Vitis vinifera]	433	70% identities in 30 aa
S_PBL_c10492	blastx	N_similarity	1	441	257	+	1	gi|224113343|ref|XP_002316463.1| predicted protein [Populus trichocarpa]	1077	85% identities in 147 aa
S_PBL_c10492	blastx	N_similarity	1	441	262	+	1	gi|223546447|gb|EEF47947.1| ATP-dependent RNA helicase, putative [Ricinus communis]	1129	88% identities in 146 aa
S_PBL_c10493	blastx	N_similarity	2	850	519	+	2	gi|157348963|emb|CAO24041.1| unnamed protein product [Vitis vinifera]	622	90% identities in 283 aa
S_PBL_c10493	blastx	N_similarity	2	850	519	+	2	gi|225447099|ref|XP_002270987.1| PREDICTED: hypothetical protein [Vitis vinifera]	624	90% identities in 283 aa
S_PBL_c10494	blastx	N_similarity	10	624	379	+	1	gi|157356224|emb|CAO50151.1| unnamed protein product [Vitis vinifera]	782	86% identities in 205 aa
S_PBL_c10494	blastx	N_similarity	10	624	379	+	1	gi|225439442|ref|XP_002264659.1| PREDICTED: hypothetical protein [Vitis vinifera]	797	86% identities in 205 aa
S_PBL_c10495	blastx	N_similarity	47	358	170	+	2	gi|118482857|gb|ABK93343.1| unknown [Populus trichocarpa]	158	75% identities in 104 aa
S_PBL_c10495	blastx	N_similarity	74	358	166	+	2	gi|217071156|gb|ACJ83938.1| unknown [Medicago truncatula]	164	82% identities in 95 aa
S_PBL_c10496	blastx	N_similarity	1	348	232	+	1	gi|223549131|gb|EEF50620.1| atpob1, putative [Ricinus communis]	549	92% identities in 116 aa
S_PBL_c10496	blastx	N_similarity	1	348	237	+	1	gi|224064139|ref|XP_002301391.1| predicted protein [Populus trichocarpa]	556	93% identities in 116 aa
S_PBL_c10497	blastx	N_similarity	2	274	149	+	2	gi|224116968|ref|XP_002317441.1| predicted protein [Populus trichocarpa]	273	79% identities in 91 aa
S_PBL_c10497	blastx	N_similarity	2	280	147	+	2	gi|42572161|ref|NP_974171.1| integral membrane family protein [Arabidopsis thaliana]	342	73% identities in 93 aa
S_PBL_c10498	blastx	N_similarity	17	382	190	+	2	gi|157347181|emb|CAO17563.1| unnamed protein product [Vitis vinifera]	132	76% identities in 125 aa
S_PBL_c10498	blastx	N_similarity	17	382	190	+	2	gi|225450863|ref|XP_002280365.1| PREDICTED: hypothetical protein [Vitis vinifera]	147	76% identities in 125 aa
S_PBL_c10499	blastx	N_similarity	2	223	144	+	2	gi|157353749|emb|CAO46281.1| unnamed protein product [Vitis vinifera]	301	85% identities in 74 aa
S_PBL_c10499	blastx	N_similarity	2	223	144	+	2	gi|224121784|ref|XP_002330652.1| predicted protein [Populus trichocarpa]	590	86% identities in 74 aa
S_PBL_c1049	blastx	N_similarity	101	361	168	+	2	gi|124360058|gb|ABN08074.1| Gibberellin regulated protein [Medicago truncatula]	96	78% identities in 89 aa
S_PBL_c1049	blastx	N_similarity	89	361	180	+	2	gi|1351018|sp|P47926.1|RSI1_SOLLC RecName: Full=Protein RSI-1; AltName: Full=TR132; Flags: Precursor	96	79% identities in 91 aa
S_PBL_c10501	blastx	N_similarity	5	403	150	+	2	gi|225441209|ref|XP_002266542.1| PREDICTED: hypothetical protein [Vitis vinifera]	510	60% identities in 131 aa
S_PBL_c10501	blastx	N_similarity	5	406	151	+	2	gi|157356831|emb|CAO63033.1| unnamed protein product [Vitis vinifera]	298	60% identities in 132 aa
S_PBL_c10502	blastx	N_similarity	2	295	170	+	2	gi|45504723|gb|AAS66905.1| phantastica [Nicotiana tabacum]	363	84% identities in 98 aa
S_PBL_c10502	blastx	N_similarity	2	298	166	+	2	gi|225440368|ref|XP_002266427.1| PREDICTED: hypothetical protein [Vitis vinifera]	358	78% identities in 99 aa
S_PBL_c10503	blastx	N_similarity	5	583	226	+	2	gi|225428013|ref|XP_002278408.1| PREDICTED: similar to KAK (KAKTUS) isoform 1 [Vitis vinifera]	1896	67% identities in 188 aa
S_PBL_c10503	blastx	N_similarity	5	583	226	+	2	gi|225428015|ref|XP_002278452.1| PREDICTED: similar to KAK (KAKTUS) isoform 2 [Vitis vinifera]	1814	67% identities in 188 aa
S_PBL_c10505	blastx	N_similarity	123	497	219	+	3	gi|147778418|emb|CAN60810.1| hypothetical protein [Vitis vinifera]	790	84% identities in 124 aa
S_PBL_c10505	blastx	N_similarity	126	497	215	+	3	gi|224125216|ref|XP_002329922.1| predicted protein [Populus trichocarpa]	792	83% identities in 124 aa
S_PBL_c10506	blastx	N_similarity	2	100	64	+	2	gi|225433782|ref|XP_002272354.1| PREDICTED: hypothetical protein [Vitis vinifera]	362	87% identities in 33 aa
S_PBL_c10506	blastx	N_similarity	2	94	62	+	2	gi|29838544|gb|AAO92595.1| protein kinase Pti1 [Glycine max]	366	93% identities in 31 aa
S_PBL_c10507	blastx	N_similarity	192	314	77	+	3	gi|186495614|ref|NP_001117603.1| CPuORF5 (Conserved peptide upstream open reading frame 5) [Arabidopsis thaliana]	41	90% identities in 41 aa
S_PBL_c10507	blastx	N_similarity	192	314	80	+	3	gi|225458183|ref|XP_002281295.1| PREDICTED: similar to CPuORF5 (Conserved peptide upstream open reading frame 5) [Vitis vinifera]	41	92% identities in 41 aa
S_PBL_c10508	blastx	N_similarity	12	734	312	+	3	gi|225434698|ref|XP_002280897.1| PREDICTED: hypothetical protein [Vitis vinifera]	474	64% identities in 241 aa
S_PBL_c10508	blastx	N_similarity	60	728	329	+	3	gi|133711805|gb|ABO36623.1| putative RNA-binding protein [Solanum lycopersicum]	479	72% identities in 222 aa
S_PBL_c10509	blastx	N_similarity	144	671	324	+	3	gi|224104290|ref|XP_002313385.1| predicted protein [Populus trichocarpa]	243	88% identities in 175 aa
S_PBL_c10509	blastx	N_similarity	144	677	325	+	3	gi|225434618|ref|XP_002279321.1| PREDICTED: hypothetical protein [Vitis vinifera]	429	88% identities in 177 aa
S_PBL_c1050	blastx	N_similarity	3	260	151	+	3	gi|224141061|ref|XP_002323893.1| predicted protein [Populus trichocarpa]	143	83% identities in 86 aa
S_PBL_c1050	blastx	N_similarity	3	260	152	+	3	gi|224077760|ref|XP_002305397.1| predicted protein [Populus trichocarpa]	143	86% identities in 86 aa
S_PBL_c10510	blastx	N_similarity	17	508	300	+	2	gi|157342609|emb|CAO65321.1| unnamed protein product [Vitis vinifera]	434	87% identities in 164 aa
S_PBL_c10510	blastx	N_similarity	17	508	300	+	2	gi|225444857|ref|XP_002279314.1| PREDICTED: hypothetical protein [Vitis vinifera]	553	87% identities in 164 aa
S_PBL_c10511	blastx	N_similarity	91	507	243	+	1	gi|74096728|gb|AAZ99027.1| WRKY-A1244 [Capsicum annuum]	305	80% identities in 138 aa
S_PBL_c10511	blastx	N_similarity	91	507	245	+	1	gi|156118326|gb|ABU49724.1| WRKY transcription factor 5 [Solanum tuberosum]	300	81% identities in 138 aa
S_PBL_c10514	blastx	N_similarity	516	725	127	+	3	gi|115452695|ref|NP_001049948.1| Os03g0319300 [Oryza sativa (japonica cultivar-group)]	149	84% identities in 70 aa
S_PBL_c10514	blastx	N_similarity	516	725	127	+	3	gi|152013376|sp|A2WNH1.2|CALM3_ORYSI RecName: Full=Calmodulin-3; Short=CaM-3	149	84% identities in 70 aa
S_PBL_c10515	blastx	N_similarity	2	484	291	+	2	gi|47900734|gb|AAT39306.1| NmrA-like family protein [Solanum demissum]	324	86% identities in 161 aa
S_PBL_c10515	blastx	N_similarity	2	490	296	+	2	gi|223534064|gb|EEF35783.1| cinnamoyl-CoA reductase, putative [Ricinus communis]	323	85% identities in 163 aa
S_PBL_c10517	blastx	N_similarity	97	399	164	+	1	gi|223546618|gb|EEF48116.1| hydrogen-transporting ATP synthase, rotational mechanism, putative [Ricinus communis]	122	75% identities in 101 aa
S_PBL_c10517	blastx	N_similarity	97	399	164	+	1	gi|76160976|gb|ABA40451.1| unknown [Solanum tuberosum]	122	76% identities in 101 aa
S_PBL_c10519	blastx	N_similarity	265	810	255	+	1	gi|9954114|gb|AAG08960.1|AF122052_1 tuber-specific and sucrose-responsive element binding factor [Solanum tuberosum]	306	71% identities in 189 aa
S_PBL_c10519	blastx	N_similarity	265	828	250	+	1	gi|27529846|dbj|BAC53938.1| Myb-like protein [Nicotiana tabacum]	329	70% identities in 196 aa
S_PBL_c1051	blastx	N_similarity	2	424	258	+	2	gi|225425404|ref|XP_002277426.1| PREDICTED: hypothetical protein [Vitis vinifera]	282	82% identities in 142 aa
S_PBL_c1051	blastx	N_similarity	5	424	243	+	2	gi|224057732|ref|XP_002299305.1| predicted protein [Populus trichocarpa]	278	75% identities in 139 aa
S_PBL_c10521	blastx	N_similarity	1	444	272	+	1	gi|223544665|gb|EEF46181.1| guanine nucleotide-exchange, putative [Ricinus communis]	1714	89% identities in 148 aa
S_PBL_c10521	blastx	N_similarity	1	444	280	+	1	gi|157342447|emb|CAO65159.1| unnamed protein product [Vitis vinifera]	1757	92% identities in 148 aa
S_PBL_c10522	blastx	N_similarity	2	736	396	+	2	gi|166245160|dbj|BAG06272.1| cellulose synthase Z632 [Zinnia elegans]	1090	74% identities in 248 aa
S_PBL_c10522	blastx	N_similarity	2	736	406	+	2	gi|13925881|gb|AAK49454.1|AF304374_1 cellulose synthase catalytic subunit [Nicotiana alata]	1091	77% identities in 248 aa
S_PBL_c10525	blastx	N_similarity	1	360	169	+	1	gi|157347844|emb|CAO22431.1| unnamed protein product [Vitis vinifera]	1130	69% identities in 126 aa
S_PBL_c10525	blastx	N_similarity	1	360	169	+	1	gi|225436829|ref|XP_002270509.1| PREDICTED: hypothetical protein [Vitis vinifera]	1160	69% identities in 126 aa
S_PBL_c10527	blastx	N_similarity	232	630	262	+	1	gi|157357433|emb|CAO63967.1| unnamed protein product [Vitis vinifera]	328	83% identities in 133 aa
S_PBL_c10527	blastx	N_similarity	232	630	262	+	1	gi|225428977|ref|XP_002264651.1| PREDICTED: hypothetical protein [Vitis vinifera]	359	83% identities in 133 aa
S_PBL_c10528	blastx	N_similarity	181	288	59	+	1	gi|223549339|gb|EEF50827.1| pentatricopeptide repeat-containing protein, putative [Ricinus communis]	678	68% identities in 38 aa
S_PBL_c10529	blastx	N_similarity	124	324	101	+	1	gi|224054226|ref|XP_002298154.1| predicted protein [Populus trichocarpa]	101	70% identities in 67 aa
S_PBL_c10529	blastx	N_similarity	85	321	98	+	1	gi|226235246|dbj|BAH47556.1| cystatin [Spinacia oleracea]	104	62% identities in 81 aa
S_PBL_c10530	blastx	N_similarity	290	412	58	+	2	gi|140072141|gb|ABO84808.1| Chaperonin Cpn60/TCP-1; Phosphatidylinositol-4-phosphate 5-kinase; Zinc finger, FYVE/PHD-type [Medicago truncatula]	1730	70% identities in 39 aa
S_PBL_c10530	blastx	N_similarity	302	412	58	+	2	gi|223527280|gb|EEF29435.1| fyve finger-containing phosphoinositide kinase, fyv1, putative [Ricinus communis]	1838	81% identities in 35 aa
S_PBL_c10532	blastx	N_similarity	1	123	83	+	1	gi|115477294|ref|NP_001062243.1| Os08g0517500 [Oryza sativa (japonica cultivar-group)]	371	80% identities in 41 aa
S_PBL_c10532	blastx	N_similarity	1	123	84	+	1	gi|223542012|gb|EEF43557.1| conserved hypothetical protein [Ricinus communis]	397	82% identities in 41 aa
S_PBL_c10533	blastx	N_similarity	62	355	174	+	2	gi|224114575|ref|XP_002316799.1| predicted protein [Populus trichocarpa]	157	82% identities in 98 aa
S_PBL_c10533	blastx	N_similarity	92	355	176	+	2	gi|223538197|gb|EEF39806.1| Transcription elongation factor, putative [Ricinus communis]	88	89% identities in 88 aa
S_PBL_c10535	blastx	N_similarity	3	413	208	+	3	gi|157342708|emb|CAO65420.1| unnamed protein product [Vitis vinifera]	491	72% identities in 136 aa
S_PBL_c10535	blastx	N_similarity	3	413	208	+	3	gi|225445037|ref|XP_002283274.1| PREDICTED: hypothetical protein [Vitis vinifera]	539	72% identities in 136 aa
S_PBL_c10536	blastx	N_similarity	2	316	138	+	2	gi|223528289|gb|EEF30336.1| pentatricopeptide repeat-containing protein, putative [Ricinus communis]	478	62% identities in 104 aa
S_PBL_c10536	blastx	N_similarity	2	343	143	+	2	gi|225438599|ref|XP_002276540.1| PREDICTED: hypothetical protein [Vitis vinifera]	489	63% identities in 112 aa
S_PBL_c10538	blastx	N_similarity	3	119	65	+	3	gi|171854665|dbj|BAG16522.1| putative MATE family transporter [Capsicum chinense]	485	69% identities in 39 aa
S_PBL_c10539	blastx	N_similarity	2	148	78	+	2	gi|93280156|gb|ABF06706.1| UP-9A [Nicotiana tabacum]	117	75% identities in 49 aa
S_PBL_c10539	blastx	N_similarity	8	148	75	+	2	gi|223549414|gb|EEF50902.1| conserved hypothetical protein [Ricinus communis]	94	76% identities in 47 aa
S_PBL_c1053	blastx	N_similarity	82	729	439	+	1	gi|168274|gb|AAA33390.1| sporamin B	216	99% identities in 216 aa
S_PBL_c1053	blastx	N_similarity	82	729	439	+	1	gi|82792187|gb|ABB90968.1| sporamin B precursor [Ipomoea batatas]	216	99% identities in 216 aa
S_PBL_c10541	blastx	N_similarity	281	721	291	+	2	gi|224058407|ref|XP_002299494.1| predicted protein [Populus trichocarpa]	148	91% identities in 147 aa
S_PBL_c10541	blastx	N_similarity	281	721	296	+	2	gi|52851174|emb|CAH58635.1| Ubiquitin-conjugating enzyme [Plantago major]	148	93% identities in 147 aa
S_PBL_c10542	blastx	N_similarity	125	484	232	+	2	gi|225460943|ref|XP_002279682.1| PREDICTED: hypothetical protein isoform 2 [Vitis vinifera]	125	95% identities in 120 aa
S_PBL_c10542	blastx	N_similarity	128	484	231	+	2	gi|225460945|ref|XP_002279664.1| PREDICTED: hypothetical protein isoform 1 [Vitis vinifera]	119	95% identities in 119 aa
S_PBL_c10543	blastx	N_similarity	28	498	223	+	1	gi|147837872|emb|CAN60565.1| hypothetical protein [Vitis vinifera]	523	70% identities in 155 aa
S_PBL_c10543	blastx	N_similarity	28	498	223	+	1	gi|157351329|emb|CAO41516.1| unnamed protein product [Vitis vinifera]	392	70% identities in 155 aa
S_PBL_c10546	blastx	N_similarity	56	424	232	+	2	gi|225458948|ref|XP_002285532.1| PREDICTED: hypothetical protein [Vitis vinifera]	131	86% identities in 123 aa
S_PBL_c10546	blastx	N_similarity	56	442	235	+	2	gi|224063409|ref|XP_002301132.1| predicted protein [Populus trichocarpa]	129	82% identities in 129 aa
S_PBL_c10548	blastx	N_similarity	221	355	52	+	2	gi|223545323|gb|EEF46828.1| transcription factor, putative [Ricinus communis]	143	60% identities in 44 aa
S_PBL_c1054	blastx	N_similarity	1	885	365	+	1	gi|225446357|ref|XP_002272844.1| PREDICTED: similar to hydroxyproline-rich glycoprotein family protein [Vitis vinifera]	550	64% identities in 293 aa
S_PBL_c10553	blastx	N_similarity	2	532	373	+	2	gi|224102249|ref|XP_002312609.1| predicted protein [Populus trichocarpa]	581	94% identities in 177 aa
S_PBL_c10553	blastx	N_similarity	2	532	374	+	2	gi|30681779|ref|NP_172528.2| transducin family protein / WD-40 repeat family protein [Arabidopsis thaliana]	573	94% identities in 177 aa
S_PBL_c10555	blastx	N_similarity	204	590	236	+	3	gi|157348191|emb|CAO22901.1| unnamed protein product [Vitis vinifera]	298	85% identities in 129 aa
S_PBL_c10555	blastx	N_similarity	204	590	236	+	3	gi|225430842|ref|XP_002273547.1| PREDICTED: hypothetical protein [Vitis vinifera]	316	85% identities in 129 aa
S_PBL_c10556	blastx	N_similarity	21	140	77	+	3	gi|147825153|emb|CAN75497.1| hypothetical protein [Vitis vinifera]	481	90% identities in 40 aa
S_PBL_c10556	blastx	N_similarity	6	140	78	+	3	gi|217071708|gb|ACJ84214.1| unknown [Medicago truncatula]	484	80% identities in 45 aa
S_PBL_c10557	blastx	N_similarity	397	783	186	+	1	gi|147860766|emb|CAN82578.1| hypothetical protein [Vitis vinifera]	411	72% identities in 126 aa
S_PBL_c10558	blastx	N_similarity	11	469	271	+	2	gi|585451|sp|P37221.1|MAOM_SOLTU RecName: Full=NAD-dependent malic enzyme 62 kDa isoform, mitochondrial; Short=NAD-ME; Flags: Precursor	626	85% identities in 153 aa
S_PBL_c10558	blastx	N_similarity	56	469	262	+	2	gi|223534182|gb|EEF35898.1| malic enzyme, putative [Ricinus communis]	626	90% identities in 138 aa
S_PBL_c10559	blastx	N_similarity	3	281	118	+	3	gi|157355484|emb|CAO48874.1| unnamed protein product [Vitis vinifera]	207	63% identities in 93 aa
S_PBL_c10559	blastx	N_similarity	3	281	118	+	3	gi|225439699|ref|XP_002271868.1| PREDICTED: hypothetical protein [Vitis vinifera]	339	63% identities in 93 aa
S_PBL_c1055	blastx	N_similarity	296	946	355	+	2	gi|225459150|ref|XP_002285708.1| PREDICTED: GEM-like 1 [Vitis vinifera]	284	76% identities in 215 aa
S_PBL_c1055	blastx	N_similarity	296	946	357	+	2	gi|153850916|gb|ABS52645.1| GEM-like 1 [Vitis vinifera]	284	76% identities in 215 aa
S_PBL_c10560	blastx	N_similarity	216	743	305	+	3	gi|225470408|ref|XP_002273704.1| PREDICTED: hypothetical protein isoform 3 [Vitis vinifera]	209	85% identities in 176 aa
S_PBL_c10560	blastx	N_similarity	216	743	307	+	3	gi|224114049|ref|XP_002316653.1| predicted protein [Populus trichocarpa]	209	86% identities in 176 aa
S_PBL_c10561	blastx	N_similarity	128	1087	435	+	2	gi|2578365|emb|CAA05308.1| GTP cyclohydrolase II / 3,4-dihydroxy-2-butanone-4-phosphate synthase [Solanum lycopersicum]	552	71% identities in 324 aa
S_PBL_c10561	blastx	N_similarity	185	1087	432	+	2	gi|157352127|emb|CAO43134.1| unnamed protein product [Vitis vinifera]	648	73% identities in 306 aa
S_PBL_c10562	blastx	N_similarity	95	1273	679	+	2	gi|113473614|gb|ABI35986.1| methionine synthase [Phelipanche ramosa]	765	86% identities in 392 aa
S_PBL_c10562	blastx	N_similarity	95	1273	679	+	2	gi|8439545|gb|AAF74983.1|AF082893_1 methionine synthase [Solanum tuberosum]	765	86% identities in 392 aa
S_PBL_c10564	blastx	N_similarity	108	626	299	+	3	gi|224112847|ref|XP_002316308.1| aquaporin, MIP family, TIP subfamily [Populus trichocarpa]	252	84% identities in 173 aa
S_PBL_c10564	blastx	N_similarity	108	626	302	+	3	gi|223528375|gb|EEF30414.1| tonoplast intrinsic protein, putative [Ricinus communis]	252	83% identities in 173 aa
S_PBL_c10565	blastx	N_similarity	293	538	124	+	2	gi|157358997|emb|CAO66899.1| unnamed protein product [Vitis vinifera]	162	72% identities in 83 aa
S_PBL_c10567	blastx	N_similarity	193	429	129	+	1	gi|147790626|emb|CAN59826.1| hypothetical protein [Vitis vinifera]	595	77% identities in 79 aa
S_PBL_c10567	blastx	N_similarity	196	429	128	+	1	gi|157359238|emb|CAO67174.1| unnamed protein product [Vitis vinifera]	453	78% identities in 78 aa
S_PBL_c1056	blastx	N_similarity	1	126	74	+	1	gi|157348478|emb|CAO23370.1| unnamed protein product [Vitis vinifera]	551	83% identities in 42 aa
S_PBL_c1056	blastx	N_similarity	1	126	74	+	1	gi|225441391|ref|XP_002278205.1| PREDICTED: hypothetical protein [Vitis vinifera]	568	83% identities in 42 aa
S_PBL_c10570	blastx	N_similarity	3	308	134	+	3	gi|223544686|gb|EEF46202.1| DNA binding protein, putative [Ricinus communis]	749	66% identities in 102 aa
S_PBL_c10570	blastx	N_similarity	6	302	124	+	3	gi|225441997|ref|XP_002271477.1| PREDICTED: hypothetical protein [Vitis vinifera]	761	63% identities in 99 aa
S_PBL_c10571	blastx	N_similarity	2	433	214	+	2	gi|224057583|ref|XP_002299279.1| predicted protein [Populus trichocarpa]	447	72% identities in 144 aa
S_PBL_c10571	blastx	N_similarity	2	436	214	+	2	gi|223542725|gb|EEF44262.1| monoxygenase, putative [Ricinus communis]	515	70% identities in 145 aa
S_PBL_c10574	blastx	N_similarity	187	498	160	+	1	gi|223537719|gb|EEF39340.1| ATP synthase subunit d, putative [Ricinus communis]	261	81% identities in 103 aa
S_PBL_c10574	blastx	N_similarity	187	498	162	+	1	gi|225446740|ref|XP_002282632.1| PREDICTED: hypothetical protein [Vitis vinifera]	261	83% identities in 103 aa
S_PBL_c10576	blastx	N_similarity	240	665	259	+	3	gi|225447957|ref|XP_002267621.1| PREDICTED: hypothetical protein [Vitis vinifera]	286	84% identities in 142 aa
S_PBL_c10576	blastx	N_similarity	240	665	262	+	3	gi|223531255|gb|EEF33098.1| conserved hypothetical protein [Ricinus communis]	323	83% identities in 142 aa
S_PBL_c10577	blastx	N_similarity	349	1047	455	+	1	gi|225430488|ref|XP_002285526.1| PREDICTED: hypothetical protein isoform 1 [Vitis vinifera]	638	92% identities in 233 aa
S_PBL_c10577	blastx	N_similarity	349	1047	457	+	1	gi|224088282|ref|XP_002308404.1| predicted protein [Populus trichocarpa]	645	93% identities in 233 aa
S_PBL_c10578	blastx	N_similarity	3	725	324	+	3	gi|147791077|emb|CAN68018.1| hypothetical protein [Vitis vinifera]	674	66% identities in 251 aa
S_PBL_c10578	blastx	N_similarity	3	725	330	+	3	gi|171452362|dbj|BAG15872.1| transcription factor [Bruguiera gymnorhiza]	661	69% identities in 241 aa
S_PBL_c1057	blastx	N_similarity	3	494	277	+	3	gi|147861933|emb|CAN78769.1| hypothetical protein [Vitis vinifera]	857	81% identities in 164 aa
S_PBL_c1057	blastx	N_similarity	3	494	277	+	3	gi|157350795|emb|CAO40910.1| unnamed protein product [Vitis vinifera]	857	81% identities in 164 aa
S_PBL_c10581	blastx	N_similarity	4	312	119	+	1	gi|225452236|ref|XP_002268688.1| PREDICTED: hypothetical protein [Vitis vinifera]	584	60% identities in 99 aa
S_PBL_c10587	blastx	N_similarity	147	449	157	+	3	gi|223547310|gb|EEF48805.1| yth domain-containing protein, putative [Ricinus communis]	636	69% identities in 110 aa
S_PBL_c10587	blastx	N_similarity	147	452	151	+	3	gi|157337770|emb|CAO22116.1| unnamed protein product [Vitis vinifera]	296	68% identities in 109 aa
S_PBL_c10588	blastx	N_similarity	140	259	64	+	2	gi|186512037|ref|NP_001119011.1| CPuORF25 (Conserved peptide upstream open reading frame 25) [Arabidopsis thaliana]	41	70% identities in 41 aa
S_PBL_c10588	blastx	N_similarity	140	259	74	+	2	gi|225427528|ref|XP_002265517.1| PREDICTED: similar to CPuORF25 (Conserved peptide upstream open reading frame 25) [Vitis vinifera]	41	78% identities in 41 aa
S_PBL_c10589	blastx	N_similarity	373	891	273	+	1	gi|223551283|gb|EEF52769.1| alcohol dehydrogenase, putative [Ricinus communis]	362	74% identities in 173 aa
S_PBL_c10589	blastx	N_similarity	373	900	268	+	1	gi|224065751|ref|XP_002301953.1| cinnamyl alcohol dehydrogenase-like protein [Populus trichocarpa]	360	71% identities in 176 aa
S_PBL_c1058	blastx	N_similarity	1	330	198	+	1	gi|147836989|emb|CAN77058.1| hypothetical protein [Vitis vinifera]	523	84% identities in 110 aa
S_PBL_c1058	blastx	N_similarity	1	330	198	+	1	gi|225436528|ref|XP_002277127.1| PREDICTED: hypothetical protein [Vitis vinifera]	530	85% identities in 110 aa
S_PBL_c10590	blastx	N_similarity	298	387	58	+	1	gi|224065677|ref|XP_002301916.1| predicted protein [Populus trichocarpa]	933	90% identities in 30 aa
S_PBL_c10591	blastx	N_similarity	58	492	195	+	1	gi|225424256|ref|XP_002280830.1| PREDICTED: hypothetical protein [Vitis vinifera]	150	63% identities in 149 aa
S_PBL_c10592	blastx	N_similarity	3	326	128	+	3	gi|157337996|emb|CAO39040.1| unnamed protein product [Vitis vinifera]	1131	63% identities in 106 aa
S_PBL_c10592	blastx	N_similarity	3	326	128	+	3	gi|225461120|ref|XP_002282514.1| PREDICTED: hypothetical protein [Vitis vinifera]	1096	63% identities in 106 aa
S_PBL_c10593	blastx	N_similarity	84	1013	530	+	3	gi|225435868|ref|XP_002263865.1| PREDICTED: hypothetical protein [Vitis vinifera]	432	84% identities in 310 aa
S_PBL_c10593	blastx	N_similarity	9	1013	513	+	3	gi|224105993|ref|XP_002314006.1| predicted protein [Populus trichocarpa]	429	78% identities in 334 aa
S_PBL_c10595	blastx	N_similarity	6	434	187	+	3	gi|157350720|emb|CAO40811.1| unnamed protein product [Vitis vinifera]	1194	64% identities in 143 aa
S_PBL_c10595	blastx	N_similarity	6	434	187	+	3	gi|225450071|ref|XP_002274296.1| PREDICTED: hypothetical protein [Vitis vinifera]	1212	64% identities in 143 aa
S_PBL_c10596	blastx	N_similarity	2	466	274	+	2	gi|11131769|sp|Q40401.1|CALR_NICPL RecName: Full=Calreticulin; Flags: Precursor	416	78% identities in 156 aa
S_PBL_c10596	blastx	N_similarity	2	466	277	+	2	gi|11131745|sp|P93508.1|CALR_RICCO RecName: Full=Calreticulin; Flags: Precursor	415	80% identities in 162 aa
S_PBL_c10597	blastx	N_similarity	3	569	333	+	3	gi|37783271|gb|AAP42504.1| anionic peroxidase swpa5 [Ipomoea batatas]	327	85% identities in 189 aa
S_PBL_c10597	blastx	N_similarity	3	569	386	+	3	gi|75263813|sp|Q9LEH3.1|PER15_IPOBA RecName: Full=Peroxidase 15; Short=Prx15; AltName: Full=Anionic peroxidase; Flags: Precursor	327	99% identities in 189 aa
S_PBL_c10598	blastx	N_similarity	41	673	283	+	2	gi|147784629|emb|CAN74932.1| hypothetical protein [Vitis vinifera]	486	62% identities in 218 aa
S_PBL_c10598	blastx	N_similarity	5	673	272	+	2	gi|223538392|gb|EEF39998.1| conserved hypothetical protein [Ricinus communis]	431	62% identities in 220 aa
S_PBL_c10601	blastx	N_similarity	44	913	411	+	2	gi|10798760|dbj|BAB16432.1| WRKY transcription factor NtEIG-D48 [Nicotiana tabacum]	350	71% identities in 287 aa
S_PBL_c10601	blastx	N_similarity	44	913	414	+	2	gi|156118320|gb|ABU49721.1| WRKY transcription factor 2 [Solanum tuberosum]	354	71% identities in 285 aa
S_PBL_c10602	blastx	N_similarity	16	696	363	+	1	gi|89473698|gb|ABD72661.1| pollen tube RhoGDI2 [Nicotiana tabacum]	235	75% identities in 232 aa
S_PBL_c10602	blastx	N_similarity	34	696	338	+	1	gi|223540220|gb|EEF41793.1| Rho GDP-dissociation inhibitor, putative [Ricinus communis]	243	73% identities in 223 aa
S_PBL_c10603	blastx	N_similarity	185	1066	455	+	2	gi|40644899|emb|CAE46932.1| hydroxycinnamoyl CoA quinate transferase [Nicotiana tabacum]	436	77% identities in 297 aa
S_PBL_c10603	blastx	N_similarity	185	1066	558	+	2	gi|6469032|dbj|BAA87043.1| N-hydroxycinnamoyl/benzoyltransferase [Ipomoea batatas]	431	94% identities in 293 aa
S_PBL_c10604	blastx	N_similarity	106	486	177	+	1	gi|157360344|emb|CAO69558.1| unnamed protein product [Vitis vinifera]	580	66% identities in 131 aa
S_PBL_c10604	blastx	N_similarity	40	486	201	+	1	gi|224144304|ref|XP_002325253.1| predicted protein [Populus trichocarpa]	181	66% identities in 159 aa
S_PBL_c10606	blastx	N_similarity	91	894	448	+	1	gi|157356742|emb|CAO62937.1| unnamed protein product [Vitis vinifera]	574	78% identities in 268 aa
S_PBL_c10606	blastx	N_similarity	91	894	448	+	1	gi|225426637|ref|XP_002273005.1| PREDICTED: hypothetical protein [Vitis vinifera]	681	78% identities in 268 aa
S_PBL_c10608	blastx	N_similarity	146	604	255	+	2	gi|21536547|gb|AAM60879.1| farnesylated protein (ATFP6) [Arabidopsis thaliana]	153	79% identities in 149 aa
S_PBL_c10608	blastx	N_similarity	146	604	257	+	2	gi|15233937|ref|NP_195570.1| ATFP6 (FARNESYLATED PROTEIN 6); metal ion binding [Arabidopsis thaliana]	153	79% identities in 149 aa
S_PBL_c1060	blastx	N_similarity	1	690	411	+	1	gi|225458621|ref|XP_002284758.1| PREDICTED: hypothetical protein [Vitis vinifera]	525	83% identities in 229 aa
S_PBL_c1060	blastx	N_similarity	1	696	404	+	1	gi|224063515|ref|XP_002301182.1| predicted protein [Populus trichocarpa]	523	77% identities in 232 aa
S_PBL_c10610	blastx	N_similarity	50	943	325	+	2	gi|62733650|gb|AAX95766.1| Putative DNA binding protein, identical [Lycopersicon esculentum]	302	61% identities in 286 aa
S_PBL_c10610	blastx	N_similarity	56	931	313	+	2	gi|82621140|gb|ABB86258.1| putative DNA binding protein-like [Solanum tuberosum]	297	61% identities in 275 aa
S_PBL_c10613	blastx	N_similarity	125	307	73	+	2	gi|223538378|gb|EEF39985.1| hypothetical protein RCOM_0837900 [Ricinus communis]	178	60% identities in 56 aa
S_PBL_c10613	blastx	N_similarity	179	295	64	+	2	gi|224098938|ref|XP_002311324.1| predicted protein [Populus trichocarpa]	333	74% identities in 39 aa
S_PBL_c10614	blastx	N_similarity	119	862	303	+	2	gi|225450919|ref|XP_002284549.1| PREDICTED: hypothetical protein [Vitis vinifera]	474	60% identities in 250 aa
S_PBL_c10615	blastx	N_similarity	1	366	149	+	1	gi|151301852|gb|ABR92334.1| putative dienelactone hydrolase family protein [Salvia miltiorrhiza]	237	60% identities in 123 aa
S_PBL_c10616	blastx	N_similarity	2	466	279	+	2	gi|223546288|gb|EEF47790.1| diacylglycerol kinase, theta, putative [Ricinus communis]	724	86% identities in 155 aa
S_PBL_c10616	blastx	N_similarity	2	466	281	+	2	gi|224121474|ref|XP_002318591.1| predicted protein [Populus trichocarpa]	725	89% identities in 155 aa
S_PBL_c10618	blastx	N_similarity	57	233	88	+	3	gi|147767796|emb|CAN76054.1| hypothetical protein [Vitis vinifera]	289	72% identities in 62 aa
S_PBL_c10618	blastx	N_similarity	57	233	88	+	3	gi|225463438|ref|XP_002275393.1| PREDICTED: hypothetical protein isoform 2 [Vitis vinifera]	244	72% identities in 62 aa
S_PBL_c1061	blastx	N_similarity	2	445	260	+	2	gi|225459808|ref|XP_002285913.1| PREDICTED: hypothetical protein [Vitis vinifera]	541	82% identities in 148 aa
S_PBL_c1061	blastx	N_similarity	2	445	263	+	2	gi|1255951|emb|CAA65634.1| PS60 [Nicotiana tabacum]	540	81% identities in 148 aa
S_PBL_c10621	blastx	N_similarity	2	556	352	+	2	gi|146271032|gb|ABQ17974.1| actin [Amanita muscaria]	375	91% identities in 185 aa
S_PBL_c10621	blastx	N_similarity	2	556	355	+	2	gi|14194451|sp|Q9Y702.1|ACT1_SCHCO RecName: Full=Actin-1; AltName: Full=Beta-actin	375	92% identities in 185 aa
S_PBL_c10622	blastx	N_similarity	46	417	183	+	1	gi|224086938|ref|XP_002308011.1| autoinhibited calcium ATPase [Populus trichocarpa]	1039	67% identities in 124 aa
S_PBL_c10622	blastx	N_similarity	46	417	191	+	1	gi|224137802|ref|XP_002322655.1| autoinhibited calcium ATPase [Populus trichocarpa]	1030	69% identities in 124 aa
S_PBL_c10623	blastx	N_similarity	211	711	272	+	1	gi|157344976|emb|CAO71704.1| unnamed protein product [Vitis vinifera]	943	79% identities in 172 aa
S_PBL_c10623	blastx	N_similarity	211	711	272	+	1	gi|225438438|ref|XP_002276939.1| PREDICTED: hypothetical protein isoform 2 [Vitis vinifera]	937	79% identities in 172 aa
S_PBL_c10624	blastx	N_similarity	202	456	112	+	1	gi|225463905|ref|XP_002264907.1| PREDICTED: hypothetical protein [Vitis vinifera]	524	68% identities in 84 aa
S_PBL_c10624	blastx	N_similarity	232	456	109	+	1	gi|157358077|emb|CAO65122.1| unnamed protein product [Vitis vinifera]	438	73% identities in 74 aa
S_PBL_c10625	blastx	N_similarity	138	590	295	+	3	gi|15235730|ref|NP_195500.1| PCK1/PEPCK (PHOSPHOENOLPYRUVATE CARBOXYKINASE 1); ATP binding / phosphoenolpyruvate carboxykinase (ATP) [Arabidopsis thaliana]	671	90% identities in 151 aa
S_PBL_c10625	blastx	N_similarity	138	590	295	+	3	gi|62321275|dbj|BAD94487.1| phosphoenolpyruvate carboxykinase-like protein [Arabidopsis thaliana]	455	90% identities in 151 aa
S_PBL_c10626	blastx	N_similarity	2	274	174	+	2	gi|225425404|ref|XP_002277426.1| PREDICTED: hypothetical protein [Vitis vinifera]	282	81% identities in 93 aa
S_PBL_c10626	blastx	N_similarity	2	274	178	+	2	gi|223545957|gb|EEF47460.1| protein with unknown function [Ricinus communis]	286	83% identities in 93 aa
S_PBL_c10627	blastx	N_similarity	316	771	238	+	1	gi|157351455|emb|CAO41680.1| unnamed protein product [Vitis vinifera]	188	76% identities in 152 aa
S_PBL_c10627	blastx	N_similarity	316	771	238	+	1	gi|225443379|ref|XP_002266544.1| PREDICTED: hypothetical protein [Vitis vinifera]	160	76% identities in 152 aa
S_PBL_c10628	blastx	N_similarity	1	489	185	+	1	gi|157358632|emb|CAO66308.1| unnamed protein product [Vitis vinifera]	1026	61% identities in 162 aa
S_PBL_c10629	blastx	N_similarity	45	452	240	+	3	gi|2266949|gb|AAB80715.1| phosphoenolpyruvate carboxylase 2 [Gossypium hirsutum]	192	83% identities in 136 aa
S_PBL_c10629	blastx	N_similarity	45	452	242	+	3	gi|18073834|emb|CAC84934.1| phosphoenolpyruvate carboxylase, isoform 1 [Kalanchoe daigremontiana]	364	86% identities in 136 aa
S_PBL_c10630	blastx	N_similarity	1	138	73	+	1	gi|147775690|emb|CAN67024.1| hypothetical protein [Vitis vinifera]	437	78% identities in 46 aa
S_PBL_c10630	blastx	N_similarity	1	138	74	+	1	gi|224127528|ref|XP_002329300.1| amino acid transporter [Populus trichocarpa]	460	78% identities in 46 aa
S_PBL_c10631	blastx	N_similarity	18	473	225	+	3	gi|147827154|emb|CAN75395.1| hypothetical protein [Vitis vinifera]	458	69% identities in 153 aa
S_PBL_c10631	blastx	N_similarity	18	473	225	+	3	gi|225436420|ref|XP_002273519.1| PREDICTED: hypothetical protein [Vitis vinifera]	465	69% identities in 153 aa
S_PBL_c10632	blastx	N_similarity	116	895	385	+	2	gi|225460267|ref|XP_002278756.1| PREDICTED: hypothetical protein [Vitis vinifera]	319	74% identities in 258 aa
S_PBL_c10632	blastx	N_similarity	116	895	393	+	2	gi|175363751|gb|ACB72462.1| elongation factor 1 gamma-like protein [Nicotiana tabacum]	417	73% identities in 262 aa
S_PBL_c10634	blastx	N_similarity	137	673	250	+	2	gi|217072934|gb|ACJ84827.1| unknown [Medicago truncatula]	260	65% identities in 176 aa
S_PBL_c10634	blastx	N_similarity	137	676	250	+	2	gi|223550683|gb|EEF52170.1| set, putative [Ricinus communis]	267	65% identities in 181 aa
S_PBL_c10635	blastx	N_similarity	2	316	162	+	2	gi|147833459|emb|CAN77470.1| hypothetical protein [Vitis vinifera]	796	74% identities in 105 aa
S_PBL_c10635	blastx	N_similarity	2	316	162	+	2	gi|225443592|ref|XP_002278731.1| PREDICTED: hypothetical protein [Vitis vinifera]	332	74% identities in 105 aa
S_PBL_c10636	blastx	N_similarity	405	503	45	+	3	gi|113205376|gb|AAU93592.2| uncharacterized plant-specific domain TIGR01589 family protein [Solanum demissum]	368	60% identities in 33 aa
S_PBL_c10636	blastx	N_similarity	408	503	45	+	3	gi|42409124|dbj|BAD10374.1| unknown protein [Oryza sativa Japonica Group]	323	62% identities in 32 aa
S_PBL_c10637	blastx	N_similarity	3	464	297	+	3	gi|225424663|ref|XP_002285541.1| PREDICTED: hypothetical protein [Vitis vinifera]	393	87% identities in 154 aa
S_PBL_c10637	blastx	N_similarity	3	470	293	+	3	gi|223530451|gb|EEF32335.1| acetylglucosaminyltransferase, putative [Ricinus communis]	478	85% identities in 156 aa
S_PBL_c10638	blastx	N_similarity	25	219	121	+	1	gi|224080379|ref|XP_002306118.1| dihydrofolate reductase-thymidylate synthase [Populus trichocarpa]	528	83% identities in 67 aa
S_PBL_c10638	blastx	N_similarity	25	219	122	+	1	gi|223547949|gb|EEF49441.1| bifunctional dihydrofolate reductase-thymidylate synthase, putative [Ricinus communis]	528	83% identities in 67 aa
S_PBL_c10639	blastx	N_similarity	55	465	266	+	1	gi|225460636|ref|XP_002265125.1| PREDICTED: hypothetical protein [Vitis vinifera]	397	91% identities in 137 aa
S_PBL_c10639	blastx	N_similarity	58	468	267	+	1	gi|223536393|gb|EEF38042.1| 60S ribosomal protein L3, putative [Ricinus communis]	389	90% identities in 137 aa
S_PBL_c1063	blastx	N_similarity	86	409	205	+	2	gi|224080377|ref|XP_002306117.1| predicted protein [Populus trichocarpa]	108	94% identities in 108 aa
S_PBL_c1063	blastx	N_similarity	86	409	207	+	2	gi|223547937|gb|EEF49429.1| 40S ribosomal protein S25-1, putative [Ricinus communis]	108	94% identities in 108 aa
S_PBL_c10640	blastx	N_similarity	6	110	52	+	3	gi|157355470|emb|CAO48860.1| unnamed protein product [Vitis vinifera]	337	68% identities in 35 aa
S_PBL_c10640	blastx	N_similarity	6	110	52	+	3	gi|225439671|ref|XP_002270753.1| PREDICTED: hypothetical protein [Vitis vinifera]	374	68% identities in 35 aa
S_PBL_c10641	blastx	N_similarity	5	355	196	+	2	gi|147864839|emb|CAN83633.1| hypothetical protein [Vitis vinifera]	310	74% identities in 117 aa
S_PBL_c10641	blastx	N_similarity	5	355	196	+	2	gi|157343604|emb|CAO68110.1| unnamed protein product [Vitis vinifera]	354	74% identities in 117 aa
S_PBL_c10642	blastx	N_similarity	235	369	70	+	1	gi|168048820|ref|XP_001776863.1| predicted protein [Physcomitrella patens subsp. patens]	304	77% identities in 45 aa
S_PBL_c10642	blastx	N_similarity	235	369	70	+	1	gi|168064175|ref|XP_001784040.1| predicted protein [Physcomitrella patens subsp. patens]	306	77% identities in 45 aa
S_PBL_c10643	blastx	N_similarity	407	511	57	-	3	gi|217070420|gb|ACJ83570.1| unknown [Medicago truncatula]	61	71% identities in 35 aa
S_PBL_c10646	blastx	N_similarity	223	570	171	+	1	gi|225437529|ref|XP_002275599.1| PREDICTED: hypothetical protein [Vitis vinifera]	558	72% identities in 122 aa
S_PBL_c10646	blastx	N_similarity	223	684	201	+	1	gi|223545781|gb|EEF47285.1| heat shock protein binding protein, putative [Ricinus communis]	587	68% identities in 157 aa
S_PBL_c10647	blastx	N_similarity	236	862	329	+	2	gi|224128117|ref|XP_002320248.1| predicted protein [Populus trichocarpa]	271	76% identities in 210 aa
S_PBL_c10647	blastx	N_similarity	65	859	378	+	2	gi|223541430|gb|EEF42980.1| Protein C9orf78, putative [Ricinus communis]	293	73% identities in 262 aa
S_PBL_c10648	blastx	N_similarity	803	1450	295	+	2	gi|223535178|gb|EEF36857.1| serine-threonine protein kinase, plant-type, putative [Ricinus communis]	477	63% identities in 215 aa
S_PBL_c10648	blastx	N_similarity	806	1450	289	+	2	gi|224136149|ref|XP_002327393.1| predicted protein [Populus trichocarpa]	478	63% identities in 214 aa
S_PBL_c1064	blastx	N_similarity	159	3302	1602	+	3	gi|119351183|gb|ABL63484.1| argonaute 1 [Pisum sativum]	1100	77% identities in 1054 aa
S_PBL_c1064	blastx	N_similarity	666	3281	1439	+	3	gi|225432808|ref|XP_002279408.1| PREDICTED: hypothetical protein [Vitis vinifera]	995	80% identities in 863 aa
S_PBL_c10650	blastx	N_similarity	2	373	195	+	2	gi|223526947|gb|EEF29148.1| translation initiation factor if-3, putative [Ricinus communis]	274	79% identities in 125 aa
S_PBL_c10650	blastx	N_similarity	2	373	200	+	2	gi|224143922|ref|XP_002325123.1| predicted protein [Populus trichocarpa]	278	81% identities in 125 aa
S_PBL_c10653	blastx	N_similarity	2	256	140	+	2	gi|147858528|emb|CAN81387.1| hypothetical protein [Vitis vinifera]	331	77% identities in 85 aa
S_PBL_c10653	blastx	N_similarity	2	256	140	+	2	gi|225448743|ref|XP_002281303.1| PREDICTED: hypothetical protein [Vitis vinifera]	286	77% identities in 85 aa
S_PBL_c10654	blastx	N_similarity	2	337	178	+	2	gi|223547220|gb|EEF48715.1| Mitochondrial deoxynucleotide carrier, putative [Ricinus communis]	375	75% identities in 112 aa
S_PBL_c10654	blastx	N_similarity	2	337	178	+	2	gi|225443377|ref|XP_002266396.1| PREDICTED: hypothetical protein [Vitis vinifera]	356	75% identities in 112 aa
S_PBL_c10655	blastx	N_similarity	4	429	200	+	1	gi|224082458|ref|XP_002306699.1| predicted protein [Populus trichocarpa]	389	67% identities in 143 aa
S_PBL_c10655	blastx	N_similarity	4	429	211	+	1	gi|225460662|ref|XP_002267096.1| PREDICTED: hypothetical protein [Vitis vinifera]	387	69% identities in 143 aa
S_PBL_c10656	blastx	N_similarity	179	388	133	+	2	gi|224116642|ref|XP_002317354.1| predicted protein [Populus trichocarpa]	70	84% identities in 70 aa
S_PBL_c10656	blastx	N_similarity	179	388	136	+	2	gi|62751089|dbj|BAD95792.1| similar to ATP synthase subunit H protein [Solanum lycopersicum]	70	87% identities in 70 aa
S_PBL_c10657	blastx	N_similarity	180	311	80	+	3	gi|87240785|gb|ABD32643.1| AT3g20300/MQC12_5 [Medicago truncatula]	431	79% identities in 44 aa
S_PBL_c10657	blastx	N_similarity	180	314	80	+	3	gi|225467620|ref|XP_002265976.1| PREDICTED: hypothetical protein [Vitis vinifera]	430	75% identities in 45 aa
S_PBL_c10658	blastx	N_similarity	3	212	119	+	3	gi|157339176|emb|CAO43717.1| unnamed protein product [Vitis vinifera]	548	75% identities in 70 aa
S_PBL_c10658	blastx	N_similarity	3	212	119	+	3	gi|225429359|ref|XP_002277719.1| PREDICTED: hypothetical protein [Vitis vinifera]	554	75% identities in 70 aa
S_PBL_c1065	blastx	N_similarity	135	551	254	+	3	gi|89212812|gb|ABD63906.1| actin depolymerizing factor 2 [Gossypium hirsutum]	139	87% identities in 139 aa
S_PBL_c1065	blastx	N_similarity	135	551	256	+	3	gi|89276297|gb|ABD66505.1| actin depolymerizing factor 3 [Gossypium hirsutum]	139	88% identities in 139 aa
S_PBL_c10660	blastx	N_similarity	2	568	289	+	2	gi|157344807|emb|CAO70562.1| unnamed protein product [Vitis vinifera]	330	73% identities in 190 aa
S_PBL_c10660	blastx	N_similarity	5	568	282	+	2	gi|223542411|gb|EEF43953.1| Protein BFR2, putative [Ricinus communis]	333	71% identities in 189 aa
S_PBL_c10661	blastx	N_similarity	21	395	188	+	3	gi|225429628|ref|XP_002280811.1| PREDICTED: hypothetical protein isoform 1 [Vitis vinifera]	342	70% identities in 131 aa
S_PBL_c10661	blastx	N_similarity	3	395	191	+	3	gi|157339321|emb|CAO43862.1| unnamed protein product [Vitis vinifera]	326	70% identities in 126 aa
S_PBL_c10662	blastx	N_similarity	159	440	121	+	3	gi|147802928|emb|CAN72877.1| hypothetical protein [Vitis vinifera]	1658	60% identities in 97 aa
S_PBL_c10662	blastx	N_similarity	159	440	121	+	3	gi|157356498|emb|CAO62685.1| unnamed protein product [Vitis vinifera]	874	60% identities in 97 aa
S_PBL_c10663	blastx	N_similarity	106	384	142	+	1	gi|157327906|emb|CAO16620.1| unnamed protein product [Vitis vinifera]	166	69% identities in 91 aa
S_PBL_c10663	blastx	N_similarity	106	384	142	+	1	gi|225470388|ref|XP_002272439.1| PREDICTED: hypothetical protein [Vitis vinifera]	294	69% identities in 91 aa
S_PBL_c10665	blastx	N_similarity	3	641	320	+	3	gi|224133084|ref|XP_002327957.1| predicted protein [Populus trichocarpa]	1028	76% identities in 212 aa
S_PBL_c10665	blastx	N_similarity	3	641	322	+	3	gi|224093168|ref|XP_002309817.1| predicted protein [Populus trichocarpa]	1117	77% identities in 212 aa
S_PBL_c10666	blastx	N_similarity	1	423	260	+	1	gi|224118188|ref|XP_002331579.1| predicted protein [Populus trichocarpa]	422	81% identities in 141 aa
S_PBL_c10666	blastx	N_similarity	1	438	270	+	1	gi|3121837|sp|O04940.1|CDS1_SOLTU RecName: Full=Phosphatidate cytidylyltransferase; AltName: Full=CDP-diglyceride pyrophosphorylase; AltName: Full=CDP-diglyceride synthetase; AltName: Full=CDP-diacylglycerol synthase; Short=CDS; AltName: Full=CTP:phosphatidate cytidylyltransferase; AltName: Full=CDP-DG synthetase; AltName: Full=CDP-DAG synthase	424	84% identities in 146 aa
S_PBL_c10667	blastx	N_similarity	1	294	131	+	1	gi|225466173|ref|XP_002263161.1| PREDICTED: hypothetical protein [Vitis vinifera]	251	62% identities in 98 aa
S_PBL_c10667	blastx	N_similarity	4	294	136	+	1	gi|224122294|ref|XP_002318799.1| predicted protein [Populus trichocarpa]	267	70% identities in 98 aa
S_PBL_c10668	blastx	N_similarity	189	545	142	+	3	gi|225450583|ref|XP_002277910.1| PREDICTED: hypothetical protein [Vitis vinifera]	497	62% identities in 114 aa
S_PBL_c10668	blastx	N_similarity	255	545	142	+	3	gi|224123972|ref|XP_002330255.1| predicted protein [Populus trichocarpa]	434	71% identities in 101 aa
S_PBL_c10669	blastx	N_similarity	251	475	145	+	2	gi|225452871|ref|XP_002283811.1| PREDICTED: hypothetical protein [Vitis vinifera]	363	84% identities in 75 aa
S_PBL_c10669	blastx	N_similarity	254	475	144	+	2	gi|15228570|ref|NP_189546.1| ANAC059/ATNAC3 (Arabidopsis NAC domain containing protein 59); protein heterodimerization/ transcription factor [Arabidopsis thaliana]	318	81% identities in 74 aa
S_PBL_c1066	blastx	N_similarity	3	476	320	+	3	gi|225435758|ref|XP_002285721.1| PREDICTED: hypothetical protein [Vitis vinifera]	449	94% identities in 158 aa
S_PBL_c1066	blastx	N_similarity	3	476	324	+	3	gi|223535229|gb|EEF36906.1| tubulin alpha chain, putative [Ricinus communis]	449	96% identities in 158 aa
S_PBL_c10670	blastx	N_similarity	3	464	295	+	3	gi|118486395|gb|ABK95037.1| unknown [Populus trichocarpa]	166	92% identities in 154 aa
S_PBL_c10670	blastx	N_similarity	3	464	295	+	3	gi|224100781|ref|XP_002312012.1| predicted protein [Populus trichocarpa]	341	92% identities in 154 aa
S_PBL_c10671	blastx	N_similarity	16	501	252	+	1	gi|223538524|gb|EEF40129.1| BRASSINAZOLE-RESISTANT 2 protein, putative [Ricinus communis]	331	70% identities in 167 aa
S_PBL_c10671	blastx	N_similarity	16	501	252	+	1	gi|224079019|ref|XP_002305719.1| predicted protein [Populus trichocarpa]	331	70% identities in 167 aa
S_PBL_c10672	blastx	N_similarity	1	351	165	+	1	gi|223542464|gb|EEF44005.1| RNA exonuclease, putative [Ricinus communis]	299	71% identities in 115 aa
S_PBL_c10672	blastx	N_similarity	1	354	162	+	1	gi|157338309|emb|CAO39353.1| unnamed protein product [Vitis vinifera]	295	70% identities in 117 aa
S_PBL_c10673	blastx	N_similarity	3	296	166	+	3	gi|223548553|gb|EEF50044.1| flap endonuclease-1, putative [Ricinus communis]	345	79% identities in 98 aa
S_PBL_c10673	blastx	N_similarity	3	314	161	+	3	gi|42570539|ref|NP_850877.2| endonuclease, putative [Arabidopsis thaliana]	453	73% identities in 104 aa
S_PBL_c10674	blastx	N_similarity	147	350	104	+	3	gi|157358693|emb|CAO66378.1| unnamed protein product [Vitis vinifera]	474	75% identities in 67 aa
S_PBL_c10674	blastx	N_similarity	147	350	104	+	3	gi|225443564|ref|XP_002273268.1| PREDICTED: hypothetical protein [Vitis vinifera]	485	75% identities in 67 aa
S_PBL_c10676	blastx	N_similarity	1	570	301	+	1	gi|224066977|ref|XP_002302308.1| predicted protein [Populus trichocarpa]	337	76% identities in 191 aa
S_PBL_c10676	blastx	N_similarity	1	579	305	+	1	gi|223547041|gb|EEF48538.1| Serine/threonine-protein kinase SAPK1, putative [Ricinus communis]	338	75% identities in 194 aa
S_PBL_c10677	blastx	N_similarity	1	438	237	+	1	gi|147854834|emb|CAN82412.1| hypothetical protein [Vitis vinifera]	1046	82% identities in 150 aa
S_PBL_c10677	blastx	N_similarity	1	438	245	+	1	gi|156106716|gb|ABU49591.1| CDC5-like protein [Solanum lycopersicum]	987	84% identities in 150 aa
S_PBL_c1067	blastx	N_similarity	135	815	371	+	3	gi|224123646|ref|XP_002319131.1| predicted protein [Populus trichocarpa]	229	84% identities in 228 aa
S_PBL_c1067	blastx	N_similarity	135	821	386	+	3	gi|225426050|ref|XP_002274995.1| PREDICTED: hypothetical protein [Vitis vinifera]	230	84% identities in 230 aa
S_PBL_c10680	blastx	N_similarity	2	373	203	+	2	gi|225444938|ref|XP_002282308.1| PREDICTED: hypothetical protein [Vitis vinifera]	489	79% identities in 124 aa
S_PBL_c10680	blastx	N_similarity	2	385	211	+	2	gi|224091325|ref|XP_002309224.1| predicted protein [Populus trichocarpa]	497	78% identities in 128 aa
S_PBL_c10681	blastx	N_similarity	12	389	220	+	3	gi|224133588|ref|XP_002327632.1| predicted protein [Populus trichocarpa]	126	80% identities in 126 aa
S_PBL_c10681	blastx	N_similarity	12	389	224	+	3	gi|225431343|ref|XP_002278070.1| PREDICTED: hypothetical protein [Vitis vinifera]	126	77% identities in 126 aa
S_PBL_c10683	blastx	N_similarity	163	735	344	+	1	gi|223537211|gb|EEF38843.1| snare protein ykt6, putative [Ricinus communis]	199	88% identities in 191 aa
S_PBL_c10683	blastx	N_similarity	163	735	349	+	1	gi|224091686|ref|XP_002309328.1| predicted protein [Populus trichocarpa]	199	89% identities in 191 aa
S_PBL_c10689	blastx	N_similarity	403	888	312	+	1	gi|147774647|emb|CAN72147.1| hypothetical protein [Vitis vinifera]	357	88% identities in 162 aa
S_PBL_c10689	blastx	N_similarity	403	888	312	+	1	gi|223549459|gb|EEF50947.1| conserved hypothetical protein [Ricinus communis]	430	87% identities in 162 aa
S_PBL_c10690	blastx	N_similarity	2	166	81	+	2	gi|157327751|emb|CAO16181.1| unnamed protein product [Vitis vinifera]	428	61% identities in 55 aa
S_PBL_c10690	blastx	N_similarity	2	166	95	+	2	gi|223540459|gb|EEF42027.1| BRASSINOSTEROID INSENSITIVE 1-associated receptor kinase 1 precursor, putative [Ricinus communis]	611	76% identities in 54 aa
S_PBL_c10692	blastx	N_similarity	18	116	47	+	3	gi|223535000|gb|EEF36683.1| conserved hypothetical protein [Ricinus communis]	251	60% identities in 33 aa
S_PBL_c10693	blastx	N_similarity	2	154	77	+	2	gi|224117542|ref|XP_002317604.1| predicted protein [Populus trichocarpa]	1031	68% identities in 51 aa
S_PBL_c10693	blastx	N_similarity	2	160	76	+	2	gi|223527418|gb|EEF29557.1| mitochondrial translational initiation factor, putative [Ricinus communis]	1033	64% identities in 53 aa
S_PBL_c10694	blastx	N_similarity	248	334	40	+	2	gi|15219634|ref|NP_174785.1| DEAD/DEAH box helicase, putative [Arabidopsis thaliana]	1324	64% identities in 31 aa
S_PBL_c10694	blastx	N_similarity	248	334	40	+	2	gi|8778360|gb|AAF79368.1|AC007887_27 F15O4.40 [Arabidopsis thaliana]	1587	64% identities in 31 aa
S_PBL_c10695	blastx	N_similarity	2	355	180	+	2	gi|147777182|emb|CAN63285.1| hypothetical protein [Vitis vinifera]	186	70% identities in 124 aa
S_PBL_c10695	blastx	N_similarity	2	355	180	+	2	gi|157359607|emb|CAO67824.1| unnamed protein product [Vitis vinifera]	626	70% identities in 124 aa
S_PBL_c10696	blastx	N_similarity	2	376	209	+	2	gi|15226167|ref|NP_180936.1| ribosomal protein S5 family protein [Arabidopsis thaliana]	303	81% identities in 125 aa
S_PBL_c10696	blastx	N_similarity	2	376	209	+	2	gi|223549356|gb|EEF50844.1| 30S ribosomal protein S5, putative [Ricinus communis]	309	83% identities in 125 aa
S_PBL_c10697	blastx	N_similarity	280	558	195	+	1	gi|225463799|ref|XP_002270173.1| PREDICTED: hypothetical protein [Vitis vinifera]	114	95% identities in 93 aa
S_PBL_c10697	blastx	N_similarity	280	558	198	+	1	gi|224109936|ref|XP_002315361.1| predicted protein [Populus trichocarpa]	116	97% identities in 93 aa
S_PBL_c10699	blastx	N_similarity	250	426	99	+	1	gi|223534964|gb|EEF36649.1| conserved hypothetical protein [Ricinus communis]	837	74% identities in 59 aa
S_PBL_c10699	blastx	N_similarity	250	480	105	+	1	gi|225428169|ref|XP_002278825.1| PREDICTED: hypothetical protein [Vitis vinifera]	812	64% identities in 77 aa
S_PBL_c1069	blastx	N_similarity	59	457	147	+	2	gi|15234455|ref|NP_195376.1| AAA-type ATPase family protein [Arabidopsis thaliana]	620	60% identities in 131 aa
S_PBL_c10701	blastx	N_similarity	88	792	312	+	1	gi|15225009|ref|NP_181435.1| GCN5-related N-acetyltransferase (GNAT) family protein [Arabidopsis thaliana]	236	66% identities in 236 aa
S_PBL_c10701	blastx	N_similarity	91	786	310	+	1	gi|223528692|gb|EEF30706.1| Tyramine N-feruloyltransferase 4/11, putative [Ricinus communis]	233	66% identities in 231 aa
S_PBL_c10702	blastx	N_similarity	2	208	102	+	2	gi|167600640|gb|ABZ89182.1| putative protein [Coffea canephora]	289	71% identities in 68 aa
S_PBL_c10702	blastx	N_similarity	2	208	92	+	2	gi|147812096|emb|CAN61523.1| hypothetical protein [Vitis vinifera]	259	65% identities in 63 aa
S_PBL_c10703	blastx	N_similarity	3	455	216	+	3	gi|5123924|emb|CAB45512.1| putative protein [Arabidopsis thaliana]	487	72% identities in 141 aa
S_PBL_c10703	blastx	N_similarity	9	458	218	+	3	gi|225455553|ref|XP_002268439.1| PREDICTED: hypothetical protein [Vitis vinifera]	525	71% identities in 152 aa
S_PBL_c10705	blastx	N_similarity	3	536	336	+	3	gi|13936812|gb|AAK49947.1|AF335551_1 TGF-beta receptor-interacting protein 1 [Phaseolus vulgaris]	326	88% identities in 178 aa
S_PBL_c10705	blastx	N_similarity	3	536	337	+	3	gi|223538927|gb|EEF40525.1| eukaryotic translation initiation factor 3 subunit, putative [Ricinus communis]	326	89% identities in 178 aa
S_PBL_c10707	blastx	N_similarity	57	416	195	+	3	gi|223540459|gb|EEF42027.1| BRASSINOSTEROID INSENSITIVE 1-associated receptor kinase 1 precursor, putative [Ricinus communis]	611	77% identities in 120 aa
S_PBL_c10707	blastx	N_similarity	60	455	198	+	3	gi|73913647|gb|AAZ91738.1| leucine rich repeat protein 1 [Nicotiana tabacum]	232	74% identities in 134 aa
S_PBL_c10708	blastx	N_similarity	119	445	192	+	2	gi|223549338|gb|EEF50826.1| conserved hypothetical protein [Ricinus communis]	231	82% identities in 106 aa
S_PBL_c10708	blastx	N_similarity	119	445	198	+	2	gi|225443618|ref|XP_002279435.1| PREDICTED: hypothetical protein [Vitis vinifera]	231	85% identities in 106 aa
S_PBL_c10709	blastx	N_similarity	1	357	194	+	1	gi|157351319|emb|CAO41506.1| unnamed protein product [Vitis vinifera]	190	73% identities in 119 aa
S_PBL_c10709	blastx	N_similarity	1	357	194	+	1	gi|225448685|ref|XP_002280352.1| PREDICTED: hypothetical protein [Vitis vinifera]	231	73% identities in 119 aa
S_PBL_c1070	blastx	N_similarity	51	560	296	+	3	gi|196166898|gb|ACG70968.1| cyclophilin [Ziziphus jujuba]	174	84% identities in 170 aa
S_PBL_c1070	blastx	N_similarity	51	566	300	+	3	gi|223538765|gb|EEF40365.1| cyclophilin, putative [Ricinus communis]	174	83% identities in 172 aa
S_PBL_c10710	blastx	N_similarity	87	470	213	+	3	gi|1762939|gb|AAC49972.1| ORF; able to induce HR-like lesions [Nicotiana tabacum]	138	78% identities in 128 aa
S_PBL_c10710	blastx	N_similarity	87	494	228	+	3	gi|1762945|gb|AAC49975.1| ORF; able to induce HR-like lesions [Nicotiana tabacum]	157	78% identities in 136 aa
S_PBL_c10711	blastx	N_similarity	197	562	186	+	2	gi|225437910|ref|XP_002267052.1| PREDICTED: hypothetical protein [Vitis vinifera]	178	72% identities in 122 aa
S_PBL_c10712	blastx	N_similarity	293	532	126	+	2	gi|223541063|gb|EEF42619.1| conserved hypothetical protein [Ricinus communis]	414	74% identities in 84 aa
S_PBL_c10712	blastx	N_similarity	305	520	120	+	2	gi|15237391|ref|NP_199429.1| F-box family protein [Arabidopsis thaliana]	395	75% identities in 77 aa
S_PBL_c10713	blastx	N_similarity	6	407	181	+	3	gi|157328757|emb|CAO22793.1| unnamed protein product [Vitis vinifera]	887	62% identities in 134 aa
S_PBL_c10713	blastx	N_similarity	6	407	181	+	3	gi|225469720|ref|XP_002268559.1| PREDICTED: hypothetical protein, partial [Vitis vinifera]	529	62% identities in 134 aa
S_PBL_c10714	blastx	N_similarity	3	731	428	+	3	gi|224121656|ref|XP_002318639.1| nucleobase ascorbate transporter [Populus trichocarpa]	529	85% identities in 243 aa
S_PBL_c10714	blastx	N_similarity	3	731	430	+	3	gi|62183958|gb|AAX73299.1| putative permease I [Lycopersicon esculentum]	535	87% identities in 243 aa
S_PBL_c10715	blastx	N_similarity	228	407	109	+	3	gi|224084266|ref|XP_002307247.1| predicted protein [Populus trichocarpa]	362	83% identities in 60 aa
S_PBL_c10715	blastx	N_similarity	228	407	110	+	3	gi|217072176|gb|ACJ84448.1| unknown [Medicago truncatula]	363	83% identities in 60 aa
S_PBL_c10716	blastx	N_similarity	286	402	53	+	1	gi|225445838|ref|XP_002277707.1| PREDICTED: hypothetical protein [Vitis vinifera]	236	66% identities in 39 aa
S_PBL_c10717	blastx	N_similarity	90	491	214	+	3	gi|114144940|emb|CAL38976.1| TUDOR protein with multiple SNc domains [Picea abies]	988	78% identities in 134 aa
S_PBL_c10717	blastx	N_similarity	90	491	214	+	3	gi|224285727|gb|ACN40579.1| unknown [Picea sitchensis]	988	78% identities in 134 aa
S_PBL_c10718	blastx	N_similarity	3	569	294	+	3	gi|223539246|gb|EEF40839.1| phosphoric diester hydrolase, putative [Ricinus communis]	414	78% identities in 188 aa
S_PBL_c10718	blastx	N_similarity	3	569	299	+	3	gi|225430726|ref|XP_002265804.1| PREDICTED: hypothetical protein [Vitis vinifera]	413	78% identities in 188 aa
S_PBL_c10719	blastx	N_similarity	2	103	54	+	2	gi|3914403|sp|O24164.1|PPOM_TOBAC RecName: Full=Protoporphyrinogen oxidase, mitochondrial; AltName: Full=Protoporphyrinogen IX oxidase isozyme II; Short=PPO II; Short=PPX II; AltName: Full=PX-2	504	73% identities in 34 aa
S_PBL_c10719	blastx	N_similarity	2	103	54	+	2	gi|48425678|pdb|1SEZ|A Chain A, Crystal Structure Of Protoporphyrinogen Ix Oxidase	504	73% identities in 34 aa
S_PBL_c10721	blastx	N_similarity	11	142	78	+	2	gi|147794450|emb|CAN64856.1| hypothetical protein [Vitis vinifera]	210	84% identities in 43 aa
S_PBL_c10721	blastx	N_similarity	11	142	78	+	2	gi|225438491|ref|XP_002278656.1| PREDICTED: hypothetical protein [Vitis vinifera]	89	84% identities in 43 aa
S_PBL_c10723	blastx	N_similarity	119	430	129	+	2	gi|223545337|gb|EEF46842.1| zinc finger protein, putative [Ricinus communis]	495	62% identities in 104 aa
S_PBL_c10724	blastx	N_similarity	176	403	130	+	2	gi|118488800|gb|ABK96210.1| unknown [Populus trichocarpa]	199	78% identities in 76 aa
S_PBL_c10724	blastx	N_similarity	176	403	130	+	2	gi|224136530|ref|XP_002326883.1| predicted protein [Populus trichocarpa]	199	78% identities in 76 aa
S_PBL_c10725	blastx	N_similarity	77	601	326	+	2	gi|224112795|ref|XP_002316294.1| predicted protein [Populus trichocarpa]	648	90% identities in 175 aa
S_PBL_c10725	blastx	N_similarity	77	601	326	+	2	gi|224113491|ref|XP_002332588.1| predicted protein [Populus trichocarpa]	648	90% identities in 175 aa
S_PBL_c10726	blastx	N_similarity	209	784	309	+	2	gi|157341044|emb|CAO47849.1| unnamed protein product [Vitis vinifera]	254	72% identities in 204 aa
S_PBL_c10726	blastx	N_similarity	209	784	309	+	2	gi|225428883|ref|XP_002285315.1| PREDICTED: hypothetical protein [Vitis vinifera]	247	72% identities in 204 aa
S_PBL_c10727	blastx	N_similarity	67	558	291	+	1	gi|170094590|ref|XP_001878516.1| predicted protein [Laccaria bicolor S238N-H82]	1056	89% identities in 162 aa
S_PBL_c10727	blastx	N_similarity	67	561	291	+	1	gi|169866627|ref|XP_001839900.1| hypothetical protein CC1G_06090 [Coprinopsis cinerea okayama7#130]	1058	86% identities in 163 aa
S_PBL_c10729	blastx	N_similarity	3	416	269	+	3	gi|225465809|ref|XP_002262773.1| PREDICTED: hypothetical protein [Vitis vinifera]	189	88% identities in 138 aa
S_PBL_c10729	blastx	N_similarity	3	416	274	+	3	gi|224075876|ref|XP_002304808.1| predicted protein [Populus trichocarpa]	189	89% identities in 138 aa
S_PBL_c1072	blastx	N_similarity	83	499	241	+	2	gi|15223948|ref|NP_172363.1| G-H2AX/GAMMA-H2AX/H2AXA/HTA5; DNA binding [Arabidopsis thaliana]	142	89% identities in 139 aa
S_PBL_c1072	blastx	N_similarity	83	499	243	+	2	gi|15221875|ref|NP_175868.1| G-H2AX/GAMMA-H2AX/H2AXB/HTA3; DNA binding [Arabidopsis thaliana]	142	90% identities in 139 aa
S_PBL_c10730	blastx	N_similarity	37	378	169	+	1	gi|224092027|ref|XP_002309444.1| predicted protein [Populus trichocarpa]	275	74% identities in 115 aa
S_PBL_c10730	blastx	N_similarity	73	378	169	+	1	gi|147771811|emb|CAN66773.1| hypothetical protein [Vitis vinifera]	251	81% identities in 102 aa
S_PBL_c10731	blastx	N_similarity	5	223	98	+	2	gi|147832853|emb|CAN72814.1| hypothetical protein [Vitis vinifera]	140	63% identities in 73 aa
S_PBL_c10734	blastx	N_similarity	115	375	151	+	1	gi|225470664|ref|XP_002268964.1| PREDICTED: hypothetical protein [Vitis vinifera]	92	73% identities in 87 aa
S_PBL_c10734	blastx	N_similarity	115	375	153	+	1	gi|223532800|gb|EEF34576.1| conserved hypothetical protein [Ricinus communis]	89	78% identities in 87 aa
S_PBL_c10735	blastx	N_similarity	1	681	409	+	1	gi|159906513|gb|ABI98682.2| chloroplast NADP-malic enzyme precursor [Nicotiana tabacum]	642	88% identities in 227 aa
S_PBL_c10735	blastx	N_similarity	1	681	409	+	1	gi|2150027|gb|AAB58727.1| NADP-malic enzyme [Lycopersicon esculentum]	640	88% identities in 227 aa
S_PBL_c10736	blastx	N_similarity	206	664	274	+	2	gi|157352918|emb|CAO44808.1| unnamed protein product [Vitis vinifera]	225	88% identities in 153 aa
S_PBL_c10736	blastx	N_similarity	206	664	274	+	2	gi|225431766|ref|XP_002270635.1| PREDICTED: hypothetical protein [Vitis vinifera]	187	88% identities in 153 aa
S_PBL_c10737	blastx	N_similarity	106	573	243	+	1	gi|51292007|gb|AAT99735.1| SKP1 [Nicotiana tabacum]	155	83% identities in 154 aa
S_PBL_c10737	blastx	N_similarity	106	573	246	+	1	gi|82470779|gb|ABB77426.1| Skp1-like protein 1 [Petunia inflata]	156	82% identities in 155 aa
S_PBL_c1073	blastx	N_similarity	70	648	252	+	1	gi|223551070|gb|EEF52556.1| conserved hypothetical protein [Ricinus communis]	1798	68% identities in 192 aa
S_PBL_c1073	blastx	N_similarity	70	651	249	+	1	gi|157335342|emb|CAO61172.1| unnamed protein product [Vitis vinifera]	794	68% identities in 191 aa
S_PBL_c10741	blastx	N_similarity	124	402	115	+	1	gi|223549614|gb|EEF51102.1| ara4-interacting protein, putative [Ricinus communis]	564	61% identities in 93 aa
S_PBL_c10742	blastx	N_similarity	2	283	137	+	2	gi|15081596|gb|AAK81874.1| putative beta-galactosidase BG1 [Vitis vinifera]	854	65% identities in 94 aa
S_PBL_c10742	blastx	N_similarity	2	283	139	+	2	gi|224082924|ref|XP_002306893.1| predicted protein [Populus trichocarpa]	853	69% identities in 93 aa
S_PBL_c10744	blastx	N_similarity	2	175	89	+	2	gi|157360799|emb|CAO70400.1| unnamed protein product [Vitis vinifera]	542	67% identities in 62 aa
S_PBL_c10744	blastx	N_similarity	2	175	89	+	2	gi|225455459|ref|XP_002274808.1| PREDICTED: hypothetical protein [Vitis vinifera]	534	67% identities in 62 aa
S_PBL_c10745	blastx	N_similarity	132	380	151	+	3	gi|224082688|ref|XP_002306796.1| predicted protein [Populus trichocarpa]	331	74% identities in 83 aa
S_PBL_c10745	blastx	N_similarity	132	413	152	+	3	gi|225432786|ref|XP_002279339.1| PREDICTED: hypothetical protein [Vitis vinifera]	352	70% identities in 94 aa
S_PBL_c10746	blastx	N_similarity	1	156	100	+	1	gi|168012047|ref|XP_001758714.1| predicted protein [Physcomitrella patens subsp. patens]	386	90% identities in 52 aa
S_PBL_c10746	blastx	N_similarity	1	156	99	+	1	gi|168067159|ref|XP_001785492.1| predicted protein [Physcomitrella patens subsp. patens]	386	88% identities in 52 aa
S_PBL_c10747	blastx	N_similarity	2	424	221	+	2	gi|157347285|emb|CAO17667.1| unnamed protein product [Vitis vinifera]	196	75% identities in 141 aa
S_PBL_c10747	blastx	N_similarity	2	424	221	+	2	gi|225451048|ref|XP_002284948.1| PREDICTED: hypothetical protein [Vitis vinifera]	299	75% identities in 141 aa
S_PBL_c10748	blastx	N_similarity	93	449	166	+	3	gi|225432702|ref|XP_002282737.1| PREDICTED: hypothetical protein [Vitis vinifera]	120	72% identities in 109 aa
S_PBL_c10748	blastx	N_similarity	93	449	170	+	3	gi|217075222|gb|ACJ85971.1| unknown [Medicago truncatula]	124	71% identities in 113 aa
S_PBL_c10749	blastx	N_similarity	3	353	207	+	3	gi|224069106|ref|XP_002326276.1| predicted protein [Populus trichocarpa]	269	84% identities in 117 aa
S_PBL_c10749	blastx	N_similarity	3	452	216	+	3	gi|118483602|gb|ABK93697.1| unknown [Populus trichocarpa]	357	72% identities in 149 aa
S_PBL_c1074	blastx	N_similarity	91	699	414	+	1	gi|85690845|gb|AAS55867.2| aquaporin-like protein [Ipomoea nil]	284	99% identities in 203 aa
S_PBL_c1074	blastx	N_similarity	94	735	391	+	1	gi|121309843|dbj|BAF44223.1| aquaporin [Iris x hollandica]	327	87% identities in 214 aa
S_PBL_c10751	blastx	N_similarity	17	733	410	+	2	gi|225431865|ref|XP_002275330.1| PREDICTED: hypothetical protein [Vitis vinifera]	651	74% identities in 239 aa
S_PBL_c10751	blastx	N_similarity	23	733	414	+	2	gi|224110252|ref|XP_002315461.1| predicted protein [Populus trichocarpa]	650	76% identities in 237 aa
S_PBL_c10752	blastx	N_similarity	1	435	259	+	1	gi|484261|dbj|BAA06278.1| SPF1 protein [Ipomoea batatas]	549	86% identities in 144 aa
S_PBL_c10753	blastx	N_similarity	2	355	137	+	2	gi|224116848|ref|XP_002317409.1| predicted protein [Populus trichocarpa]	397	60% identities in 123 aa
S_PBL_c10753	blastx	N_similarity	2	421	182	+	2	gi|157354721|emb|CAO48039.1| unnamed protein product [Vitis vinifera]	404	62% identities in 142 aa
S_PBL_c10757	blastx	N_similarity	11	544	238	+	2	gi|223549059|gb|EEF50548.1| conserved hypothetical protein [Ricinus communis]	211	63% identities in 181 aa
S_PBL_c10757	blastx	N_similarity	14	535	241	+	2	gi|225454276|ref|XP_002275895.1| PREDICTED: hypothetical protein [Vitis vinifera]	208	65% identities in 172 aa
S_PBL_c10758	blastx	N_similarity	128	397	165	+	2	gi|147767319|emb|CAN68997.1| hypothetical protein [Vitis vinifera]	405	88% identities in 90 aa
S_PBL_c10758	blastx	N_similarity	74	397	168	+	2	gi|228480462|gb|ACQ41892.1| 3-ketoacyl-CoA synthase [Camellia oleifera]	525	73% identities in 113 aa
S_PBL_c1075	blastx	N_similarity	82	828	453	+	1	gi|26454608|sp|P93211.2|14336_SOLLC RecName: Full=14-3-3 protein 6	258	93% identities in 249 aa
S_PBL_c1075	blastx	N_similarity	82	828	453	+	1	gi|3023190|sp|P93784.1|14335_SOLTU RecName: Full=14-3-3-like protein 16R	258	93% identities in 249 aa
S_PBL_c10760	blastx	N_similarity	18	1436	658	+	3	gi|225429039|ref|XP_002268333.1| PREDICTED: hypothetical protein isoform 2 [Vitis vinifera]	502	69% identities in 500 aa
S_PBL_c10760	blastx	N_similarity	93	1436	556	+	3	gi|30685422|ref|NP_188598.2| magnesium transporter CorA-like family protein (MRS2-3) [Arabidopsis thaliana]	484	67% identities in 453 aa
S_PBL_c10761	blastx	N_similarity	1	246	113	+	1	gi|81074755|gb|ABB55373.1| polygalacturonase-like protein-like [Solanum tuberosum]	479	65% identities in 78 aa
S_PBL_c10762	blastx	N_similarity	3	356	183	+	3	gi|225435722|ref|XP_002285699.1| PREDICTED: hypothetical protein [Vitis vinifera]	358	74% identities in 117 aa
S_PBL_c10762	blastx	N_similarity	3	356	186	+	3	gi|225435724|ref|XP_002285698.1| PREDICTED: hypothetical protein [Vitis vinifera]	358	74% identities in 117 aa
S_PBL_c10765	blastx	N_similarity	98	514	257	+	2	gi|223530715|gb|EEF32586.1| eukaryotic translation initiation factor 3 subunit, putative [Ricinus communis]	341	91% identities in 138 aa
S_PBL_c10765	blastx	N_similarity	98	514	259	+	2	gi|225433688|ref|XP_002266909.1| PREDICTED: hypothetical protein [Vitis vinifera]	337	92% identities in 138 aa
S_PBL_c10767	blastx	N_similarity	3	428	240	+	3	gi|157345169|emb|CAO71897.1| unnamed protein product [Vitis vinifera]	213	84% identities in 142 aa
S_PBL_c10767	blastx	N_similarity	3	428	240	+	3	gi|225438783|ref|XP_002283079.1| PREDICTED: hypothetical protein [Vitis vinifera]	246	84% identities in 142 aa
S_PBL_c10768	blastx	N_similarity	188	508	179	+	2	gi|223536260|gb|EEF37912.1| conserved hypothetical protein [Ricinus communis]	130	85% identities in 106 aa
S_PBL_c10768	blastx	N_similarity	188	514	178	+	2	gi|18397011|ref|NP_564325.1| nucleic acid binding [Arabidopsis thaliana]	130	84% identities in 108 aa
S_PBL_c10769	blastx	N_similarity	3	416	219	+	3	gi|13752462|gb|AAK38667.1|AF353615_1 glutamate decarboxylase isozyme 3 [Nicotiana tabacum]	491	77% identities in 145 aa
S_PBL_c10769	blastx	N_similarity	3	419	215	+	3	gi|70609690|gb|AAZ05070.1| glutamate decarboxylase [Citrus sinensis]	494	74% identities in 145 aa
S_PBL_c10770	blastx	N_similarity	2	1186	589	+	2	gi|225442172|ref|XP_002275795.1| PREDICTED: hypothetical protein [Vitis vinifera]	680	71% identities in 393 aa
S_PBL_c10770	blastx	N_similarity	2	1186	599	+	2	gi|223539428|gb|EEF41018.1| Phosphatidylcholine: Diacylglycerol Acyltransferase [Ricinus communis]	685	73% identities in 393 aa
S_PBL_c10771	blastx	N_similarity	77	397	169	+	2	gi|42572221|ref|NP_974205.1| Expressed protein [Arabidopsis thaliana]	115	75% identities in 109 aa
S_PBL_c10771	blastx	N_similarity	77	397	181	+	2	gi|225455764|ref|XP_002269953.1| PREDICTED: hypothetical protein [Vitis vinifera]	115	80% identities in 109 aa
S_PBL_c10772	blastx	N_similarity	23	388	217	+	2	gi|12006841|gb|AAG44945.1|AF290618_1 putative delta TIP [Nicotiana glauca]	248	86% identities in 122 aa
S_PBL_c10772	blastx	N_similarity	26	388	212	+	2	gi|1439609|gb|AAB04557.1| delta-tonoplast intrinsic protein [Gossypium hirsutum]	248	83% identities in 121 aa
S_PBL_c10774	blastx	N_similarity	73	468	256	+	1	gi|15232146|ref|NP_189372.1| histone H3 [Arabidopsis thaliana]	136	100% identities in 132 aa
S_PBL_c10774	blastx	N_similarity	73	468	256	+	1	gi|62701879|gb|AAX92952.1| histone H3 - maize [Oryza sativa (japonica cultivar-group)]	168	100% identities in 132 aa
S_PBL_c10776	blastx	N_similarity	2	289	181	+	2	gi|225452944|ref|XP_002284224.1| PREDICTED: hypothetical protein [Vitis vinifera]	246	87% identities in 96 aa
S_PBL_c10776	blastx	N_similarity	2	298	183	+	2	gi|223534569|gb|EEF36266.1| conserved hypothetical protein [Ricinus communis]	270	85% identities in 99 aa
S_PBL_c10777	blastx	N_similarity	2	334	195	+	2	gi|224131240|ref|XP_002321035.1| f-box family protein [Populus trichocarpa]	584	84% identities in 111 aa
S_PBL_c10777	blastx	N_similarity	2	334	196	+	2	gi|109729860|gb|ABG46343.1| transport inhibitor response 1 [Gossypium hirsutum]	586	83% identities in 111 aa
S_PBL_c10778	blastx	N_similarity	3	308	205	+	3	gi|115452695|ref|NP_001049948.1| Os03g0319300 [Oryza sativa (japonica cultivar-group)]	149	100% identities in 102 aa
S_PBL_c10778	blastx	N_similarity	3	317	205	+	3	gi|212722842|ref|NP_001131288.1| hypothetical protein LOC100192601 [Zea mays]	402	98% identities in 105 aa
S_PBL_c10779	blastx	N_similarity	2	424	247	+	2	gi|224135099|ref|XP_002321983.1| predicted protein [Populus trichocarpa]	538	82% identities in 140 aa
S_PBL_c10779	blastx	N_similarity	2	484	245	+	2	gi|223546087|gb|EEF47590.1| RCC1 and BTB domain-containing protein, putative [Ricinus communis]	537	73% identities in 158 aa
S_PBL_c1077	blastx	N_similarity	3	338	186	+	3	gi|224132120|ref|XP_002328190.1| predicted protein [Populus trichocarpa]	559	77% identities in 112 aa
S_PBL_c1077	blastx	N_similarity	3	338	188	+	3	gi|224102985|ref|XP_002312880.1| predicted protein [Populus trichocarpa]	588	76% identities in 112 aa
S_PBL_c10781	blastx	N_similarity	3	266	123	+	3	gi|225459396|ref|XP_002285815.1| PREDICTED: hypothetical protein [Vitis vinifera]	118	68% identities in 87 aa
S_PBL_c10781	blastx	N_similarity	6	266	131	+	3	gi|223546950|gb|EEF48447.1| conserved hypothetical protein [Ricinus communis]	118	73% identities in 86 aa
S_PBL_c10782	blastx	N_similarity	89	631	366	+	2	gi|192910700|gb|ACF06458.1| ADP ribosylation factor 002 [Elaeis guineensis]	181	99% identities in 181 aa
S_PBL_c10782	blastx	N_similarity	89	631	366	+	2	gi|224068638|ref|XP_002302788.1| predicted protein [Populus trichocarpa]	181	100% identities in 181 aa
S_PBL_c10783	blastx	N_similarity	2	418	231	+	2	gi|28192427|gb|AAL71857.1| dehydroascorbate reductase [Nicotiana tabacum]	212	79% identities in 139 aa
S_PBL_c10783	blastx	N_similarity	2	418	241	+	2	gi|82698815|gb|ABB89210.1| dehydroascorbate reductase [Sesamum indicum]	212	81% identities in 139 aa
S_PBL_c10784	blastx	N_similarity	1	351	205	+	1	gi|10764218|gb|AAG22607.1|AF258810_1 aldehyde oxidase [Lycopersicon esculentum]	1364	78% identities in 118 aa
S_PBL_c10784	blastx	N_similarity	1	351	206	+	1	gi|152925782|gb|ABS32109.1| aldehyde oxidase 2 [Pisum sativum]	1367	79% identities in 118 aa
S_PBL_c10785	blastx	N_similarity	175	450	121	+	1	gi|225443859|ref|XP_002276421.1| PREDICTED: hypothetical protein [Vitis vinifera]	218	63% identities in 94 aa
S_PBL_c10785	blastx	N_similarity	175	450	122	+	1	gi|85719369|gb|ABC75374.1| SGS; HSP20-like chaperone [Medicago truncatula]	221	61% identities in 97 aa
S_PBL_c10788	blastx	N_similarity	157	444	182	+	1	gi|89276299|gb|ABD66506.1| actin depolymerizing factor 4 [Gossypium hirsutum]	143	90% identities in 96 aa
S_PBL_c10788	blastx	N_similarity	157	444	187	+	1	gi|225433128|ref|XP_002285175.1| PREDICTED: hypothetical protein [Vitis vinifera]	143	91% identities in 96 aa
S_PBL_c10789	blastx	N_similarity	91	510	207	+	1	gi|223540925|gb|EEF42483.1| amino acid transporter, putative [Ricinus communis]	486	72% identities in 142 aa
S_PBL_c10789	blastx	N_similarity	91	510	209	+	1	gi|224074521|ref|XP_002304384.1| neutral amino acid transport protein [Populus trichocarpa]	473	72% identities in 142 aa
S_PBL_c1078	blastx	N_similarity	269	1066	388	+	2	gi|219816075|gb|ACL37155.1| short-chain alcohol dehydrogenase [Panax ginseng]	266	72% identities in 266 aa
S_PBL_c1078	blastx	N_similarity	269	1066	403	+	2	gi|225451491|ref|XP_002271350.1| PREDICTED: hypothetical protein [Vitis vinifera]	266	74% identities in 266 aa
S_PBL_c10790	blastx	N_similarity	3	236	133	+	3	gi|148908375|gb|ABR17301.1| unknown [Picea sitchensis]	132	83% identities in 78 aa
S_PBL_c10790	blastx	N_similarity	3	236	136	+	3	gi|225435754|ref|XP_002285720.1| PREDICTED: hypothetical protein [Vitis vinifera]	1116	84% identities in 78 aa
S_PBL_c10791	blastx	N_similarity	258	527	132	+	3	gi|147865383|emb|CAN79812.1| hypothetical protein [Vitis vinifera]	1020	72% identities in 90 aa
S_PBL_c10791	blastx	N_similarity	258	527	132	+	3	gi|157349710|emb|CAO39566.1| unnamed protein product [Vitis vinifera]	368	72% identities in 90 aa
S_PBL_c10793	blastx	N_similarity	299	448	84	+	2	gi|18406743|ref|NP_564756.1| DC1 domain-containing protein [Arabidopsis thaliana]	578	76% identities in 50 aa
S_PBL_c10793	blastx	N_similarity	299	451	93	+	2	gi|223535332|gb|EEF37007.1| nucleoredoxin, putative [Ricinus communis]	575	74% identities in 51 aa
S_PBL_c10794	blastx	N_similarity	6	641	324	+	3	gi|157328425|emb|CAO21126.1| unnamed protein product [Vitis vinifera]	833	71% identities in 212 aa
S_PBL_c10794	blastx	N_similarity	6	641	324	+	3	gi|225469990|ref|XP_002272059.1| PREDICTED: hypothetical protein [Vitis vinifera]	893	71% identities in 212 aa
S_PBL_c10795	blastx	N_similarity	15	251	104	+	3	gi|223531692|gb|EEF33515.1| conserved hypothetical protein [Ricinus communis]	402	68% identities in 80 aa
S_PBL_c10795	blastx	N_similarity	3	257	116	+	3	gi|225465208|ref|XP_002265141.1| PREDICTED: hypothetical protein [Vitis vinifera]	403	69% identities in 85 aa
S_PBL_c10796	blastx	N_similarity	1	882	495	+	1	gi|15238261|ref|NP_201289.1| ATGCN5 (Arabidopsis thaliana general control non-repressible 5)	692	82% identities in 294 aa
S_PBL_c10796	blastx	N_similarity	1	882	495	+	1	gi|224093878|ref|XP_002310031.1| ABC transporter family protein [Populus trichocarpa]	635	83% identities in 294 aa
S_PBL_c10797	blastx	N_similarity	3	467	228	+	3	gi|162459281|ref|NP_001105724.1| siroheme uroporphyrinogen methyltransferase1 [Zea mays]	423	78% identities in 155 aa
S_PBL_c10797	blastx	N_similarity	3	467	229	+	3	gi|223547724|gb|EEF49217.1| uroporphyrin-III methyltransferase, putative [Ricinus communis]	338	77% identities in 155 aa
S_PBL_c10798	blastx	N_similarity	75	404	154	+	3	gi|223549245|gb|EEF50734.1| SP1L, putative [Ricinus communis]	113	71% identities in 110 aa
S_PBL_c10798	blastx	N_similarity	75	410	153	+	3	gi|147839750|emb|CAN70558.1| hypothetical protein [Vitis vinifera]	122	67% identities in 112 aa
S_PBL_c10799	blastx	N_similarity	131	589	310	+	2	gi|225461646|ref|XP_002285421.1| PREDICTED: hypothetical protein [Vitis vinifera]	153	99% identities in 153 aa
S_PBL_c10799	blastx	N_similarity	131	589	311	+	2	gi|224121530|ref|XP_002330723.1| predicted protein [Populus trichocarpa]	153	100% identities in 153 aa
S_PBL_c107	blastx	N_similarity	188	1525	787	+	2	gi|45479863|gb|AAS66771.1| PPase [Hevea brasiliensis]	769	87% identities in 448 aa
S_PBL_c107	blastx	N_similarity	188	1525	795	+	2	gi|1103712|emb|CAA58700.1| inorganic pyrophosphatase [Nicotiana tabacum]	766	90% identities in 445 aa
S_PBL_c10801	blastx	N_similarity	3	311	192	+	3	gi|224064063|ref|XP_002301373.1| predicted protein [Populus trichocarpa]	836	90% identities in 103 aa
S_PBL_c10801	blastx	N_similarity	3	314	191	+	3	gi|223549099|gb|EEF50588.1| sec10, putative [Ricinus communis]	834	89% identities in 104 aa
S_PBL_c10803	blastx	N_similarity	2	256	141	+	2	gi|224134292|ref|XP_002327802.1| predicted protein [Populus trichocarpa]	1008	78% identities in 85 aa
S_PBL_c10803	blastx	N_similarity	2	256	143	+	2	gi|223539273|gb|EEF40866.1| conserved hypothetical protein [Ricinus communis]	972	82% identities in 85 aa
S_PBL_c10805	blastx	N_similarity	281	382	55	+	2	gi|6625788|gb|AAF19398.1|AF203882_1 dynamin homolog [Astragalus sinicus]	930	82% identities in 34 aa
S_PBL_c10805	blastx	N_similarity	281	385	53	+	2	gi|147841234|emb|CAN68973.1| hypothetical protein [Vitis vinifera]	938	77% identities in 35 aa
S_PBL_c10807	blastx	N_similarity	29	208	85	+	2	gi|223544073|gb|EEF45599.1| conserved hypothetical protein [Ricinus communis]	274	60% identities in 60 aa
S_PBL_c10808	blastx	N_similarity	181	450	145	+	1	gi|224122480|ref|XP_002318847.1| AP2/ERF domain-containing transcription factor [Populus trichocarpa]	282	75% identities in 90 aa
S_PBL_c10808	blastx	N_similarity	37	450	158	+	1	gi|223549960|gb|EEF51447.1| Dehydration-responsive element-binding protein 1B, putative [Ricinus communis]	224	60% identities in 139 aa
S_PBL_c10809	blastx	N_similarity	317	703	149	+	2	gi|157329209|emb|CAO38680.1| unnamed protein product [Vitis vinifera]	461	60% identities in 130 aa
S_PBL_c10809	blastx	N_similarity	317	703	149	+	2	gi|225469286|ref|XP_002268318.1| PREDICTED: hypothetical protein [Vitis vinifera]	479	60% identities in 130 aa
S_PBL_c10810	blastx	N_similarity	2	316	188	+	2	gi|157356849|emb|CAO63051.1| unnamed protein product [Vitis vinifera]	1490	89% identities in 105 aa
S_PBL_c10810	blastx	N_similarity	2	316	188	+	2	gi|193290694|gb|ACF17655.1| putative ferredoxin-dependent glutamate synthase 1 [Capsicum annuum]	1625	89% identities in 105 aa
S_PBL_c10811	blastx	N_similarity	128	691	296	+	2	gi|148469861|gb|ABQ65860.1| serine carboxypeptidase III [Nicotiana tabacum]	502	73% identities in 188 aa
S_PBL_c10811	blastx	N_similarity	128	691	298	+	2	gi|148469859|gb|ABQ65859.1| serine carboxypeptidase III [Nicotiana tabacum]	502	74% identities in 188 aa
S_PBL_c10812	blastx	N_similarity	18	386	218	+	3	gi|116783009|gb|ABK22760.1| unknown [Picea sitchensis]	123	91% identities in 123 aa
S_PBL_c10812	blastx	N_similarity	18	386	218	+	3	gi|62751093|dbj|BAD95794.1| similar to 60S ribosomal protein L35 [Solanum lycopersicum]	123	91% identities in 123 aa
S_PBL_c10814	blastx	N_similarity	55	153	70	+	1	gi|1814424|gb|AAB41901.1| homeodomain protein AHDP [Arabidopsis thaliana]	745	93% identities in 33 aa
S_PBL_c10814	blastx	N_similarity	55	153	70	+	1	gi|30678721|ref|NP_567183.2| ANL2 (ANTHOCYANINLESS 2); transcription factor [Arabidopsis thaliana]	802	93% identities in 33 aa
S_PBL_c10815	blastx	N_similarity	3	494	221	+	3	gi|15227380|ref|NP_181687.1| ACA4 (AUTO-INHIBITED CA(2+)-ATPASE, ISOFORM 4); calcium-transporting ATPase/ calmodulin binding [Arabidopsis thaliana]	1030	65% identities in 162 aa
S_PBL_c10815	blastx	N_similarity	3	500	221	+	3	gi|16508162|gb|AAL17949.1| type IIB calcium ATPase [Medicago truncatula]	1033	62% identities in 165 aa
S_PBL_c10819	blastx	N_similarity	182	535	181	+	2	gi|223531133|gb|EEF32981.1| Cyclic nucleotide-gated ion channel, putative [Ricinus communis]	735	79% identities in 119 aa
S_PBL_c10819	blastx	N_similarity	185	535	170	+	2	gi|225445859|ref|XP_002278464.1| PREDICTED: similar to ATCNGC5 (CYCLIC NUCLEOTIDE GATED CHANNEL 5); calmodulin binding / cyclic nucleotide binding / potassium channel [Vitis vinifera]	743	71% identities in 116 aa
S_PBL_c1081	blastx	N_similarity	89	475	216	+	2	gi|147788378|emb|CAN76661.1| hypothetical protein [Vitis vinifera]	130	76% identities in 129 aa
S_PBL_c1081	blastx	N_similarity	89	475	216	+	2	gi|157335111|emb|CAO60941.1| unnamed protein product [Vitis vinifera]	164	76% identities in 129 aa
S_PBL_c10820	blastx	N_similarity	400	819	252	+	1	gi|161579589|gb|ABN10954.2| APETALA2-like protein [Ipomoea nil]	451	89% identities in 141 aa
S_PBL_c10820	blastx	N_similarity	776	943	82	+	2	gi|120561162|gb|ABM26976.1| APETALA2 L2 [Larix x marschlinsii]	404	70% identities in 57 aa
S_PBL_c10821	blastx	N_similarity	104	487	217	+	2	gi|190609945|dbj|BAG49073.1| 30S ribosomal protein S16 [Solanum lycopersicum]	132	79% identities in 126 aa
S_PBL_c10821	blastx	N_similarity	104	490	217	+	2	gi|190609947|dbj|BAG49074.1| 30S ribosomal protein S16 [Populus alba]	136	79% identities in 130 aa
S_PBL_c10826	blastx	N_similarity	30	311	134	-	2	gi|224054348|ref|XP_002298215.1| predicted protein [Populus trichocarpa]	310	69% identities in 96 aa
S_PBL_c10826	blastx	N_similarity	78	311	136	-	2	gi|224070897|ref|XP_002303286.1| predicted protein [Populus trichocarpa]	308	82% identities in 78 aa
S_PBL_c10827	blastx	N_similarity	168	827	390	+	3	gi|223535231|gb|EEF36908.1| eukaryotic translation initiation factor 4e type, putative [Ricinus communis]	222	84% identities in 220 aa
S_PBL_c10827	blastx	N_similarity	168	827	402	+	3	gi|225441601|ref|XP_002281697.1| PREDICTED: hypothetical protein [Vitis vinifera]	225	86% identities in 223 aa
S_PBL_c10828	blastx	N_similarity	10	135	80	+	1	gi|18399975|ref|NP_566453.1| WD-40 repeat family protein [Arabidopsis thaliana]	447	85% identities in 42 aa
S_PBL_c10828	blastx	N_similarity	10	135	80	+	1	gi|9294540|dbj|BAB02803.1| WD domain protein-like [Arabidopsis thaliana]	418	85% identities in 42 aa
S_PBL_c10829	blastx	N_similarity	154	357	101	+	1	gi|225447651|ref|XP_002274988.1| PREDICTED: hypothetical protein [Vitis vinifera]	88	69% identities in 68 aa
S_PBL_c10829	blastx	N_similarity	154	357	101	+	1	gi|225447653|ref|XP_002275082.1| PREDICTED: hypothetical protein [Vitis vinifera]	88	69% identities in 68 aa
S_PBL_c1082	blastx	N_similarity	410	634	90	+	2	gi|224095294|ref|XP_002310372.1| predicted protein [Populus trichocarpa]	227	64% identities in 69 aa
S_PBL_c1082	blastx	N_similarity	410	634	93	+	2	gi|223526830|gb|EEF29048.1| conserved hypothetical protein [Ricinus communis]	138	65% identities in 70 aa
S_PBL_c10830	blastx	N_similarity	63	236	96	+	3	gi|157329940|emb|CAO43081.1| unnamed protein product [Vitis vinifera]	860	75% identities in 58 aa
S_PBL_c10830	blastx	N_similarity	63	236	96	+	3	gi|225427039|ref|XP_002267137.1| PREDICTED: hypothetical protein, partial [Vitis vinifera]	1146	75% identities in 58 aa
S_PBL_c10832	blastx	N_similarity	36	545	284	+	3	gi|147769448|emb|CAN74770.1| hypothetical protein [Vitis vinifera]	306	80% identities in 169 aa
S_PBL_c10832	blastx	N_similarity	36	545	284	+	3	gi|157349644|emb|CAO38782.1| unnamed protein product [Vitis vinifera]	934	80% identities in 169 aa
S_PBL_c10834	blastx	N_similarity	1	456	191	+	1	gi|77745507|gb|ABB02652.1| adenylate kinase family-like protein [Solanum tuberosum]	283	64% identities in 151 aa
S_PBL_c10834	blastx	N_similarity	1	456	195	+	1	gi|77999238|gb|ABB16966.1| adenylate kinase family-like protein [Solanum tuberosum]	283	65% identities in 151 aa
S_PBL_c10835	blastx	N_similarity	1	276	129	+	1	gi|114325715|gb|ABI64067.1| glycosyltransferase GT47C [Populus alba x Populus tremula]	442	68% identities in 92 aa
S_PBL_c10835	blastx	N_similarity	1	276	131	+	1	gi|223537014|gb|EEF38650.1| transferase, putative [Ricinus communis]	461	71% identities in 92 aa
S_PBL_c10837	blastx	N_similarity	218	493	153	+	2	gi|217940|dbj|BAA00828.1| beta-amylase [Ipomoea batatas]	499	81% identities in 91 aa
S_PBL_c10837	blastx	N_similarity	218	493	153	+	2	gi|416619|sp|P10537.4|AMYB_IPOBA RecName: Full=Beta-amylase; AltName: Full=1,4-alpha-D-glucan maltohydrolase	499	81% identities in 91 aa
S_PBL_c10839	blastx	N_similarity	199	612	266	+	1	gi|224133484|ref|XP_002321579.1| predicted protein [Populus trichocarpa]	186	90% identities in 138 aa
S_PBL_c10839	blastx	N_similarity	199	627	267	+	1	gi|223550550|gb|EEF52037.1| ubiquitin-conjugating enzyme h, putative [Ricinus communis]	184	88% identities in 143 aa
S_PBL_c10840	blastx	N_similarity	1	528	308	+	1	gi|223534817|gb|EEF36507.1| l-lactate dehydrogenase, putative [Ricinus communis]	350	88% identities in 176 aa
S_PBL_c10840	blastx	N_similarity	1	528	309	+	1	gi|223534816|gb|EEF36506.1| l-lactate dehydrogenase, putative [Ricinus communis]	350	87% identities in 176 aa
S_PBL_c10842	blastx	N_similarity	1	342	164	+	1	gi|68300816|gb|AAY89349.1| RNA polymerase II largest subunit [Antirrhinum majus]	780	68% identities in 114 aa
S_PBL_c10842	blastx	N_similarity	1	342	168	+	1	gi|68300819|gb|AAY89350.1| RNA polymerase II largest subunit [Lycopersicon esculentum]	773	69% identities in 114 aa
S_PBL_c10843	blastx	N_similarity	22	342	177	+	1	gi|118487000|gb|ABK95331.1| unknown [Populus trichocarpa]	456	74% identities in 109 aa
S_PBL_c10843	blastx	N_similarity	22	345	179	+	1	gi|223549378|gb|EEF50866.1| Glucan endo-1,3-beta-glucosidase precursor, putative [Ricinus communis]	460	73% identities in 110 aa
S_PBL_c10844	blastx	N_similarity	1	204	96	+	1	gi|147771494|emb|CAN73653.1| hypothetical protein [Vitis vinifera]	239	67% identities in 68 aa
S_PBL_c10844	blastx	N_similarity	1	276	109	+	1	gi|225427732|ref|XP_002265886.1| PREDICTED: hypothetical protein [Vitis vinifera]	287	60% identities in 89 aa
S_PBL_c10845	blastx	N_similarity	357	1259	456	+	3	gi|224078940|ref|XP_002305688.1| predicted protein [Populus trichocarpa]	306	73% identities in 303 aa
S_PBL_c10845	blastx	N_similarity	357	1361	462	+	3	gi|223541697|gb|EEF43245.1| Serine/threonine-protein kinase PBS1, putative [Ricinus communis]	367	69% identities in 339 aa
S_PBL_c10846	blastx	N_similarity	118	546	231	+	1	gi|195963829|gb|ACG59947.1| stearoyl-acyl-carrier protein desaturase [Ricinus communis]	391	73% identities in 148 aa
S_PBL_c10846	blastx	N_similarity	139	519	214	+	1	gi|224085071|ref|XP_002307478.1| predicted protein [Populus trichocarpa]	377	76% identities in 127 aa
S_PBL_c10847	blastx	N_similarity	2	511	233	+	2	gi|147860764|emb|CAN80451.1| hypothetical protein [Vitis vinifera]	420	67% identities in 170 aa
S_PBL_c10847	blastx	N_similarity	2	511	233	+	2	gi|225453195|ref|XP_002276386.1| PREDICTED: hypothetical protein [Vitis vinifera]	451	67% identities in 170 aa
S_PBL_c10848	blastx	N_similarity	7	708	361	+	1	gi|225434976|ref|XP_002283974.1| PREDICTED: hypothetical protein isoform 2 [Vitis vinifera]	438	74% identities in 232 aa
S_PBL_c10848	blastx	N_similarity	7	711	379	+	1	gi|225434974|ref|XP_002283965.1| PREDICTED: hypothetical protein isoform 1 [Vitis vinifera]	445	75% identities in 240 aa
S_PBL_c10849	blastx	N_similarity	3	383	233	+	3	gi|224058015|ref|XP_002299435.1| predicted protein [Populus trichocarpa]	754	86% identities in 127 aa
S_PBL_c10849	blastx	N_similarity	3	383	234	+	3	gi|223541880|gb|EEF43426.1| N6-adenosine-methyltransferase 70 kDa subunit, putative [Ricinus communis]	741	88% identities in 126 aa
S_PBL_c1084	blastx	N_similarity	107	469	241	+	2	gi|225425154|ref|XP_002263687.1| PREDICTED: hypothetical protein [Vitis vinifera]	141	85% identities in 121 aa
S_PBL_c1084	blastx	N_similarity	107	469	243	+	2	gi|223548600|gb|EEF50091.1| conserved hypothetical protein [Ricinus communis]	134	86% identities in 121 aa
S_PBL_c10850	blastx	N_similarity	1	312	189	+	1	gi|223549131|gb|EEF50620.1| atpob1, putative [Ricinus communis]	549	83% identities in 104 aa
S_PBL_c10850	blastx	N_similarity	1	312	193	+	1	gi|229368448|gb|ACQ59090.1| BTB/POZ protein [Nicotiana benthamiana]	552	83% identities in 104 aa
S_PBL_c10852	blastx	N_similarity	146	361	118	+	2	gi|223537040|gb|EEF38676.1| conserved hypothetical protein [Ricinus communis]	70	83% identities in 70 aa
S_PBL_c10852	blastx	N_similarity	146	361	146	+	2	gi|45935115|gb|AAS79573.1| hypothetical protein [Ipomoea trifida]	72	98% identities in 72 aa
S_PBL_c10853	blastx	N_similarity	83	397	142	+	2	gi|42565486|gb|AAS21010.1| unknown [Hyacinthus orientalis]	150	68% identities in 114 aa
S_PBL_c10853	blastx	N_similarity	83	400	142	+	2	gi|224105875|ref|XP_002313962.1| predicted protein [Populus trichocarpa]	146	66% identities in 116 aa
S_PBL_c10854	blastx	N_similarity	1	675	292	+	1	gi|147859066|emb|CAN80417.1| hypothetical protein [Vitis vinifera]	474	65% identities in 228 aa
S_PBL_c10854	blastx	N_similarity	1	675	295	+	1	gi|225444873|ref|XP_002281345.1| PREDICTED: hypothetical protein [Vitis vinifera]	475	65% identities in 229 aa
S_PBL_c10855	blastx	N_similarity	4	417	187	+	1	gi|223549840|gb|EEF51328.1| hypothetical protein RCOM_1691430 [Ricinus communis]	338	63% identities in 135 aa
S_PBL_c10859	blastx	N_similarity	11	310	148	+	2	gi|17981378|gb|AAL50981.1|AF453322_1 zinc finger protein LSD1 [Brassica oleracea]	193	69% identities in 103 aa
S_PBL_c10859	blastx	N_similarity	2	310	146	+	2	gi|217075336|gb|ACJ86028.1| unknown [Medicago truncatula]	176	66% identities in 103 aa
S_PBL_c1085	blastx	N_similarity	1	489	236	+	1	gi|224084594|ref|XP_002307351.1| predicted protein [Populus trichocarpa]	344	65% identities in 163 aa
S_PBL_c1085	blastx	N_similarity	1	537	240	+	1	gi|223547080|gb|EEF48577.1| purine transporter, putative [Ricinus communis]	356	64% identities in 179 aa
S_PBL_c10860	blastx	N_similarity	66	167	66	+	3	gi|147797613|emb|CAN64867.1| hypothetical protein [Vitis vinifera]	309	88% identities in 34 aa
S_PBL_c10860	blastx	N_similarity	66	167	66	+	3	gi|225429234|ref|XP_002264051.1| PREDICTED: hypothetical protein [Vitis vinifera]	309	88% identities in 34 aa
S_PBL_c10864	blastx	N_similarity	3	656	315	+	3	gi|225448952|ref|XP_002268818.1| PREDICTED: hypothetical protein [Vitis vinifera]	496	67% identities in 227 aa
S_PBL_c10864	blastx	N_similarity	3	689	308	+	3	gi|223525981|gb|EEF28369.1| Pectate lyase precursor, putative [Ricinus communis]	503	64% identities in 238 aa
S_PBL_c10866	blastx	N_similarity	5	577	308	+	2	gi|224138652|ref|XP_002326656.1| predicted protein [Populus trichocarpa]	664	76% identities in 191 aa
S_PBL_c10866	blastx	N_similarity	5	577	314	+	2	gi|224071137|ref|XP_002303363.1| predicted protein [Populus trichocarpa]	639	79% identities in 191 aa
S_PBL_c10867	blastx	N_similarity	269	676	176	+	2	gi|223536553|gb|EEF38199.1| aconitase, putative [Ricinus communis]	997	65% identities in 134 aa
S_PBL_c10867	blastx	N_similarity	281	676	181	+	2	gi|171854675|dbj|BAG16527.1| putative aconitase [Capsicum chinense]	995	68% identities in 135 aa
S_PBL_c10868	blastx	N_similarity	87	797	354	+	3	gi|157359514|emb|CAO67715.1| unnamed protein product [Vitis vinifera]	732	74% identities in 230 aa
S_PBL_c10868	blastx	N_similarity	87	797	354	+	3	gi|225462994|ref|XP_002263791.1| PREDICTED: hypothetical protein [Vitis vinifera]	732	74% identities in 230 aa
S_PBL_c10869	blastx	N_similarity	188	487	141	+	2	gi|15219893|ref|NP_176320.1| SC3 (SECRETORY CARRIER 3); transmembrane transporter [Arabidopsis thaliana]	289	71% identities in 102 aa
S_PBL_c10869	blastx	N_similarity	188	487	141	+	2	gi|2443878|gb|AAB71471.1| Unknown protein [Arabidopsis thaliana]	234	71% identities in 102 aa
S_PBL_c1086	blastx	N_similarity	2	304	156	+	2	gi|225425164|ref|XP_002263726.1| PREDICTED: hypothetical protein [Vitis vinifera]	653	76% identities in 102 aa
S_PBL_c1086	blastx	N_similarity	2	382	170	+	2	gi|223548595|gb|EEF50086.1| conserved hypothetical protein [Ricinus communis]	681	67% identities in 121 aa
S_PBL_c10870	blastx	N_similarity	3	368	237	+	3	gi|156865908|gb|ABU96467.1| plastid division regulator MinD [Nicotiana tabacum]	332	96% identities in 122 aa
S_PBL_c10870	blastx	N_similarity	3	368	238	+	3	gi|71089843|gb|AAZ23778.1| plastid division regulator MinD [Solanum tuberosum]	332	96% identities in 122 aa
S_PBL_c10871	blastx	N_similarity	82	204	73	+	1	gi|225446331|ref|XP_002271850.1| PREDICTED: hypothetical protein [Vitis vinifera]	42	75% identities in 41 aa
S_PBL_c10871	blastx	N_similarity	82	207	70	+	1	gi|21618268|gb|AAM67318.1| unknown [Arabidopsis thaliana]	42	76% identities in 42 aa
S_PBL_c10872	blastx	N_similarity	1	339	223	+	1	gi|147863982|emb|CAN81107.1| hypothetical protein [Vitis vinifera]	377	95% identities in 113 aa
S_PBL_c10872	blastx	N_similarity	1	339	228	+	1	gi|223528451|gb|EEF30484.1| ADP,ATP carrier protein, putative [Ricinus communis]	385	97% identities in 113 aa
S_PBL_c10873	blastx	N_similarity	191	364	87	+	2	gi|157358693|emb|CAO66378.1| unnamed protein product [Vitis vinifera]	474	77% identities in 57 aa
S_PBL_c10873	blastx	N_similarity	191	364	87	+	2	gi|225443564|ref|XP_002273268.1| PREDICTED: hypothetical protein [Vitis vinifera]	485	77% identities in 57 aa
S_PBL_c10874	blastx	N_similarity	3	314	175	+	3	gi|224060790|ref|XP_002300269.1| predicted protein [Populus trichocarpa]	325	82% identities in 103 aa
S_PBL_c10874	blastx	N_similarity	3	335	186	+	3	gi|224103737|ref|XP_002313174.1| predicted protein [Populus trichocarpa]	330	80% identities in 112 aa
S_PBL_c10875	blastx	N_similarity	3	371	216	+	3	gi|225423495|ref|XP_002269214.1| PREDICTED: hypothetical protein [Vitis vinifera]	329	79% identities in 123 aa
S_PBL_c10875	blastx	N_similarity	3	374	223	+	3	gi|14626935|gb|AAK70805.1| leucine-rich repeat resistance protein-like protein [Gossypium hirsutum]	328	83% identities in 124 aa
S_PBL_c10877	blastx	N_similarity	268	444	122	+	1	gi|1143511|emb|CAA87385.1| Ser/Thr protein phosphatase homologous to PPX [Malus x domestica]	303	96% identities in 59 aa
S_PBL_c10877	blastx	N_similarity	268	444	124	+	1	gi|224097404|ref|XP_002310919.1| predicted protein [Populus trichocarpa]	303	98% identities in 59 aa
S_PBL_c10878	blastx	N_similarity	5	151	67	+	2	gi|224139328|ref|XP_002323058.1| predicted protein [Populus trichocarpa]	242	63% identities in 49 aa
S_PBL_c10879	blastx	N_similarity	73	483	175	+	1	gi|48766856|gb|AAR00325.2| rapid alkalinization factor 1 [Solanum chacoense]	152	61% identities in 137 aa
S_PBL_c10883	blastx	N_similarity	2	760	437	+	2	gi|223543874|gb|EEF45400.1| Membrane protein PB1A10.07c, putative [Ricinus communis]	414	81% identities in 254 aa
S_PBL_c10883	blastx	N_similarity	2	760	440	+	2	gi|225432518|ref|XP_002280143.1| PREDICTED: hypothetical protein [Vitis vinifera]	411	82% identities in 254 aa
S_PBL_c10884	blastx	N_similarity	393	890	248	+	3	gi|124484379|dbj|BAF46300.1| GPI-anchored protein [Ipomoea nil]	170	74% identities in 163 aa
S_PBL_c10884	blastx	N_similarity	480	869	196	+	3	gi|3868853|dbj|BAA34247.1| GPI-anchored protein [Vigna radiata]	169	66% identities in 130 aa
S_PBL_c10885	blastx	N_similarity	3	170	97	+	3	gi|225460628|ref|XP_002264689.1| PREDICTED: hypothetical protein isoform 1 [Vitis vinifera]	443	85% identities in 56 aa
S_PBL_c10885	blastx	N_similarity	3	170	97	+	3	gi|225460630|ref|XP_002264763.1| PREDICTED: hypothetical protein isoform 2 [Vitis vinifera]	430	85% identities in 56 aa
S_PBL_c10886	blastx	N_similarity	3	722	394	+	3	gi|15233476|ref|NP_192343.1| early-responsive to dehydration protein-related / ERD protein-related [Arabidopsis thaliana]	772	78% identities in 240 aa
S_PBL_c10886	blastx	N_similarity	3	722	395	+	3	gi|224115866|ref|XP_002317144.1| predicted protein [Populus trichocarpa]	772	77% identities in 240 aa
S_PBL_c1088	blastx	N_similarity	1	591	334	+	1	gi|170100076|ref|XP_001881256.1| sterol 24-C-methyltransferase [Laccaria bicolor S238N-H82]	347	79% identities in 197 aa
S_PBL_c1088	blastx	N_similarity	1	591	357	+	1	gi|169851301|ref|XP_001832341.1| hypothetical protein CC1G_07728 [Coprinopsis cinerea okayama7#130]	349	83% identities in 197 aa
S_PBL_c10890	blastx	N_similarity	218	859	277	+	2	gi|223533984|gb|EEF35706.1| Prenylated Rab acceptor protein, putative [Ricinus communis]	221	65% identities in 216 aa
S_PBL_c10890	blastx	N_similarity	218	859	278	+	2	gi|15224494|ref|NP_181370.1| prenylated rab acceptor (PRA1) family protein [Arabidopsis thaliana]	220	63% identities in 220 aa
S_PBL_c10892	blastx	N_similarity	2	142	82	+	2	gi|225462223|ref|XP_002269838.1| PREDICTED: hypothetical protein [Vitis vinifera]	713	78% identities in 47 aa
S_PBL_c10892	blastx	N_similarity	2	157	84	+	2	gi|157348850|emb|CAO23851.1| unnamed protein product [Vitis vinifera]	492	73% identities in 52 aa
S_PBL_c10893	blastx	N_similarity	1	228	131	+	1	gi|224133546|ref|XP_002321601.1| predicted protein [Populus trichocarpa]	195	89% identities in 76 aa
S_PBL_c10893	blastx	N_similarity	1	228	135	+	1	gi|223550509|gb|EEF51996.1| 50S ribosomal protein L7/L12, putative [Ricinus communis]	193	90% identities in 76 aa
S_PBL_c10894	blastx	N_similarity	27	467	188	+	3	gi|223541848|gb|EEF43394.1| transcription factor, putative [Ricinus communis]	1003	68% identities in 139 aa
S_PBL_c10894	blastx	N_similarity	42	515	175	+	3	gi|224058103|ref|XP_002299449.1| predicted protein [Populus trichocarpa]	915	61% identities in 158 aa
S_PBL_c10895	blastx	N_similarity	58	387	200	+	1	gi|224119984|ref|XP_002318214.1| predicted protein [Populus trichocarpa]	110	90% identities in 110 aa
S_PBL_c10895	blastx	N_similarity	58	387	203	+	1	gi|224116904|ref|XP_002317423.1| predicted protein [Populus trichocarpa]	110	90% identities in 110 aa
S_PBL_c10896	blastx	N_similarity	18	1055	436	+	3	gi|15236054|ref|NP_195694.1| unknown protein [Arabidopsis thaliana]	451	62% identities in 350 aa
S_PBL_c10896	blastx	N_similarity	6	1055	425	+	3	gi|225439012|ref|XP_002262790.1| PREDICTED: hypothetical protein [Vitis vinifera]	467	61% identities in 351 aa
S_PBL_c10897	blastx	N_similarity	1	735	394	+	1	gi|224110658|ref|XP_002315593.1| SET domain-containing protein [Populus trichocarpa]	519	74% identities in 245 aa
S_PBL_c10897	blastx	N_similarity	4	735	398	+	1	gi|224102253|ref|XP_002312611.1| hypothetical protein POPTRDRAFT_419224 [Populus trichocarpa]	453	76% identities in 244 aa
S_PBL_c10898	blastx	N_similarity	3	464	240	+	3	gi|223540549|gb|EEF42116.1| replication factor C / DNA polymerase III gamma-tau subunit, putative [Ricinus communis]	342	76% identities in 154 aa
S_PBL_c10898	blastx	N_similarity	3	464	242	+	3	gi|224084964|ref|XP_002307456.1| predicted protein [Populus trichocarpa]	342	77% identities in 154 aa
S_PBL_c10899	blastx	N_similarity	3	737	400	+	3	gi|157341214|emb|CAO49121.1| unnamed protein product [Vitis vinifera]	773	82% identities in 246 aa
S_PBL_c10899	blastx	N_similarity	3	737	409	+	3	gi|223547818|gb|EEF49310.1| Potassium transporter, putative [Ricinus communis]	783	83% identities in 245 aa
S_PBL_c108	blastx	N_similarity	3	410	266	+	3	gi|13448660|gb|AAK27151.1| MADS box transcription factor [Ipomoea batatas]	229	100% identities in 136 aa
S_PBL_c108	blastx	N_similarity	6	398	187	+	3	gi|147744411|gb|ABQ51118.1| MPF2-like copy 2 [Nolana humifusa]	192	72% identities in 131 aa
S_PBL_c10900	blastx	N_similarity	3	497	224	+	3	gi|157349343|emb|CAO24489.1| unnamed protein product [Vitis vinifera]	329	66% identities in 165 aa
S_PBL_c10900	blastx	N_similarity	3	497	224	+	3	gi|225453925|ref|XP_002273719.1| PREDICTED: hypothetical protein [Vitis vinifera]	352	66% identities in 165 aa
S_PBL_c10904	blastx	N_similarity	1	396	196	+	1	gi|157344210|emb|CAO69143.1| unnamed protein product [Vitis vinifera]	369	73% identities in 134 aa
S_PBL_c10904	blastx	N_similarity	1	396	196	+	1	gi|225449392|ref|XP_002282536.1| PREDICTED: hypothetical protein [Vitis vinifera]	406	73% identities in 134 aa
S_PBL_c10905	blastx	N_similarity	2	325	210	+	2	gi|147837901|emb|CAN67147.1| hypothetical protein [Vitis vinifera]	342	91% identities in 108 aa
S_PBL_c10905	blastx	N_similarity	2	325	212	+	2	gi|223538012|gb|EEF39625.1| E3 ubiquitin protein ligase upl2, putative [Ricinus communis]	3691	93% identities in 108 aa
S_PBL_c10907	blastx	N_similarity	110	580	194	+	2	gi|223549363|gb|EEF50851.1| eukaryotic translation initiation factor 3 subunit, putative [Ricinus communis]	574	64% identities in 151 aa
S_PBL_c10907	blastx	N_similarity	131	580	186	+	2	gi|225443658|ref|XP_002274322.1| PREDICTED: similar to eukaryotic translation initiation factor 3 subunit 7, putative / eIF-3 zeta, putative / eIF3d, putative, partial [Vitis vinifera]	398	67% identities in 136 aa
S_PBL_c10908	blastx	N_similarity	71	328	107	+	2	gi|223528804|gb|EEF30810.1| conserved hypothetical protein [Ricinus communis]	88	65% identities in 78 aa
S_PBL_c10908	blastx	N_similarity	92	328	104	+	2	gi|18405136|ref|NP_565910.1| DVL11/RTFL8 (ROTUNDIFOLIA LIKE 8) [Arabidopsis thaliana]	87	68% identities in 72 aa
S_PBL_c10909	blastx	N_similarity	45	545	224	+	3	gi|157345074|emb|CAO71802.1| unnamed protein product [Vitis vinifera]	498	64% identities in 168 aa
S_PBL_c10909	blastx	N_similarity	69	545	226	+	3	gi|223531572|gb|EEF33401.1| Aspartic proteinase nepenthesin-1 precursor, putative [Ricinus communis]	542	66% identities in 162 aa
S_PBL_c1090	blastx	N_similarity	2	649	423	+	2	gi|1170506|sp|P41379.1|IF4A2_NICPL RecName: Full=Eukaryotic initiation factor 4A-2; Short=eIF-4A-2; AltName: Full=ATP-dependent RNA helicase eIF4A-2	413	97% identities in 216 aa
S_PBL_c1090	blastx	N_similarity	2	649	424	+	2	gi|115444197|ref|NP_001045878.1| Os02g0146600 [Oryza sativa (japonica cultivar-group)]	414	97% identities in 216 aa
S_PBL_c10910	blastx	N_similarity	13	342	173	+	1	gi|217073634|gb|ACJ85177.1| unknown [Medicago truncatula]	292	71% identities in 112 aa
S_PBL_c10910	blastx	N_similarity	1	345	173	+	1	gi|118486453|gb|ABK95066.1| unknown [Populus trichocarpa]	304	71% identities in 113 aa
S_PBL_c10911	blastx	N_similarity	1	531	278	+	1	gi|147792792|emb|CAN71034.1| hypothetical protein [Vitis vinifera]	419	79% identities in 181 aa
S_PBL_c10911	blastx	N_similarity	1	531	278	+	1	gi|157348230|emb|CAO22940.1| unnamed protein product [Vitis vinifera]	425	79% identities in 181 aa
S_PBL_c10912	blastx	N_similarity	49	729	341	+	1	gi|223536458|gb|EEF38106.1| DAG protein, chloroplast precursor, putative [Ricinus communis]	389	76% identities in 223 aa
S_PBL_c10912	blastx	N_similarity	52	729	339	+	1	gi|225461632|ref|XP_002285388.1| PREDICTED: hypothetical protein [Vitis vinifera]	421	75% identities in 221 aa
S_PBL_c10913	blastx	N_similarity	22	687	307	+	1	gi|223545449|gb|EEF46954.1| clathrin assembly protein, putative [Ricinus communis]	662	69% identities in 231 aa
S_PBL_c10913	blastx	N_similarity	58	687	302	+	1	gi|224143157|ref|XP_002324864.1| predicted protein [Populus trichocarpa]	671	71% identities in 219 aa
S_PBL_c10914	blastx	N_similarity	144	467	215	+	3	gi|223534210|gb|EEF35925.1| protein with unknown function [Ricinus communis]	202	97% identities in 108 aa
S_PBL_c10914	blastx	N_similarity	144	467	215	+	3	gi|4096662|gb|AAD10389.1| Rab1-like small GTP-binding protein [Petunia x hybrida]	202	97% identities in 108 aa
S_PBL_c10915	blastx	N_similarity	2	349	161	+	2	gi|225446769|ref|XP_002283026.1| PREDICTED: hypothetical protein isoform 3 [Vitis vinifera]	248	64% identities in 114 aa
S_PBL_c10915	blastx	N_similarity	2	349	162	+	2	gi|223539268|gb|EEF40861.1| conserved hypothetical protein [Ricinus communis]	247	66% identities in 114 aa
S_PBL_c10917	blastx	N_similarity	3	398	212	+	3	gi|18411611|ref|NP_565158.1| glucose-6-phosphate/phosphate translocator-related [Arabidopsis thaliana]	336	78% identities in 132 aa
S_PBL_c10917	blastx	N_similarity	3	398	217	+	3	gi|225459544|ref|XP_002285850.1| PREDICTED: hypothetical protein isoform 1 [Vitis vinifera]	340	79% identities in 132 aa
S_PBL_c10918	blastx	N_similarity	1	531	332	+	1	gi|82400140|gb|ABB72809.1| 60S ribosomal protein L7A-like protein [Solanum tuberosum]	258	92% identities in 177 aa
S_PBL_c10918	blastx	N_similarity	1	531	334	+	1	gi|82623429|gb|ABB87129.1| 60S ribosomal protein L7A-like [Solanum tuberosum]	259	92% identities in 177 aa
S_PBL_c1091	blastx	N_similarity	79	1647	1016	+	1	gi|223532877|gb|EEF34649.1| heat shock protein, putative [Ricinus communis]	647	97% identities in 523 aa
S_PBL_c1091	blastx	N_similarity	79	1647	1018	+	1	gi|223527999|gb|EEF30081.1| heat shock protein, putative [Ricinus communis]	652	97% identities in 523 aa
S_PBL_c10920	blastx	N_similarity	2	451	197	+	2	gi|118487743|gb|ABK95695.1| unknown [Populus trichocarpa]	526	65% identities in 151 aa
S_PBL_c10920	blastx	N_similarity	2	451	197	+	2	gi|224121916|ref|XP_002330685.1| predicted protein [Populus trichocarpa]	324	65% identities in 151 aa
S_PBL_c10921	blastx	N_similarity	80	697	350	+	2	gi|225445170|ref|XP_002284107.1| PREDICTED: hypothetical protein isoform 1 [Vitis vinifera]	206	84% identities in 206 aa
S_PBL_c10921	blastx	N_similarity	80	697	351	+	2	gi|224119828|ref|XP_002331171.1| predicted protein [Populus trichocarpa]	206	85% identities in 206 aa
S_PBL_c10923	blastx	N_similarity	3	395	227	+	3	gi|224141333|ref|XP_002324028.1| predicted protein [Populus trichocarpa]	428	78% identities in 131 aa
S_PBL_c10923	blastx	N_similarity	3	395	230	+	3	gi|225452656|ref|XP_002282083.1| PREDICTED: hypothetical protein [Vitis vinifera]	428	78% identities in 131 aa
S_PBL_c10926	blastx	N_similarity	4	408	221	+	1	gi|157354409|emb|CAO47024.1| unnamed protein product [Vitis vinifera]	497	77% identities in 135 aa
S_PBL_c10926	blastx	N_similarity	4	408	221	+	1	gi|225448213|ref|XP_002265950.1| PREDICTED: hypothetical protein [Vitis vinifera]	620	77% identities in 135 aa
S_PBL_c10927	blastx	N_similarity	3	554	341	+	3	gi|9937103|gb|AAG02288.1|AF177981_1 plastid terminal oxidase [Capsicum annuum]	357	85% identities in 184 aa
S_PBL_c10927	blastx	N_similarity	3	554	346	+	3	gi|223542256|gb|EEF43798.1| Alternative oxidase 4, chloroplast precursor, putative [Ricinus communis]	356	84% identities in 184 aa
S_PBL_c10928	blastx	N_similarity	127	348	107	+	1	gi|147778109|emb|CAN69730.1| hypothetical protein [Vitis vinifera]	1000	71% identities in 76 aa
S_PBL_c10928	blastx	N_similarity	127	348	107	+	1	gi|157338595|emb|CAO41946.1| unnamed protein product [Vitis vinifera]	886	71% identities in 76 aa
S_PBL_c10929	blastx	N_similarity	6	443	229	+	3	gi|225430043|ref|XP_002284269.1| PREDICTED: hypothetical protein [Vitis vinifera]	364	75% identities in 146 aa
S_PBL_c10929	blastx	N_similarity	6	449	231	+	3	gi|224089066|ref|XP_002308621.1| predicted protein [Populus trichocarpa]	401	73% identities in 148 aa
S_PBL_c1092	blastx	N_similarity	1	564	250	+	1	gi|223551397|gb|EEF52883.1| calcium ion binding protein, putative [Ricinus communis]	1006	68% identities in 187 aa
S_PBL_c1092	blastx	N_similarity	19	564	247	+	1	gi|147852292|emb|CAN80127.1| hypothetical protein [Vitis vinifera]	1186	69% identities in 184 aa
S_PBL_c10930	blastx	N_similarity	120	248	69	+	3	gi|147786913|emb|CAN68895.1| hypothetical protein [Vitis vinifera]	459	72% identities in 44 aa
S_PBL_c10930	blastx	N_similarity	120	248	70	+	3	gi|224123600|ref|XP_002330161.1| predicted protein [Populus trichocarpa]	462	70% identities in 47 aa
S_PBL_c10931	blastx	N_similarity	1	651	385	+	1	gi|2499498|sp|Q42962.1|PGKY_TOBAC RecName: Full=Phosphoglycerate kinase, cytosolic	401	90% identities in 217 aa
S_PBL_c10931	blastx	N_similarity	1	651	386	+	1	gi|82623391|gb|ABB87110.1| unknown [Solanum tuberosum]	401	91% identities in 217 aa
S_PBL_c10932	blastx	N_similarity	19	174	80	+	1	gi|223527429|gb|EEF29566.1| protein with unknown function [Ricinus communis]	666	71% identities in 52 aa
S_PBL_c10932	blastx	N_similarity	19	174	80	+	1	gi|225435130|ref|XP_002281631.1| PREDICTED: hypothetical protein [Vitis vinifera]	648	73% identities in 52 aa
S_PBL_c10934	blastx	N_similarity	3	491	215	+	3	gi|224096626|ref|XP_002310677.1| predicted protein [Populus trichocarpa]	1036	65% identities in 163 aa
S_PBL_c10934	blastx	N_similarity	3	494	202	+	3	gi|223547291|gb|EEF48786.1| ATP binding protein, putative [Ricinus communis]	1016	62% identities in 163 aa
S_PBL_c10937	blastx	N_similarity	5	256	117	+	2	gi|18397066|ref|NP_565354.1| unknown protein [Arabidopsis thaliana]	168	61% identities in 89 aa
S_PBL_c10937	blastx	N_similarity	5	256	120	+	2	gi|225446197|ref|XP_002263005.1| PREDICTED: hypothetical protein [Vitis vinifera]	195	67% identities in 84 aa
S_PBL_c10938	blastx	N_similarity	3	437	248	+	3	gi|157348230|emb|CAO22940.1| unnamed protein product [Vitis vinifera]	425	88% identities in 145 aa
S_PBL_c10938	blastx	N_similarity	3	437	248	+	3	gi|225430908|ref|XP_002276691.1| PREDICTED: hypothetical protein [Vitis vinifera]	419	88% identities in 145 aa
S_PBL_c10939	blastx	N_similarity	1	777	452	+	1	gi|224138194|ref|XP_002322753.1| predicted protein [Populus trichocarpa]	1117	84% identities in 259 aa
S_PBL_c10939	blastx	N_similarity	1	777	458	+	1	gi|224091501|ref|XP_002309275.1| predicted protein [Populus trichocarpa]	1239	85% identities in 259 aa
S_PBL_c1093	blastx	N_similarity	2	226	115	+	2	gi|224082218|ref|XP_002306607.1| predicted protein [Populus trichocarpa]	548	73% identities in 75 aa
S_PBL_c1093	blastx	N_similarity	2	259	119	+	2	gi|223525440|gb|EEF28029.1| Mitogen-activated protein kinase kinase kinase, putative [Ricinus communis]	451	67% identities in 79 aa
S_PBL_c10940	blastx	N_similarity	36	140	70	+	3	gi|27475610|emb|CAD23248.1| squalene monooxygenase 2 [Medicago truncatula]	526	91% identities in 35 aa
S_PBL_c10940	blastx	N_similarity	36	140	70	+	3	gi|86371770|gb|ABC94943.1| squalene epoxidase [Medicago sativa]	524	91% identities in 35 aa
S_PBL_c10942	blastx	N_similarity	3	608	369	+	3	gi|238621682|ref|NP_176539.3| protein kinase-related [Arabidopsis thaliana]	422	86% identities in 202 aa
S_PBL_c10942	blastx	N_similarity	3	632	382	+	3	gi|225426412|ref|XP_002270065.1| PREDICTED: hypothetical protein [Vitis vinifera]	488	88% identities in 210 aa
S_PBL_c10943	blastx	N_similarity	309	665	179	+	3	gi|224113039|ref|XP_002316370.1| predicted protein [Populus trichocarpa]	669	71% identities in 124 aa
S_PBL_c10945	blastx	N_similarity	1	231	143	+	1	gi|224142211|ref|XP_002324452.1| predicted protein [Populus trichocarpa]	315	88% identities in 77 aa
S_PBL_c10945	blastx	N_similarity	1	234	143	+	1	gi|15233455|ref|NP_194641.1| 6-phosphogluconate dehydrogenase NAD-binding domain-containing protein [Arabidopsis thaliana]	334	87% identities in 78 aa
S_PBL_c10946	blastx	N_similarity	23	715	347	+	2	gi|157337163|emb|CAO21509.1| unnamed protein product [Vitis vinifera]	569	71% identities in 231 aa
S_PBL_c10946	blastx	N_similarity	23	715	359	+	2	gi|217074720|gb|ACJ85720.1| unknown [Medicago truncatula]	517	74% identities in 231 aa
S_PBL_c10947	blastx	N_similarity	439	945	285	+	1	gi|157346690|emb|CAO16759.1| unnamed protein product [Vitis vinifera]	594	78% identities in 169 aa
S_PBL_c10947	blastx	N_similarity	439	945	285	+	1	gi|225436476|ref|XP_002273134.1| PREDICTED: hypothetical protein [Vitis vinifera]	561	78% identities in 169 aa
S_PBL_c10948	blastx	N_similarity	164	712	342	+	2	gi|225426200|ref|XP_002279927.1| PREDICTED: hypothetical protein [Vitis vinifera]	183	89% identities in 183 aa
S_PBL_c10948	blastx	N_similarity	164	712	346	+	2	gi|6066285|gb|AAF03236.1|AF180143_1 ubiquitin carrier protein 4 [Glycine max]	183	89% identities in 183 aa
S_PBL_c10949	blastx	N_similarity	1	543	347	+	1	gi|224066933|ref|XP_002302286.1| predicted protein [Populus trichocarpa]	377	89% identities in 181 aa
S_PBL_c10949	blastx	N_similarity	1	543	354	+	1	gi|223546982|gb|EEF48479.1| Endoplasmic reticulum-Golgi intermediate compartment protein, putative [Ricinus communis]	386	91% identities in 181 aa
S_PBL_c1094	blastx	N_similarity	7	393	177	+	1	gi|157337302|emb|CAO21648.1| unnamed protein product [Vitis vinifera]	442	65% identities in 129 aa
S_PBL_c1094	blastx	N_similarity	7	393	177	+	1	gi|225434933|ref|XP_002283646.1| PREDICTED: hypothetical protein [Vitis vinifera]	447	65% identities in 129 aa
S_PBL_c10950	blastx	N_similarity	18	761	391	+	3	gi|147836211|emb|CAN75427.1| hypothetical protein [Vitis vinifera]	792	78% identities in 255 aa
S_PBL_c10950	blastx	N_similarity	18	761	391	+	3	gi|225423737|ref|XP_002278479.1| PREDICTED: hypothetical protein [Vitis vinifera]	814	78% identities in 255 aa
S_PBL_c10951	blastx	N_similarity	3	323	203	+	3	gi|147828306|emb|CAN66483.1| hypothetical protein [Vitis vinifera]	625	82% identities in 107 aa
S_PBL_c10951	blastx	N_similarity	3	323	203	+	3	gi|157355485|emb|CAO48875.1| unnamed protein product [Vitis vinifera]	624	82% identities in 107 aa
S_PBL_c10953	blastx	N_similarity	2	322	176	+	2	gi|224124076|ref|XP_002319239.1| predicted protein [Populus trichocarpa]	294	78% identities in 107 aa
S_PBL_c10953	blastx	N_similarity	2	382	180	+	2	gi|109895092|gb|ABG47411.1| maltose transporter [Malus x domestica]	425	70% identities in 126 aa
S_PBL_c10955	blastx	N_similarity	5	484	291	+	2	gi|223540901|gb|EEF42459.1| lipid binding protein, putative [Ricinus communis]	727	89% identities in 160 aa
S_PBL_c10955	blastx	N_similarity	5	484	292	+	2	gi|224074418|ref|XP_002304367.1| predicted protein [Populus trichocarpa]	723	90% identities in 160 aa
S_PBL_c10956	blastx	N_similarity	1	357	195	+	1	gi|157357206|emb|CAO63700.1| unnamed protein product [Vitis vinifera]	532	81% identities in 119 aa
S_PBL_c10956	blastx	N_similarity	1	357	195	+	1	gi|225426846|ref|XP_002276758.1| PREDICTED: hypothetical protein [Vitis vinifera]	624	81% identities in 119 aa
S_PBL_c10957	blastx	N_similarity	139	753	228	+	1	gi|24461867|gb|AAN62354.1|AF506028_23 CTV.22 [Poncirus trifoliata]	1405	62% identities in 201 aa
S_PBL_c10959	blastx	N_similarity	136	297	87	+	1	gi|12659318|gb|AAK01291.1|AF331066_1 KEULE [Arabidopsis thaliana]	666	79% identities in 54 aa
S_PBL_c10959	blastx	N_similarity	136	297	87	+	1	gi|18391384|ref|NP_563905.1| KEU (KEULE); protein transporter [Arabidopsis thaliana]	666	79% identities in 54 aa
S_PBL_c1095	blastx	N_similarity	51	1094	596	+	3	gi|225426621|ref|XP_002280827.1| PREDICTED: hypothetical protein [Vitis vinifera]	361	81% identities in 344 aa
S_PBL_c1095	blastx	N_similarity	96	1094	593	+	3	gi|157356735|emb|CAO62930.1| unnamed protein product [Vitis vinifera]	338	83% identities in 331 aa
S_PBL_c10960	blastx	N_similarity	3	980	582	+	3	gi|157344695|emb|CAO70450.1| unnamed protein product [Vitis vinifera]	511	89% identities in 326 aa
S_PBL_c10960	blastx	N_similarity	6	980	583	+	3	gi|223534183|gb|EEF35899.1| dynamin, putative [Ricinus communis]	618	89% identities in 325 aa
S_PBL_c10961	blastx	N_similarity	170	394	108	+	2	gi|18378803|ref|NP_563619.1| GIF2 (GRF1-INTERACTING FACTOR 2) [Arabidopsis thaliana]	195	72% identities in 73 aa
S_PBL_c10963	blastx	N_similarity	1	843	477	+	1	gi|224123316|ref|XP_002330286.1| predicted protein [Populus trichocarpa]	1007	81% identities in 281 aa
S_PBL_c10963	blastx	N_similarity	1	843	479	+	1	gi|223542168|gb|EEF43712.1| zinc metalloprotease, putative [Ricinus communis]	774	82% identities in 281 aa
S_PBL_c10964	blastx	N_similarity	2	619	337	+	2	gi|157355137|emb|CAO48513.1| unnamed protein product [Vitis vinifera]	483	74% identities in 213 aa
S_PBL_c10964	blastx	N_similarity	2	619	337	+	2	gi|225455092|ref|XP_002267865.1| PREDICTED: similar to GLT1 (NADH-dependent glutamate synthase 1 gene) [Vitis vinifera]	2212	74% identities in 213 aa
S_PBL_c10965	blastx	N_similarity	203	424	102	+	2	gi|18414258|ref|NP_567434.1| unknown protein [Arabidopsis thaliana]	137	71% identities in 77 aa
S_PBL_c10965	blastx	N_similarity	203	424	106	+	2	gi|225459158|ref|XP_002285712.1| PREDICTED: hypothetical protein [Vitis vinifera]	133	71% identities in 73 aa
S_PBL_c10966	blastx	N_similarity	1	429	267	+	1	gi|223529143|gb|EEF31122.1| asparagine synthetase, putative [Ricinus communis]	575	86% identities in 143 aa
S_PBL_c10966	blastx	N_similarity	1	450	267	+	1	gi|118487206|gb|ABK95431.1| unknown [Populus trichocarpa]	584	81% identities in 150 aa
S_PBL_c10968	blastx	N_similarity	282	1031	332	+	3	gi|20453013|gb|AAL68971.1| phloem calmodulin-like-domain protein kinase PCPK1 [Cucurbita maxima]	571	69% identities in 254 aa
S_PBL_c10968	blastx	N_similarity	297	1031	329	+	3	gi|225428322|ref|XP_002282994.1| PREDICTED: hypothetical protein [Vitis vinifera]	561	70% identities in 239 aa
S_PBL_c10969	blastx	N_similarity	5	412	182	+	2	gi|223527844|gb|EEF29940.1| conserved hypothetical protein [Ricinus communis]	1140	70% identities in 135 aa
S_PBL_c10969	blastx	N_similarity	5	415	187	+	2	gi|6691125|gb|AAF24497.1|AF213696_1 FH protein NFH2 [Nicotiana tabacum]	835	70% identities in 137 aa
S_PBL_c1096	blastx	N_similarity	98	844	466	+	2	gi|3023190|sp|P93784.1|14335_SOLTU RecName: Full=14-3-3-like protein 16R	258	96% identities in 250 aa
S_PBL_c1096	blastx	N_similarity	98	850	468	+	2	gi|42491254|dbj|BAD10939.1| 14-3-3 protein [Nicotiana tabacum]	258	96% identities in 252 aa
S_PBL_c10972	blastx	N_similarity	3	392	263	+	3	gi|225451689|ref|XP_002278469.1| PREDICTED: similar to WD repeat 2 [Vitis vinifera]	344	97% identities in 130 aa
S_PBL_c10972	blastx	N_similarity	3	392	267	+	3	gi|97974153|dbj|BAE94397.1| WD40 repeat protein [Ipomoea purpurea]	346	99% identities in 130 aa
S_PBL_c10973	blastx	N_similarity	1	369	201	+	1	gi|225441825|ref|XP_002283993.1| PREDICTED: hypothetical protein [Vitis vinifera]	965	80% identities in 123 aa
S_PBL_c10973	blastx	N_similarity	1	384	206	+	1	gi|15485612|emb|CAC67408.1| insulin degrading enzyme [Solanum lycopersicum]	971	76% identities in 128 aa
S_PBL_c10974	blastx	N_similarity	3	989	586	+	3	gi|224054378|ref|XP_002298230.1| predicted protein [Populus trichocarpa]	400	88% identities in 329 aa
S_PBL_c10974	blastx	N_similarity	3	992	590	+	3	gi|223529997|gb|EEF31922.1| 3-isopropylmalate dehydrogenase, putative [Ricinus communis]	406	89% identities in 330 aa
S_PBL_c10975	blastx	N_similarity	359	520	89	+	2	gi|147774808|emb|CAN71368.1| hypothetical protein [Vitis vinifera]	120	72% identities in 54 aa
S_PBL_c10975	blastx	N_similarity	359	520	89	+	2	gi|225440847|ref|XP_002282286.1| PREDICTED: hypothetical protein [Vitis vinifera]	125	72% identities in 54 aa
S_PBL_c10977	blastx	N_similarity	3	311	186	+	3	gi|223540941|gb|EEF42499.1| BRASSINOSTEROID INSENSITIVE 1-associated receptor kinase 1 precursor, putative [Ricinus communis]	596	85% identities in 103 aa
S_PBL_c10977	blastx	N_similarity	3	311	189	+	3	gi|224138412|ref|XP_002326596.1| predicted protein [Populus trichocarpa]	305	86% identities in 103 aa
S_PBL_c10980	blastx	N_similarity	92	361	111	+	2	gi|24745959|dbj|BAC23052.1| putative lipid transfer protein [Solanum tuberosum]	93	60% identities in 90 aa
S_PBL_c10981	blastx	N_similarity	1	666	302	+	1	gi|15241690|ref|NP_201011.1| OXA1 (Oxidase assembly 1); P-P-bond-hydrolysis-driven protein transmembrane transporter [Arabidopsis thaliana]	429	64% identities in 219 aa
S_PBL_c10981	blastx	N_similarity	1	669	302	+	1	gi|224142675|ref|XP_002324680.1| inner membrane protein [Populus trichocarpa]	310	63% identities in 223 aa
S_PBL_c10982	blastx	N_similarity	114	473	228	+	3	gi|21615419|emb|CAD33929.1| microtubule associated protein [Cicer arietinum]	121	95% identities in 120 aa
S_PBL_c10982	blastx	N_similarity	114	479	229	+	3	gi|223534821|gb|EEF36511.1| gaba(A) receptor-associated protein, putative [Ricinus communis]	122	94% identities in 122 aa
S_PBL_c10984	blastx	N_similarity	1	228	106	+	1	gi|115444607|ref|NP_001046083.1| Os02g0179300 [Oryza sativa (japonica cultivar-group)]	369	70% identities in 76 aa
S_PBL_c10984	blastx	N_similarity	1	228	107	+	1	gi|226492672|ref|NP_001148810.1| DNA repair protein RAD23-1 [Zea mays]	368	65% identities in 76 aa
S_PBL_c10985	blastx	N_similarity	3	278	180	+	3	gi|147801138|emb|CAN71043.1| hypothetical protein [Vitis vinifera]	503	89% identities in 92 aa
S_PBL_c10985	blastx	N_similarity	3	368	183	+	3	gi|224116276|ref|XP_002331942.1| predicted protein [Populus trichocarpa]	489	72% identities in 122 aa
S_PBL_c10986	blastx	N_similarity	131	298	75	+	2	gi|124360882|gb|ABN08854.1| Glycosyl transferase, family 8 [Medicago truncatula]	680	66% identities in 56 aa
S_PBL_c10986	blastx	N_similarity	134	298	78	+	2	gi|223535526|gb|EEF37195.1| Glycosyltransferase QUASIMODO1, putative [Ricinus communis]	647	69% identities in 55 aa
S_PBL_c10987	blastx	N_similarity	94	471	211	+	1	gi|224105583|ref|XP_002313862.1| predicted protein [Populus trichocarpa]	642	80% identities in 129 aa
S_PBL_c10987	blastx	N_similarity	94	471	220	+	1	gi|7673355|gb|AAF66823.1|AF190655_1 poly(A)-binding protein [Nicotiana tabacum]	649	87% identities in 131 aa
S_PBL_c10988	blastx	N_similarity	275	532	102	+	2	gi|157353405|emb|CAO45344.1| unnamed protein product [Vitis vinifera]	439	61% identities in 86 aa
S_PBL_c10988	blastx	N_similarity	275	532	102	+	2	gi|225439043|ref|XP_002264842.1| PREDICTED: hypothetical protein [Vitis vinifera]	420	61% identities in 86 aa
S_PBL_c1098	blastx	N_similarity	201	524	139	+	3	gi|223543004|gb|EEF44540.1| hypothetical protein RCOM_1176900 [Ricinus communis]	354	64% identities in 113 aa
S_PBL_c1098	blastx	N_similarity	216	554	137	+	3	gi|224077672|ref|XP_002305355.1| predicted protein [Populus trichocarpa]	129	65% identities in 113 aa
S_PBL_c10990	blastx	N_similarity	4	528	238	+	1	gi|147865450|emb|CAN79404.1| hypothetical protein [Vitis vinifera]	1084	69% identities in 176 aa
S_PBL_c10990	blastx	N_similarity	4	561	241	+	1	gi|225457937|ref|XP_002273919.1| PREDICTED: hypothetical protein [Vitis vinifera]	216	66% identities in 185 aa
S_PBL_c10991	blastx	N_similarity	186	437	88	+	3	gi|3913650|sp|O04397.1|FENR2_TOBAC RecName: Full=Ferredoxin--NADP reductase, root-type isozyme, chloroplastic; Short=FNR; Flags: Precursor	375	62% identities in 83 aa
S_PBL_c10992	blastx	N_similarity	3	137	88	+	3	gi|157344328|emb|CAO69261.1| unnamed protein product [Vitis vinifera]	1397	95% identities in 45 aa
S_PBL_c10992	blastx	N_similarity	3	137	88	+	3	gi|224098270|ref|XP_002311144.1| multidrug/pheromone exporter, MDR family, ABC transporter family [Populus trichocarpa]	1398	95% identities in 45 aa
S_PBL_c10993	blastx	N_similarity	93	431	186	+	3	gi|225441519|ref|XP_002280648.1| PREDICTED: hypothetical protein [Vitis vinifera]	158	72% identities in 113 aa
S_PBL_c10993	blastx	N_similarity	93	431	192	+	3	gi|224088170|ref|XP_002308353.1| predicted protein [Populus trichocarpa]	158	76% identities in 113 aa
S_PBL_c10994	blastx	N_similarity	137	319	119	+	2	gi|7959366|dbj|BAA96072.1| ribosomal protein L29 [Panax ginseng]	61	86% identities in 61 aa
S_PBL_c10994	blastx	N_similarity	137	319	121	+	2	gi|225431910|ref|XP_002276776.1| PREDICTED: similar to 60S ribosomal protein L29 [Vitis vinifera]	61	90% identities in 61 aa
S_PBL_c10996	blastx	N_similarity	105	623	221	+	3	gi|225433061|ref|XP_002281052.1| PREDICTED: hypothetical protein [Vitis vinifera]	208	63% identities in 182 aa
S_PBL_c10996	blastx	N_similarity	96	635	217	+	3	gi|224066255|ref|XP_002302049.1| AP2/ERF domain-containing transcription factor [Populus trichocarpa]	226	62% identities in 194 aa
S_PBL_c10997	blastx	N_similarity	24	632	296	+	3	gi|224111438|ref|XP_002315855.1| predicted protein [Populus trichocarpa]	620	75% identities in 203 aa
S_PBL_c10997	blastx	N_similarity	24	632	297	+	3	gi|223534730|gb|EEF36422.1| Myosin heavy chain, clone, putative [Ricinus communis]	614	76% identities in 204 aa
S_PBL_c10998	blastx	N_similarity	40	273	104	+	1	gi|225430734|ref|XP_002266235.1| PREDICTED: hypothetical protein [Vitis vinifera]	79	63% identities in 79 aa
S_PBL_c10998	blastx	N_similarity	46	282	106	+	1	gi|224077838|ref|XP_002305430.1| predicted protein [Populus trichocarpa]	99	67% identities in 78 aa
S_PBL_c10999	blastx	N_similarity	3	137	61	+	3	gi|22654981|gb|AAM98083.1| AT4g31540/F3L17_110 [Arabidopsis thaliana]	687	66% identities in 45 aa
S_PBL_c10999	blastx	N_similarity	3	137	61	+	3	gi|5262765|emb|CAB45913.1| putative protein [Arabidopsis thaliana]	686	66% identities in 45 aa
S_PBL_c1099	blastx	N_similarity	3	428	247	+	3	gi|1620970|emb|CAA70100.1| L-lactate dehydrogenase [Solanum lycopersicum]	350	85% identities in 142 aa
S_PBL_c1099	blastx	N_similarity	3	428	247	+	3	gi|223534816|gb|EEF36506.1| l-lactate dehydrogenase, putative [Ricinus communis]	350	85% identities in 142 aa
S_PBL_c11000	blastx	N_similarity	102	377	159	-	3	gi|157350775|emb|CAO40890.1| unnamed protein product [Vitis vinifera]	439	81% identities in 92 aa
S_PBL_c11000	blastx	N_similarity	102	377	159	-	3	gi|225424671|ref|XP_002262749.1| PREDICTED: hypothetical protein [Vitis vinifera]	439	81% identities in 92 aa
S_PBL_c11001	blastx	N_similarity	1	471	249	+	1	gi|224120944|ref|XP_002318458.1| predicted protein [Populus trichocarpa]	280	74% identities in 170 aa
S_PBL_c11001	blastx	N_similarity	1	504	262	+	1	gi|76573323|gb|ABA46766.1| pre-mRNA splicing factor-like protein [Solanum tuberosum]	269	78% identities in 173 aa
S_PBL_c11003	blastx	N_similarity	2	358	176	+	2	gi|223546177|gb|EEF47679.1| heat shock protein, putative [Ricinus communis]	634	76% identities in 115 aa
S_PBL_c11003	blastx	N_similarity	2	358	178	+	2	gi|224111838|ref|XP_002315997.1| predicted protein [Populus trichocarpa]	793	74% identities in 115 aa
S_PBL_c11004	blastx	N_similarity	3	638	416	+	3	gi|195423963|gb|ACF96937.1| SPINDLY [Sinningia speciosa]	934	94% identities in 212 aa
S_PBL_c11004	blastx	N_similarity	3	638	417	+	3	gi|75318818|sp|O82039.1|SPY_PETHY RecName: Full=Probable UDP-N-acetylglucosamine--peptide N-acetylglucosaminyltransferase SPINDLY; AltName: Full=PhSPY	932	95% identities in 212 aa
S_PBL_c11005	blastx	N_similarity	2	277	124	+	2	gi|224109358|ref|XP_002315170.1| predicted protein [Populus trichocarpa]	291	66% identities in 91 aa
S_PBL_c11005	blastx	N_similarity	2	289	124	+	2	gi|223543821|gb|EEF45349.1| short-chain dehydrogenase, putative [Ricinus communis]	456	62% identities in 95 aa
S_PBL_c11006	blastx	N_similarity	9	404	228	+	3	gi|224142193|ref|XP_002324443.1| predicted protein [Populus trichocarpa]	611	84% identities in 133 aa
S_PBL_c11006	blastx	N_similarity	9	404	233	+	3	gi|223529854|gb|EEF31786.1| nuclear protein skip, putative [Ricinus communis]	238	85% identities in 133 aa
S_PBL_c11007	blastx	N_similarity	103	441	210	+	1	gi|225445619|ref|XP_002262668.1| PREDICTED: hypothetical protein [Vitis vinifera]	630	89% identities in 113 aa
S_PBL_c11007	blastx	N_similarity	103	441	213	+	1	gi|157344664|emb|CAO70047.1| unnamed protein product [Vitis vinifera]	459	90% identities in 113 aa
S_PBL_c11008	blastx	N_similarity	76	750	307	+	1	gi|223549923|gb|EEF51410.1| steroid binding protein, putative [Ricinus communis]	242	70% identities in 226 aa
S_PBL_c11008	blastx	N_similarity	79	705	295	+	1	gi|224122412|ref|XP_002318827.1| predicted protein [Populus trichocarpa]	215	72% identities in 211 aa
S_PBL_c11009	blastx	N_similarity	100	279	111	+	1	gi|224105863|ref|XP_002313958.1| predicted protein [Populus trichocarpa]	229	91% identities in 60 aa
S_PBL_c11009	blastx	N_similarity	34	279	116	+	1	gi|223542551|gb|EEF44091.1| mads box protein, putative [Ricinus communis]	266	71% identities in 81 aa
S_PBL_c11012	blastx	N_similarity	32	328	166	+	2	gi|53748439|emb|CAH59414.1| hypothetical protein [Plantago major]	101	77% identities in 99 aa
S_PBL_c11012	blastx	N_similarity	32	328	169	+	2	gi|225430523|ref|XP_002285572.1| PREDICTED: hypothetical protein [Vitis vinifera]	99	77% identities in 99 aa
S_PBL_c11013	blastx	N_similarity	15	1487	621	+	3	gi|157359000|emb|CAO66902.1| unnamed protein product [Vitis vinifera]	830	64% identities in 489 aa
S_PBL_c11013	blastx	N_similarity	3	1487	621	+	3	gi|225463394|ref|XP_002271969.1| PREDICTED: hypothetical protein [Vitis vinifera]	861	63% identities in 493 aa
S_PBL_c11015	blastx	N_similarity	3	356	170	+	3	gi|115469150|ref|NP_001058174.1| Os06g0642900 [Oryza sativa (japonica cultivar-group)]	275	72% identities in 116 aa
S_PBL_c11015	blastx	N_similarity	3	356	171	+	3	gi|225445591|ref|XP_002285400.1| PREDICTED: hypothetical protein [Vitis vinifera]	283	72% identities in 116 aa
S_PBL_c11019	blastx	N_similarity	352	966	312	+	1	gi|211853238|emb|CAP16663.1| tetratricopeptide repeat protein [Solanum lycopersicum]	261	74% identities in 208 aa
S_PBL_c1101	blastx	N_similarity	128	358	144	+	2	gi|225454085|ref|XP_002266610.1| PREDICTED: hypothetical protein [Vitis vinifera]	83	78% identities in 82 aa
S_PBL_c1101	blastx	N_similarity	128	358	144	+	2	gi|225470690|ref|XP_002262805.1| PREDICTED: hypothetical protein [Vitis vinifera]	80	82% identities in 79 aa
S_PBL_c11020	blastx	N_similarity	2	805	377	+	2	gi|224077682|ref|XP_002305360.1| predicted protein [Populus trichocarpa]	604	68% identities in 263 aa
S_PBL_c11020	blastx	N_similarity	2	832	394	+	2	gi|225452352|ref|XP_002274778.1| PREDICTED: hypothetical protein [Vitis vinifera]	607	69% identities in 277 aa
S_PBL_c11021	blastx	N_similarity	3	989	532	+	3	gi|7672732|gb|AAF66615.1| LRR receptor-like protein kinase [Nicotiana tabacum]	945	80% identities in 328 aa
S_PBL_c11021	blastx	N_similarity	6	989	510	+	3	gi|157339047|emb|CAO42398.1| unnamed protein product [Vitis vinifera]	937	79% identities in 325 aa
S_PBL_c11023	blastx	N_similarity	10	444	195	+	1	gi|147782846|emb|CAN61304.1| hypothetical protein [Vitis vinifera]	467	66% identities in 143 aa
S_PBL_c11023	blastx	N_similarity	10	444	199	+	1	gi|225443484|ref|XP_002270251.1| PREDICTED: hypothetical protein [Vitis vinifera]	471	67% identities in 142 aa
S_PBL_c11024	blastx	N_similarity	17	439	259	+	2	gi|1130684|emb|CAA87084.1| acetohydroxyacid synthase [Gossypium hirsutum]	659	88% identities in 141 aa
S_PBL_c11024	blastx	N_similarity	17	439	260	+	2	gi|223550291|gb|EEF51778.1| acetolactate synthase, putative [Ricinus communis]	660	88% identities in 141 aa
S_PBL_c11025	blastx	N_similarity	1	459	270	+	1	gi|157355451|emb|CAO48841.1| unnamed protein product [Vitis vinifera]	427	77% identities in 153 aa
S_PBL_c11025	blastx	N_similarity	1	459	270	+	1	gi|225439629|ref|XP_002266426.1| PREDICTED: hypothetical protein [Vitis vinifera]	408	77% identities in 153 aa
S_PBL_c11026	blastx	N_similarity	1	429	165	+	1	gi|765197|gb|AAB31249.1| mas-binding factor MBF2 [Solanum tuberosum]	374	63% identities in 143 aa
S_PBL_c11026	blastx	N_similarity	1	429	166	+	1	gi|135669|sp|P14232.1|TGA1A_TOBAC RecName: Full=TGACG-sequence-specific DNA-binding protein TGA-1A; Short=TGA1a; Short=ASF-1 protein	359	61% identities in 142 aa
S_PBL_c11027	blastx	N_similarity	24	392	228	+	3	gi|157336902|emb|CAO71587.1| unnamed protein product [Vitis vinifera]	903	82% identities in 123 aa
S_PBL_c11027	blastx	N_similarity	24	392	228	+	3	gi|225433442|ref|XP_002285674.1| PREDICTED: similar to catalytic [Vitis vinifera]	978	82% identities in 123 aa
S_PBL_c11028	blastx	N_similarity	1	318	159	+	1	gi|225463866|ref|XP_002267654.1| PREDICTED: hypothetical protein [Vitis vinifera]	440	68% identities in 106 aa
S_PBL_c11028	blastx	N_similarity	1	318	164	+	1	gi|225436863|ref|XP_002272540.1| PREDICTED: hypothetical protein [Vitis vinifera]	440	72% identities in 106 aa
S_PBL_c11029	blastx	N_similarity	3	509	243	+	3	gi|187372980|gb|ACD03224.1| xyloglucan endotransglucosylase/hydrolase 14 [Actinidia deliciosa]	342	64% identities in 173 aa
S_PBL_c11029	blastx	N_similarity	3	542	258	+	3	gi|42795460|gb|AAS46240.1| xyloglucan endotransglucosylase-hydrolase XTH5 [Lycopersicon esculentum]	337	65% identities in 182 aa
S_PBL_c1102	blastx	N_similarity	4	1134	637	+	1	gi|28911945|gb|AAO48953.1| lipoxygenase [Nicotiana attenuata]	817	78% identities in 378 aa
S_PBL_c1102	blastx	N_similarity	4	1134	637	+	1	gi|32454714|gb|AAP83138.1| lipoxygenase [Nicotiana attenuata]	913	78% identities in 378 aa
S_PBL_c11031	blastx	N_similarity	3	365	202	+	3	gi|225440045|ref|XP_002282146.1| PREDICTED: hypothetical protein [Vitis vinifera]	806	83% identities in 121 aa
S_PBL_c11031	blastx	N_similarity	3	365	208	+	3	gi|98962497|gb|ABF59516.1| putative spindle disassembly related protein CDC48 [Nicotiana tabacum]	808	85% identities in 123 aa
S_PBL_c11033	blastx	N_similarity	3	524	334	+	3	gi|157340050|emb|CAO45727.1| unnamed protein product [Vitis vinifera]	491	93% identities in 173 aa
S_PBL_c11033	blastx	N_similarity	3	524	337	+	3	gi|223525820|gb|EEF28262.1| protein phosphatase pp2a regulatory subunit B, putative [Ricinus communis]	194	95% identities in 173 aa
S_PBL_c11034	blastx	N_similarity	319	432	72	+	1	gi|157327277|emb|CAO15070.1| unnamed protein product [Vitis vinifera]	698	86% identities in 38 aa
S_PBL_c11034	blastx	N_similarity	319	432	72	+	1	gi|225450169|ref|XP_002263141.1| PREDICTED: hypothetical protein [Vitis vinifera]	700	86% identities in 38 aa
S_PBL_c11035	blastx	N_similarity	258	365	41	+	3	gi|147826555|emb|CAN61971.1| hypothetical protein [Vitis vinifera]	859	63% identities in 35 aa
S_PBL_c11036	blastx	N_similarity	1	666	446	+	1	gi|4033365|emb|CAA11417.1| ATP sulfurylase [Brassica juncea]	461	95% identities in 222 aa
S_PBL_c11036	blastx	N_similarity	1	672	445	+	1	gi|479090|emb|CAA55655.1| sulfate adenylyltransferase [Solanum tuberosum]	463	94% identities in 224 aa
S_PBL_c11037	blastx	N_similarity	1	174	116	+	1	gi|118482305|gb|ABK93079.1| unknown [Populus trichocarpa]	428	98% identities in 58 aa
S_PBL_c11037	blastx	N_similarity	1	174	116	+	1	gi|194705234|gb|ACF86701.1| unknown [Zea mays]	106	98% identities in 58 aa
S_PBL_c11038	blastx	N_similarity	80	400	190	+	2	gi|224066545|ref|XP_002302129.1| predicted protein [Populus trichocarpa]	145	85% identities in 111 aa
S_PBL_c11038	blastx	N_similarity	80	400	192	+	2	gi|225465502|ref|XP_002272092.1| PREDICTED: hypothetical protein isoform 2 [Vitis vinifera]	142	87% identities in 108 aa
S_PBL_c11039	blastx	N_similarity	25	243	94	+	1	gi|225434010|ref|XP_002272798.1| PREDICTED: hypothetical protein [Vitis vinifera]	254	61% identities in 73 aa
S_PBL_c1103	blastx	N_similarity	376	1344	574	+	1	gi|224129720|ref|XP_002328786.1| predicted protein [Populus trichocarpa]	422	85% identities in 323 aa
S_PBL_c1103	blastx	N_similarity	376	1344	582	+	1	gi|225465185|ref|XP_002263398.1| PREDICTED: hypothetical protein [Vitis vinifera]	422	86% identities in 323 aa
S_PBL_c11042	blastx	N_similarity	5	349	196	+	2	gi|223525817|gb|EEF28259.1| Ubiquitin carboxyl-terminal hydrolase, putative [Ricinus communis]	482	80% identities in 115 aa
S_PBL_c11042	blastx	N_similarity	5	349	197	+	2	gi|225442341|ref|XP_002281000.1| PREDICTED: hypothetical protein [Vitis vinifera]	479	80% identities in 115 aa
S_PBL_c11044	blastx	N_similarity	137	466	205	+	2	gi|118483671|gb|ABK93729.1| unknown [Populus trichocarpa]	391	94% identities in 110 aa
S_PBL_c11044	blastx	N_similarity	137	466	205	+	2	gi|224137858|ref|XP_002322669.1| predicted protein [Populus trichocarpa]	391	94% identities in 110 aa
S_PBL_c11046	blastx	N_similarity	5	406	210	+	2	gi|225423481|ref|XP_002274292.1| PREDICTED: hypothetical protein [Vitis vinifera]	340	72% identities in 134 aa
S_PBL_c11046	blastx	N_similarity	5	406	211	+	2	gi|224108884|ref|XP_002315003.1| predicted protein [Populus trichocarpa]	335	72% identities in 134 aa
S_PBL_c11049	blastx	N_similarity	242	745	285	+	2	gi|157341851|emb|CAO63307.1| unnamed protein product [Vitis vinifera]	365	85% identities in 168 aa
S_PBL_c11049	blastx	N_similarity	242	745	285	+	2	gi|225427065|ref|XP_002275168.1| PREDICTED: hypothetical protein [Vitis vinifera]	386	85% identities in 168 aa
S_PBL_c1104	blastx	N_similarity	252	1268	560	+	3	gi|225433782|ref|XP_002272354.1| PREDICTED: hypothetical protein [Vitis vinifera]	362	84% identities in 339 aa
S_PBL_c1104	blastx	N_similarity	381	1262	562	+	3	gi|223529913|gb|EEF31842.1| Serine/threonine-protein kinase PBS1, putative [Ricinus communis]	406	94% identities in 294 aa
S_PBL_c11050	blastx	N_similarity	49	453	201	+	1	gi|224128722|ref|XP_002328950.1| glycosyltransferase, CAZy family GT2 [Populus trichocarpa]	1143	74% identities in 132 aa
S_PBL_c11050	blastx	N_similarity	82	453	198	+	1	gi|224145931|ref|XP_002325817.1| cellulose synthase-like protein [Populus trichocarpa]	1143	76% identities in 124 aa
S_PBL_c11051	blastx	N_similarity	1	324	158	+	1	gi|225446505|ref|XP_002278607.1| PREDICTED: hypothetical protein [Vitis vinifera]	169	73% identities in 108 aa
S_PBL_c11051	blastx	N_similarity	1	324	160	+	1	gi|224116272|ref|XP_002331941.1| predicted protein [Populus trichocarpa]	168	72% identities in 108 aa
S_PBL_c11054	blastx	N_similarity	84	272	126	+	3	gi|118482837|gb|ABK93334.1| unknown [Populus trichocarpa]	108	95% identities in 63 aa
S_PBL_c11054	blastx	N_similarity	84	272	126	+	3	gi|224080377|ref|XP_002306117.1| predicted protein [Populus trichocarpa]	108	95% identities in 63 aa
S_PBL_c11055	blastx	N_similarity	249	839	338	+	3	gi|223528886|gb|EEF30886.1| conserved hypothetical protein [Ricinus communis]	261	79% identities in 196 aa
S_PBL_c11055	blastx	N_similarity	249	848	332	+	3	gi|225441313|ref|XP_002275793.1| PREDICTED: hypothetical protein [Vitis vinifera]	247	76% identities in 199 aa
S_PBL_c11056	blastx	N_similarity	438	1088	462	+	3	gi|6165885|gb|AAF04727.1|AF101239_1 cathepsin B-like cysteine proteinase [Ipomoea batatas]	352	98% identities in 216 aa
S_PBL_c11056	blastx	N_similarity	438	1088	467	+	3	gi|14582576|gb|AAK69541.1|AF283476_1 cathepsin B-like cysteine proteinase [Ipomoea batatas]	352	99% identities in 216 aa
S_PBL_c11057	blastx	N_similarity	2	454	307	+	2	gi|8928432|sp|Q9ZRR5.1|TBA3_HORVU RecName: Full=Tubulin alpha-3 chain	451	94% identities in 151 aa
S_PBL_c11057	blastx	N_similarity	2	454	308	+	2	gi|153799903|gb|ABS50670.1| alpha-tubulin [Eucalyptus grandis]	451	96% identities in 151 aa
S_PBL_c1105	blastx	N_similarity	3	734	440	+	3	gi|157343831|emb|CAO68337.1| unnamed protein product [Vitis vinifera]	411	86% identities in 244 aa
S_PBL_c1105	blastx	N_similarity	3	734	440	+	3	gi|225456404|ref|XP_002284200.1| PREDICTED: hypothetical protein [Vitis vinifera]	473	86% identities in 244 aa
S_PBL_c11060	blastx	N_similarity	1	621	341	+	1	gi|147800064|emb|CAN64147.1| hypothetical protein [Vitis vinifera]	537	77% identities in 207 aa
S_PBL_c11060	blastx	N_similarity	1	621	352	+	1	gi|225466185|ref|XP_002263877.1| PREDICTED: hypothetical protein [Vitis vinifera]	549	80% identities in 207 aa
S_PBL_c11061	blastx	N_similarity	9	365	135	+	3	gi|224086998|ref|XP_002308026.1| predicted protein [Populus trichocarpa]	490	60% identities in 121 aa
S_PBL_c11062	blastx	N_similarity	121	549	251	+	1	gi|416922|sp|P32518.1|DUT_SOLLC RecName: Full=Deoxyuridine 5'-triphosphate nucleotidohydrolase; Short=dUTPase; AltName: Full=dUTP pyrophosphatase; AltName: Full=P18	169	86% identities in 143 aa
S_PBL_c11062	blastx	N_similarity	64	549	244	+	1	gi|224070184|ref|XP_002303134.1| predicted protein [Populus trichocarpa]	170	77% identities in 166 aa
S_PBL_c11065	blastx	N_similarity	2	226	147	+	2	gi|437329|gb|AAA33132.1| hybrid proline-rich protein;cytokinin-induced;haustoria	329	92% identities in 75 aa
S_PBL_c11065	blastx	N_similarity	2	229	140	+	2	gi|1709767|sp|Q00451.1|PRF1_SOLLC RecName: Full=36.4 kDa proline-rich protein	346	85% identities in 76 aa
S_PBL_c11067	blastx	N_similarity	5	253	153	+	2	gi|224112607|ref|XP_002316239.1| predicted protein [Populus trichocarpa]	306	92% identities in 83 aa
S_PBL_c11067	blastx	N_similarity	5	253	154	+	2	gi|225449232|ref|XP_002279987.1| PREDICTED: hypothetical protein [Vitis vinifera]	306	92% identities in 83 aa
S_PBL_c11068	blastx	N_similarity	1	597	428	+	1	gi|4210712|emb|CAA07280.1| purple acid phosphatase [Ipomoea batatas]	427	100% identities in 199 aa
S_PBL_c11068	blastx	N_similarity	1	609	377	+	1	gi|27597231|dbj|BAC55156.1| purple acid phosphatase [Nicotiana tabacum]	468	84% identities in 203 aa
S_PBL_c11070	blastx	N_similarity	24	365	148	+	3	gi|224089975|ref|XP_002308888.1| predicted protein [Populus trichocarpa]	555	61% identities in 114 aa
S_PBL_c11070	blastx	N_similarity	24	365	148	+	3	gi|224137686|ref|XP_002322619.1| predicted protein [Populus trichocarpa]	472	61% identities in 114 aa
S_PBL_c11072	blastx	N_similarity	4	174	103	+	1	gi|224122218|ref|XP_002318780.1| predicted protein [Populus trichocarpa]	114	82% identities in 57 aa
S_PBL_c11072	blastx	N_similarity	4	174	104	+	1	gi|224136344|ref|XP_002322306.1| predicted protein [Populus trichocarpa]	114	82% identities in 57 aa
S_PBL_c11073	blastx	N_similarity	133	537	183	+	1	gi|225453076|ref|XP_002270157.1| PREDICTED: hypothetical protein [Vitis vinifera]	746	69% identities in 135 aa
S_PBL_c11073	blastx	N_similarity	145	537	184	+	1	gi|3122572|sp|Q43644.1|NDUS1_SOLTU RecName: Full=NADH-ubiquinone oxidoreductase 75 kDa subunit, mitochondrial; AltName: Full=76 kDa mitochondrial complex I subunit; AltName: Full=Complex I-75 kDa; Short=CI-75kD; Flags: Precursor	738	72% identities in 124 aa
S_PBL_c11074	blastx	N_similarity	3	317	148	+	3	gi|224099929|ref|XP_002311677.1| predicted protein [Populus trichocarpa]	463	70% identities in 102 aa
S_PBL_c11074	blastx	N_similarity	3	317	152	+	3	gi|147805658|emb|CAN60708.1| hypothetical protein [Vitis vinifera]	469	71% identities in 102 aa
S_PBL_c11075	blastx	N_similarity	38	322	115	+	2	gi|147802240|emb|CAN63819.1| hypothetical protein [Vitis vinifera]	1085	60% identities in 96 aa
S_PBL_c11075	blastx	N_similarity	38	322	119	+	2	gi|223546023|gb|EEF47526.1| Signal recognition particle subunit srp72, putative [Ricinus communis]	664	61% identities in 97 aa
S_PBL_c11076	blastx	N_similarity	3	365	245	+	3	gi|4512679|gb|AAD21733.1| 60S ribosomal protein L11B [Arabidopsis thaliana]	182	96% identities in 121 aa
S_PBL_c11076	blastx	N_similarity	3	365	245	+	3	gi|79595462|ref|NP_850376.2| RPL16A (ribosomal protein large subunit 16A); structural constituent of ribosome [Arabidopsis thaliana]	182	96% identities in 121 aa
S_PBL_c11078	blastx	N_similarity	2	337	227	+	2	gi|76803815|gb|ABA55807.1| chloroplast omega-3 fatty acid desaturase precursor [Crepis alpina]	438	90% identities in 112 aa
S_PBL_c11078	blastx	N_similarity	2	337	229	+	2	gi|1345970|sp|P48620.1|FAD3C_SESIN RecName: Full=Omega-3 fatty acid desaturase, chloroplastic; Flags: Precursor	447	91% identities in 112 aa
S_PBL_c11080	blastx	N_similarity	63	329	100	+	3	gi|18396775|ref|NP_564308.1| unknown protein [Arabidopsis thaliana]	95	63% identities in 87 aa
S_PBL_c11080	blastx	N_similarity	63	329	94	+	3	gi|224147287|ref|XP_002336447.1| predicted protein [Populus trichocarpa]	95	60% identities in 84 aa
S_PBL_c11081	blastx	N_similarity	17	421	211	+	2	gi|223541313|gb|EEF42864.1| phosphatidylinositol-4-phosphate 5-kinase, putative [Ricinus communis]	831	80% identities in 133 aa
S_PBL_c11081	blastx	N_similarity	2	421	221	+	2	gi|224069603|ref|XP_002326384.1| predicted protein [Populus trichocarpa]	816	80% identities in 139 aa
S_PBL_c11082	blastx	N_similarity	178	507	152	+	1	gi|223543314|gb|EEF44846.1| Pyrophosphate-energized vacuolar membrane proton pump, putative [Ricinus communis]	1051	62% identities in 110 aa
S_PBL_c11082	blastx	N_similarity	187	507	156	+	1	gi|147806271|emb|CAN59808.1| hypothetical protein [Vitis vinifera]	379	62% identities in 107 aa
S_PBL_c11083	blastx	N_similarity	116	676	305	+	2	gi|157337592|emb|CAO21938.1| unnamed protein product [Vitis vinifera]	202	77% identities in 186 aa
S_PBL_c11083	blastx	N_similarity	116	676	305	+	2	gi|223547373|gb|EEF48868.1| Protein MSF1, putative [Ricinus communis]	388	78% identities in 186 aa
S_PBL_c11084	blastx	N_similarity	207	695	236	+	3	gi|225441254|ref|XP_002273990.1| PREDICTED: hypothetical protein [Vitis vinifera]	218	74% identities in 160 aa
S_PBL_c11084	blastx	N_similarity	219	683	235	+	3	gi|224137712|ref|XP_002322625.1| type-a response regulator [Populus trichocarpa]	227	76% identities in 155 aa
S_PBL_c11085	blastx	N_similarity	149	568	230	+	2	gi|40644899|emb|CAE46932.1| hydroxycinnamoyl CoA quinate transferase [Nicotiana tabacum]	436	77% identities in 141 aa
S_PBL_c11085	blastx	N_similarity	149	568	238	+	2	gi|6469032|dbj|BAA87043.1| N-hydroxycinnamoyl/benzoyltransferase [Ipomoea batatas]	431	79% identities in 140 aa
S_PBL_c11087	blastx	N_similarity	232	738	226	+	1	gi|157345616|emb|CAO14914.1| unnamed protein product [Vitis vinifera]	474	62% identities in 168 aa
S_PBL_c11087	blastx	N_similarity	247	738	225	+	1	gi|225452721|ref|XP_002277201.1| PREDICTED: hypothetical protein [Vitis vinifera]	479	64% identities in 163 aa
S_PBL_c11088	blastx	N_similarity	150	446	132	+	3	gi|224057268|ref|XP_002299200.1| predicted protein [Populus trichocarpa]	305	66% identities in 99 aa
S_PBL_c11088	blastx	N_similarity	150	452	131	+	3	gi|147864050|emb|CAN81127.1| hypothetical protein [Vitis vinifera]	309	67% identities in 101 aa
S_PBL_c11089	blastx	N_similarity	81	260	77	+	3	gi|225445017|ref|XP_002283086.1| PREDICTED: hypothetical protein [Vitis vinifera]	65	67% identities in 65 aa
S_PBL_c11089	blastx	N_similarity	87	272	76	+	3	gi|224075068|ref|XP_002304544.1| predicted protein [Populus trichocarpa]	69	62% identities in 58 aa
S_PBL_c1108	blastx	N_similarity	129	1736	715	+	3	gi|148840350|gb|ABR14606.1| phenylalanine ammonia-lyase [Salvia miltiorrhiza]	711	71% identities in 539 aa
S_PBL_c1108	blastx	N_similarity	138	1736	745	+	3	gi|12240240|gb|AAG49585.1|AF325496_1 phenylalanine ammonia-lyase [Ipomoea nil]	711	75% identities in 532 aa
S_PBL_c11094	blastx	N_similarity	272	478	124	+	2	gi|162955780|gb|ABY25274.1| cellulose synthase [Eucalyptus grandis]	1080	78% identities in 69 aa
S_PBL_c11094	blastx	N_similarity	272	478	127	+	2	gi|33186651|gb|AAP97495.1| cellulose synthase [Solanum tuberosum]	1083	81% identities in 69 aa
S_PBL_c11096	blastx	N_similarity	3	323	162	+	3	gi|11558254|emb|CAC17795.1| microtubule-associated protein MAP65-1b [Nicotiana tabacum]	584	71% identities in 107 aa
S_PBL_c11096	blastx	N_similarity	3	323	164	+	3	gi|11558256|emb|CAC17796.1| microtubule-associated protein MAP65-1c [Nicotiana tabacum]	582	72% identities in 107 aa
S_PBL_c11097	blastx	N_similarity	250	675	172	+	1	gi|157343979|emb|CAO68912.1| unnamed protein product [Vitis vinifera]	551	60% identities in 145 aa
S_PBL_c11097	blastx	N_similarity	250	675	172	+	1	gi|225448988|ref|XP_002270908.1| PREDICTED: hypothetical protein [Vitis vinifera]	551	60% identities in 145 aa
S_PBL_c11098	blastx	N_similarity	3	443	260	+	3	gi|224117478|ref|XP_002317584.1| predicted protein [Populus trichocarpa]	278	83% identities in 147 aa
S_PBL_c11098	blastx	N_similarity	3	449	263	+	3	gi|224126377|ref|XP_002319823.1| predicted protein [Populus trichocarpa]	279	83% identities in 149 aa
S_PBL_c11099	blastx	N_similarity	2	496	261	+	2	gi|223526718|gb|EEF28950.1| conserved hypothetical protein [Ricinus communis]	173	72% identities in 165 aa
S_PBL_c11099	blastx	N_similarity	2	496	264	+	2	gi|224142331|ref|XP_002324512.1| predicted protein [Populus trichocarpa]	173	72% identities in 165 aa
S_PBL_c1109	blastx	N_similarity	2	481	299	+	2	gi|225446811|ref|XP_002283428.1| PREDICTED: hypothetical protein [Vitis vinifera]	838	92% identities in 160 aa
S_PBL_c1109	blastx	N_similarity	2	496	306	+	2	gi|223534014|gb|EEF35735.1| vacuolar protein sorting vps16, putative [Ricinus communis]	851	91% identities in 165 aa
S_PBL_c110	blastx	N_similarity	223	429	124	+	1	gi|224129052|ref|XP_002328878.1| predicted protein [Populus trichocarpa]	69	79% identities in 69 aa
S_PBL_c110	blastx	N_similarity	223	429	125	+	1	gi|224055753|ref|XP_002298636.1| predicted protein [Populus trichocarpa]	69	82% identities in 69 aa
S_PBL_c11100	blastx	N_similarity	35	847	309	+	2	gi|85068610|gb|ABC69385.1| CYP98A33v1 [Nicotiana tabacum]	520	60% identities in 272 aa
S_PBL_c11100	blastx	N_similarity	35	847	311	+	2	gi|85068608|gb|ABC69384.1| CYP98A33v1 [Nicotiana tabacum]	508	61% identities in 272 aa
S_PBL_c11102	blastx	N_similarity	1	267	161	+	1	gi|223547795|gb|EEF49287.1| eukaryotic peptide chain release factor subunit, putative [Ricinus communis]	346	83% identities in 89 aa
S_PBL_c11102	blastx	N_similarity	1	267	167	+	1	gi|82623383|gb|ABB87106.1| eukaryotic peptide chain release factor subunit 1-3-like [Solanum tuberosum]	438	86% identities in 89 aa
S_PBL_c11106	blastx	N_similarity	532	1191	349	+	1	gi|224079714|ref|XP_002305924.1| predicted protein [Populus trichocarpa]	487	77% identities in 220 aa
S_PBL_c11106	blastx	N_similarity	535	1191	347	+	1	gi|224135207|ref|XP_002327592.1| predicted protein [Populus trichocarpa]	480	77% identities in 218 aa
S_PBL_c11108	blastx	N_similarity	5	544	303	+	2	gi|157360858|emb|CAO70673.1| unnamed protein product [Vitis vinifera]	978	83% identities in 180 aa
S_PBL_c11108	blastx	N_similarity	5	544	303	+	2	gi|225462440|ref|XP_002264614.1| PREDICTED: hypothetical protein [Vitis vinifera]	1006	83% identities in 180 aa
S_PBL_c11109	blastx	N_similarity	248	640	176	+	2	gi|157345576|emb|CAO14874.1| unnamed protein product [Vitis vinifera]	359	66% identities in 131 aa
S_PBL_c11109	blastx	N_similarity	248	640	176	+	2	gi|225452642|ref|XP_002281888.1| PREDICTED: hypothetical protein [Vitis vinifera]	366	66% identities in 131 aa
S_PBL_c1110	blastx	N_similarity	182	529	210	+	2	gi|118482193|gb|ABK93025.1| unknown [Populus trichocarpa]	165	82% identities in 116 aa
S_PBL_c1110	blastx	N_similarity	182	529	210	+	2	gi|224092358|ref|XP_002309574.1| predicted protein [Populus trichocarpa]	165	82% identities in 116 aa
S_PBL_c11111	blastx	N_similarity	2	229	137	+	2	gi|157357608|emb|CAO64581.1| unnamed protein product [Vitis vinifera]	472	85% identities in 76 aa
S_PBL_c11111	blastx	N_similarity	2	229	139	+	2	gi|24461867|gb|AAN62354.1|AF506028_23 CTV.22 [Poncirus trifoliata]	1405	86% identities in 76 aa
S_PBL_c11112	blastx	N_similarity	1	354	214	+	1	gi|147785330|emb|CAN72850.1| hypothetical protein [Vitis vinifera]	320	84% identities in 123 aa
S_PBL_c11112	blastx	N_similarity	1	354	220	+	1	gi|225458848|ref|XP_002283335.1| PREDICTED: hypothetical protein [Vitis vinifera]	320	88% identities in 118 aa
S_PBL_c11113	blastx	N_similarity	112	612	252	+	1	gi|82623399|gb|ABB87114.1| cytochrome c oxidase family protein-like [Solanum tuberosum]	167	72% identities in 166 aa
S_PBL_c11113	blastx	N_similarity	112	615	252	+	1	gi|224058705|ref|XP_002299612.1| predicted protein [Populus trichocarpa]	168	70% identities in 167 aa
S_PBL_c11114	blastx	N_similarity	44	319	156	+	2	gi|12055493|emb|CAC20852.1| geranyl diphosphat synthase [Quercus robur]	416	80% identities in 92 aa
S_PBL_c11114	blastx	N_similarity	44	319	156	+	2	gi|82659078|gb|ABB88703.1| geranyl pyrophosphate synthase [Solanum lycopersicum]	415	84% identities in 92 aa
S_PBL_c11115	blastx	N_similarity	92	211	65	+	2	gi|157355175|emb|CAO48551.1| unnamed protein product [Vitis vinifera]	126	63% identities in 44 aa
S_PBL_c11115	blastx	N_similarity	92	211	65	+	2	gi|225455171|ref|XP_002268733.1| PREDICTED: hypothetical protein [Vitis vinifera]	128	63% identities in 44 aa
S_PBL_c11116	blastx	N_similarity	6	410	211	+	3	gi|157359785|emb|CAO68507.1| unnamed protein product [Vitis vinifera]	578	77% identities in 136 aa
S_PBL_c11116	blastx	N_similarity	6	410	211	+	3	gi|225431661|ref|XP_002263596.1| PREDICTED: hypothetical protein [Vitis vinifera]	582	77% identities in 136 aa
S_PBL_c11117	blastx	N_similarity	2	268	148	+	2	gi|157353701|emb|CAO46233.1| unnamed protein product [Vitis vinifera]	941	78% identities in 89 aa
S_PBL_c11117	blastx	N_similarity	2	268	158	+	2	gi|223530154|gb|EEF32065.1| transcription factor, putative [Ricinus communis]	985	83% identities in 89 aa
S_PBL_c11118	blastx	N_similarity	320	451	94	+	2	gi|45935115|gb|AAS79573.1| hypothetical protein [Ipomoea trifida]	72	100% identities in 44 aa
S_PBL_c11118	blastx	N_similarity	326	451	77	+	2	gi|223537040|gb|EEF38676.1| conserved hypothetical protein [Ricinus communis]	70	83% identities in 42 aa
S_PBL_c11119	blastx	N_similarity	2	352	161	+	2	gi|49182278|gb|AAT57639.1| NIM1-like protein 2 [Lycopersicon esculentum]	573	71% identities in 117 aa
S_PBL_c11120	blastx	N_similarity	1	201	103	+	1	gi|157352039|emb|CAO43029.1| unnamed protein product [Vitis vinifera]	300	76% identities in 67 aa
S_PBL_c11120	blastx	N_similarity	1	201	107	+	1	gi|6850928|emb|CAB71131.1| hypothetical protein [Cicer arietinum]	112	77% identities in 67 aa
S_PBL_c11121	blastx	N_similarity	1	504	324	+	1	gi|157355642|emb|CAO49459.1| unnamed protein product [Vitis vinifera]	245	96% identities in 168 aa
S_PBL_c11121	blastx	N_similarity	1	504	324	+	1	gi|225464541|ref|XP_002271480.1| PREDICTED: hypothetical protein [Vitis vinifera]	311	96% identities in 168 aa
S_PBL_c11122	blastx	N_similarity	2	493	340	+	2	gi|194371641|gb|ACF59700.1| anthocyanidin synthase [Ipomoea trifida]	344	99% identities in 164 aa
S_PBL_c11122	blastx	N_similarity	2	493	340	+	2	gi|4512585|dbj|BAA75305.1| anthocyanidin synthase [Ipomoea batatas]	364	99% identities in 164 aa
S_PBL_c11124	blastx	N_similarity	123	443	155	+	3	gi|147839750|emb|CAN70558.1| hypothetical protein [Vitis vinifera]	122	70% identities in 111 aa
S_PBL_c11124	blastx	N_similarity	123	443	155	+	3	gi|225455139|ref|XP_002267582.1| PREDICTED: hypothetical protein isoform 2 [Vitis vinifera]	116	70% identities in 111 aa
S_PBL_c11125	blastx	N_similarity	1	516	246	+	1	gi|157352641|emb|CAO44439.1| unnamed protein product [Vitis vinifera]	463	68% identities in 172 aa
S_PBL_c11125	blastx	N_similarity	1	516	246	+	1	gi|225465698|ref|XP_002273428.1| PREDICTED: hypothetical protein [Vitis vinifera]	525	68% identities in 172 aa
S_PBL_c11126	blastx	N_similarity	135	656	339	+	3	gi|225425462|ref|XP_002279258.1| PREDICTED: hypothetical protein [Vitis vinifera]	185	94% identities in 174 aa
S_PBL_c11126	blastx	N_similarity	135	656	341	+	3	gi|147838177|emb|CAN74145.1| hypothetical protein [Vitis vinifera]	183	95% identities in 174 aa
S_PBL_c11127	blastx	N_similarity	188	574	230	+	2	gi|157340261|emb|CAO45938.1| unnamed protein product [Vitis vinifera]	621	84% identities in 129 aa
S_PBL_c11127	blastx	N_similarity	188	574	230	+	2	gi|225442683|ref|XP_002280037.1| PREDICTED: hypothetical protein [Vitis vinifera]	740	84% identities in 129 aa
S_PBL_c11128	blastx	N_similarity	396	623	116	+	3	gi|223539376|gb|EEF40967.1| aldose 1-epimerase, putative [Ricinus communis]	305	72% identities in 75 aa
S_PBL_c11129	blastx	N_similarity	111	353	156	+	3	gi|224068340|ref|XP_002302713.1| predicted protein [Populus trichocarpa]	108	90% identities in 81 aa
S_PBL_c11129	blastx	N_similarity	111	356	151	+	3	gi|30690747|ref|NP_850477.1| small nuclear ribonucleoprotein D2, putative / snRNP core protein D2, putative / Sm protein D2, putative [Arabidopsis thaliana]	108	86% identities in 82 aa
S_PBL_c1112	blastx	N_similarity	3	503	302	+	3	gi|224103151|ref|XP_002312945.1| predicted protein [Populus trichocarpa]	510	83% identities in 167 aa
S_PBL_c1112	blastx	N_similarity	6	503	302	+	3	gi|225428094|ref|XP_002280425.1| PREDICTED: hypothetical protein [Vitis vinifera]	500	83% identities in 166 aa
S_PBL_c11130	blastx	N_similarity	8	292	128	+	2	gi|13699777|gb|AAB72116.2| AtKAP alpha [Arabidopsis thaliana]	532	67% identities in 96 aa
S_PBL_c11130	blastx	N_similarity	8	292	128	+	2	gi|15230778|ref|NP_187328.1| AT-IMP (Arabidopsis thaliana importin alpha); protein transporter	532	67% identities in 96 aa
S_PBL_c11132	blastx	N_similarity	2	301	181	+	2	gi|224100303|ref|XP_002311823.1| predicted protein [Populus trichocarpa]	312	85% identities in 100 aa
S_PBL_c11132	blastx	N_similarity	2	301	182	+	2	gi|223535995|gb|EEF37654.1| Speckle-type POZ protein, putative [Ricinus communis]	500	87% identities in 100 aa
S_PBL_c11133	blastx	N_similarity	158	496	178	+	2	gi|224061497|ref|XP_002300509.1| predicted protein [Populus trichocarpa]	312	69% identities in 113 aa
S_PBL_c11133	blastx	N_similarity	56	496	189	+	2	gi|223541921|gb|EEF43467.1| phosphatidylcholine transfer protein, putative [Ricinus communis]	428	61% identities in 145 aa
S_PBL_c11134	blastx	N_similarity	1	288	136	+	1	gi|225423629|ref|XP_002274983.1| PREDICTED: hypothetical protein [Vitis vinifera]	140	67% identities in 96 aa
S_PBL_c11135	blastx	N_similarity	2	274	157	+	2	gi|111278466|gb|ABH09088.1| putative membrane protein [Artemisia annua]	140	73% identities in 91 aa
S_PBL_c11135	blastx	N_similarity	2	274	160	+	2	gi|225426828|ref|XP_002283259.1| PREDICTED: hypothetical protein isoform 1 [Vitis vinifera]	328	75% identities in 91 aa
S_PBL_c11137	blastx	N_similarity	2	373	199	+	2	gi|157338612|emb|CAO41963.1| unnamed protein product [Vitis vinifera]	568	76% identities in 124 aa
S_PBL_c11137	blastx	N_similarity	2	373	199	+	2	gi|225423658|ref|XP_002276172.1| PREDICTED: hypothetical protein [Vitis vinifera]	531	76% identities in 124 aa
S_PBL_c1113	blastx	N_similarity	3	521	281	+	3	gi|223542062|gb|EEF43606.1| 50S ribosomal protein L10, putative [Ricinus communis]	232	76% identities in 173 aa
S_PBL_c1113	blastx	N_similarity	3	521	313	+	3	gi|75223179|sp|O80362.1|RK10_TOBAC RecName: Full=50S ribosomal protein L10, chloroplastic; AltName: Full=CL10; Flags: Precursor	227	88% identities in 173 aa
S_PBL_c11140	blastx	N_similarity	308	559	91	+	2	gi|223532489|gb|EEF34279.1| Vacuolar cation/proton exchanger 1a, putative [Ricinus communis]	449	60% identities in 84 aa
S_PBL_c11142	blastx	N_similarity	2	412	226	+	2	gi|155029180|dbj|BAF75466.1| NAD-dependent sorbitol dehydrogenase [Fragaria x ananassa]	361	78% identities in 137 aa
S_PBL_c11142	blastx	N_similarity	2	412	227	+	2	gi|78183416|dbj|BAE47038.1| sorbitol related enzyme [Solanum lycopersicum]	355	79% identities in 137 aa
S_PBL_c11143	blastx	N_similarity	248	490	129	+	2	gi|12718824|dbj|BAB32406.1| NRK1 MAPK [Nicotiana tabacum]	371	75% identities in 81 aa
S_PBL_c11143	blastx	N_similarity	248	490	129	+	2	gi|187761607|dbj|BAG31942.1| MAP kinase [Nicotiana benthamiana]	371	75% identities in 81 aa
S_PBL_c11144	blastx	N_similarity	3	425	226	+	3	gi|147815186|emb|CAN67775.1| hypothetical protein [Vitis vinifera]	846	78% identities in 142 aa
S_PBL_c11144	blastx	N_similarity	3	425	226	+	3	gi|225460468|ref|XP_002267635.1| PREDICTED: hypothetical protein [Vitis vinifera]	849	78% identities in 142 aa
S_PBL_c11145	blastx	N_similarity	1	453	230	+	1	gi|63087746|emb|CAI93188.1| glycosyltransferase [Solanum lycopersicum]	506	73% identities in 151 aa
S_PBL_c11145	blastx	N_similarity	1	453	235	+	1	gi|63087752|emb|CAI93191.1| glycosyltransferase [Solanum tuberosum]	506	74% identities in 151 aa
S_PBL_c11146	blastx	N_similarity	153	782	376	+	3	gi|1351137|sp|P49039.1|SUS2_SOLTU RecName: Full=Sucrose synthase; AltName: Full=Sucrose-UDP glucosyltransferase; AltName: Full=SS65	805	88% identities in 210 aa
S_PBL_c11146	blastx	N_similarity	153	782	386	+	3	gi|157042755|gb|ABV02029.1| sucrose sythase [Nicotiana langsdorffii x Nicotiana sanderae]	805	90% identities in 210 aa
S_PBL_c11148	blastx	N_similarity	1	414	158	+	1	gi|147809369|emb|CAN64493.1| hypothetical protein [Vitis vinifera]	326	61% identities in 132 aa
S_PBL_c11148	blastx	N_similarity	7	414	156	+	1	gi|225470234|ref|XP_002262825.1| PREDICTED: hypothetical protein [Vitis vinifera]	251	61% identities in 133 aa
S_PBL_c11149	blastx	N_similarity	3	332	211	+	3	gi|729617|sp|Q03681.1|BIP1_TOBAC RecName: Full=Luminal-binding protein 1; Short=BiP 1; AltName: Full=78 kDa glucose-regulated protein homolog 1; AltName: Full=GRP 78-1	290	95% identities in 110 aa
S_PBL_c11149	blastx	N_similarity	3	332	212	+	3	gi|729618|sp|Q03682.1|BIP2_TOBAC RecName: Full=Luminal-binding protein 2; Short=BiP 2; AltName: Full=78 kDa glucose-regulated protein homolog 2; AltName: Full=GRP 78-2	292	96% identities in 110 aa
S_PBL_c1114	blastx	N_similarity	109	453	156	+	1	gi|224122900|ref|XP_002318944.1| predicted protein [Populus trichocarpa]	117	69% identities in 114 aa
S_PBL_c1114	blastx	N_similarity	157	453	156	+	1	gi|225450553|ref|XP_002281765.1| PREDICTED: hypothetical protein [Vitis vinifera]	108	76% identities in 99 aa
S_PBL_c11152	blastx	N_similarity	69	689	254	+	3	gi|225433389|ref|XP_002282998.1| PREDICTED: hypothetical protein [Vitis vinifera]	432	62% identities in 207 aa
S_PBL_c11152	blastx	N_similarity	87	659	236	+	3	gi|147866720|emb|CAN80510.1| hypothetical protein [Vitis vinifera]	459	63% identities in 191 aa
S_PBL_c11154	blastx	N_similarity	1	495	255	+	1	gi|157347579|emb|CAO18216.1| unnamed protein product [Vitis vinifera]	461	73% identities in 165 aa
S_PBL_c11154	blastx	N_similarity	1	495	255	+	1	gi|225440111|ref|XP_002282852.1| PREDICTED: hypothetical protein [Vitis vinifera]	474	73% identities in 165 aa
S_PBL_c11157	blastx	N_similarity	93	503	263	+	3	gi|217075254|gb|ACJ85987.1| unknown [Medicago truncatula]	137	94% identities in 137 aa
S_PBL_c11157	blastx	N_similarity	93	503	264	+	3	gi|223542604|gb|EEF44143.1| 40S ribosomal protein S24, putative [Ricinus communis]	137	94% identities in 137 aa
S_PBL_c11158	blastx	N_similarity	225	467	164	+	3	gi|58465454|gb|AAW78520.1| GDP dissociation inhibitor 1 [Lycopersicon chilense]	444	97% identities in 81 aa
S_PBL_c11158	blastx	N_similarity	225	467	164	+	3	gi|82623395|gb|ABB87112.1| GDP dissociation inhibitor 1-like [Solanum tuberosum]	444	97% identities in 81 aa
S_PBL_c11159	blastx	N_similarity	3	434	248	+	3	gi|224124374|ref|XP_002330007.1| global transcription factor group [Populus trichocarpa]	1065	81% identities in 145 aa
S_PBL_c11159	blastx	N_similarity	3	479	240	+	3	gi|147775767|emb|CAN64799.1| hypothetical protein [Vitis vinifera]	1019	73% identities in 157 aa
S_PBL_c1115	blastx	N_similarity	3	149	91	+	3	gi|223541527|gb|EEF43076.1| non-canonical ubiquitin conjugating enzyme, putative [Ricinus communis]	309	89% identities in 49 aa
S_PBL_c1115	blastx	N_similarity	3	149	93	+	3	gi|121489743|emb|CAK18843.1| ubiquitin conjugating enzyme precursor [Phillyrea latifolia]	167	91% identities in 49 aa
S_PBL_c11160	blastx	N_similarity	1	456	290	+	1	gi|223539053|gb|EEF40649.1| inositol or phosphatidylinositol kinase, putative [Ricinus communis]	3772	92% identities in 152 aa
S_PBL_c11160	blastx	N_similarity	1	456	294	+	1	gi|157354872|emb|CAO48218.1| unnamed protein product [Vitis vinifera]	3813	94% identities in 152 aa
S_PBL_c11161	blastx	N_similarity	2	478	272	+	2	gi|223534729|gb|EEF36421.1| conserved hypothetical protein [Ricinus communis]	728	86% identities in 159 aa
S_PBL_c11161	blastx	N_similarity	2	478	281	+	2	gi|224101889|ref|XP_002312461.1| predicted protein [Populus trichocarpa]	725	89% identities in 159 aa
S_PBL_c11163	blastx	N_similarity	1	129	80	+	1	gi|116047947|gb|ABJ53199.1| myosin XI-K [Nicotiana benthamiana]	1529	83% identities in 43 aa
S_PBL_c11163	blastx	N_similarity	1	129	80	+	1	gi|56201391|dbj|BAD72949.1| myosin XI [Nicotiana tabacum]	1529	83% identities in 43 aa
S_PBL_c11164	blastx	N_similarity	1	282	134	+	1	gi|5669650|gb|AAD46410.1|AF096260_1 ER66 protein [Lycopersicon esculentum]	558	73% identities in 92 aa
S_PBL_c11164	blastx	N_similarity	1	282	149	+	1	gi|11612392|gb|AAG39222.1|AF253511_1 anther ethylene-upregulated protein ER1 [Nicotiana tabacum]	672	77% identities in 94 aa
S_PBL_c11165	blastx	N_similarity	100	324	74	+	1	gi|1345933|sp|P49299.1|CYSZ_CUCMA RecName: Full=Citrate synthase, glyoxysomal; AltName: Full=GCS; Flags: Precursor	516	62% identities in 76 aa
S_PBL_c11166	blastx	N_similarity	67	420	164	+	1	gi|225440799|ref|XP_002276063.1| PREDICTED: hypothetical protein [Vitis vinifera]	133	67% identities in 119 aa
S_PBL_c11166	blastx	N_similarity	94	438	164	+	1	gi|224091949|ref|XP_002309412.1| predicted protein [Populus trichocarpa]	139	68% identities in 116 aa
S_PBL_c11167	blastx	N_similarity	3	452	275	+	3	gi|224060485|ref|XP_002300222.1| ammonium transporter [Populus trichocarpa]	458	84% identities in 150 aa
S_PBL_c11167	blastx	N_similarity	3	509	285	+	3	gi|223537874|gb|EEF39489.1| ammonium transporter, putative [Ricinus communis]	489	81% identities in 167 aa
S_PBL_c11168	blastx	N_similarity	125	595	202	+	2	gi|125603202|gb|EAZ42527.1| hypothetical protein OsJ_27093 [Oryza sativa Japonica Group]	166	64% identities in 162 aa
S_PBL_c11168	blastx	N_similarity	125	595	203	+	2	gi|125561331|gb|EAZ06779.1| hypothetical protein OsI_29023 [Oryza sativa Indica Group]	166	65% identities in 162 aa
S_PBL_c11169	blastx	N_similarity	110	508	205	+	2	gi|157336951|emb|CAO21297.1| unnamed protein product [Vitis vinifera]	418	78% identities in 136 aa
S_PBL_c11169	blastx	N_similarity	110	508	218	+	2	gi|1709798|sp|P54778.1|PRS6B_SOLTU RecName: Full=26S protease regulatory subunit 6B homolog	413	86% identities in 129 aa
S_PBL_c11170	blastx	N_similarity	295	522	153	+	1	gi|118484164|gb|ABK93964.1| unknown [Populus trichocarpa]	617	96% identities in 76 aa
S_PBL_c11170	blastx	N_similarity	295	522	153	+	1	gi|2499488|sp|Q41140.1|PFPA_RICCO RecName: Full=Pyrophosphate--fructose 6-phosphate 1-phosphotransferase subunit alpha; Short=PFP; AltName: Full=6-phosphofructokinase, pyrophosphate dependent; AltName: Full=Pyrophosphate-dependent 6-phosphofructose-1-kinase; AltName: Full=PPi-PFK	617	96% identities in 76 aa
S_PBL_c11171	blastx	N_similarity	217	474	106	+	1	gi|225424146|ref|XP_002283977.1| PREDICTED: hypothetical protein [Vitis vinifera]	340	61% identities in 89 aa
S_PBL_c11171	blastx	N_similarity	217	480	106	+	1	gi|115434224|ref|NP_001041870.1| Os01g0120700 [Oryza sativa (japonica cultivar-group)]	285	63% identities in 90 aa
S_PBL_c11172	blastx	N_similarity	49	138	52	+	1	gi|225463374|ref|XP_002272873.1| PREDICTED: hypothetical protein [Vitis vinifera]	133	86% identities in 30 aa
S_PBL_c11172	blastx	N_similarity	49	138	53	+	1	gi|223541169|gb|EEF42725.1| 60S ribosomal protein L32, putative [Ricinus communis]	133	90% identities in 30 aa
S_PBL_c11174	blastx	N_similarity	4	402	205	+	1	gi|224132122|ref|XP_002321261.1| hypothetical protein POPTRDRAFT_573245 [Populus trichocarpa]	212	70% identities in 133 aa
S_PBL_c11174	blastx	N_similarity	4	402	210	+	1	gi|223551064|gb|EEF52550.1| conserved hypothetical protein [Ricinus communis]	213	72% identities in 133 aa
S_PBL_c11178	blastx	N_similarity	2	250	117	+	2	gi|223527001|gb|EEF29194.1| phosphatidylinositol synthase, putative [Ricinus communis]	227	69% identities in 83 aa
S_PBL_c11178	blastx	N_similarity	2	250	128	+	2	gi|237687577|gb|ACR14818.1| phosphatidylinositol synthase [Solanum tuberosum]	223	72% identities in 83 aa
S_PBL_c1117	blastx	N_similarity	1	306	124	+	1	gi|57012880|sp|Q9SXS8.1|ERF3_TOBAC RecName: Full=Ethylene-responsive transcription factor 3; AltName: Full=Ethylene-responsive element-binding factor 3 homolog; AltName: Full=Ethylene-responsive element-binding factor 5; Short=EREBP-5; AltName: Full=NtERF5	225	64% identities in 102 aa
S_PBL_c11180	blastx	N_similarity	99	467	195	+	3	gi|197690586|emb|CAQ58420.1| sucrose transporter [Nicotiana tabacum]	509	77% identities in 116 aa
S_PBL_c11180	blastx	N_similarity	99	488	198	+	3	gi|93277266|gb|ABF06450.1| putative sucrose transport protein SUT1 [Nicotiana langsdorffii x Nicotiana sanderae]	186	74% identities in 123 aa
S_PBL_c11182	blastx	N_similarity	233	742	232	+	2	gi|223528740|gb|EEF30750.1| conserved hypothetical protein [Ricinus communis]	189	66% identities in 181 aa
S_PBL_c11182	blastx	N_similarity	236	742	237	+	2	gi|225423987|ref|XP_002282662.1| PREDICTED: hypothetical protein [Vitis vinifera]	174	68% identities in 169 aa
S_PBL_c11183	blastx	N_similarity	2	454	262	+	2	gi|224065032|ref|XP_002301639.1| predicted protein [Populus trichocarpa]	217	84% identities in 151 aa
S_PBL_c11183	blastx	N_similarity	2	457	266	+	2	gi|623584|gb|AAA74116.1| putative [Nicotiana tabacum]	209	86% identities in 152 aa
S_PBL_c11184	blastx	N_similarity	13	291	170	+	1	gi|226494979|ref|NP_001141541.1| hypothetical protein LOC100273655 [Zea mays]	258	83% identities in 93 aa
S_PBL_c11184	blastx	N_similarity	4	291	174	+	1	gi|225463125|ref|XP_002265496.1| PREDICTED: hypothetical protein [Vitis vinifera]	257	85% identities in 96 aa
S_PBL_c11186	blastx	N_similarity	2	607	394	+	2	gi|95020352|gb|AAY78952.3| cellulose synthase CesA1 [Boehmeria nivea]	938	92% identities in 202 aa
S_PBL_c11186	blastx	N_similarity	2	607	398	+	2	gi|37725361|gb|AAO25536.1| cellulose synthase [Populus tremuloides]	1083	93% identities in 202 aa
S_PBL_c11187	blastx	N_similarity	121	795	342	+	1	gi|18149189|dbj|BAB83610.1| 6b-interacting protein 1 [Nicotiana tabacum]	318	74% identities in 230 aa
S_PBL_c11189	blastx	N_similarity	1	567	309	+	1	gi|157358026|emb|CAO65064.1| unnamed protein product [Vitis vinifera]	485	82% identities in 188 aa
S_PBL_c11189	blastx	N_similarity	1	567	309	+	1	gi|225453040|ref|XP_002265238.1| PREDICTED: hypothetical protein [Vitis vinifera]	483	82% identities in 188 aa
S_PBL_c1118	blastx	N_similarity	690	1856	586	+	3	gi|115454937|ref|NP_001051069.1| Os03g0713000 [Oryza sativa (japonica cultivar-group)]	602	74% identities in 389 aa
S_PBL_c1118	blastx	N_similarity	690	1859	600	+	3	gi|116733975|gb|ABK20067.1| chloroplast threonine deaminase 1 precursor [Solanum lycopersicum]	606	75% identities in 390 aa
S_PBL_c11190	blastx	N_similarity	163	438	137	+	1	gi|147797635|emb|CAN71941.1| hypothetical protein [Vitis vinifera]	377	76% identities in 94 aa
S_PBL_c11190	blastx	N_similarity	163	438	137	+	1	gi|157329188|emb|CAO24798.1| unnamed protein product [Vitis vinifera]	604	76% identities in 94 aa
S_PBL_c11191	blastx	N_similarity	11	346	167	+	2	gi|170282492|gb|ACB12194.1| PHO2 [Nicotiana benthamiana]	921	71% identities in 111 aa
S_PBL_c11191	blastx	N_similarity	41	340	149	+	2	gi|157332536|emb|CAO70816.1| unnamed protein product [Vitis vinifera]	820	69% identities in 101 aa
S_PBL_c11192	blastx	N_similarity	12	371	174	+	3	gi|225433707|ref|XP_002268048.1| PREDICTED: hypothetical protein [Vitis vinifera]	1034	69% identities in 123 aa
S_PBL_c11192	blastx	N_similarity	9	365	184	+	3	gi|223532844|gb|EEF34618.1| Importin-7, putative [Ricinus communis]	1032	72% identities in 121 aa
S_PBL_c11194	blastx	N_similarity	134	349	102	+	2	gi|40253393|dbj|BAD05323.1| hypothetical protein [Oryza sativa Japonica Group]	128	66% identities in 72 aa
S_PBL_c11194	blastx	N_similarity	134	349	104	+	2	gi|218200653|gb|EEC83080.1| hypothetical protein OsI_28205 [Oryza sativa Indica Group]	94	68% identities in 72 aa
S_PBL_c11195	blastx	N_similarity	111	656	238	+	3	gi|223536999|gb|EEF38635.1| ATP-dependent transporter, putative [Ricinus communis]	600	69% identities in 180 aa
S_PBL_c11195	blastx	N_similarity	114	656	244	+	3	gi|224106822|ref|XP_002314297.1| ABC transporter family protein [Populus trichocarpa]	599	73% identities in 178 aa
S_PBL_c11196	blastx	N_similarity	2	322	195	+	2	gi|189309489|gb|ACD87446.1| 3-hydroxy-3-methylglutaryl-CoA synthase [Camptotheca acuminata]	471	85% identities in 107 aa
S_PBL_c11196	blastx	N_similarity	2	352	198	+	2	gi|157042747|gb|ABV02025.1| HMG-CoA synthase [Nicotiana langsdorffii x Nicotiana sanderae]	462	79% identities in 117 aa
S_PBL_c11197	blastx	N_similarity	10	444	154	+	1	gi|2764992|emb|CAA69901.1| plasma membrane polypeptide [Nicotiana tabacum]	215	62% identities in 147 aa
S_PBL_c11197	blastx	N_similarity	10	444	155	+	1	gi|7801129|emb|CAB91552.1| DREPP2 protein [Nicotiana tabacum]	215	62% identities in 147 aa
S_PBL_c11198	blastx	N_similarity	210	455	115	+	3	gi|223543879|gb|EEF45405.1| endo-1,3-1,4-beta-d-glucanase, putative [Ricinus communis]	239	62% identities in 82 aa
S_PBL_c11198	blastx	N_similarity	210	455	117	+	3	gi|223543880|gb|EEF45406.1| endo-1,3-1,4-beta-d-glucanase, putative [Ricinus communis]	239	65% identities in 82 aa
S_PBL_c11199	blastx	N_similarity	2	217	111	+	2	gi|8894548|emb|CAB95829.1| hypothetical protein [Cicer arietinum]	482	72% identities in 72 aa
S_PBL_c11199	blastx	N_similarity	2	217	112	+	2	gi|223539014|gb|EEF40611.1| Patellin-3, putative [Ricinus communis]	627	68% identities in 72 aa
S_PBL_c1119	blastx	N_similarity	265	927	357	+	1	gi|76803801|gb|ABA55805.1| delta-8 sphingolipid desaturase [Crepis alpina]	469	72% identities in 221 aa
S_PBL_c1119	blastx	N_similarity	289	981	367	+	1	gi|1040729|emb|CAA60621.1| delta-8 sphingolipid desaturase [Helianthus annuus]	458	70% identities in 231 aa
S_PBL_c111	blastx	N_similarity	536	1423	441	+	2	gi|147770675|emb|CAN62485.1| hypothetical protein [Vitis vinifera]	657	75% identities in 295 aa
S_PBL_c111	blastx	N_similarity	536	1423	441	+	2	gi|225456309|ref|XP_002279988.1| PREDICTED: hypothetical protein [Vitis vinifera]	657	75% identities in 295 aa
S_PBL_c11200	blastx	N_similarity	34	819	365	+	1	gi|223544118|gb|EEF45643.1| Ran GTPase binding protein, putative [Ricinus communis]	393	68% identities in 264 aa
S_PBL_c11200	blastx	N_similarity	34	822	374	+	1	gi|225451993|ref|XP_002283479.1| PREDICTED: hypothetical protein [Vitis vinifera]	395	70% identities in 263 aa
S_PBL_c11202	blastx	N_similarity	3	371	260	+	3	gi|145049570|gb|ABP35520.1| tonoplast intrinsic protein [Ipomoea batatas]	251	100% identities in 123 aa
S_PBL_c11202	blastx	N_similarity	6	371	222	+	3	gi|60498697|dbj|BAD90703.1| tonoplast intrinsic protein 1;2 [Mimosa pudica]	252	87% identities in 123 aa
S_PBL_c11203	blastx	N_similarity	3	506	276	+	3	gi|225452480|ref|XP_002278629.1| PREDICTED: hypothetical protein [Vitis vinifera]	467	80% identities in 167 aa
S_PBL_c11203	blastx	N_similarity	9	503	273	+	3	gi|224103039|ref|XP_002312899.1| predicted protein [Populus trichocarpa]	477	80% identities in 167 aa
S_PBL_c11205	blastx	N_similarity	15	593	319	+	3	gi|225451617|ref|XP_002276364.1| PREDICTED: hypothetical protein [Vitis vinifera]	204	80% identities in 194 aa
S_PBL_c11205	blastx	N_similarity	30	587	327	+	3	gi|76573299|gb|ABA46754.1| unknown [Solanum tuberosum]	203	86% identities in 186 aa
S_PBL_c11206	blastx	N_similarity	19	258	155	+	1	gi|224091371|ref|XP_002309236.1| predicted protein [Populus trichocarpa]	469	88% identities in 80 aa
S_PBL_c11206	blastx	N_similarity	19	258	157	+	1	gi|157342694|emb|CAO65406.1| unnamed protein product [Vitis vinifera]	221	91% identities in 80 aa
S_PBL_c11207	blastx	N_similarity	11	466	263	+	2	gi|225459268|ref|XP_002285779.1| PREDICTED: hypothetical protein [Vitis vinifera]	474	75% identities in 152 aa
S_PBL_c11207	blastx	N_similarity	11	466	265	+	2	gi|209954703|dbj|BAG80542.1| glycosyltransferase [Lycium barbarum]	484	75% identities in 152 aa
S_PBL_c11208	blastx	N_similarity	4	321	181	+	1	gi|147787269|emb|CAN62571.1| hypothetical protein [Vitis vinifera]	266	90% identities in 105 aa
S_PBL_c11208	blastx	N_similarity	4	321	181	+	1	gi|157354207|emb|CAO46788.1| unnamed protein product [Vitis vinifera]	115	90% identities in 105 aa
S_PBL_c1120	blastx	N_similarity	65	490	239	+	2	gi|89258491|gb|ABD65459.1| putative ribosomal protein L28 [Gossypium hirsutum]	150	84% identities in 143 aa
S_PBL_c1120	blastx	N_similarity	65	490	242	+	2	gi|76573317|gb|ABA46763.1| unknown [Solanum tuberosum]	143	87% identities in 143 aa
S_PBL_c11210	blastx	N_similarity	106	552	298	+	1	gi|15229784|ref|NP_189967.1| CAM7 (CALMODULIN 7); calcium ion binding [Arabidopsis thaliana]	149	100% identities in 149 aa
S_PBL_c11210	blastx	N_similarity	106	594	301	+	1	gi|212722842|ref|NP_001131288.1| hypothetical protein LOC100192601 [Zea mays]	402	92% identities in 163 aa
S_PBL_c11211	blastx	N_similarity	24	251	123	+	3	gi|147775392|emb|CAN73683.1| hypothetical protein [Vitis vinifera]	356	68% identities in 76 aa
S_PBL_c11211	blastx	N_similarity	24	251	131	+	3	gi|224079910|ref|XP_002305969.1| hypothetical protein POPTRDRAFT_1076074 [Populus trichocarpa]	441	71% identities in 76 aa
S_PBL_c11212	blastx	N_similarity	2	382	238	+	2	gi|19913109|emb|CAC84547.1| dicarboxylate/tricarboxylate carrier [Nicotiana tabacum]	300	92% identities in 127 aa
S_PBL_c11212	blastx	N_similarity	2	382	247	+	2	gi|51512147|gb|AAU05318.1| putative dicarboxylate/tricarboxylate carrier [Helianthus tuberosus]	223	96% identities in 127 aa
S_PBL_c11213	blastx	N_similarity	2	214	140	+	2	gi|82470783|gb|ABB77428.1| cullin 1-like protein C [Petunia inflata]	742	95% identities in 71 aa
S_PBL_c11213	blastx	N_similarity	2	214	141	+	2	gi|34481803|emb|CAC87837.1| cullin 1C [Nicotiana tabacum]	447	97% identities in 71 aa
S_PBL_c11214	blastx	N_similarity	3	506	307	+	3	gi|147821844|emb|CAN72598.1| hypothetical protein [Vitis vinifera]	370	86% identities in 168 aa
S_PBL_c11214	blastx	N_similarity	3	506	307	+	3	gi|225431984|ref|XP_002273100.1| PREDICTED: hypothetical protein [Vitis vinifera]	370	86% identities in 168 aa
S_PBL_c11215	blastx	N_similarity	285	470	95	+	3	gi|147806138|emb|CAN70007.1| hypothetical protein [Vitis vinifera]	394	80% identities in 62 aa
S_PBL_c11215	blastx	N_similarity	285	470	95	+	3	gi|157344981|emb|CAO71709.1| unnamed protein product [Vitis vinifera]	402	80% identities in 62 aa
S_PBL_c11218	blastx	N_similarity	288	383	50	+	3	gi|194702068|gb|ACF85118.1| unknown [Zea mays]	193	75% identities in 32 aa
S_PBL_c11218	blastx	N_similarity	288	383	55	+	3	gi|37783267|gb|AAP42502.1| peroxiredoxin [Ipomoea batatas]	193	81% identities in 32 aa
S_PBL_c11219	blastx	N_similarity	127	480	161	+	1	gi|225456335|ref|XP_002280125.1| PREDICTED: hypothetical protein [Vitis vinifera]	361	67% identities in 117 aa
S_PBL_c11219	blastx	N_similarity	181	513	153	+	1	gi|157343796|emb|CAO68302.1| unnamed protein product [Vitis vinifera]	329	68% identities in 105 aa
S_PBL_c1121	blastx	N_similarity	2	166	94	+	2	gi|147791996|emb|CAN77505.1| hypothetical protein [Vitis vinifera]	350	81% identities in 55 aa
S_PBL_c1121	blastx	N_similarity	2	166	94	+	2	gi|147864926|emb|CAN81538.1| hypothetical protein [Vitis vinifera]	336	81% identities in 55 aa
S_PBL_c11220	blastx	N_similarity	4	498	258	+	1	gi|223540571|gb|EEF42138.1| Aldehyde dehydrogenase, putative [Ricinus communis]	495	74% identities in 165 aa
S_PBL_c11220	blastx	N_similarity	4	501	252	+	1	gi|225459593|ref|XP_002285866.1| PREDICTED: hypothetical protein [Vitis vinifera]	488	72% identities in 166 aa
S_PBL_c11222	blastx	N_similarity	6	314	174	+	3	gi|224068785|ref|XP_002326199.1| predicted protein [Populus trichocarpa]	496	81% identities in 103 aa
S_PBL_c11222	blastx	N_similarity	6	314	177	+	3	gi|223529863|gb|EEF31794.1| diphteria toxin resistance protein 2, dph2, putative [Ricinus communis]	499	82% identities in 103 aa
S_PBL_c11226	blastx	N_similarity	13	180	89	+	1	gi|223536879|gb|EEF38517.1| catalytic, putative [Ricinus communis]	382	71% identities in 55 aa
S_PBL_c11226	blastx	N_similarity	183	326	84	+	3	gi|223536879|gb|EEF38517.1| catalytic, putative [Ricinus communis]	382	72% identities in 48 aa
S_PBL_c11228	blastx	N_similarity	16	417	201	+	1	gi|224055015|ref|XP_002298402.1| predicted protein [Populus trichocarpa]	221	69% identities in 134 aa
S_PBL_c11228	blastx	N_similarity	16	417	205	+	1	gi|224106179|ref|XP_002314074.1| predicted protein [Populus trichocarpa]	220	70% identities in 134 aa
S_PBL_c11229	blastx	N_similarity	3	404	223	+	3	gi|223540760|gb|EEF42320.1| 60S ribosomal protein L13, putative [Ricinus communis]	207	82% identities in 134 aa
S_PBL_c11229	blastx	N_similarity	3	404	226	+	3	gi|223531254|gb|EEF33097.1| 60S ribosomal protein L13, putative [Ricinus communis]	207	83% identities in 134 aa
S_PBL_c1122	blastx	N_similarity	12	233	127	+	3	gi|15230193|ref|NP_188509.1| unknown protein [Arabidopsis thaliana]	300	84% identities in 76 aa
S_PBL_c1122	blastx	N_similarity	15	233	126	+	3	gi|225431591|ref|XP_002282621.1| PREDICTED: hypothetical protein [Vitis vinifera]	298	86% identities in 76 aa
S_PBL_c11230	blastx	N_similarity	183	641	230	+	3	gi|225460732|ref|XP_002267868.1| PREDICTED: hypothetical protein [Vitis vinifera]	571	74% identities in 155 aa
S_PBL_c11230	blastx	N_similarity	183	641	236	+	3	gi|224146396|ref|XP_002325992.1| predicted protein [Populus trichocarpa]	584	72% identities in 153 aa
S_PBL_c11233	blastx	N_similarity	1	747	397	+	1	gi|150036254|gb|ABR67417.1| ATP/GTP/Ca++ binding protein [Cucumis melo]	647	76% identities in 249 aa
S_PBL_c11233	blastx	N_similarity	1	747	398	+	1	gi|225450975|ref|XP_002284757.1| PREDICTED: hypothetical protein [Vitis vinifera]	647	78% identities in 249 aa
S_PBL_c11234	blastx	N_similarity	3	533	231	+	3	gi|147857934|emb|CAN80389.1| hypothetical protein [Vitis vinifera]	244	65% identities in 172 aa
S_PBL_c11234	blastx	N_similarity	3	533	236	+	3	gi|224129896|ref|XP_002328830.1| predicted protein [Populus trichocarpa]	627	65% identities in 173 aa
S_PBL_c11235	blastx	N_similarity	24	764	348	+	3	gi|27463709|gb|AAO15916.1| neutral leucine aminopeptidase preprotein; preLAP-N; metallo-exopeptidase; leucyl aminopeptidase; LAP [Lycopersicon esculentum]	577	73% identities in 247 aa
S_PBL_c11235	blastx	N_similarity	48	764	346	+	3	gi|2492530|sp|Q42876.1|AMPL2_SOLLC RecName: Full=Leucine aminopeptidase 2, chloroplastic; AltName: Full=Leucyl aminopeptidase 2; Short=LAP 2; AltName: Full=Proline aminopeptidase 2; AltName: Full=Prolyl aminopeptidase 2; Flags: Precursor	569	75% identities in 239 aa
S_PBL_c11236	blastx	N_similarity	16	366	226	+	1	gi|224121310|ref|XP_002330795.1| predicted protein [Populus trichocarpa]	949	92% identities in 117 aa
S_PBL_c11236	blastx	N_similarity	16	366	231	+	1	gi|223545287|gb|EEF46792.1| Coatomer subunit beta, putative [Ricinus communis]	819	95% identities in 117 aa
S_PBL_c11237	blastx	N_similarity	371	511	71	+	2	gi|18399468|ref|NP_565484.1| protein binding / protein transporter/ structural molecule [Arabidopsis thaliana]	338	68% identities in 47 aa
S_PBL_c11237	blastx	N_similarity	371	511	71	+	2	gi|21536711|gb|AAM61043.1| unknown [Arabidopsis thaliana]	338	68% identities in 47 aa
S_PBL_c11239	blastx	N_similarity	123	425	186	+	3	gi|225430514|ref|XP_002285565.1| PREDICTED: hypothetical protein [Vitis vinifera]	102	86% identities in 101 aa
S_PBL_c11239	blastx	N_similarity	123	428	186	+	3	gi|116784552|gb|ABK23389.1| unknown [Picea sitchensis]	103	84% identities in 102 aa
S_PBL_c1123	blastx	N_similarity	91	1377	683	+	1	gi|15240523|ref|NP_199774.1| AAP6 (AMINO ACID PERMEASE 6); amino acid transmembrane transporter [Arabidopsis thaliana]	481	76% identities in 434 aa
S_PBL_c1123	blastx	N_similarity	91	1377	722	+	1	gi|24370975|emb|CAA70968.2| amino acid transporter [Solanum tuberosum]	469	81% identities in 430 aa
S_PBL_c11242	blastx	N_similarity	17	430	173	+	2	gi|33331578|gb|AAQ10954.1| zinc finger protein [Capsicum annuum]	261	62% identities in 147 aa
S_PBL_c11242	blastx	N_similarity	2	424	180	+	2	gi|55734108|emb|CAF74935.1| zinc finger DNA-binding protein [Catharanthus roseus]	259	65% identities in 145 aa
S_PBL_c11246	blastx	N_similarity	55	414	226	+	1	gi|2213425|emb|CAB09799.1| hypothetical protein [Citrus x paradisi]	291	87% identities in 120 aa
S_PBL_c11246	blastx	N_similarity	55	414	240	+	1	gi|225444485|ref|XP_002273346.1| PREDICTED: hypothetical protein [Vitis vinifera]	292	91% identities in 120 aa
S_PBL_c11248	blastx	N_similarity	11	391	235	+	2	gi|157342937|emb|CAO65649.1| unnamed protein product [Vitis vinifera]	144	94% identities in 127 aa
S_PBL_c11248	blastx	N_similarity	8	391	236	+	2	gi|225449319|ref|XP_002281586.1| PREDICTED: hypothetical protein [Vitis vinifera]	128	94% identities in 128 aa
S_PBL_c11249	blastx	N_similarity	3	242	123	+	3	gi|225456743|ref|XP_002275632.1| PREDICTED: hypothetical protein [Vitis vinifera]	268	65% identities in 85 aa
S_PBL_c11249	blastx	N_similarity	3	242	127	+	3	gi|225452785|ref|XP_002283325.1| PREDICTED: hypothetical protein [Vitis vinifera]	255	77% identities in 78 aa
S_PBL_c1124	blastx	N_similarity	801	1877	426	+	3	gi|225452094|ref|XP_002280747.1| PREDICTED: hypothetical protein [Vitis vinifera]	858	60% identities in 366 aa
S_PBL_c11251	blastx	N_similarity	341	481	98	+	2	gi|145334873|ref|NP_001078782.1| permease, putative [Arabidopsis thaliana]	476	91% identities in 48 aa
S_PBL_c11251	blastx	N_similarity	341	481	98	+	2	gi|15241994|ref|NP_201094.1| permease, putative [Arabidopsis thaliana]	532	91% identities in 48 aa
S_PBL_c11254	blastx	N_similarity	1	576	223	+	1	gi|147791077|emb|CAN68018.1| hypothetical protein [Vitis vinifera]	674	65% identities in 188 aa
S_PBL_c11254	blastx	N_similarity	1	576	223	+	1	gi|225448453|ref|XP_002269430.1| PREDICTED: hypothetical protein [Vitis vinifera]	689	65% identities in 188 aa
S_PBL_c11258	blastx	N_similarity	2	637	223	+	2	gi|225438617|ref|XP_002276726.1| PREDICTED: hypothetical protein [Vitis vinifera]	524	60% identities in 204 aa
S_PBL_c11259	blastx	N_similarity	113	511	162	+	2	gi|147773214|emb|CAN60480.1| hypothetical protein [Vitis vinifera]	350	60% identities in 134 aa
S_PBL_c11259	blastx	N_similarity	128	463	189	+	2	gi|171854665|dbj|BAG16522.1| putative MATE family transporter [Capsicum chinense]	485	82% identities in 112 aa
S_PBL_c11260	blastx	N_similarity	10	189	88	+	1	gi|224138828|ref|XP_002326700.1| predicted protein [Populus trichocarpa]	320	65% identities in 60 aa
S_PBL_c11260	blastx	N_similarity	7	189	79	+	1	gi|223527387|gb|EEF29528.1| nucleic acid binding protein, putative [Ricinus communis]	321	68% identities in 59 aa
S_PBL_c11261	blastx	N_similarity	251	430	122	+	2	gi|58465454|gb|AAW78520.1| GDP dissociation inhibitor 1 [Lycopersicon chilense]	444	96% identities in 60 aa
S_PBL_c11261	blastx	N_similarity	251	430	122	+	2	gi|82623395|gb|ABB87112.1| GDP dissociation inhibitor 1-like [Solanum tuberosum]	444	96% identities in 60 aa
S_PBL_c11262	blastx	N_similarity	13	474	276	+	1	gi|15242148|ref|NP_200558.1| transferase, transferring glycosyl groups [Arabidopsis thaliana]	318	75% identities in 154 aa
S_PBL_c11262	blastx	N_similarity	13	474	276	+	1	gi|21537037|gb|AAM61378.1| unknown [Arabidopsis thaliana]	318	75% identities in 154 aa
S_PBL_c11264	blastx	N_similarity	3	599	339	+	3	gi|226530349|ref|NP_001149923.1| developmentally-regulated GTP-binding protein 2 [Zea mays]	399	81% identities in 199 aa
S_PBL_c11264	blastx	N_similarity	3	599	344	+	3	gi|115463395|ref|NP_001055297.1| Os05g0357600 [Oryza sativa (japonica cultivar-group)]	399	82% identities in 199 aa
S_PBL_c11265	blastx	N_similarity	1	312	147	+	1	gi|223544435|gb|EEF45956.1| protein phosphatase 2a, regulatory subunit, putative [Ricinus communis]	498	67% identities in 104 aa
S_PBL_c11265	blastx	N_similarity	1	312	148	+	1	gi|225430087|ref|XP_002284526.1| PREDICTED: hypothetical protein [Vitis vinifera]	492	65% identities in 104 aa
S_PBL_c11266	blastx	N_similarity	2	310	127	+	2	gi|157351398|emb|CAO41585.1| unnamed protein product [Vitis vinifera]	706	62% identities in 101 aa
S_PBL_c11266	blastx	N_similarity	2	310	127	+	2	gi|225448837|ref|XP_002282491.1| PREDICTED: hypothetical protein [Vitis vinifera]	681	62% identities in 101 aa
S_PBL_c11268	blastx	N_similarity	1	462	256	+	1	gi|223540414|gb|EEF41983.1| conserved hypothetical protein [Ricinus communis]	266	74% identities in 154 aa
S_PBL_c11268	blastx	N_similarity	1	462	260	+	1	gi|225446785|ref|XP_002283175.1| PREDICTED: hypothetical protein [Vitis vinifera]	267	76% identities in 154 aa
S_PBL_c1126	blastx	N_similarity	80	364	98	+	2	gi|157339515|emb|CAO44056.1| unnamed protein product [Vitis vinifera]	98	60% identities in 98 aa
S_PBL_c11270	blastx	N_similarity	1	594	383	+	1	gi|225465764|ref|XP_002266630.1| PREDICTED: hypothetical protein [Vitis vinifera]	388	92% identities in 198 aa
S_PBL_c11270	blastx	N_similarity	1	594	384	+	1	gi|85718018|gb|ABC75032.1| UDP-apiose/xylose synthase [Solanum tuberosum]	386	93% identities in 198 aa
S_PBL_c11271	blastx	N_similarity	99	368	115	+	3	gi|223534922|gb|EEF36608.1| conserved hypothetical protein [Ricinus communis]	90	63% identities in 90 aa
S_PBL_c11271	blastx	N_similarity	99	368	115	+	3	gi|223534925|gb|EEF36611.1| conserved hypothetical protein [Ricinus communis]	91	64% identities in 91 aa
S_PBL_c11272	blastx	N_similarity	3	221	161	+	3	gi|110346762|dbj|BAE97716.1| JA-domain [Ipomoea batatas]	144	98% identities in 74 aa
S_PBL_c11274	blastx	N_similarity	5	319	181	+	2	gi|223550803|gb|EEF52289.1| cation-transporting atpase plant, putative [Ricinus communis]	916	80% identities in 105 aa
S_PBL_c11274	blastx	N_similarity	5	322	175	+	2	gi|11066056|gb|AAG28436.1|AF195029_1 plasma membrane Ca2+-ATPase [Glycine max]	1019	78% identities in 106 aa
S_PBL_c11276	blastx	N_similarity	1	540	267	+	1	gi|224108155|ref|XP_002314740.1| predicted protein [Populus trichocarpa]	338	72% identities in 180 aa
S_PBL_c11276	blastx	N_similarity	1	540	269	+	1	gi|223542182|gb|EEF43726.1| conserved hypothetical protein [Ricinus communis]	331	73% identities in 180 aa
S_PBL_c11277	blastx	N_similarity	2	328	206	+	2	gi|224129414|ref|XP_002328711.1| predicted protein [Populus trichocarpa]	587	88% identities in 109 aa
S_PBL_c11277	blastx	N_similarity	2	328	208	+	2	gi|223531759|gb|EEF33579.1| dead box ATP-dependent RNA helicase, putative [Ricinus communis]	500	89% identities in 109 aa
S_PBL_c1127	blastx	N_similarity	107	691	243	+	2	gi|225456868|ref|XP_002279861.1| PREDICTED: hypothetical protein [Vitis vinifera]	201	62% identities in 193 aa
S_PBL_c1127	blastx	N_similarity	107	700	268	+	2	gi|20149062|gb|AAM12786.1| unknown [Capsicum annuum]	202	63% identities in 195 aa
S_PBL_c11281	blastx	N_similarity	3	767	442	+	3	gi|157350669|emb|CAO40760.1| unnamed protein product [Vitis vinifera]	621	88% identities in 256 aa
S_PBL_c11281	blastx	N_similarity	3	767	446	+	3	gi|223545880|gb|EEF47383.1| glucosamine-fructose-6-phosphate aminotransferase, putative [Ricinus communis]	692	88% identities in 256 aa
S_PBL_c11282	blastx	N_similarity	3	350	126	+	3	gi|157348749|emb|CAO23641.1| unnamed protein product [Vitis vinifera]	933	62% identities in 113 aa
S_PBL_c11282	blastx	N_similarity	3	350	127	+	3	gi|147778755|emb|CAN73699.1| hypothetical protein [Vitis vinifera]	1599	62% identities in 113 aa
S_PBL_c11283	blastx	N_similarity	24	635	401	+	3	gi|6094014|sp|O82528.1|RL15_PETHY RecName: Full=60S ribosomal protein L15	204	94% identities in 204 aa
S_PBL_c11283	blastx	N_similarity	24	635	403	+	3	gi|224063657|ref|XP_002301250.1| predicted protein [Populus trichocarpa]	204	94% identities in 204 aa
S_PBL_c11287	blastx	N_similarity	3	512	275	+	3	gi|225456323|ref|XP_002283797.1| PREDICTED: hypothetical protein isoform 1 [Vitis vinifera]	427	80% identities in 171 aa
S_PBL_c11287	blastx	N_similarity	3	512	275	+	3	gi|225456325|ref|XP_002283800.1| PREDICTED: hypothetical protein isoform 2 [Vitis vinifera]	441	80% identities in 171 aa
S_PBL_c1128	blastx	N_similarity	2	508	259	+	2	gi|147795873|emb|CAN74227.1| hypothetical protein [Vitis vinifera]	448	72% identities in 169 aa
S_PBL_c1128	blastx	N_similarity	8	526	277	+	2	gi|209954711|dbj|BAG80546.1| UDP-glucose:glucosyltransferase [Lycium barbarum]	493	77% identities in 172 aa
S_PBL_c11290	blastx	N_similarity	1	603	227	+	1	gi|225464569|ref|XP_002273424.1| PREDICTED: hypothetical protein isoform 3 [Vitis vinifera]	212	60% identities in 201 aa
S_PBL_c11291	blastx	N_similarity	3	539	238	+	3	gi|224062247|ref|XP_002300803.1| predicted protein [Populus trichocarpa]	588	64% identities in 178 aa
S_PBL_c11291	blastx	N_similarity	3	539	239	+	3	gi|224085583|ref|XP_002307626.1| predicted protein [Populus trichocarpa]	588	64% identities in 178 aa
S_PBL_c11293	blastx	N_similarity	78	443	192	+	3	gi|224135487|ref|XP_002327230.1| predicted protein [Populus trichocarpa]	158	72% identities in 122 aa
S_PBL_c11293	blastx	N_similarity	78	443	201	+	3	gi|223533850|gb|EEF35581.1| conserved hypothetical protein [Ricinus communis]	163	77% identities in 122 aa
S_PBL_c11294	blastx	N_similarity	639	872	105	+	3	gi|30680871|ref|NP_187558.2| unknown protein [Arabidopsis thaliana]	464	66% identities in 76 aa
S_PBL_c11294	blastx	N_similarity	639	872	105	+	3	gi|30680880|ref|NP_850546.1| unknown protein [Arabidopsis thaliana]	437	66% identities in 76 aa
S_PBL_c11295	blastx	N_similarity	46	327	174	+	1	gi|115441855|ref|NP_001045207.1| Os01g0918300 [Oryza sativa (japonica cultivar-group)]	100	90% identities in 95 aa
S_PBL_c11295	blastx	N_similarity	61	354	170	+	1	gi|224064886|ref|XP_002301600.1| predicted protein [Populus trichocarpa]	105	86% identities in 96 aa
S_PBL_c11296	blastx	N_similarity	3	494	320	+	3	gi|2290400|gb|AAB65144.1| stearoyl-ACP desaturase [Helianthus annuus]	396	94% identities in 164 aa
S_PBL_c11296	blastx	N_similarity	3	494	322	+	3	gi|156122762|gb|ABU50334.1| stearoyl-ACP desaturase [Vernicia montana]	396	95% identities in 164 aa
S_PBL_c11297	blastx	N_similarity	2	220	101	+	2	gi|147771926|emb|CAN66762.1| hypothetical protein [Vitis vinifera]	591	64% identities in 73 aa
S_PBL_c11297	blastx	N_similarity	2	220	101	+	2	gi|157336596|emb|CAO71281.1| unnamed protein product [Vitis vinifera]	648	64% identities in 73 aa
S_PBL_c11298	blastx	N_similarity	156	542	257	+	3	gi|147801856|emb|CAN63813.1| hypothetical protein [Vitis vinifera]	465	95% identities in 129 aa
S_PBL_c11298	blastx	N_similarity	156	542	257	+	3	gi|225465708|ref|XP_002273799.1| PREDICTED: hypothetical protein [Vitis vinifera]	464	95% identities in 129 aa
S_PBL_c11299	blastx	N_similarity	1	198	101	+	1	gi|225428745|ref|XP_002285039.1| PREDICTED: hypothetical protein [Vitis vinifera]	344	72% identities in 66 aa
S_PBL_c11299	blastx	N_similarity	1	231	103	+	1	gi|223542178|gb|EEF43722.1| conserved hypothetical protein [Ricinus communis]	368	63% identities in 79 aa
S_PBL_c112	blastx	N_similarity	192	2606	1458	+	3	gi|6573119|gb|AAF17557.1|AF201661_1 phospholipase D alpha [Lycopersicon esculentum]	809	85% identities in 804 aa
S_PBL_c112	blastx	N_similarity	192	2606	1462	+	3	gi|13111655|gb|AAG45485.1| phospholipase PLDa1 [Lycopersicon esculentum]	809	85% identities in 804 aa
S_PBL_c11300	blastx	N_similarity	3	455	220	+	3	gi|224054320|ref|XP_002298201.1| predicted protein [Populus trichocarpa]	839	70% identities in 151 aa
S_PBL_c11300	blastx	N_similarity	3	455	223	+	3	gi|223528898|gb|EEF30896.1| Potassium transporter, putative [Ricinus communis]	860	72% identities in 151 aa
S_PBL_c11301	blastx	N_similarity	2	286	189	+	2	gi|157340822|emb|CAO47627.1| unnamed protein product [Vitis vinifera]	108	90% identities in 95 aa
S_PBL_c11301	blastx	N_similarity	2	286	189	+	2	gi|225428481|ref|XP_002284271.1| PREDICTED: hypothetical protein [Vitis vinifera]	146	90% identities in 95 aa
S_PBL_c11304	blastx	N_similarity	112	360	156	+	1	gi|56475230|gb|AAV91896.1| ADP-glucose pyrophosphorylase [Gossypium arboreum]	102	87% identities in 83 aa
S_PBL_c11304	blastx	N_similarity	112	360	156	+	1	gi|56475232|gb|AAV91897.1| ADP-glucose pyrophosphorylase [Gossypium bickii]	102	87% identities in 83 aa
S_PBL_c11305	blastx	N_similarity	1	429	238	+	1	gi|157340418|emb|CAO47223.1| unnamed protein product [Vitis vinifera]	721	87% identities in 143 aa
S_PBL_c11305	blastx	N_similarity	1	429	238	+	1	gi|225427718|ref|XP_002274534.1| PREDICTED: hypothetical protein [Vitis vinifera]	840	87% identities in 143 aa
S_PBL_c11307	blastx	N_similarity	315	494	103	+	3	gi|223538478|gb|EEF40083.1| conserved hypothetical protein [Ricinus communis]	63	76% identities in 60 aa
S_PBL_c11307	blastx	N_similarity	315	494	106	+	3	gi|224079079|ref|XP_002305741.1| predicted protein [Populus trichocarpa]	63	80% identities in 60 aa
S_PBL_c11308	blastx	N_similarity	169	450	170	+	1	gi|225463325|ref|XP_002268061.1| PREDICTED: hypothetical protein [Vitis vinifera]	130	88% identities in 94 aa
S_PBL_c11308	blastx	N_similarity	169	450	171	+	1	gi|224082722|ref|XP_002306813.1| predicted protein [Populus trichocarpa]	130	89% identities in 94 aa
S_PBL_c1130	blastx	N_similarity	51	422	207	+	3	gi|225458611|ref|XP_002284735.1| PREDICTED: hypothetical protein [Vitis vinifera]	124	79% identities in 124 aa
S_PBL_c1130	blastx	N_similarity	66	422	191	+	3	gi|15239102|ref|NP_199103.1| sterol carrier protein 2 (SCP-2) family protein [Arabidopsis thaliana]	123	76% identities in 119 aa
S_PBL_c11310	blastx	N_similarity	3	503	264	+	3	gi|225427288|ref|XP_002281722.1| PREDICTED: hypothetical protein isoform 1 [Vitis vinifera]	613	77% identities in 165 aa
S_PBL_c11310	blastx	N_similarity	3	503	264	+	3	gi|225427290|ref|XP_002281736.1| PREDICTED: hypothetical protein isoform 2 [Vitis vinifera]	593	77% identities in 165 aa
S_PBL_c11311	blastx	N_similarity	17	319	143	+	2	gi|224082792|ref|XP_002306840.1| predicted protein [Populus trichocarpa]	527	73% identities in 102 aa
S_PBL_c11311	blastx	N_similarity	17	319	152	+	2	gi|225437850|ref|XP_002263867.1| PREDICTED: hypothetical protein [Vitis vinifera]	647	75% identities in 101 aa
S_PBL_c11312	blastx	N_similarity	1	522	270	+	1	gi|223548132|gb|EEF49624.1| conserved hypothetical protein [Ricinus communis]	440	74% identities in 174 aa
S_PBL_c11312	blastx	N_similarity	1	525	263	+	1	gi|225463679|ref|XP_002276066.1| PREDICTED: hypothetical protein [Vitis vinifera]	442	73% identities in 175 aa
S_PBL_c11313	blastx	N_similarity	1	579	386	+	1	gi|18411408|ref|NP_567089.1| MAP2B (METHIONINE AMINOPEPTIDASE 2B); methionyl aminopeptidase [Arabidopsis thaliana]	439	94% identities in 193 aa
S_PBL_c11313	blastx	N_similarity	1	579	386	+	1	gi|223531336|gb|EEF33174.1| methionine aminopeptidase, putative [Ricinus communis]	432	95% identities in 193 aa
S_PBL_c11314	blastx	N_similarity	132	359	135	+	3	gi|157350971|emb|CAO41128.1| unnamed protein product [Vitis vinifera]	405	81% identities in 76 aa
S_PBL_c11314	blastx	N_similarity	132	359	135	+	3	gi|225447480|ref|XP_002264506.1| PREDICTED: hypothetical protein [Vitis vinifera]	365	81% identities in 76 aa
S_PBL_c11315	blastx	N_similarity	8	271	136	+	2	gi|85068624|gb|ABC69392.1| CYP72A55v1 [Nicotiana tabacum]	521	70% identities in 88 aa
S_PBL_c11315	blastx	N_similarity	8	271	136	+	2	gi|85068626|gb|ABC69393.1| CYP72A55v2 [Nicotiana tabacum]	521	70% identities in 88 aa
S_PBL_c11316	blastx	N_similarity	6	611	325	+	3	gi|225452202|ref|XP_002270911.1| PREDICTED: hypothetical protein [Vitis vinifera]	525	77% identities in 202 aa
S_PBL_c11316	blastx	N_similarity	9	611	312	+	3	gi|223546026|gb|EEF47529.1| protein phosphatase 2a, regulatory subunit, putative [Ricinus communis]	524	75% identities in 201 aa
S_PBL_c11317	blastx	N_similarity	55	498	281	+	1	gi|73808794|gb|AAZ85394.1| cytosolic nucleoside diphosphate kinase [Solanum chacoense]	148	92% identities in 148 aa
S_PBL_c11317	blastx	N_similarity	55	498	281	+	1	gi|75283426|sp|Q56E62.1|NDK1_TOBAC RecName: Full=Nucleoside diphosphate kinase 1; AltName: Full=Nucleoside diphosphate kinase I; Short=NDP kinase I; Short=NDPK I; Short=NDK I	148	91% identities in 148 aa
S_PBL_c11318	blastx	N_similarity	1	417	257	+	1	gi|223528345|gb|EEF30385.1| Xyloglucan endotransglucosylase/hydrolase protein 9 precursor, putative [Ricinus communis]	229	77% identities in 139 aa
S_PBL_c11318	blastx	N_similarity	1	417	257	+	1	gi|82394883|gb|ABB72442.1| xyloglucan endotransglucosylase [Gerbera hybrid cultivar]	297	81% identities in 139 aa
S_PBL_c11320	blastx	N_similarity	353	685	167	+	2	gi|225461471|ref|XP_002285024.1| PREDICTED: hypothetical protein [Vitis vinifera]	421	75% identities in 112 aa
S_PBL_c11320	blastx	N_similarity	356	685	152	+	2	gi|224128111|ref|XP_002329084.1| predicted protein [Populus trichocarpa]	419	68% identities in 109 aa
S_PBL_c11321	blastx	N_similarity	87	362	119	+	3	gi|147854720|emb|CAN80259.1| hypothetical protein [Vitis vinifera]	321	66% identities in 85 aa
S_PBL_c11321	blastx	N_similarity	87	371	119	+	3	gi|224088565|ref|XP_002308475.1| predicted protein [Populus trichocarpa]	303	60% identities in 96 aa
S_PBL_c11322	blastx	N_similarity	1	687	391	+	1	gi|2497539|sp|Q43117.1|KPYA_RICCO RecName: Full=Pyruvate kinase isozyme A, chloroplastic; Flags: Precursor	583	86% identities in 229 aa
S_PBL_c11322	blastx	N_similarity	1	687	398	+	1	gi|2497541|sp|Q40545.1|KPYA_TOBAC RecName: Full=Pyruvate kinase isozyme A, chloroplastic; Flags: Precursor	593	87% identities in 229 aa
S_PBL_c11323	blastx	N_similarity	6	806	419	+	3	gi|5080816|gb|AAD39325.1|AC007258_14 Putative ATPase [Arabidopsis thaliana]	1123	77% identities in 268 aa
S_PBL_c11323	blastx	N_similarity	6	806	432	+	3	gi|224107853|ref|XP_002314626.1| aminophospholipid ATPase [Populus trichocarpa]	1199	79% identities in 268 aa
S_PBL_c11324	blastx	N_similarity	6	488	313	+	3	gi|147769521|emb|CAN70226.1| hypothetical protein [Vitis vinifera]	418	91% identities in 161 aa
S_PBL_c11324	blastx	N_similarity	6	488	313	+	3	gi|225461110|ref|XP_002279640.1| PREDICTED: hypothetical protein [Vitis vinifera]	1124	91% identities in 161 aa
S_PBL_c11325	blastx	N_similarity	119	379	122	+	2	gi|225432518|ref|XP_002280143.1| PREDICTED: hypothetical protein [Vitis vinifera]	411	65% identities in 87 aa
S_PBL_c11325	blastx	N_similarity	119	379	123	+	2	gi|217072402|gb|ACJ84561.1| unknown [Medicago truncatula]	409	63% identities in 87 aa
S_PBL_c11326	blastx	N_similarity	12	530	277	+	3	gi|225440908|ref|XP_002282804.1| PREDICTED: hypothetical protein [Vitis vinifera]	378	72% identities in 173 aa
S_PBL_c11326	blastx	N_similarity	3	530	281	+	3	gi|157346225|emb|CAO15922.1| unnamed protein product [Vitis vinifera]	377	72% identities in 176 aa
S_PBL_c11327	blastx	N_similarity	11	187	86	+	2	gi|223550285|gb|EEF51772.1| conserved hypothetical protein [Ricinus communis]	589	67% identities in 62 aa
S_PBL_c11328	blastx	N_similarity	3	491	234	+	3	gi|157348287|emb|CAO22997.1| unnamed protein product [Vitis vinifera]	748	69% identities in 164 aa
S_PBL_c11328	blastx	N_similarity	3	491	234	+	3	gi|225431007|ref|XP_002272643.1| PREDICTED: hypothetical protein [Vitis vinifera]	740	69% identities in 164 aa
S_PBL_c11329	blastx	N_similarity	256	702	253	+	1	gi|223535801|gb|EEF37463.1| sigma factor sigb regulation protein rsbq, putative [Ricinus communis]	270	77% identities in 149 aa
S_PBL_c11329	blastx	N_similarity	256	702	258	+	1	gi|224084431|ref|XP_002307293.1| predicted protein [Populus trichocarpa]	270	79% identities in 149 aa
S_PBL_c1132	blastx	N_similarity	301	549	132	+	1	gi|224087273|ref|XP_002308110.1| predicted protein [Populus trichocarpa]	248	77% identities in 84 aa
S_PBL_c1132	blastx	N_similarity	322	549	123	+	1	gi|147861941|emb|CAN78766.1| hypothetical protein [Vitis vinifera]	805	79% identities in 78 aa
S_PBL_c11332	blastx	N_similarity	97	417	195	+	1	gi|223530804|gb|EEF32668.1| ATP synthase D chain, mitochondrial, putative [Ricinus communis]	168	85% identities in 107 aa
S_PBL_c11332	blastx	N_similarity	97	417	201	+	1	gi|48209968|gb|AAT40531.1| ATP synthase D chain, mitochondrial, putative [Solanum demissum]	168	87% identities in 107 aa
S_PBL_c11333	blastx	N_similarity	2	247	141	+	2	gi|515358|emb|CAA56601.1| 36kDa porin I [Solanum tuberosum]	276	82% identities in 82 aa
S_PBL_c11333	blastx	N_similarity	2	247	144	+	2	gi|161788874|dbj|BAF95071.1| voltage-dependent anion channel [Nicotiana tabacum]	276	85% identities in 82 aa
S_PBL_c11334	blastx	N_similarity	15	551	311	+	3	gi|195963829|gb|ACG59947.1| stearoyl-acyl-carrier protein desaturase [Ricinus communis]	391	84% identities in 179 aa
S_PBL_c11334	blastx	N_similarity	15	551	317	+	3	gi|225457781|ref|XP_002264795.1| PREDICTED: hypothetical protein [Vitis vinifera]	389	87% identities in 179 aa
S_PBL_c11337	blastx	N_similarity	368	457	48	-	1	gi|118490660|ref|XP_001238639.1| hypothetical protein [Eimeria tenella]	638	66% identities in 30 aa
S_PBL_c11337	blastx	N_similarity	368	457	49	-	1	gi|207093554|ref|ZP_03241341.1| hypothetical protein HpylHP_12550 [Helicobacter pylori HPKX_438_AG0C1]	49	70% identities in 30 aa
S_PBL_c11339	blastx	N_similarity	10	471	260	+	1	gi|13925881|gb|AAK49454.1|AF304374_1 cellulose synthase catalytic subunit [Nicotiana alata]	1091	79% identities in 157 aa
S_PBL_c11339	blastx	N_similarity	7	471	261	+	1	gi|223526627|gb|EEF28872.1| Cellulose synthase A catalytic subunit 6 [UDP-forming], putative [Ricinus communis]	828	80% identities in 156 aa
S_PBL_c1133	blastx	N_similarity	428	823	171	+	2	gi|157340454|emb|CAO47259.1| unnamed protein product [Vitis vinifera]	498	71% identities in 128 aa
S_PBL_c1133	blastx	N_similarity	428	823	171	+	2	gi|225427794|ref|XP_002269363.1| PREDICTED: hypothetical protein [Vitis vinifera]	589	71% identities in 128 aa
S_PBL_c11340	blastx	N_similarity	18	197	103	+	3	gi|157335459|emb|CAO61289.1| unnamed protein product [Vitis vinifera]	400	78% identities in 60 aa
S_PBL_c11340	blastx	N_similarity	39	197	104	+	3	gi|33111961|emb|CAE12164.1| pheromone receptor-like protein [Quercus robur]	191	88% identities in 53 aa
S_PBL_c11341	blastx	N_similarity	102	497	185	+	3	gi|225447254|ref|XP_002272923.1| PREDICTED: hypothetical protein [Vitis vinifera]	455	65% identities in 132 aa
S_PBL_c11341	blastx	N_similarity	105	479	185	+	3	gi|224126761|ref|XP_002319920.1| predicted protein [Populus trichocarpa]	125	67% identities in 125 aa
S_PBL_c11342	blastx	N_similarity	327	467	84	+	3	gi|224137720|ref|XP_002322627.1| predicted protein [Populus trichocarpa]	74	74% identities in 47 aa
S_PBL_c11342	blastx	N_similarity	327	470	91	+	3	gi|225441272|ref|XP_002274851.1| PREDICTED: hypothetical protein [Vitis vinifera]	48	79% identities in 48 aa
S_PBL_c11343	blastx	N_similarity	2	676	307	+	2	gi|157339029|emb|CAO42380.1| unnamed protein product [Vitis vinifera]	595	65% identities in 222 aa
S_PBL_c11343	blastx	N_similarity	2	676	307	+	2	gi|225424407|ref|XP_002281436.1| PREDICTED: hypothetical protein [Vitis vinifera]	602	65% identities in 222 aa
S_PBL_c11345	blastx	N_similarity	1	279	120	+	1	gi|157349399|emb|CAO24545.1| unnamed protein product [Vitis vinifera]	239	61% identities in 94 aa
S_PBL_c11345	blastx	N_similarity	1	279	133	+	1	gi|6688926|emb|CAB65313.1| VAP27 [Nicotiana plumbaginifolia]	240	72% identities in 93 aa
[truncated: 59,668 more rows]
