# Supplementary material for: Transcriptional profiling of sweetpotato (Ipomoea batatas) roots indicates down-regulation of lignin biosynthesis and up-regulation of starch biosynthesis at an early stage of storage root formation
Source: BMC Genomics. 2013 Jul 9;14:460. doi: 10.1186/1471-2164-14-460 (PMC3716973; doi:10.1186/1471-2164-14-460)
Supplement: Additional file 3 — Functional annotations of sweetpotato root transcripts (combined initiating storage and fibrous root samples) using GOSlim. The three GO functional categories (BP, MF, CC) were segregated into separate worksheets. Whenever relevant, contigs were assigned to more than one GO term. [file 1471-2164-14-460-S3.xls]

## Sheet: cellular component GOslim
Level	GO ID	Term	Type	#Seqs	Graph Score	Sequences
7	GO:0000323	lytic vacuole	cellular_component	9	5.4	S_PBL_c15706, S_PBL_c30303, S_PBL_c9290, S_PBL_c1617, S_PBL_c7239, S_PBL_c16338, S_PBL_c48917, S_PBL_c7948, S_PBL_c25801
8	GO:0005764	lysosome	cellular_component	9	9	S_PBL_c15706, S_PBL_c30303, S_PBL_c9290, S_PBL_c1617, S_PBL_c7239, S_PBL_c16338, S_PBL_c48917, S_PBL_c7948, S_PBL_c25801
4	GO:0031012	extracellular matrix	cellular_component	17	10.2	S_PBL_c18624, S_PBL_c7311, S_PBL_c11799, S_PBL_c29682, S_PBL_c28567, S_PBL_c8870, S_PBL_c12164, S_PBL_c1285, S_PBL_c8413, S_PBL_lrc38068, S_PBL_lrc50083, S_PBL_lrc53318, S_PBL_c18674, S_PBL_c22897, S_PBL_c12847, S_PBL_c50448, S_PBL_c31730
4	GO:0005615	extracellular space	cellular_component	46	46	S_PBL_c5599, S_PBL_c18624, S_PBL_c32479, S_PBL_c8532, S_PBL_lrc55076, S_PBL_lrc53593, S_PBL_c52147, S_PBL_lrc31099, S_PBL_c14604, S_PBL_c11040, S_PBL_c9440, S_PBL_c8040, S_PBL_c3206, S_PBL_c3202, S_PBL_c8916, S_PBL_c13248, S_PBL_lrc54268, S_PBL_lrc52055, S_PBL_c48955, S_PBL_c20704, S_PBL_c1285, S_PBL_c8413, S_PBL_c15938, S_PBL_lrc29395, S_PBL_lrc38068, S_PBL_c42570, S_PBL_lrc50083, S_PBL_lrc53318…
3	GO:0044421	extracellular region part	cellular_component	56	33.72	S_PBL_c5599, S_PBL_c18624, S_PBL_c32479, S_PBL_c8532, S_PBL_lrc55076, S_PBL_lrc53593, S_PBL_c52147, S_PBL_lrc31099, S_PBL_c14604, S_PBL_c11040, S_PBL_c9440, S_PBL_c8040, S_PBL_c3206, S_PBL_c3202, S_PBL_c8916, S_PBL_c13248, S_PBL_lrc54268, S_PBL_lrc52055, S_PBL_c48955, S_PBL_c20704, S_PBL_c1285, S_PBL_c8413, S_PBL_c15938, S_PBL_lrc29395, S_PBL_lrc38068, S_PBL_c42570, S_PBL_lrc50083, S_PBL_lrc53318…
7	GO:0005768	endosome	cellular_component	179	179	S_PBL_c40194, S_PBL_c10635, S_PBL_c17376, S_PBL_c7499, S_PBL_c6979, S_PBL_c13603, S_PBL_c16664, S_PBL_c4211, S_PBL_c5064, S_PBL_c12721, S_PBL_c27891, S_PBL_c34059, S_PBL_c6582, S_PBL_c4778, S_PBL_c3833, S_PBL_c2742, S_PBL_c12483, S_PBL_c21458, S_PBL_c13730, S_PBL_c30288, S_PBL_lrc40866, S_PBL_c1615, S_PBL_c3604, S_PBL_lrc25060, S_PBL_c4703, S_PBL_c6697, S_PBL_lrc54350, S_PBL_c19551, S_PBL_lrc5293…
4	GO:0031967	organelle envelope	cellular_component	193	115.8	S_PBL_lrc42965, S_PBL_c7187, S_PBL_c5160, S_PBL_c5689, S_PBL_c2186, S_PBL_c17758, S_PBL_lrc29824, S_PBL_c10113, S_PBL_c11130, S_PBL_c14922, S_PBL_lrc54601, S_PBL_c8620, S_PBL_c14797, S_PBL_c17295, S_PBL_c15831, S_PBL_c16373, S_PBL_lrc53360, S_PBL_c1609, S_PBL_c4179, S_PBL_c26511, S_PBL_c8100, S_PBL_lrc33705, S_PBL_c2307, S_PBL_c3564, S_PBL_c19478, S_PBL_c6042, S_PBL_c28661, S_PBL_c2191, S_PBL_c25…
4	GO:0012505	endomembrane system	cellular_component	193	115.8	S_PBL_lrc42965, S_PBL_c7187, S_PBL_c5160, S_PBL_c5689, S_PBL_c2186, S_PBL_c17758, S_PBL_lrc29824, S_PBL_c10113, S_PBL_c11130, S_PBL_c14922, S_PBL_lrc54601, S_PBL_c8620, S_PBL_c14797, S_PBL_c17295, S_PBL_c15831, S_PBL_c16373, S_PBL_lrc53360, S_PBL_c1609, S_PBL_c4179, S_PBL_c26511, S_PBL_c8100, S_PBL_lrc33705, S_PBL_c2307, S_PBL_c3564, S_PBL_c19478, S_PBL_c6042, S_PBL_c28661, S_PBL_c2191, S_PBL_c25…
4	GO:0031975	envelope	cellular_component	193	69.48	S_PBL_lrc42965, S_PBL_c7187, S_PBL_c5160, S_PBL_c5689, S_PBL_c2186, S_PBL_c17758, S_PBL_lrc29824, S_PBL_c10113, S_PBL_c11130, S_PBL_c14922, S_PBL_lrc54601, S_PBL_c8620, S_PBL_c14797, S_PBL_c17295, S_PBL_c15831, S_PBL_c16373, S_PBL_lrc53360, S_PBL_c1609, S_PBL_c4179, S_PBL_c26511, S_PBL_c8100, S_PBL_lrc33705, S_PBL_c2307, S_PBL_c3564, S_PBL_c19478, S_PBL_c6042, S_PBL_c28661, S_PBL_c2191, S_PBL_c25…
5	GO:0005635	nuclear envelope	cellular_component	193	193	S_PBL_lrc42965, S_PBL_c7187, S_PBL_c5160, S_PBL_c5689, S_PBL_c2186, S_PBL_c17758, S_PBL_lrc29824, S_PBL_c10113, S_PBL_c11130, S_PBL_c14922, S_PBL_lrc54601, S_PBL_c8620, S_PBL_c14797, S_PBL_c17295, S_PBL_c15831, S_PBL_c16373, S_PBL_lrc53360, S_PBL_c1609, S_PBL_c4179, S_PBL_c26511, S_PBL_c8100, S_PBL_lrc33705, S_PBL_c2307, S_PBL_c3564, S_PBL_c19478, S_PBL_c6042, S_PBL_c28661, S_PBL_c2191, S_PBL_c25…
6	GO:0005654	nucleoplasm	cellular_component	319	319	S_PBL_c23697, S_PBL_c7359, S_PBL_c21671, S_PBL_c7554, S_PBL_c38231, S_PBL_c5689, S_PBL_c34082, S_PBL_c35457, S_PBL_c29635, S_PBL_c3517, S_PBL_c6503, S_PBL_c20010, S_PBL_lrc53115, S_PBL_lrc55085, S_PBL_c50115, S_PBL_c43532, S_PBL_c7884, S_PBL_c48805, S_PBL_lrc52527, S_PBL_c54840, S_PBL_c3736, S_PBL_c14962, S_PBL_c19467, S_PBL_c4846, S_PBL_c33099, S_PBL_lrc28405, S_PBL_c25509, S_PBL_lrc27142, S_PBL…
7	GO:0005777	peroxisome	cellular_component	424	424	S_PBL_c15415, S_PBL_c19260, S_PBL_c49200, S_PBL_lrc32560, S_PBL_c8524, S_PBL_c20013, S_PBL_lrc27899, S_PBL_c5534, S_PBL_c5793, S_PBL_c6552, S_PBL_c6337, S_PBL_c27173, S_PBL_c7123, S_PBL_c6021, S_PBL_c22566, S_PBL_c53154, S_PBL_c4709, S_PBL_c4249, S_PBL_c26641, S_PBL_c6180, S_PBL_c6369, S_PBL_c13252, S_PBL_c6035, S_PBL_c29291, S_PBL_c35807, S_PBL_c24232, S_PBL_c11801, S_PBL_c32479, S_PBL_c33254, S…
7	GO:0005856	cytoskeleton	cellular_component	499	499	S_PBL_c50672, S_PBL_c26217, S_PBL_c38602, S_PBL_c40682, S_PBL_c5613, S_PBL_c7016, S_PBL_c6413, S_PBL_c38231, S_PBL_c1468, S_PBL_c5296, S_PBL_lrc54682, S_PBL_c2779, S_PBL_c27752, S_PBL_c10036, S_PBL_c1605, S_PBL_c6380, S_PBL_c16274, S_PBL_c20727, S_PBL_c34058, S_PBL_c39917, S_PBL_c34131, S_PBL_c9492, S_PBL_c16810, S_PBL_lrc52249, S_PBL_lrc52815, S_PBL_lrc53491, S_PBL_lrc53817, S_PBL_lrc54503, S_PB…
6	GO:0005730	nucleolus	cellular_component	687	687	S_PBL_c169, S_PBL_c2872, S_PBL_c11332, S_PBL_c18108, S_PBL_c19898, S_PBL_c20106, S_PBL_lrc48110, S_PBL_lrc53288, S_PBL_lrc24804, S_PBL_lrc29730, S_PBL_c7359, S_PBL_c21671, S_PBL_c6434, S_PBL_c6575, S_PBL_c6552, S_PBL_c7440, S_PBL_c6804, S_PBL_c6629, S_PBL_c6313, S_PBL_c6861, S_PBL_c13020, S_PBL_c20775, S_PBL_c576, S_PBL_c5296, S_PBL_lrc54682, S_PBL_c3853, S_PBL_c21237, S_PBL_c10023, S_PBL_c4585, …
7	GO:0005794	Golgi apparatus	cellular_component	804	804	S_PBL_c14291, S_PBL_c260, S_PBL_c545, S_PBL_c1950, S_PBL_lrc24657, S_PBL_lrc37140, S_PBL_lrc54576, S_PBL_c6165, S_PBL_c6012, S_PBL_c7530, S_PBL_c6587, S_PBL_c5551, S_PBL_c6413, S_PBL_c6027, S_PBL_c6921, S_PBL_c6620, S_PBL_c6836, S_PBL_c1626, S_PBL_c13441, S_PBL_c5115, S_PBL_c175, S_PBL_c47969, S_PBL_c3829, S_PBL_c3833, S_PBL_c43846, S_PBL_lrc53050, S_PBL_lrc28514, S_PBL_lrc29824, S_PBL_c1788, S_P…
6	GO:0070013	intracellular organelle lumen	cellular_component	950	362.16	S_PBL_c23697, S_PBL_c7359, S_PBL_c21671, S_PBL_c7554, S_PBL_c38231, S_PBL_c5689, S_PBL_c34082, S_PBL_c35457, S_PBL_c29635, S_PBL_c3517, S_PBL_c6503, S_PBL_c20010, S_PBL_lrc53115, S_PBL_lrc55085, S_PBL_c50115, S_PBL_c43532, S_PBL_c7884, S_PBL_c48805, S_PBL_lrc52527, S_PBL_c54840, S_PBL_c3736, S_PBL_c14962, S_PBL_c19467, S_PBL_c4846, S_PBL_c33099, S_PBL_lrc28405, S_PBL_c25509, S_PBL_lrc27142, S_PBL…
4	GO:0043233	organelle lumen	cellular_component	950	217.3	S_PBL_c23697, S_PBL_c7359, S_PBL_c21671, S_PBL_c7554, S_PBL_c38231, S_PBL_c5689, S_PBL_c34082, S_PBL_c35457, S_PBL_c29635, S_PBL_c3517, S_PBL_c6503, S_PBL_c20010, S_PBL_lrc53115, S_PBL_lrc55085, S_PBL_c50115, S_PBL_c43532, S_PBL_c7884, S_PBL_c48805, S_PBL_lrc52527, S_PBL_c54840, S_PBL_c3736, S_PBL_c14962, S_PBL_c19467, S_PBL_c4846, S_PBL_c33099, S_PBL_lrc28405, S_PBL_c25509, S_PBL_lrc27142, S_PBL…
7	GO:0005773	vacuole	cellular_component	1069	1064.24	S_PBL_c15415, S_PBL_c15097, S_PBL_c37984, S_PBL_c42742, S_PBL_c3554, S_PBL_c10656, S_PBL_c16160, S_PBL_c13135, S_PBL_c5990, S_PBL_c7499, S_PBL_c6110, S_PBL_c21837, S_PBL_c5551, S_PBL_c6202, S_PBL_c5887, S_PBL_c6188, S_PBL_c6691, S_PBL_c7326, S_PBL_c1468, S_PBL_c53154, S_PBL_c3838, S_PBL_c12668, S_PBL_c3023, S_PBL_c15585, S_PBL_c5296, S_PBL_lrc54682, S_PBL_c41244, S_PBL_c21115, S_PBL_c31753, S_PBL…
6	GO:0044428	nuclear part	cellular_component	1119	719.4	S_PBL_c23697, S_PBL_c7359, S_PBL_c21671, S_PBL_c7554, S_PBL_c38231, S_PBL_c5689, S_PBL_c34082, S_PBL_c35457, S_PBL_c29635, S_PBL_c3517, S_PBL_c6503, S_PBL_c20010, S_PBL_lrc53115, S_PBL_lrc55085, S_PBL_c50115, S_PBL_c43532, S_PBL_c7884, S_PBL_c48805, S_PBL_lrc52527, S_PBL_c54840, S_PBL_c3736, S_PBL_c14962, S_PBL_c19467, S_PBL_c4846, S_PBL_c33099, S_PBL_lrc28405, S_PBL_c25509, S_PBL_lrc27142, S_PBL…
5	GO:0005618	cell wall	cellular_component	1188	1188	S_PBL_c16, S_PBL_c4937, S_PBL_c10133, S_PBL_c17638, S_PBL_c45885, S_PBL_c21480, S_PBL_c21256, S_PBL_c685, S_PBL_lrc29730, S_PBL_c13500, S_PBL_c6165, S_PBL_c5990, S_PBL_c6575, S_PBL_c6940, S_PBL_c7440, S_PBL_c6205, S_PBL_c6578, S_PBL_c16340, S_PBL_c6681, S_PBL_c1626, S_PBL_c53154, S_PBL_c5296, S_PBL_lrc54682, S_PBL_c4968, S_PBL_c3184, S_PBL_c7301, S_PBL_c6057, S_PBL_c23506, S_PBL_c48301, S_PBL_c11…
6	GO:0005840	ribosome	cellular_component	1362	1362	S_PBL_c169, S_PBL_c2872, S_PBL_c11332, S_PBL_c18108, S_PBL_c19898, S_PBL_c20106, S_PBL_lrc48110, S_PBL_lrc53288, S_PBL_c6434, S_PBL_c6575, S_PBL_c7440, S_PBL_c296, S_PBL_c6540, S_PBL_c12152, S_PBL_c19461, S_PBL_c6234, S_PBL_c11330, S_PBL_c6593, S_PBL_c7360, S_PBL_c15255, S_PBL_c6861, S_PBL_c11678, S_PBL_c7436, S_PBL_c1468, S_PBL_c53154, S_PBL_c8144, S_PBL_c3838, S_PBL_c12668, S_PBL_c13020, S_PBL_…
6	GO:0043232	intracellular non-membrane-bounded organelle	cellular_component	2215	1528.8	S_PBL_c50672, S_PBL_c26217, S_PBL_c38602, S_PBL_c40682, S_PBL_c5613, S_PBL_c7016, S_PBL_c6413, S_PBL_c38231, S_PBL_c1468, S_PBL_c5296, S_PBL_lrc54682, S_PBL_c2779, S_PBL_c27752, S_PBL_c10036, S_PBL_c1605, S_PBL_c6380, S_PBL_c16274, S_PBL_c20727, S_PBL_c34058, S_PBL_c39917, S_PBL_c34131, S_PBL_c9492, S_PBL_c16810, S_PBL_lrc52249, S_PBL_lrc52815, S_PBL_lrc53491, S_PBL_lrc53817, S_PBL_lrc54503, S_PB…
3	GO:0043228	non-membrane-bounded organelle	cellular_component	2215	917.28	S_PBL_c50672, S_PBL_c26217, S_PBL_c38602, S_PBL_c40682, S_PBL_c5613, S_PBL_c7016, S_PBL_c6413, S_PBL_c38231, S_PBL_c1468, S_PBL_c5296, S_PBL_lrc54682, S_PBL_c2779, S_PBL_c27752, S_PBL_c10036, S_PBL_c1605, S_PBL_c6380, S_PBL_c16274, S_PBL_c20727, S_PBL_c34058, S_PBL_c39917, S_PBL_c34131, S_PBL_c9492, S_PBL_c16810, S_PBL_lrc52249, S_PBL_lrc52815, S_PBL_lrc53491, S_PBL_lrc53817, S_PBL_lrc54503, S_PB…
5	GO:0005886	plasma membrane	cellular_component	3975	3975	S_PBL_c15415, S_PBL_c15282, S_PBL_c46091, S_PBL_c10909, S_PBL_c32944, S_PBL_c46466, S_PBL_c47266, S_PBL_c48413, S_PBL_c29720, S_PBL_c45885, S_PBL_c10657, S_PBL_c5877, S_PBL_c2966, S_PBL_c10436, S_PBL_c45031, S_PBL_c1214, S_PBL_c4640, S_PBL_c10635, S_PBL_c
5	GO:0044444	cytoplasmic part	cellular_component	13333	10246	S_PBL_c15415, S_PBL_c19260, S_PBL_c49200, S_PBL_lrc32560, S_PBL_c8524, S_PBL_c20013, S_PBL_lrc27899, S_PBL_c5534, S_PBL_c5793, S_PBL_c6552, S_PBL_c6337, S_PBL_c27173, S_PBL_c7123, S_PBL_c6021, S_PBL_c22566, S_PBL_c53154, S_PBL_c4709, S_PBL_c4249, S_PBL_c2
3	GO:0043227	membrane-bounded organelle	cellular_component	15953	6776.74	S_PBL_c15415, S_PBL_c19260, S_PBL_c49200, S_PBL_lrc32560, S_PBL_c8524, S_PBL_c20013, S_PBL_lrc27899, S_PBL_c5534, S_PBL_c5793, S_PBL_c6552, S_PBL_c6337, S_PBL_c27173, S_PBL_c7123, S_PBL_c6021, S_PBL_c22566, S_PBL_c53154, S_PBL_c4709, S_PBL_c4249, S_PBL_c2
6	GO:0043231	intracellular membrane-bounded organelle	cellular_component	15953	11294.6	S_PBL_c15415, S_PBL_c19260, S_PBL_c49200, S_PBL_lrc32560, S_PBL_c8524, S_PBL_c20013, S_PBL_lrc27899, S_PBL_c5534, S_PBL_c5793, S_PBL_c6552, S_PBL_c6337, S_PBL_c27173, S_PBL_c7123, S_PBL_c6021, S_PBL_c22566, S_PBL_c53154, S_PBL_c4709, S_PBL_c4249, S_PBL_c2
2	GO:0043226	organelle	cellular_component	16864	4530.18	S_PBL_c15415, S_PBL_c19260, S_PBL_c49200, S_PBL_lrc32560, S_PBL_c8524, S_PBL_c20013, S_PBL_lrc27899, S_PBL_c5534, S_PBL_c5793, S_PBL_c6552, S_PBL_c6337, S_PBL_c27173, S_PBL_c7123, S_PBL_c6021, S_PBL_c22566, S_PBL_c53154, S_PBL_c4709, S_PBL_c4249, S_PBL_c2
5	GO:0005737	cytoplasm	cellular_component	16935	11046.6	S_PBL_c15415, S_PBL_c19260, S_PBL_c49200, S_PBL_lrc32560, S_PBL_c8524, S_PBL_c20013, S_PBL_lrc27899, S_PBL_c5534, S_PBL_c5793, S_PBL_c6552, S_PBL_c6337, S_PBL_c27173, S_PBL_c7123, S_PBL_c6021, S_PBL_c22566, S_PBL_c53154, S_PBL_c4709, S_PBL_c4249, S_PBL_c2
4	GO:0005622	intracellular	cellular_component	21267	7265.11	S_PBL_c15415, S_PBL_c19260, S_PBL_c49200, S_PBL_lrc32560, S_PBL_c8524, S_PBL_c20013, S_PBL_lrc27899, S_PBL_c5534, S_PBL_c5793, S_PBL_c6552, S_PBL_c6337, S_PBL_c27173, S_PBL_c7123, S_PBL_c6021, S_PBL_c22566, S_PBL_c53154, S_PBL_c4709, S_PBL_c4249, S_PBL_c2
2	GO:0005623	cell	cellular_component	25463	9598.32	S_PBL_c16, S_PBL_c4937, S_PBL_c10133, S_PBL_c17638, S_PBL_c45885, S_PBL_c21480, S_PBL_c21256, S_PBL_c685, S_PBL_lrc29730, S_PBL_c13500, S_PBL_c6165, S_PBL_c5990, S_PBL_c6575, S_PBL_c6940, S_PBL_c7440, S_PBL_c6205, S_PBL_c6578, S_PBL_c16340, S_PBL_c6681, S
1	GO:0005575	cellular_component	cellular_component	25659	9763.69	S_PBL_c16, S_PBL_c4937, S_PBL_c10133, S_PBL_c17638, S_PBL_c45885, S_PBL_c21480, S_PBL_c21256, S_PBL_c685, S_PBL_lrc29730, S_PBL_c13500, S_PBL_c6165, S_PBL_c5990, S_PBL_c6575, S_PBL_c6940, S_PBL_c7440, S_PBL_c6205, S_PBL_c6578, S_PBL_c16340, S_PBL_c6681, S

## Sheet: molecular component GOslim
Level	GO ID	Term	Type	#Seqs	Graph Score	Sequences
1	GO:0003674	molecular_function	molecular_function	29444	24929.8	S_PBL_lrc39928, S_PBL_c29537, S_PBL_c29700, S_PBL_c21256, S_PBL_c685, S_PBL_c6616, S_PBL_c269, S_PBL_c5768, S_PBL_c9494, S_PBL_c8478, S_PBL_c25100, S_PBL_c31880, S_PBL_c1064, S_PBL_c25469, S_PBL_c35457, S_PBL_c48398, S_PBL_c41969, S_PBL_c48632, S_PBL_c774
2	GO:0005488	binding	molecular_function	21453	20555.6	S_PBL_c44306, S_PBL_c5423, S_PBL_c16298, S_PBL_c23377, S_PBL_c42742, S_PBL_c15282, S_PBL_c46091, S_PBL_c5257, S_PBL_c48413, S_PBL_s53820, S_PBL_c45885, S_PBL_c17261, S_PBL_lrc54250, S_PBL_c28993, S_PBL_c13521, S_PBL_c5877, S_PBL_c50672, S_PBL_c4460, S_PBL
2	GO:0003824	catalytic activity	molecular_function	17705	13291.6	S_PBL_lrc39928, S_PBL_c29537, S_PBL_c29700, S_PBL_c21256, S_PBL_c685, S_PBL_c6616, S_PBL_c269, S_PBL_c5768, S_PBL_c9494, S_PBL_c8478, S_PBL_c25100, S_PBL_c31880, S_PBL_c1064, S_PBL_c25469, S_PBL_c35457, S_PBL_c48398, S_PBL_c41969, S_PBL_c48632, S_PBL_c774
3	GO:0005515	protein binding	molecular_function	7381	7380.2	S_PBL_c44306, S_PBL_c5423, S_PBL_c16298, S_PBL_c23377, S_PBL_c42742, S_PBL_c15282, S_PBL_c46091, S_PBL_c5257, S_PBL_c48413, S_PBL_s53820, S_PBL_c45885, S_PBL_c17261, S_PBL_lrc54250, S_PBL_c28993, S_PBL_c13521, S_PBL_c5877, S_PBL_c50672, S_PBL_c4460, S_PBL
3	GO:0000166	nucleotide binding	molecular_function	7156	7156	S_PBL_c10966, S_PBL_c7513, S_PBL_c7535, S_PBL_c3102, S_PBL_c20297, S_PBL_c5257, S_PBL_c49200, S_PBL_c45885, S_PBL_c39627, S_PBL_lrc42965, S_PBL_lrc44049, S_PBL_c5877, S_PBL_c40194, S_PBL_lrc52104, S_PBL_c866, S_PBL_c1214, S_PBL_c1906, S_PBL_c2283, S_PBL_c
3	GO:0016740	transferase activity	molecular_function	6866	5020.16	S_PBL_c7513, S_PBL_c7535, S_PBL_c3102, S_PBL_c20297, S_PBL_c45885, S_PBL_c18870, S_PBL_c45040, S_PBL_lrc44049, S_PBL_c5877, S_PBL_c40720, S_PBL_c1214, S_PBL_c1906, S_PBL_c2283, S_PBL_c3174, S_PBL_c3739, S_PBL_c3930, S_PBL_c3933, S_PBL_c4149, S_PBL_c4640,
3	GO:0003676	nucleic acid binding	molecular_function	6492	4412.84	S_PBL_c5143, S_PBL_c6804, S_PBL_c8961, S_PBL_c5831, S_PBL_c14168, S_PBL_c6673, S_PBL_c6693, S_PBL_c7477, S_PBL_c89, S_PBL_c18445, S_PBL_c5946, S_PBL_c6613, S_PBL_c5734, S_PBL_c5947, S_PBL_c6818, S_PBL_c13438, S_PBL_c31891, S_PBL_c34007, S_PBL_c6960, S_PBL
3	GO:0016787	hydrolase activity	molecular_function	6048	5760.87	S_PBL_lrc39928, S_PBL_c29537, S_PBL_c29700, S_PBL_c21256, S_PBL_c685, S_PBL_c6616, S_PBL_c269, S_PBL_c5768, S_PBL_c9494, S_PBL_c8478, S_PBL_c25100, S_PBL_c31880, S_PBL_c1064, S_PBL_c25469, S_PBL_c35457, S_PBL_c48398, S_PBL_c41969, S_PBL_c48632, S_PBL_c774
4	GO:0003677	DNA binding	molecular_function	3675	3614.4	S_PBL_c5143, S_PBL_c6804, S_PBL_c8961, S_PBL_c5831, S_PBL_c14168, S_PBL_c6673, S_PBL_c6693, S_PBL_c7477, S_PBL_c89, S_PBL_c18445, S_PBL_c5946, S_PBL_c6613, S_PBL_c5734, S_PBL_c5947, S_PBL_c6818, S_PBL_c13438, S_PBL_c31891, S_PBL_c34007, S_PBL_c6960, S_PBL
5	GO:0016301	kinase activity	molecular_function	3156	3156	S_PBL_c7513, S_PBL_c7535, S_PBL_c3102, S_PBL_c20297, S_PBL_c45885, S_PBL_c18870, S_PBL_c45040, S_PBL_lrc44049, S_PBL_c5877, S_PBL_c40720, S_PBL_c1214, S_PBL_c1906, S_PBL_c2283, S_PBL_c3174, S_PBL_c3739, S_PBL_c3930, S_PBL_c3933, S_PBL_c4149, S_PBL_c4640,
4	GO:0016772	transferase activity, transferring phosphorus-containing groups	molecular_function	3156	1893.6	S_PBL_c7513, S_PBL_c7535, S_PBL_c3102, S_PBL_c20297, S_PBL_c45885, S_PBL_c18870, S_PBL_c45040, S_PBL_lrc44049, S_PBL_c5877, S_PBL_c40720, S_PBL_c1214, S_PBL_c1906, S_PBL_c2283, S_PBL_c3174, S_PBL_c3739, S_PBL_c3930, S_PBL_c3933, S_PBL_c4149, S_PBL_c4640,
2	GO:0005215	transporter activity	molecular_function	2574	2574	S_PBL_c29720, S_PBL_c22490, S_PBL_c43049, S_PBL_c5877, S_PBL_lrc52104, S_PBL_c169, S_PBL_c2872, S_PBL_c11332, S_PBL_c18108, S_PBL_c19898, S_PBL_c20106, S_PBL_lrc48110, S_PBL_lrc53288, S_PBL_c7745, S_PBL_c17798, S_PBL_lrc53510, S_PBL_lrc54156, S_PBL_c45834
2	GO:0030528	transcription regulator activity	molecular_function	2329	1809.4	S_PBL_c5143, S_PBL_c6804, S_PBL_c8961, S_PBL_c5831, S_PBL_c14168, S_PBL_c6673, S_PBL_c6693, S_PBL_c7477, S_PBL_c89, S_PBL_c18445, S_PBL_c5946, S_PBL_c6613, S_PBL_c5734, S_PBL_c5947, S_PBL_c6818, S_PBL_c13438, S_PBL_c31891, S_PBL_c34007, S_PBL_c6960, S_PBL_c5453, S_PBL_c44177, S_PBL_c22040, S_PBL_c2779, S_PBL_c10502, S_PBL_c686, S_PBL_c13441, S_PBL_c5115, S_PBL_c34082, S_PBL_c35457, S_PBL_c2651, S…
3	GO:0003700	transcription factor activity	molecular_function	1734	1734	S_PBL_c5143, S_PBL_c6804, S_PBL_c8961, S_PBL_c5831, S_PBL_c14168, S_PBL_c6673, S_PBL_c6693, S_PBL_c7477, S_PBL_c89, S_PBL_c18445, S_PBL_c5946, S_PBL_c6613, S_PBL_c5734, S_PBL_c5947, S_PBL_c6818, S_PBL_c13438, S_PBL_c31891, S_PBL_c34007, S_PBL_c6960, S_PBL_c5453, S_PBL_c44177, S_PBL_c22040, S_PBL_c2779, S_PBL_c10502, S_PBL_c686, S_PBL_c13441, S_PBL_c5115, S_PBL_c34082, S_PBL_c35457, S_PBL_c2651, S…
3	GO:0004871	signal transducer activity	molecular_function	1670	1358.4	S_PBL_c29720, S_PBL_c45885, S_PBL_c1214, S_PBL_c1906, S_PBL_c3174, S_PBL_c4640, S_PBL_c10635, S_PBL_c14523, S_PBL_c17037, S_PBL_c17376, S_PBL_c17644, S_PBL_c18227, S_PBL_c19119, S_PBL_c27699, S_PBL_c28816, S_PBL_lrc32560, S_PBL_c35423, S_PBL_c42834, S_PBL_c43491, S_PBL_c45267, S_PBL_c47265, S_PBL_c48873, S_PBL_c49559, S_PBL_c36781, S_PBL_c11071, S_PBL_c13740, S_PBL_c6246, S_PBL_c7202, S_PBL_c7497…
2	GO:0060089	molecular transducer activity	molecular_function	1670	815.04	S_PBL_c29720, S_PBL_c45885, S_PBL_c1214, S_PBL_c1906, S_PBL_c3174, S_PBL_c4640, S_PBL_c10635, S_PBL_c14523, S_PBL_c17037, S_PBL_c17376, S_PBL_c17644, S_PBL_c18227, S_PBL_c19119, S_PBL_c27699, S_PBL_c28816, S_PBL_lrc32560, S_PBL_c35423, S_PBL_c42834, S_PBL_c43491, S_PBL_c45267, S_PBL_c47265, S_PBL_c48873, S_PBL_c49559, S_PBL_c36781, S_PBL_c11071, S_PBL_c13740, S_PBL_c6246, S_PBL_c7202, S_PBL_c7497…
4	GO:0003723	RNA binding	molecular_function	1626	1626	S_PBL_c13518, S_PBL_c15256, S_PBL_c29537, S_PBL_c29700, S_PBL_c37620, S_PBL_c10492, S_PBL_c12147, S_PBL_c34990, S_PBL_c41155, S_PBL_c29727, S_PBL_c7359, S_PBL_c7440, S_PBL_c296, S_PBL_c6540, S_PBL_c12152, S_PBL_c19461, S_PBL_c6234, S_PBL_c5891, S_PBL_c3130, S_PBL_c24436, S_PBL_c7027, S_PBL_c269, S_PBL_c5768, S_PBL_c7479, S_PBL_c12877, S_PBL_c15255, S_PBL_c17381, S_PBL_c5757, S_PBL_c6861, S_PBL_c1…
2	GO:0005198	structural molecule activity	molecular_function	1534	1534	S_PBL_c2966, S_PBL_c10436, S_PBL_c45031, S_PBL_c5613, S_PBL_c6434, S_PBL_c6575, S_PBL_c7016, S_PBL_c7440, S_PBL_c7530, S_PBL_c296, S_PBL_c6540, S_PBL_c12152, S_PBL_c19461, S_PBL_c6234, S_PBL_c11330, S_PBL_c6290, S_PBL_c6593, S_PBL_c7360, S_PBL_c15255, S_PBL_c11678, S_PBL_c6525, S_PBL_c31880, S_PBL_c3838, S_PBL_c12668, S_PBL_c3023, S_PBL_c5296, S_PBL_lrc54682, S_PBL_c3853, S_PBL_c21237, S_PBL_c100…
4	GO:0004872	receptor activity	molecular_function	1169	1169	S_PBL_c29720, S_PBL_c45885, S_PBL_c1214, S_PBL_c1906, S_PBL_c3174, S_PBL_c4640, S_PBL_c10635, S_PBL_c14523, S_PBL_c17037, S_PBL_c17376, S_PBL_c17644, S_PBL_c18227, S_PBL_c19119, S_PBL_c27699, S_PBL_c28816, S_PBL_lrc32560, S_PBL_c35423, S_PBL_c42834, S_PBL_c43491, S_PBL_c45267, S_PBL_c47265, S_PBL_c48873, S_PBL_c49559, S_PBL_c36781, S_PBL_c11071, S_PBL_c13740, S_PBL_c6246, S_PBL_c7202, S_PBL_c7497…
2	GO:0030234	enzyme regulator activity	molecular_function	549	549	S_PBL_lrc44049, S_PBL_c13500, S_PBL_c6687, S_PBL_c7771, S_PBL_c1328, S_PBL_c18101, S_PBL_c24570, S_PBL_c26075, S_PBL_c5409, S_PBL_c35807, S_PBL_c787, S_PBL_c1655, S_PBL_c2168, S_PBL_c9995, S_PBL_c22517, S_PBL_c263, S_PBL_c2753, S_PBL_c6635, S_PBL_lrc28514, S_PBL_c34546, S_PBL_c25130, S_PBL_lrc38467, S_PBL_c12579, S_PBL_c15285, S_PBL_c40331, S_PBL_c3705, S_PBL_lrc33670, S_PBL_lrc36274, S_PBL_c1652…
4	GO:0008135	translation factor activity, nucleic acid binding	molecular_function	521	521	S_PBL_c29727, S_PBL_c7359, S_PBL_c7144, S_PBL_c7404, S_PBL_c17381, S_PBL_c7801, S_PBL_c1064, S_PBL_c49032, S_PBL_c7884, S_PBL_c48805, S_PBL_lrc52527, S_PBL_c54840, S_PBL_c25509, S_PBL_c36155, S_PBL_c34046, S_PBL_c27013, S_PBL_c6925, S_PBL_c9803, S_PBL_c39334, S_PBL_c3537, S_PBL_c4491, S_PBL_c4680, S_PBL_c4712, S_PBL_c40927, S_PBL_c28174, S_PBL_c38764, S_PBL_c11386, S_PBL_c8700, S_PBL_c15107, S_PB…
3	GO:0030246	carbohydrate binding	molecular_function	440	440	S_PBL_c1214, S_PBL_c28816, S_PBL_c35423, S_PBL_c40339, S_PBL_c42804, S_PBL_c49559, S_PBL_c6012, S_PBL_c6125, S_PBL_c6521, S_PBL_c3024, S_PBL_c13603, S_PBL_c30938, S_PBL_c4211, S_PBL_c35780, S_PBL_c815, S_PBL_c18564, S_PBL_c30238, S_PBL_c22528, S_PBL_lrc54985, S_PBL_c1263, S_PBL_c31196, S_PBL_c8709, S_PBL_c12790, S_PBL_c30449, S_PBL_c29230, S_PBL_c29473, S_PBL_c11477, S_PBL_c48158, S_PBL_c32516, S…
4	GO:0016788	hydrolase activity, acting on ester bonds	molecular_function	354	212.4	S_PBL_lrc39928, S_PBL_c29537, S_PBL_c29700, S_PBL_c21256, S_PBL_c685, S_PBL_c6616, S_PBL_c269, S_PBL_c5768, S_PBL_c9494, S_PBL_c8478, S_PBL_c25100, S_PBL_c31880, S_PBL_c1064, S_PBL_c25469, S_PBL_c35457, S_PBL_c48398, S_PBL_c41969, S_PBL_c48632, S_PBL_c7743, S_PBL_c15117, S_PBL_c26274, S_PBL_c38290, S_PBL_c32208, S_PBL_c32527, S_PBL_c39257, S_PBL_c22165, S_PBL_c54392, S_PBL_c3094, S_PBL_c24445, S_…
5	GO:0004518	nuclease activity	molecular_function	354	354	S_PBL_lrc39928, S_PBL_c29537, S_PBL_c29700, S_PBL_c21256, S_PBL_c685, S_PBL_c6616, S_PBL_c269, S_PBL_c5768, S_PBL_c9494, S_PBL_c8478, S_PBL_c25100, S_PBL_c31880, S_PBL_c1064, S_PBL_c25469, S_PBL_c35457, S_PBL_c48398, S_PBL_c41969, S_PBL_c48632, S_PBL_c7743, S_PBL_c15117, S_PBL_c26274, S_PBL_c38290, S_PBL_c32208, S_PBL_c32527, S_PBL_c39257, S_PBL_c22165, S_PBL_c54392, S_PBL_c3094, S_PBL_c24445, S_…
3	GO:0008289	lipid binding	molecular_function	323	323	S_PBL_c43049, S_PBL_c45834, S_PBL_c5777, S_PBL_c6642, S_PBL_c6578, S_PBL_c16340, S_PBL_c16443, S_PBL_c7688, S_PBL_c25485, S_PBL_c5064, S_PBL_c12721, S_PBL_c27891, S_PBL_c10386, S_PBL_c13162, S_PBL_lrc54264, S_PBL_c2672, S_PBL_c3774, S_PBL_c32479, S_PBL_c4114, S_PBL_c18325, S_PBL_c5037, S_PBL_c2991, S_PBL_c22105, S_PBL_c19825, S_PBL_c28762, S_PBL_c25866, S_PBL_c1130, S_PBL_c36029, S_PBL_c906, S_PB…
7	GO:0017111	nucleoside-triphosphatase activity	molecular_function	147	88.2	S_PBL_c26217, S_PBL_c40682, S_PBL_c6413, S_PBL_c2779, S_PBL_c27752, S_PBL_c9492, S_PBL_c34212, S_PBL_c35807, S_PBL_c21312, S_PBL_c33011, S_PBL_c5941, S_PBL_c16896, S_PBL_c50826, S_PBL_c44976, S_PBL_c37824, S_PBL_c46579, S_PBL_c30136, S_PBL_c46156, S_PBL_c35325, S_PBL_c14025, S_PBL_c46532, S_PBL_c39760, S_PBL_c32141, S_PBL_c20827, S_PBL_c46978, S_PBL_c31079, S_PBL_c8274, S_PBL_c29026, S_PBL_c47209…
6	GO:0016462	pyrophosphatase activity	molecular_function	147	52.92	S_PBL_c26217, S_PBL_c40682, S_PBL_c6413, S_PBL_c2779, S_PBL_c27752, S_PBL_c9492, S_PBL_c34212, S_PBL_c35807, S_PBL_c21312, S_PBL_c33011, S_PBL_c5941, S_PBL_c16896, S_PBL_c50826, S_PBL_c44976, S_PBL_c37824, S_PBL_c46579, S_PBL_c30136, S_PBL_c46156, S_PBL_c35325, S_PBL_c14025, S_PBL_c46532, S_PBL_c39760, S_PBL_c32141, S_PBL_c20827, S_PBL_c46978, S_PBL_c31079, S_PBL_c8274, S_PBL_c29026, S_PBL_c47209…
8	GO:0003774	motor activity	molecular_function	147	147	S_PBL_c26217, S_PBL_c40682, S_PBL_c6413, S_PBL_c2779, S_PBL_c27752, S_PBL_c9492, S_PBL_c34212, S_PBL_c35807, S_PBL_c21312, S_PBL_c33011, S_PBL_c5941, S_PBL_c16896, S_PBL_c50826, S_PBL_c44976, S_PBL_c37824, S_PBL_c46579, S_PBL_c30136, S_PBL_c46156, S_PBL_c35325, S_PBL_c14025, S_PBL_c46532, S_PBL_c39760, S_PBL_c32141, S_PBL_c20827, S_PBL_c46978, S_PBL_c31079, S_PBL_c8274, S_PBL_c29026, S_PBL_c47209…
4	GO:0016817	hydrolase activity, acting on acid anhydrides	molecular_function	147	19.05	S_PBL_c26217, S_PBL_c40682, S_PBL_c6413, S_PBL_c2779, S_PBL_c27752, S_PBL_c9492, S_PBL_c34212, S_PBL_c35807, S_PBL_c21312, S_PBL_c33011, S_PBL_c5941, S_PBL_c16896, S_PBL_c50826, S_PBL_c44976, S_PBL_c37824, S_PBL_c46579, S_PBL_c30136, S_PBL_c46156, S_PBL_c35325, S_PBL_c14025, S_PBL_c46532, S_PBL_c39760, S_PBL_c32141, S_PBL_c20827, S_PBL_c46978, S_PBL_c31079, S_PBL_c8274, S_PBL_c29026, S_PBL_c47209…
5	GO:0016818	hydrolase activity, acting on acid anhydrides, in phosphorus-containing anhydrides	molecular_function	147	31.75	S_PBL_c26217, S_PBL_c40682, S_PBL_c6413, S_PBL_c2779, S_PBL_c27752, S_PBL_c9492, S_PBL_c34212, S_PBL_c35807, S_PBL_c21312, S_PBL_c33011, S_PBL_c5941, S_PBL_c16896, S_PBL_c50826, S_PBL_c44976, S_PBL_c37824, S_PBL_c46579, S_PBL_c30136, S_PBL_c46156, S_PBL_c35325, S_PBL_c14025, S_PBL_c46532, S_PBL_c39760, S_PBL_c32141, S_PBL_c20827, S_PBL_c46978, S_PBL_c31079, S_PBL_c8274, S_PBL_c29026, S_PBL_c47209…
3	GO:0003682	chromatin binding	molecular_function	115	115	S_PBL_lrc27208, S_PBL_c38231, S_PBL_c31270, S_PBL_c10634, S_PBL_c54857, S_PBL_c1496, S_PBL_c7456, S_PBL_c29401, S_PBL_c2482, S_PBL_c2867, S_PBL_lrc52873, S_PBL_lrc54782, S_PBL_c3664, S_PBL_c31405, S_PBL_c42268, S_PBL_c34513, S_PBL_c25500, S_PBL_c20917, S_PBL_c15550, S_PBL_c6993, S_PBL_c33225, S_PBL_lrc52807, S_PBL_c4632, S_PBL_c4928, S_PBL_c49340, S_PBL_c27090, S_PBL_lrc47142, S_PBL_c30990, S_PBL…
3	GO:0019825	oxygen binding	molecular_function	99	99	S_PBL_c7593, S_PBL_c22684, S_PBL_c39915, S_PBL_c6341, S_PBL_c15315, S_PBL_c19236, S_PBL_c245, S_PBL_c20129, S_PBL_lrc54217, S_PBL_c50040, S_PBL_c4564, S_PBL_c15216, S_PBL_c33088, S_PBL_c1639, S_PBL_c27607, S_PBL_lrc41567, S_PBL_c38879, S_PBL_c5873, S_PBL_c4468, S_PBL_c22000, S_PBL_c13316, S_PBL_c1927, S_PBL_c24592, S_PBL_c53322, S_PBL_lrc28647, S_PBL_c15648, S_PBL_c52211, S_PBL_c20645, S_PBL_c160…
4	GO:0005102	receptor binding	molecular_function	12	12	S_PBL_c40447, S_PBL_c42932, S_PBL_c39942, S_PBL_c5214, S_PBL_c37836, S_PBL_c257, S_PBL_c42970, S_PBL_c50111, S_PBL_c1905, S_PBL_c3279, S_PBL_c45671, S_PBL_c31737
2	GO:0045182	translation regulator activity	molecular_function	8	8	S_PBL_c3853, S_PBL_c21237, S_PBL_c14051, S_PBL_c45650, S_PBL_c18825, S_PBL_c3758, S_PBL_lrc55054, S_PBL_c24434

## Sheet: biological process GOslim
Level	GO ID	Term	Type	#Seqs	Graph Score	Sequences
3	GO:0007267	cell-cell signaling	biological_process	23	23	S_PBL_c6235, S_PBL_c20440, S_PBL_c9408, S_PBL_c15301, S_PBL_c21493, S_PBL_c23796, S_PBL_c11425, S_PBL_c157, S_PBL_c10879, S_PBL_c20583, S_PBL_c1236, S_PBL_c9342, S_PBL_lrc40043, S_PBL_c22582, S_PBL_c19771, S_PBL_c9234, S_PBL_c10416, S_PBL_c1296, S_PBL_c47121, S_PBL_c1192, S_PBL_lrc53644, S_PBL_lrc53836, S_PBL_c15589
3	GO:0007610	behavior	biological_process	25	25	S_PBL_c1216, S_PBL_c18295, S_PBL_c3289, S_PBL_c13431, S_PBL_c2723, S_PBL_c32289, S_PBL_c10540, S_PBL_c9546, S_PBL_c41440, S_PBL_c9873, S_PBL_c30695, S_PBL_c34452, S_PBL_c7838, S_PBL_c8079, S_PBL_c10793, S_PBL_c5548, S_PBL_c36355, S_PBL_c39962, S_PBL_c305, S_PBL_c13719, S_PBL_c4156, S_PBL_c48488, S_PBL_c49160, S_PBL_c33135, S_PBL_c38876
4	GO:0009838	abscission	biological_process	33	33	S_PBL_c33797, S_PBL_c6290, S_PBL_c2651, S_PBL_c41726, S_PBL_c27519, S_PBL_c54094, S_PBL_c51933, S_PBL_c9049, S_PBL_c15103, S_PBL_c16421, S_PBL_c16450, S_PBL_c17617, S_PBL_lrc28119, S_PBL_c33262, S_PBL_c34632, S_PBL_c12378, S_PBL_lrc30423, S_PBL_c539, S_PBL_c18582, S_PBL_c22505, S_PBL_lrc53010, S_PBL_c7817, S_PBL_c14218, S_PBL_c20611, S_PBL_c39030, S_PBL_c9464, S_PBL_c31708, S_PBL_c280, S_PBL_c655…
5	GO:0009835	ripening	biological_process	55	55	S_PBL_c5230, S_PBL_c22055, S_PBL_c7959, S_PBL_c27096, S_PBL_c32529, S_PBL_c40605, S_PBL_c28050, S_PBL_c29274, S_PBL_c44373, S_PBL_c15780, S_PBL_c19150, S_PBL_c32787, S_PBL_c37225, S_PBL_c38790, S_PBL_c17597, S_PBL_c2606, S_PBL_c19225, S_PBL_lrc24925, S_PBL_lrc52284, S_PBL_c42791, S_PBL_c41856, S_PBL_lrc26459, S_PBL_lrc54656, S_PBL_lrc39058, S_PBL_c10419, S_PBL_lrc34298, S_PBL_c2912, S_PBL_c46710,…
3	GO:0009606	tropism	biological_process	98	98	S_PBL_c50672, S_PBL_c14508, S_PBL_c21837, S_PBL_c35105, S_PBL_c37433, S_PBL_c37452, S_PBL_c14997, S_PBL_c16664, S_PBL_c48398, S_PBL_c41969, S_PBL_c48632, S_PBL_lrc33414, S_PBL_c5064, S_PBL_c12721, S_PBL_c27891, S_PBL_c3833, S_PBL_c11742, S_PBL_c14323, S_PBL_c18779, S_PBL_c30857, S_PBL_c659, S_PBL_c8730, S_PBL_c4681, S_PBL_c34945, S_PBL_c36599, S_PBL_c28459, S_PBL_c13652, S_PBL_c34986, S_PBL_c2890…
4	GO:0009875	pollen-pistil interaction	biological_process	123	123	S_PBL_c1214, S_PBL_c28816, S_PBL_c35423, S_PBL_c40339, S_PBL_c42804, S_PBL_c49559, S_PBL_c26629, S_PBL_c28926, S_PBL_c30238, S_PBL_c29230, S_PBL_c29473, S_PBL_c32516, S_PBL_c7425, S_PBL_c30613, S_PBL_c7061, S_PBL_lrc32336, S_PBL_c9879, S_PBL_c41941, S_PBL_c14589, S_PBL_c41861, S_PBL_c24038, S_PBL_c49018, S_PBL_c48009, S_PBL_c35492, S_PBL_c31142, S_PBL_c26924, S_PBL_c12768, S_PBL_c39610, S_PBL_c11…
4	GO:0048610	reproductive cellular process	biological_process	123	73.8	S_PBL_c1214, S_PBL_c28816, S_PBL_c35423, S_PBL_c40339, S_PBL_c42804, S_PBL_c49559, S_PBL_c26629, S_PBL_c28926, S_PBL_c30238, S_PBL_c29230, S_PBL_c29473, S_PBL_c32516, S_PBL_c7425, S_PBL_c30613, S_PBL_c7061, S_PBL_lrc32336, S_PBL_c9879, S_PBL_c41941, S_PBL_c14589, S_PBL_c41861, S_PBL_c24038, S_PBL_c49018, S_PBL_c48009, S_PBL_c35492, S_PBL_c31142, S_PBL_c26924, S_PBL_c12768, S_PBL_c39610, S_PBL_c11…
4	GO:0015979	photosynthesis	biological_process	192	192	S_PBL_c28993, S_PBL_c14508, S_PBL_c6407, S_PBL_c9494, S_PBL_c48117, S_PBL_c45389, S_PBL_c23690, S_PBL_c27242, S_PBL_c7424, S_PBL_c41872, S_PBL_c35091, S_PBL_c508, S_PBL_c3738, S_PBL_c5418, S_PBL_c29521, S_PBL_c38363, S_PBL_c13710, S_PBL_c1801, S_PBL_c9417, S_PBL_lrc48379, S_PBL_lrc52667, S_PBL_c35686, S_PBL_c36235, S_PBL_c4033, S_PBL_c7096, S_PBL_c14342, S_PBL_c8495, S_PBL_c1206, S_PBL_lrc35218, …
4	GO:0019222	regulation of metabolic process	biological_process	209	45.14	S_PBL_c29537, S_PBL_c29700, S_PBL_c51312, S_PBL_c21671, S_PBL_c1064, S_PBL_c25469, S_PBL_c34082, S_PBL_c48398, S_PBL_c41969, S_PBL_c48632, S_PBL_c6694, S_PBL_c7743, S_PBL_c28926, S_PBL_c3517, S_PBL_c6503, S_PBL_c8621, S_PBL_c1889, S_PBL_c32208, S_PBL_c7884, S_PBL_c48805, S_PBL_lrc52527, S_PBL_c54840, S_PBL_c29194, S_PBL_c13078, S_PBL_c32855, S_PBL_c23796, S_PBL_c24445, S_PBL_c1741, S_PBL_c9286, S…
6	GO:0010468	regulation of gene expression	biological_process	209	125.4	S_PBL_c29537, S_PBL_c29700, S_PBL_c51312, S_PBL_c21671, S_PBL_c1064, S_PBL_c25469, S_PBL_c34082, S_PBL_c48398, S_PBL_c41969, S_PBL_c48632, S_PBL_c6694, S_PBL_c7743, S_PBL_c28926, S_PBL_c3517, S_PBL_c6503, S_PBL_c8621, S_PBL_c1889, S_PBL_c32208, S_PBL_c7884, S_PBL_c48805, S_PBL_lrc52527, S_PBL_c54840, S_PBL_c29194, S_PBL_c13078, S_PBL_c32855, S_PBL_c23796, S_PBL_c24445, S_PBL_c1741, S_PBL_c9286, S…
5	GO:0060255	regulation of macromolecule metabolic process	biological_process	209	75.24	S_PBL_c29537, S_PBL_c29700, S_PBL_c51312, S_PBL_c21671, S_PBL_c1064, S_PBL_c25469, S_PBL_c34082, S_PBL_c48398, S_PBL_c41969, S_PBL_c48632, S_PBL_c6694, S_PBL_c7743, S_PBL_c28926, S_PBL_c3517, S_PBL_c6503, S_PBL_c8621, S_PBL_c1889, S_PBL_c32208, S_PBL_c7884, S_PBL_c48805, S_PBL_lrc52527, S_PBL_c54840, S_PBL_c29194, S_PBL_c13078, S_PBL_c32855, S_PBL_c23796, S_PBL_c24445, S_PBL_c1741, S_PBL_c9286, S…
7	GO:0040029	regulation of gene expression, epigenetic	biological_process	209	209	S_PBL_c29537, S_PBL_c29700, S_PBL_c51312, S_PBL_c21671, S_PBL_c1064, S_PBL_c25469, S_PBL_c34082, S_PBL_c48398, S_PBL_c41969, S_PBL_c48632, S_PBL_c6694, S_PBL_c7743, S_PBL_c28926, S_PBL_c3517, S_PBL_c6503, S_PBL_c8621, S_PBL_c1889, S_PBL_c32208, S_PBL_c7884, S_PBL_c48805, S_PBL_lrc52527, S_PBL_c54840, S_PBL_c29194, S_PBL_c13078, S_PBL_c32855, S_PBL_c23796, S_PBL_c24445, S_PBL_c1741, S_PBL_c9286, S…
4	GO:0009991	response to extracellular stimulus	biological_process	239	239	S_PBL_lrc52663, S_PBL_c5423, S_PBL_c16298, S_PBL_c23377, S_PBL_c4460, S_PBL_c16869, S_PBL_c6461, S_PBL_c53154, S_PBL_c18539, S_PBL_c10397, S_PBL_c18061, S_PBL_c33210, S_PBL_c12889, S_PBL_c17039, S_PBL_c17306, S_PBL_c5146, S_PBL_c2856, S_PBL_c53390, S_PBL_c32033, S_PBL_c3711, S_PBL_c1010, S_PBL_c6362, S_PBL_c14867, S_PBL_c6506, S_PBL_c41673, S_PBL_c10565, S_PBL_c11191, S_PBL_c28747, S_PBL_c16655, …
4	GO:0009856	pollination	biological_process	309	260.8	S_PBL_c1214, S_PBL_c28816, S_PBL_c35423, S_PBL_c40339, S_PBL_c42804, S_PBL_c49559, S_PBL_c26629, S_PBL_c28926, S_PBL_c30238, S_PBL_c29230, S_PBL_c29473, S_PBL_c32516, S_PBL_c7425, S_PBL_c30613, S_PBL_c7061, S_PBL_lrc32336, S_PBL_c9879, S_PBL_c41941, S_PBL_c14589, S_PBL_c41861, S_PBL_c24038, S_PBL_c49018, S_PBL_c48009, S_PBL_c35492, S_PBL_c31142, S_PBL_c26924, S_PBL_c12768, S_PBL_c39610, S_PBL_c11…
2	GO:0051704	multi-organism process	biological_process	309	156.48	S_PBL_c1214, S_PBL_c28816, S_PBL_c35423, S_PBL_c40339, S_PBL_c42804, S_PBL_c49559, S_PBL_c26629, S_PBL_c28926, S_PBL_c30238, S_PBL_c29230, S_PBL_c29473, S_PBL_c32516, S_PBL_c7425, S_PBL_c30613, S_PBL_c7061, S_PBL_lrc32336, S_PBL_c9879, S_PBL_c41941, S_PBL_c14589, S_PBL_c41861, S_PBL_c24038, S_PBL_c49018, S_PBL_c48009, S_PBL_c35492, S_PBL_c31142, S_PBL_c26924, S_PBL_c12768, S_PBL_c39610, S_PBL_c11…
3	GO:0007154	cell communication	biological_process	382	323.6	S_PBL_c1214, S_PBL_c28816, S_PBL_c35423, S_PBL_c40339, S_PBL_c42804, S_PBL_c49559, S_PBL_c26629, S_PBL_c28926, S_PBL_c30238, S_PBL_c29230, S_PBL_c29473, S_PBL_c32516, S_PBL_c7425, S_PBL_c30613, S_PBL_c7061, S_PBL_lrc32336, S_PBL_c9879, S_PBL_c41941, S_PBL_c14589, S_PBL_c41861, S_PBL_c24038, S_PBL_c49018, S_PBL_c48009, S_PBL_c35492, S_PBL_c31142, S_PBL_c26924, S_PBL_c12768, S_PBL_c39610, S_PBL_c11…
3	GO:0019725	cellular homeostasis	biological_process	391	391	S_PBL_c40447, S_PBL_c6015, S_PBL_c15585, S_PBL_c41244, S_PBL_c31753, S_PBL_c35481, S_PBL_c24570, S_PBL_c51054, S_PBL_c26425, S_PBL_c14485, S_PBL_c1419, S_PBL_c17345, S_PBL_c787, S_PBL_c9995, S_PBL_c22517, S_PBL_c3372, S_PBL_c52640, S_PBL_c34546, S_PBL_c846, S_PBL_c12483, S_PBL_c16707, S_PBL_c22701, S_PBL_c17134, S_PBL_c21628, S_PBL_c11418, S_PBL_c48241, S_PBL_c40250, S_PBL_c33034, S_PBL_c10185, S…
4	GO:0042592	homeostatic process	biological_process	391	234.6	S_PBL_c40447, S_PBL_c6015, S_PBL_c15585, S_PBL_c41244, S_PBL_c31753, S_PBL_c35481, S_PBL_c24570, S_PBL_c51054, S_PBL_c26425, S_PBL_c14485, S_PBL_c1419, S_PBL_c17345, S_PBL_c787, S_PBL_c9995, S_PBL_c22517, S_PBL_c3372, S_PBL_c52640, S_PBL_c34546, S_PBL_c846, S_PBL_c12483, S_PBL_c16707, S_PBL_c22701, S_PBL_c17134, S_PBL_c21628, S_PBL_c11418, S_PBL_c48241, S_PBL_c40250, S_PBL_c33034, S_PBL_c10185, S…
3	GO:0007049	cell cycle	biological_process	488	488	S_PBL_c40720, S_PBL_c6575, S_PBL_c18722, S_PBL_c25935, S_PBL_c33143, S_PBL_c2779, S_PBL_c28094, S_PBL_c3361, S_PBL_c10036, S_PBL_c32678, S_PBL_c1605, S_PBL_c6380, S_PBL_c16274, S_PBL_c20727, S_PBL_c34058, S_PBL_c39917, S_PBL_c34131, S_PBL_c9492, S_PBL_c26075, S_PBL_lrc54451, S_PBL_c407, S_PBL_c3236, S_PBL_c293, S_PBL_c1272, S_PBL_c1655, S_PBL_c2168, S_PBL_c17903, S_PBL_c18497, S_PBL_c8361, S_PBL_…
6	GO:0009908	flower development	biological_process	510	510	S_PBL_c18722, S_PBL_c5500, S_PBL_c6290, S_PBL_c13761, S_PBL_c1468, S_PBL_c1232, S_PBL_c35105, S_PBL_c14491, S_PBL_c37433, S_PBL_c37452, S_PBL_c3972, S_PBL_c34607, S_PBL_c2311, S_PBL_c8259, S_PBL_c4968, S_PBL_c2779, S_PBL_c9269, S_PBL_c8938, S_PBL_c686, S_PBL_c1611, S_PBL_lrc41144, S_PBL_c39915, S_PBL_c2651, S_PBL_c26274, S_PBL_c28926, S_PBL_c6180, S_PBL_c6369, S_PBL_c13252, S_PBL_c28887, S_PBL_c5…
7	GO:0016049	cell growth	biological_process	527	527	S_PBL_c33797, S_PBL_c12466, S_PBL_c14291, S_PBL_c27455, S_PBL_c2452, S_PBL_c13091, S_PBL_c7187, S_PBL_c5990, S_PBL_c5965, S_PBL_c6940, S_PBL_c6985, S_PBL_c25935, S_PBL_c34607, S_PBL_c5296, S_PBL_lrc54682, S_PBL_c33143, S_PBL_c1216, S_PBL_c18295, S_PBL_c27752, S_PBL_c3361, S_PBL_c3289, S_PBL_c10036, S_PBL_c175, S_PBL_c4443, S_PBL_c21567, S_PBL_c24206, S_PBL_c4133, S_PBL_c5028, S_PBL_c48398, S_PBL_…
5	GO:0032535	regulation of cellular component size	biological_process	527	189.72	S_PBL_c33797, S_PBL_c12466, S_PBL_c14291, S_PBL_c27455, S_PBL_c2452, S_PBL_c13091, S_PBL_c7187, S_PBL_c5990, S_PBL_c5965, S_PBL_c6940, S_PBL_c6985, S_PBL_c25935, S_PBL_c34607, S_PBL_c5296, S_PBL_lrc54682, S_PBL_c33143, S_PBL_c1216, S_PBL_c18295, S_PBL_c27752, S_PBL_c3361, S_PBL_c3289, S_PBL_c10036, S_PBL_c175, S_PBL_c4443, S_PBL_c21567, S_PBL_c24206, S_PBL_c4133, S_PBL_c5028, S_PBL_c48398, S_PBL_…
4	GO:0090066	regulation of anatomical structure size	biological_process	527	113.83	S_PBL_c33797, S_PBL_c12466, S_PBL_c14291, S_PBL_c27455, S_PBL_c2452, S_PBL_c13091, S_PBL_c7187, S_PBL_c5990, S_PBL_c5965, S_PBL_c6940, S_PBL_c6985, S_PBL_c25935, S_PBL_c34607, S_PBL_c5296, S_PBL_lrc54682, S_PBL_c33143, S_PBL_c1216, S_PBL_c18295, S_PBL_c27752, S_PBL_c3361, S_PBL_c3289, S_PBL_c10036, S_PBL_c175, S_PBL_c4443, S_PBL_c21567, S_PBL_c24206, S_PBL_c4133, S_PBL_c5028, S_PBL_c48398, S_PBL_…
6	GO:0008361	regulation of cell size	biological_process	527	316.2	S_PBL_c33797, S_PBL_c12466, S_PBL_c14291, S_PBL_c27455, S_PBL_c2452, S_PBL_c13091, S_PBL_c7187, S_PBL_c5990, S_PBL_c5965, S_PBL_c6940, S_PBL_c6985, S_PBL_c25935, S_PBL_c34607, S_PBL_c5296, S_PBL_lrc54682, S_PBL_c33143, S_PBL_c1216, S_PBL_c18295, S_PBL_c27752, S_PBL_c3361, S_PBL_c3289, S_PBL_c10036, S_PBL_c175, S_PBL_c4443, S_PBL_c21567, S_PBL_c24206, S_PBL_c4133, S_PBL_c5028, S_PBL_c48398, S_PBL_…
4	GO:0003006	reproductive developmental process	biological_process	565	203.4	S_PBL_c18722, S_PBL_c5500, S_PBL_c6290, S_PBL_c13761, S_PBL_c1468, S_PBL_c1232, S_PBL_c35105, S_PBL_c14491, S_PBL_c37433, S_PBL_c37452, S_PBL_c3972, S_PBL_c34607, S_PBL_c2311, S_PBL_c8259, S_PBL_c4968, S_PBL_c2779, S_PBL_c9269, S_PBL_c8938, S_PBL_c686, S_PBL_c1611, S_PBL_lrc41144, S_PBL_c39915, S_PBL_c2651, S_PBL_c26274, S_PBL_c28926, S_PBL_c6180, S_PBL_c6369, S_PBL_c13252, S_PBL_c28887, S_PBL_c5…
5	GO:0048608	reproductive structure development	biological_process	565	339	S_PBL_c18722, S_PBL_c5500, S_PBL_c6290, S_PBL_c13761, S_PBL_c1468, S_PBL_c1232, S_PBL_c35105, S_PBL_c14491, S_PBL_c37433, S_PBL_c37452, S_PBL_c3972, S_PBL_c34607, S_PBL_c2311, S_PBL_c8259, S_PBL_c4968, S_PBL_c2779, S_PBL_c9269, S_PBL_c8938, S_PBL_c686, S_PBL_c1611, S_PBL_lrc41144, S_PBL_c39915, S_PBL_c2651, S_PBL_c26274, S_PBL_c28926, S_PBL_c6180, S_PBL_c6369, S_PBL_c13252, S_PBL_c28887, S_PBL_c5…
3	GO:0048869	cellular developmental process	biological_process	578	346.8	S_PBL_c14291, S_PBL_c38602, S_PBL_c2452, S_PBL_c13091, S_PBL_c23697, S_PBL_c7187, S_PBL_c6575, S_PBL_c17606, S_PBL_c5578, S_PBL_c6413, S_PBL_c25935, S_PBL_c7318, S_PBL_lrc24922, S_PBL_c38231, S_PBL_c840, S_PBL_lrc23665, S_PBL_lrc52487, S_PBL_c1232, S_PBL_c34607, S_PBL_c10116, S_PBL_c32493, S_PBL_c37278, S_PBL_c32555, S_PBL_c48175, S_PBL_c5296, S_PBL_lrc54682, S_PBL_c2779, S_PBL_c3853, S_PBL_c2123…
4	GO:0030154	cell differentiation	biological_process	578	578	S_PBL_c14291, S_PBL_c38602, S_PBL_c2452, S_PBL_c13091, S_PBL_c23697, S_PBL_c7187, S_PBL_c6575, S_PBL_c17606, S_PBL_c5578, S_PBL_c6413, S_PBL_c25935, S_PBL_c7318, S_PBL_lrc24922, S_PBL_c38231, S_PBL_c840, S_PBL_lrc23665, S_PBL_lrc52487, S_PBL_c1232, S_PBL_c34607, S_PBL_c10116, S_PBL_c32493, S_PBL_c37278, S_PBL_c32555, S_PBL_c48175, S_PBL_c5296, S_PBL_lrc54682, S_PBL_c2779, S_PBL_c3853, S_PBL_c2123…
3	GO:0019748	secondary metabolic process	biological_process	634	634	S_PBL_c5163, S_PBL_c49200, S_PBL_s53820, S_PBL_c24846, S_PBL_c40120, S_PBL_c6224, S_PBL_c5534, S_PBL_c5660, S_PBL_c6110, S_PBL_c1468, S_PBL_c14491, S_PBL_c3972, S_PBL_c16443, S_PBL_c22040, S_PBL_c3184, S_PBL_c7301, S_PBL_c18101, S_PBL_c9269, S_PBL_c8938, S_PBL_c3028, S_PBL_c12098, S_PBL_c41872, S_PBL_c29233, S_PBL_c40889, S_PBL_c32084, S_PBL_c12349, S_PBL_c188, S_PBL_c6696, S_PBL_c10925, S_PBL_c1…
3	GO:0008219	cell death	biological_process	654	654	S_PBL_c40720, S_PBL_c18227, S_PBL_c48873, S_PBL_c13135, S_PBL_c6224, S_PBL_c7532, S_PBL_c5660, S_PBL_c7095, S_PBL_c27173, S_PBL_c9092, S_PBL_c5778, S_PBL_c11964, S_PBL_c21377, S_PBL_c37677, S_PBL_c27617, S_PBL_c8144, S_PBL_c10116, S_PBL_c32493, S_PBL_c37278, S_PBL_c13020, S_PBL_c20775, S_PBL_c32555, S_PBL_c48175, S_PBL_c576, S_PBL_c6918, S_PBL_c2311, S_PBL_c12098, S_PBL_c13603, S_PBL_c4211, S_PBL…
2	GO:0016265	death	biological_process	654	392.4	S_PBL_c40720, S_PBL_c18227, S_PBL_c48873, S_PBL_c13135, S_PBL_c6224, S_PBL_c7532, S_PBL_c5660, S_PBL_c7095, S_PBL_c27173, S_PBL_c9092, S_PBL_c5778, S_PBL_c11964, S_PBL_c21377, S_PBL_c37677, S_PBL_c27617, S_PBL_c8144, S_PBL_c10116, S_PBL_c32493, S_PBL_c37278, S_PBL_c13020, S_PBL_c20775, S_PBL_c32555, S_PBL_c48175, S_PBL_c576, S_PBL_c6918, S_PBL_c2311, S_PBL_c12098, S_PBL_c13603, S_PBL_c4211, S_PBL…
2	GO:0040007	growth	biological_process	680	470.2	S_PBL_c10657, S_PBL_c8524, S_PBL_c20013, S_PBL_lrc27899, S_PBL_c6065, S_PBL_c21178, S_PBL_c840, S_PBL_lrc23665, S_PBL_lrc52487, S_PBL_c1232, S_PBL_c3838, S_PBL_c12668, S_PBL_c3023, S_PBL_c39915, S_PBL_c28887, S_PBL_c1628, S_PBL_c24166, S_PBL_c43532, S_PBL_c4469, S_PBL_c11961, S_PBL_c3601, S_PBL_c14619, S_PBL_c7836, S_PBL_c326, S_PBL_c5342, S_PBL_c29997, S_PBL_c30124, S_PBL_c50599, S_PBL_c4143, S_…
4	GO:0009790	embryonic development	biological_process	777	777	S_PBL_c2452, S_PBL_c13091, S_PBL_c32454, S_PBL_c5534, S_PBL_c5578, S_PBL_c18230, S_PBL_c6985, S_PBL_c24436, S_PBL_c6290, S_PBL_c8336, S_PBL_c14491, S_PBL_c3972, S_PBL_c33143, S_PBL_c12425, S_PBL_c14997, S_PBL_c43505, S_PBL_c1216, S_PBL_c18295, S_PBL_c1064, S_PBL_c8938, S_PBL_c3361, S_PBL_c686, S_PBL_c3024, S_PBL_c3289, S_PBL_c2852, S_PBL_c15459, S_PBL_c41872, S_PBL_c7593, S_PBL_c22684, S_PBL_c160…
3	GO:0022414	reproductive process	biological_process	858	278.52	S_PBL_c1214, S_PBL_c28816, S_PBL_c35423, S_PBL_c40339, S_PBL_c42804, S_PBL_c49559, S_PBL_c26629, S_PBL_c28926, S_PBL_c30238, S_PBL_c29230, S_PBL_c29473, S_PBL_c32516, S_PBL_c7425, S_PBL_c30613, S_PBL_c7061, S_PBL_lrc32336, S_PBL_c9879, S_PBL_c41941, S_PBL_c14589, S_PBL_c41861, S_PBL_c24038, S_PBL_c49018, S_PBL_c48009, S_PBL_c35492, S_PBL_c31142, S_PBL_c26924, S_PBL_c12768, S_PBL_c39610, S_PBL_c11…
3	GO:0065008	regulation of biological quality	biological_process	907	209.06	S_PBL_c33797, S_PBL_c12466, S_PBL_c14291, S_PBL_c27455, S_PBL_c2452, S_PBL_c13091, S_PBL_c7187, S_PBL_c5990, S_PBL_c5965, S_PBL_c6940, S_PBL_c6985, S_PBL_c25935, S_PBL_c34607, S_PBL_c5296, S_PBL_lrc54682, S_PBL_c33143, S_PBL_c1216, S_PBL_c18295, S_PBL_c27752, S_PBL_c3361, S_PBL_c3289, S_PBL_c10036, S_PBL_c175, S_PBL_c4443, S_PBL_c21567, S_PBL_c24206, S_PBL_c4133, S_PBL_c5028, S_PBL_c48398, S_PBL_…
4	GO:0006091	generation of precursor metabolites and energy	biological_process	967	967	S_PBL_c2134, S_PBL_c5325, S_PBL_c44306, S_PBL_c28993, S_PBL_c169, S_PBL_c2872, S_PBL_c11332, S_PBL_c18108, S_PBL_c19898, S_PBL_c20106, S_PBL_lrc48110, S_PBL_lrc53288, S_PBL_c7745, S_PBL_c17798, S_PBL_lrc53510, S_PBL_lrc54156, S_PBL_c45834, S_PBL_c3554, S_PBL_c40447, S_PBL_c67, S_PBL_c2154, S_PBL_c19390, S_PBL_lrc30327, S_PBL_lrc52429, S_PBL_lrc53464, S_PBL_lrc54606, S_PBL_c5446, S_PBL_c9763, S_PB…
4	GO:0009653	anatomical structure morphogenesis	biological_process	974	974	S_PBL_c12466, S_PBL_c20302, S_PBL_c14291, S_PBL_c27455, S_PBL_c2452, S_PBL_c13091, S_PBL_c40447, S_PBL_c7187, S_PBL_c5990, S_PBL_c6575, S_PBL_c6940, S_PBL_c17606, S_PBL_c5578, S_PBL_c6413, S_PBL_c6985, S_PBL_c25935, S_PBL_c6290, S_PBL_c7318, S_PBL_c8336, S_PBL_c840, S_PBL_lrc23665, S_PBL_lrc52487, S_PBL_c1232, S_PBL_c31880, S_PBL_c34607, S_PBL_c10116, S_PBL_c32493, S_PBL_c37278, S_PBL_c3838, S_PB…
6	GO:0006259	DNA metabolic process	biological_process	1042	1042	S_PBL_lrc39928, S_PBL_c13518, S_PBL_c15256, S_PBL_c29700, S_PBL_c37620, S_PBL_c38602, S_PBL_c21256, S_PBL_c685, S_PBL_c23697, S_PBL_c7235, S_PBL_c21671, S_PBL_c3369, S_PBL_c5729, S_PBL_c24833, S_PBL_c6553, S_PBL_c7027, S_PBL_c269, S_PBL_c31880, S_PBL_c33143, S_PBL_c41244, S_PBL_c3361, S_PBL_c10036, S_PBL_c29233, S_PBL_c40889, S_PBL_c25469, S_PBL_c12149, S_PBL_c49585, S_PBL_c31020, S_PBL_c35457, S…
3	GO:0048856	anatomical structure development	biological_process	1401	787.8	S_PBL_c18722, S_PBL_c5500, S_PBL_c6290, S_PBL_c13761, S_PBL_c1468, S_PBL_c1232, S_PBL_c35105, S_PBL_c14491, S_PBL_c37433, S_PBL_c37452, S_PBL_c3972, S_PBL_c34607, S_PBL_c2311, S_PBL_c8259, S_PBL_c4968, S_PBL_c2779, S_PBL_c9269, S_PBL_c8938, S_PBL_c686, S_PBL_c1611, S_PBL_lrc41144, S_PBL_c39915, S_PBL_c2651, S_PBL_c26274, S_PBL_c28926, S_PBL_c6180, S_PBL_c6369, S_PBL_c13252, S_PBL_c28887, S_PBL_c5…
4	GO:0006629	lipid metabolic process	biological_process	1403	1403	S_PBL_c895, S_PBL_c2743, S_PBL_c15097, S_PBL_c15706, S_PBL_c19857, S_PBL_c37984, S_PBL_c42742, S_PBL_c40447, S_PBL_c13135, S_PBL_c7235, S_PBL_c5599, S_PBL_c7559, S_PBL_c6110, S_PBL_c5793, S_PBL_c5965, S_PBL_c17416, S_PBL_c6337, S_PBL_c20468, S_PBL_c6166, S_PBL_c8445, S_PBL_c5689, S_PBL_c16443, S_PBL_c21115, S_PBL_c1328, S_PBL_c3184, S_PBL_c7301, S_PBL_c1216, S_PBL_c18295, S_PBL_c26427, S_PBL_c893…
4	GO:0006519	cellular amino acid and derivative metabolic process	biological_process	1440	1440	S_PBL_c10966, S_PBL_c31816, S_PBL_lrc52663, S_PBL_c44540, S_PBL_c14820, S_PBL_c17836, S_PBL_c23253, S_PBL_c2134, S_PBL_c4224, S_PBL_c5325, S_PBL_c8234, S_PBL_c14591, S_PBL_c18009, S_PBL_c20393, S_PBL_c43501, S_PBL_lrc52730, S_PBL_lrc52894, S_PBL_lrc54436, S_PBL_c27474, S_PBL_c5423, S_PBL_c16298, S_PBL_c23377, S_PBL_c7513, S_PBL_c7535, S_PBL_c3102, S_PBL_c20297, S_PBL_c27008, S_PBL_c5257, S_PBL_c2…
3	GO:0044281	small molecule metabolic process	biological_process	1440	864	S_PBL_c10966, S_PBL_c31816, S_PBL_lrc52663, S_PBL_c44540, S_PBL_c14820, S_PBL_c17836, S_PBL_c23253, S_PBL_c2134, S_PBL_c4224, S_PBL_c5325, S_PBL_c8234, S_PBL_c14591, S_PBL_c18009, S_PBL_c20393, S_PBL_c43501, S_PBL_lrc52730, S_PBL_lrc52894, S_PBL_lrc54436, S_PBL_c27474, S_PBL_c5423, S_PBL_c16298, S_PBL_c23377, S_PBL_c7513, S_PBL_c7535, S_PBL_c3102, S_PBL_c20297, S_PBL_c27008, S_PBL_c5257, S_PBL_c2…
3	GO:0009719	response to endogenous stimulus	biological_process	1471	1471	S_PBL_lrc42965, S_PBL_c12466, S_PBL_c2966, S_PBL_c27455, S_PBL_c38752, S_PBL_c49550, S_PBL_s53564, S_PBL_c36781, S_PBL_c6165, S_PBL_c5599, S_PBL_c14508, S_PBL_c18722, S_PBL_c6017, S_PBL_c6804, S_PBL_c6673, S_PBL_c18844, S_PBL_c38231, S_PBL_c1468, S_PBL_c8336, S_PBL_c1626, S_PBL_c35105, S_PBL_c37433, S_PBL_c37452, S_PBL_c34607, S_PBL_c10116, S_PBL_c32493, S_PBL_c37278, S_PBL_c32555, S_PBL_c48175, …
4	GO:0009791	post-embryonic development	biological_process	1715	1669	S_PBL_c18722, S_PBL_c5500, S_PBL_c6290, S_PBL_c13761, S_PBL_c1468, S_PBL_c1232, S_PBL_c35105, S_PBL_c14491, S_PBL_c37433, S_PBL_c37452, S_PBL_c3972, S_PBL_c34607, S_PBL_c2311, S_PBL_c8259, S_PBL_c4968, S_PBL_c2779, S_PBL_c9269, S_PBL_c8938, S_PBL_c686, S_PBL_c1611, S_PBL_lrc41144, S_PBL_c39915, S_PBL_c2651, S_PBL_c26274, S_PBL_c28926, S_PBL_c6180, S_PBL_c6369, S_PBL_c13252, S_PBL_c28887, S_PBL_c5…
6	GO:0006412	translation	biological_process	1763	1763	S_PBL_c7535, S_PBL_c3102, S_PBL_c20297, S_PBL_c27008, S_PBL_c39627, S_PBL_c26583, S_PBL_c29727, S_PBL_c7359, S_PBL_c6434, S_PBL_c6575, S_PBL_c7440, S_PBL_c296, S_PBL_c6540, S_PBL_c12152, S_PBL_c19461, S_PBL_c6234, S_PBL_c7144, S_PBL_c3130, S_PBL_c11330, S_PBL_c6593, S_PBL_c7360, S_PBL_c15255, S_PBL_c17381, S_PBL_c5716, S_PBL_c11678, S_PBL_c7801, S_PBL_c3838, S_PBL_c12668, S_PBL_c19961, S_PBL_c302…
2	GO:0000003	reproduction	biological_process	1824	1288.11	S_PBL_c1214, S_PBL_c28816, S_PBL_c35423, S_PBL_c40339, S_PBL_c42804, S_PBL_c49559, S_PBL_c26629, S_PBL_c28926, S_PBL_c30238, S_PBL_c29230, S_PBL_c29473, S_PBL_c32516, S_PBL_c7425, S_PBL_c30613, S_PBL_c7061, S_PBL_lrc32336, S_PBL_c9879, S_PBL_c41941, S_PBL_c14589, S_PBL_c41861, S_PBL_c24038, S_PBL_c49018, S_PBL_c48009, S_PBL_c35492, S_PBL_c31142, S_PBL_c26924, S_PBL_c12768, S_PBL_c39610, S_PBL_c11…
4	GO:0005975	carbohydrate metabolic process	biological_process	2105	2105	S_PBL_c33797, S_PBL_c49200, S_PBL_s53820, S_PBL_c28993, S_PBL_c14291, S_PBL_c1422, S_PBL_c6381, S_PBL_c11036, S_PBL_lrc52585, S_PBL_c24846, S_PBL_c40120, S_PBL_c6224, S_PBL_c5990, S_PBL_c6012, S_PBL_c7305, S_PBL_c7559, S_PBL_c5534, S_PBL_c5970, S_PBL_c20653, S_PBL_c6127, S_PBL_c12215, S_PBL_c12308, S_PBL_c21625, S_PBL_c6934, S_PBL_c54365, S_PBL_c10800, S_PBL_c6521, S_PBL_c1468, S_PBL_c1232, S_PBL…
4	GO:0023060	signal transmission	biological_process	2181	1308.6	S_PBL_c45885, S_PBL_c12466, S_PBL_lrc44049, S_PBL_c40720, S_PBL_c18227, S_PBL_c25978, S_PBL_c27455, S_PBL_c29700, S_PBL_c42804, S_PBL_c48873, S_PBL_c49550, S_PBL_c2452, S_PBL_c13091, S_PBL_c36781, S_PBL_c13740, S_PBL_c6165, S_PBL_c6687, S_PBL_c5599, S_PBL_c18722, S_PBL_c7478, S_PBL_c7095, S_PBL_c6202, S_PBL_c6642, S_PBL_c7771, S_PBL_c5500, S_PBL_c6486, S_PBL_c28787, S_PBL_c6279, S_PBL_c6507, S_PB…
3	GO:0023046	signaling process	biological_process	2181	785.16	S_PBL_c45885, S_PBL_c12466, S_PBL_lrc44049, S_PBL_c40720, S_PBL_c18227, S_PBL_c25978, S_PBL_c27455, S_PBL_c29700, S_PBL_c42804, S_PBL_c48873, S_PBL_c49550, S_PBL_c2452, S_PBL_c13091, S_PBL_c36781, S_PBL_c13740, S_PBL_c6165, S_PBL_c6687, S_PBL_c5599, S_PBL_c18722, S_PBL_c7478, S_PBL_c7095, S_PBL_c6202, S_PBL_c6642, S_PBL_c7771, S_PBL_c5500, S_PBL_c6486, S_PBL_c28787, S_PBL_c6279, S_PBL_c6507, S_PB…
4	GO:0050794	regulation of cellular process	biological_process	2181	1308.6	S_PBL_c45885, S_PBL_c12466, S_PBL_lrc44049, S_PBL_c40720, S_PBL_c18227, S_PBL_c25978, S_PBL_c27455, S_PBL_c29700, S_PBL_c42804, S_PBL_c48873, S_PBL_c49550, S_PBL_c2452, S_PBL_c13091, S_PBL_c36781, S_PBL_c13740, S_PBL_c6165, S_PBL_c6687, S_PBL_c5599, S_PBL_c18722, S_PBL_c7478, S_PBL_c7095, S_PBL_c6202, S_PBL_c6642, S_PBL_c7771, S_PBL_c5500, S_PBL_c6486, S_PBL_c28787, S_PBL_c6279, S_PBL_c6507, S_PB…
5	GO:0007165	signal transduction	biological_process	2181	2181	S_PBL_c45885, S_PBL_c12466, S_PBL_lrc44049, S_PBL_c40720, S_PBL_c18227, S_PBL_c25978, S_PBL_c27455, S_PBL_c29700, S_PBL_c42804, S_PBL_c48873, S_PBL_c49550, S_PBL_c2452, S_PBL_c13091, S_PBL_c36781, S_PBL_c13740, S_PBL_c6165, S_PBL_c6687, S_PBL_c5599, S_PBL_c18722, S_PBL_c7478, S_PBL_c7095, S_PBL_c6202, S_PBL_c6642, S_PBL_c7771, S_PBL_c5500, S_PBL_c6486, S_PBL_c28787, S_PBL_c6279, S_PBL_c6507, S_PB…
2	GO:0023052	signaling	biological_process	2204	484.9	S_PBL_c6235, S_PBL_c20440, S_PBL_c9408, S_PBL_c15301, S_PBL_c21493, S_PBL_c23796, S_PBL_c11425, S_PBL_c157, S_PBL_c10879, S_PBL_c20583, S_PBL_c1236, S_PBL_c9342, S_PBL_lrc40043, S_PBL_c22582, S_PBL_c19771, S_PBL_c9234, S_PBL_c10416, S_PBL_c1296, S_PBL_c47121, S_PBL_c1192, S_PBL_lrc53644, S_PBL_lrc53836, S_PBL_c15589, S_PBL_c45885, S_PBL_c12466, S_PBL_lrc44049, S_PBL_c40720, S_PBL_c18227, S_PBL_c2…
3	GO:0009628	response to abiotic stimulus	biological_process	2311	2311	S_PBL_lrc52663, S_PBL_c17836, S_PBL_c23253, S_PBL_c44306, S_PBL_c49200, S_PBL_lrc39928, S_PBL_lrc42965, S_PBL_c12466, S_PBL_c14291, S_PBL_c50672, S_PBL_c40720, S_PBL_c2966, S_PBL_c10436, S_PBL_c45031, S_PBL_c42246, S_PBL_c1422, S_PBL_c6381, S_PBL_c11036, S_PBL_lrc52585, S_PBL_c169, S_PBL_c2872, S_PBL_c11332, S_PBL_c18108, S_PBL_c19898, S_PBL_c20106, S_PBL_lrc48110, S_PBL_lrc53288, S_PBL_c23697, S…
3	GO:0050789	regulation of biological process	biological_process	2380	812.25	S_PBL_c29537, S_PBL_c29700, S_PBL_c51312, S_PBL_c21671, S_PBL_c1064, S_PBL_c25469, S_PBL_c34082, S_PBL_c48398, S_PBL_c41969, S_PBL_c48632, S_PBL_c6694, S_PBL_c7743, S_PBL_c28926, S_PBL_c3517, S_PBL_c6503, S_PBL_c8621, S_PBL_c1889, S_PBL_c32208, S_PBL_c788
2	GO:0016043	cellular component organization	biological_process	2545	2545	S_PBL_c33797, S_PBL_lrc39928, S_PBL_c12466, S_PBL_c14291, S_PBL_c40194, S_PBL_c4460, S_PBL_c16869, S_PBL_c40720, S_PBL_c27455, S_PBL_c2452, S_PBL_c13091, S_PBL_c24846, S_PBL_c40120, S_PBL_c21256, S_PBL_c685, S_PBL_c8524, S_PBL_c20013, S_PBL_lrc27899, S_PB
3	GO:0009056	catabolic process	biological_process	2743	2743	S_PBL_lrc52663, S_PBL_c2134, S_PBL_c5325, S_PBL_c44306, S_PBL_c28634, S_PBL_c1537, S_PBL_c15375, S_PBL_c895, S_PBL_c2743, S_PBL_c15097, S_PBL_c15706, S_PBL_c19857, S_PBL_c37984, S_PBL_c42742, S_PBL_c15282, S_PBL_c46091, S_PBL_c16, S_PBL_c3751, S_PBL_c4937
3	GO:0007275	multicellular organismal development	biological_process	2907	3044.4	S_PBL_c18722, S_PBL_c5500, S_PBL_c6290, S_PBL_c13761, S_PBL_c1468, S_PBL_c1232, S_PBL_c35105, S_PBL_c14491, S_PBL_c37433, S_PBL_c37452, S_PBL_c3972, S_PBL_c34607, S_PBL_c2311, S_PBL_c8259, S_PBL_c4968, S_PBL_c2779, S_PBL_c9269, S_PBL_c8938, S_PBL_c686, S_
2	GO:0032501	multicellular organismal process	biological_process	2950	1885.44	S_PBL_c18722, S_PBL_c5500, S_PBL_c6290, S_PBL_c13761, S_PBL_c1468, S_PBL_c1232, S_PBL_c35105, S_PBL_c14491, S_PBL_c37433, S_PBL_c37452, S_PBL_c3972, S_PBL_c34607, S_PBL_c2311, S_PBL_c8259, S_PBL_c4968, S_PBL_c2779, S_PBL_c9269, S_PBL_c8938, S_PBL_c686, S_
2	GO:0065007	biological regulation	biological_process	3147	612.78	S_PBL_c29537, S_PBL_c29700, S_PBL_c51312, S_PBL_c21671, S_PBL_c1064, S_PBL_c25469, S_PBL_c34082, S_PBL_c48398, S_PBL_c41969, S_PBL_c48632, S_PBL_c6694, S_PBL_c7743, S_PBL_c28926, S_PBL_c3517, S_PBL_c6503, S_PBL_c8621, S_PBL_c1889, S_PBL_c32208, S_PBL_c788
4	GO:0043412	macromolecule modification	biological_process	3333	1999.8	S_PBL_c45885, S_PBL_lrc44049, S_PBL_c5877, S_PBL_c4460, S_PBL_c16869, S_PBL_c1214, S_PBL_c1906, S_PBL_c2283, S_PBL_c3174, S_PBL_c3739, S_PBL_c3930, S_PBL_c3933, S_PBL_c4149, S_PBL_c4640, S_PBL_c9969, S_PBL_c10635, S_PBL_c14523, S_PBL_c17037, S_PBL_c17376,
5	GO:0090304	nucleic acid metabolic process	biological_process	3782	2338.2	S_PBL_lrc39928, S_PBL_c13518, S_PBL_c15256, S_PBL_c29700, S_PBL_c37620, S_PBL_c38602, S_PBL_c21256, S_PBL_c685, S_PBL_c23697, S_PBL_c7235, S_PBL_c21671, S_PBL_c3369, S_PBL_c5729, S_PBL_c24833, S_PBL_c6553, S_PBL_c7027, S_PBL_c269, S_PBL_c31880, S_PBL_c331
2	GO:0051179	localization	biological_process	4146	1492.56	S_PBL_c29720, S_PBL_c22490, S_PBL_lrc42965, S_PBL_c43049, S_PBL_c6524, S_PBL_c7925, S_PBL_c5877, S_PBL_c40194, S_PBL_c4460, S_PBL_c16869, S_PBL_lrc52104, S_PBL_c2452, S_PBL_c13091, S_PBL_c169, S_PBL_c2872, S_PBL_c11332, S_PBL_c18108, S_PBL_c19898, S_PBL_c
4	GO:0006810	transport	biological_process	4146	4146	S_PBL_c29720, S_PBL_c22490, S_PBL_lrc42965, S_PBL_c43049, S_PBL_c6524, S_PBL_c7925, S_PBL_c5877, S_PBL_c40194, S_PBL_c4460, S_PBL_c16869, S_PBL_lrc52104, S_PBL_c2452, S_PBL_c13091, S_PBL_c169, S_PBL_c2872, S_PBL_c11332, S_PBL_c18108, S_PBL_c19898, S_PBL_c
3	GO:0051234	establishment of localization	biological_process	4146	2487.6	S_PBL_c29720, S_PBL_c22490, S_PBL_lrc42965, S_PBL_c43049, S_PBL_c6524, S_PBL_c7925, S_PBL_c5877, S_PBL_c40194, S_PBL_c4460, S_PBL_c16869, S_PBL_lrc52104, S_PBL_c2452, S_PBL_c13091, S_PBL_c169, S_PBL_c2872, S_PBL_c11332, S_PBL_c18108, S_PBL_c19898, S_PBL_c
4	GO:0044249	cellular biosynthetic process	biological_process	4576	1662.48	S_PBL_c7535, S_PBL_c3102, S_PBL_c20297, S_PBL_c27008, S_PBL_c39627, S_PBL_c26583, S_PBL_c29727, S_PBL_c7359, S_PBL_c6434, S_PBL_c6575, S_PBL_c7440, S_PBL_c296, S_PBL_c6540, S_PBL_c12152, S_PBL_c19461, S_PBL_c6234, S_PBL_c7144, S_PBL_c3130, S_PBL_c11330, S
5	GO:0034645	cellular macromolecule biosynthetic process	biological_process	4576	2770.8	S_PBL_c7535, S_PBL_c3102, S_PBL_c20297, S_PBL_c27008, S_PBL_c39627, S_PBL_c26583, S_PBL_c29727, S_PBL_c7359, S_PBL_c6434, S_PBL_c6575, S_PBL_c7440, S_PBL_c296, S_PBL_c6540, S_PBL_c12152, S_PBL_c19461, S_PBL_c6234, S_PBL_c7144, S_PBL_c3130, S_PBL_c11330, S
4	GO:0009059	macromolecule biosynthetic process	biological_process	4576	1662.48	S_PBL_c7535, S_PBL_c3102, S_PBL_c20297, S_PBL_c27008, S_PBL_c39627, S_PBL_c26583, S_PBL_c29727, S_PBL_c7359, S_PBL_c6434, S_PBL_c6575, S_PBL_c7440, S_PBL_c296, S_PBL_c6540, S_PBL_c12152, S_PBL_c19461, S_PBL_c6234, S_PBL_c7144, S_PBL_c3130, S_PBL_c11330, S
4	GO:0010467	gene expression	biological_process	4702	2846.04	S_PBL_c7535, S_PBL_c3102, S_PBL_c20297, S_PBL_c27008, S_PBL_c39627, S_PBL_c26583, S_PBL_c29727, S_PBL_c7359, S_PBL_c6434, S_PBL_c6575, S_PBL_c7440, S_PBL_c296, S_PBL_c6540, S_PBL_c12152, S_PBL_c19461, S_PBL_c6234, S_PBL_c7144, S_PBL_c3130, S_PBL_c11330, S
5	GO:0044267	cellular protein metabolic process	biological_process	5047	3057.6	S_PBL_c7535, S_PBL_c3102, S_PBL_c20297, S_PBL_c27008, S_PBL_c39627, S_PBL_c26583, S_PBL_c29727, S_PBL_c7359, S_PBL_c6434, S_PBL_c6575, S_PBL_c7440, S_PBL_c296, S_PBL_c6540, S_PBL_c12152, S_PBL_c19461, S_PBL_c6234, S_PBL_c7144, S_PBL_c3130, S_PBL_c11330, S
4	GO:0034641	cellular nitrogen compound metabolic process	biological_process	5512	1948.15	S_PBL_lrc39928, S_PBL_c13518, S_PBL_c15256, S_PBL_c29700, S_PBL_c37620, S_PBL_c38602, S_PBL_c21256, S_PBL_c685, S_PBL_c23697, S_PBL_c7235, S_PBL_c21671, S_PBL_c3369, S_PBL_c5729, S_PBL_c24833, S_PBL_c6553, S_PBL_c7027, S_PBL_c269, S_PBL_c31880, S_PBL_c331
3	GO:0006807	nitrogen compound metabolic process	biological_process	5512	1168.89	S_PBL_lrc39928, S_PBL_c13518, S_PBL_c15256, S_PBL_c29700, S_PBL_c37620, S_PBL_c38602, S_PBL_c21256, S_PBL_c685, S_PBL_c23697, S_PBL_c7235, S_PBL_c21671, S_PBL_c3369, S_PBL_c5729, S_PBL_c24833, S_PBL_c6553, S_PBL_c7027, S_PBL_c269, S_PBL_c31880, S_PBL_c331
4	GO:0006139	nucleobase, nucleoside, nucleotide and nucleic acid metabolic process	biological_process	5512	3246.92	S_PBL_lrc39928, S_PBL_c13518, S_PBL_c15256, S_PBL_c29700, S_PBL_c37620, S_PBL_c38602, S_PBL_c21256, S_PBL_c685, S_PBL_c23697, S_PBL_c7235, S_PBL_c21671, S_PBL_c3369, S_PBL_c5729, S_PBL_c24833, S_PBL_c6553, S_PBL_c7027, S_PBL_c269, S_PBL_c31880, S_PBL_c331
2	GO:0050896	response to stimulus	biological_process	5700	5746.92	S_PBL_lrc42965, S_PBL_c12466, S_PBL_c2966, S_PBL_c27455, S_PBL_c38752, S_PBL_c49550, S_PBL_s53564, S_PBL_c36781, S_PBL_c6165, S_PBL_c5599, S_PBL_c14508, S_PBL_c18722, S_PBL_c6017, S_PBL_c6804, S_PBL_c6673, S_PBL_c18844, S_PBL_c38231, S_PBL_c1468, S_PBL_c8
4	GO:0019538	protein metabolic process	biological_process	6934	4031.56	S_PBL_c7535, S_PBL_c3102, S_PBL_c20297, S_PBL_c27008, S_PBL_c39627, S_PBL_c26583, S_PBL_c29727, S_PBL_c7359, S_PBL_c6434, S_PBL_c6575, S_PBL_c7440, S_PBL_c296, S_PBL_c6540, S_PBL_c12152, S_PBL_c19461, S_PBL_c6234, S_PBL_c7144, S_PBL_c3130, S_PBL_c11330, S
4	GO:0044260	cellular macromolecule metabolic process	biological_process	8491	3487.56	S_PBL_c7535, S_PBL_c3102, S_PBL_c20297, S_PBL_c27008, S_PBL_c39627, S_PBL_c26583, S_PBL_c29727, S_PBL_c7359, S_PBL_c6434, S_PBL_c6575, S_PBL_c7440, S_PBL_c296, S_PBL_c6540, S_PBL_c12152, S_PBL_c19461, S_PBL_c6234, S_PBL_c7144, S_PBL_c3130, S_PBL_c11330, S
3	GO:0043170	macromolecule metabolic process	biological_process	10354	3935.83	S_PBL_c7535, S_PBL_c3102, S_PBL_c20297, S_PBL_c27008, S_PBL_c39627, S_PBL_c26583, S_PBL_c29727, S_PBL_c7359, S_PBL_c6434, S_PBL_c6575, S_PBL_c7440, S_PBL_c296, S_PBL_c6540, S_PBL_c12152, S_PBL_c19461, S_PBL_c6234, S_PBL_c7144, S_PBL_c3130, S_PBL_c11330, S
3	GO:0009058	biosynthetic process	biological_process	11131	7846.49	S_PBL_c7535, S_PBL_c3102, S_PBL_c20297, S_PBL_c27008, S_PBL_c39627, S_PBL_c26583, S_PBL_c29727, S_PBL_c7359, S_PBL_c6434, S_PBL_c6575, S_PBL_c7440, S_PBL_c296, S_PBL_c6540, S_PBL_c12152, S_PBL_c19461, S_PBL_c6234, S_PBL_c7144, S_PBL_c3130, S_PBL_c11330, S
3	GO:0044238	primary metabolic process	biological_process	15340	7335.89	S_PBL_c10966, S_PBL_c31816, S_PBL_lrc52663, S_PBL_c44540, S_PBL_c14820, S_PBL_c17836, S_PBL_c23253, S_PBL_c2134, S_PBL_c4224, S_PBL_c5325, S_PBL_c8234, S_PBL_c14591, S_PBL_c18009, S_PBL_c20393, S_PBL_c43501, S_PBL_lrc52730, S_PBL_lrc52894, S_PBL_lrc54436,
2	GO:0008152	metabolic process	biological_process	19730	16005.4	S_PBL_c10966, S_PBL_c31816, S_PBL_lrc52663, S_PBL_c44540, S_PBL_c14820, S_PBL_c17836, S_PBL_c23253, S_PBL_c2134, S_PBL_c4224, S_PBL_c5325, S_PBL_c8234, S_PBL_c14591, S_PBL_c18009, S_PBL_c20393, S_PBL_c43501, S_PBL_lrc52730, S_PBL_lrc52894, S_PBL_lrc54436,
2	GO:0009987	cellular process	biological_process	20458	15895.8	S_PBL_c10966, S_PBL_c31816, S_PBL_lrc52663, S_PBL_c44540, S_PBL_c14820, S_PBL_c17836, S_PBL_c23253, S_PBL_c2134, S_PBL_c4224, S_PBL_c5325, S_PBL_c8234, S_PBL_c14591, S_PBL_c18009, S_PBL_c20393, S_PBL_c43501, S_PBL_lrc52730, S_PBL_lrc52894, S_PBL_lrc54436,
1	GO:0008150	biological_process	biological_process	25672	27972.5	S_PBL_c29720, S_PBL_c22490, S_PBL_lrc42965, S_PBL_c43049, S_PBL_c6524, S_PBL_c7925, S_PBL_c5877, S_PBL_c40194, S_PBL_c4460, S_PBL_c16869, S_PBL_lrc52104, S_PBL_c2452, S_PBL_c13091, S_PBL_c169, S_PBL_c2872, S_PBL_c11332, S_PBL_c18108, S_PBL_c19898, S_PBL_c
