# Supplementary material for: Transcriptional profiling of sweetpotato (Ipomoea batatas) roots indicates down-regulation of lignin biosynthesis and up-regulation of starch biosynthesis at an early stage of storage root formation
Source: BMC Genomics. 2013 Jul 9;14:460. doi: 10.1186/1471-2164-14-460 (PMC3716973; doi:10.1186/1471-2164-14-460)
Supplement: Additional file 4 — Functional classification of sweetpotato root transcripts (combined initiating storage and fibrous root samples) to biological pathways using KEGG. [file 1471-2164-14-460-S4.xls]

## Sheet: KEGG pathway classification
KEGG Pathway	Number of contigs in Pathway
Starch and sucrose metabolism	1034
Purine metabolism	764
Methane metabolism	565
T cell receptor signaling pathway	497
Glycolysis / Gluconeogenesis	483
Amino sugar and nucleotide sugar metabolism	426
Oxidative phosphorylation	398
Phenylalanine metabolism	392
Phenylpropanoid biosynthesis	362
Pyruvate metabolism	351
Pyrimidine metabolism	327
Arginine and proline metabolism	311
Pentose and glucuronate interconversions	291
Cysteine and methionine metabolism	291
Flavonoid biosynthesis	272
Carbon fixation in photosynthetic organisms	272
Glycine, serine and threonine metabolism	257
Glutathione metabolism	253
Thiamine metabolism	247
Glycerolipid metabolism	237
Galactose metabolism	228
Drug metabolism - other enzymes	225
Glycerophospholipid metabolism	224
Valine, leucine and isoleucine degradation	223
Propanoate metabolism	222
Tyrosine metabolism	220
Citrate cycle (TCA cycle)	220
Alanine, aspartate and glutamate metabolism	219
Fatty acid metabolism	218
Carbon fixation pathways in prokaryotes	218
Pentose phosphate pathway	217
Phosphatidylinositol signaling system	206
Ascorbate and aldarate metabolism	201
Phenylalanine, tyrosine and tryptophan biosynthesis	196
Drug metabolism - cytochrome P450	190
Tryptophan metabolism	186
alpha-Linolenic acid metabolism	173
Metabolism of xenobiotics by cytochrome P450	167
Fructose and mannose metabolism	164
Lysine degradation	164
Aminoacyl-tRNA biosynthesis	161
Aminobenzoate degradation	158
beta-Alanine metabolism	158
Nitrogen metabolism	157
Inositol phosphate metabolism	156
Glyoxylate and dicarboxylate metabolism	156
Isoquinoline alkaloid biosynthesis	148
Porphyrin and chlorophyll metabolism	139
Butanoate metabolism	131
Sulfur metabolism	131
Anthocyanin biosynthesis	128
Photosynthesis	124
Sphingolipid metabolism	124
Cyanoamino acid metabolism	123
Biosynthesis of unsaturated fatty acids	122
N-Glycan biosynthesis	117
Terpenoid backbone biosynthesis	116
Riboflavin metabolism	115
Fatty acid biosynthesis	101
Chloroalkane and chloroalkene degradation	95
Flavone and flavonol biosynthesis	90
Valine, leucine and isoleucine biosynthesis	87
Histidine metabolism	86
Various types of N-glycan biosynthesis	86
Tropane, piperidine and pyridine alkaloid biosynthesis	86
Steroid hormone biosynthesis	81
Other glycan degradation	81
Glycosaminoglycan biosynthesis - heparan sulfate	79
Benzoate degradation	78
Ubiquinone and other terpenoid-quinone biosynthesis	77
Pantothenate and CoA biosynthesis	77
Selenocompound metabolism	76
Retinol metabolism	75
Limonene and pinene degradation	73
Streptomycin biosynthesis	67
Nicotinate and nicotinamide metabolism	66
mTOR signaling pathway	63
Linoleic acid metabolism	63
One carbon pool by folate	63
Steroid biosynthesis	61
Arachidonic acid metabolism	61
Ether lipid metabolism	60
Naphthalene degradation	59
Fatty acid elongation	58
Glycosaminoglycan biosynthesis - chondroitin sulfate	57
Geraniol degradation	56
Novobiocin biosynthesis	55
Diterpenoid biosynthesis	53
Vitamin B6 metabolism	50
Lysine biosynthesis	49
Glycosaminoglycan degradation	49
Caprolactam degradation	45
C5-Branched dibasic acid metabolism	44
Toluene degradation	42
Glycosphingolipid biosynthesis - ganglio series	40
Stilbenoid, diarylheptanoid and gingerol biosynthesis	38
Styrene degradation	38
Zeatin biosynthesis	36
Taurine and hypotaurine metabolism	32
Monoterpenoid biosynthesis	31
Isoflavonoid biosynthesis	29
Indole alkaloid biosynthesis	27
Synthesis and degradation of ketone bodies	26
Polyketide sugar unit biosynthesis	26
Carotenoid biosynthesis	26
Glucosinolate biosynthesis	26
Folate biosynthesis	25
Primary bile acid biosynthesis	25
Glycosphingolipid biosynthesis - globo series	24
Betalain biosynthesis	22
Tetracycline biosynthesis	21
Phosphonate and phosphinate metabolism	21
Butirosin and neomycin biosynthesis	18
Other types of O-glycan biosynthesis	18
Chlorocyclohexane and chlorobenzene degradation	16
Biosynthesis of vancomycin group antibiotics	15
D-Glutamine and D-glutamate metabolism	15
Fluorobenzoate degradation	14
Peptidoglycan biosynthesis	10
Biosynthesis of ansamycins	9
Caffeine metabolism	9
Lipoic acid metabolism	9
Ethylbenzene degradation	8
Glycosphingolipid biosynthesis - lacto and neolacto series	8
Cutin, suberine and wax biosynthesis	7
Lipopolysaccharide biosynthesis	6
Atrazine degradation	5
D-Alanine metabolism	5
Penicillin and cephalosporin biosynthesis	5
Sesquiterpenoid biosynthesis	4
D-Arginine and D-ornithine metabolism	4
Glycosylphosphatidylinositol(GPI)-anchor biosynthesis	3
Biotin metabolism	3
beta-Lactam resistance	3
Biosynthesis of siderophore group nonribosomal peptides	2
Glycosaminoglycan biosynthesis - keratan sulfate	2
Xylene degradation	2
Mucin type O-Glycan biosynthesis	2
Bisphenol degradation	1
Biosynthesis of terpenoids and steroids	1
