# Supplementary material for: Transcriptional profiling of sweetpotato (Ipomoea batatas) roots indicates down-regulation of lignin biosynthesis and up-regulation of starch biosynthesis at an early stage of storage root formation
Source: BMC Genomics. 2013 Jul 9;14:460. doi: 10.1186/1471-2164-14-460 (PMC3716973; doi:10.1186/1471-2164-14-460)
Supplement: Additional file 5 — Total normalized read counts in the fibrous root and initiating storage root samples. Illumina GA-IIx technology was carried out to compare the transcription profiles of a pooled sample of fibrous roots and a pooled sample of initiating storage roots and reads were mapped against our database of 55,296 FLX contigs. Normalization was performed as described in ‘Methods’. One annotation is given for each contig. Annotations of the two best hits for each contig (E value ≤ 1.0E-3) are available in Additional file 1. [file 1471-2164-14-460-S5.xls]

## Sheet: ISR & FR normalized read number
Contig	Length	ISR normalized read number	FR normalized read number	Annotation
S_PBL_c45	1012	0.935414	0	gi|224103251|ref|XP_002312984.1| predicted protein [Populus trichocarpa]
S_PBL_c46	1654	0.935414	0	gi|223538508|gb|EEF40113.1| trehalose-6-phosphate synthase, putative [Ricinus communis]
S_PBL_c81	615	0.935414	0	gi|223550785|gb|EEF52271.1| conserved hypothetical protein [Ricinus communis]
S_PBL_c84	558	0.935414	0	not annotated
S_PBL_c139	726	0.935414	0	gi|21698930|dbj|BAC02726.1| casein kinase 2 catalytic subunit [Nicotiana tabacum]
S_PBL_c151	483	0.935414	0	gi|81076565|gb|ABB55395.1| LYTB-like protein precursor-like [Solanum tuberosum]
S_PBL_c224	592	0.935414	0	not annotated
S_PBL_c299	558	0.935414	0	not annotated
S_PBL_c342	488	0.935414	0	gi|186495614|ref|NP_001117603.1| CPuORF5 (Conserved peptide upstream open reading frame 5) [Arabidopsis thaliana]
S_PBL_c438	1069	0.935414	0	gi|223529751|gb|EEF31690.1| mitochondrial dicarboxylate carrier protein, putative [Ricinus communis]
S_PBL_c460	921	0.935414	0	gi|147800397|emb|CAN66410.1| hypothetical protein [Vitis vinifera]
S_PBL_c492	970	0.935414	0	not annotated
S_PBL_c503	771	0.935414	0	not annotated
S_PBL_c559	1892	0.935414	0	gi|109715754|dbj|BAE96954.1| starch branching enzyme I [Ipomoea batatas]
S_PBL_c582	774	0.935414	0	gi|224087762|ref|XP_002308224.1| predicted protein [Populus trichocarpa]
S_PBL_c586	435	0.935414	0	not annotated
S_PBL_c603	783	0.935414	0	gi|119150|sp|P17786.1|EF1A_SOLLC RecName: Full=Elongation factor 1-alpha; Short=EF-1-alpha
S_PBL_c607	875	0.935414	0	gi|7211797|gb|AAF40442.1|AF239615_1 CRANTZ hydroxyproline-rich glycoprotein [Manihot esculenta]
S_PBL_c641	553	0.935414	0	gi|223538005|gb|EEF39618.1| zinc transporter, putative [Ricinus communis]
S_PBL_c706	992	0.935414	0	gi|157327574|emb|CAO15561.1| unnamed protein product [Vitis vinifera]
S_PBL_c794	1749	0.935414	0	gi|16950587|gb|AAG01894.2| phosphoenolpyruvate carboxykinase [Lycopersicon esculentum]
S_PBL_c871	699	0.935414	0	not annotated
S_PBL_c912	462	0.935414	0	gi|225428199|ref|XP_002281851.1| PREDICTED: hypothetical protein [Vitis vinifera]
S_PBL_c921	552	0.935414	0	not annotated
S_PBL_c963	878	0.935414	0	gi|37625023|gb|AAQ96335.1| ribosomal protein L3A [Nicotiana tabacum]
S_PBL_c964	731	0.935414	0	gi|225466617|ref|XP_002275934.1| PREDICTED: hypothetical protein, partial [Vitis vinifera]
S_PBL_c1044	474	0.935414	0	not annotated
S_PBL_c1121	409	0.935414	0	gi|147791996|emb|CAN77505.1| hypothetical protein [Vitis vinifera]
S_PBL_c1133	952	0.935414	0	gi|157340454|emb|CAO47259.1| unnamed protein product [Vitis vinifera]
S_PBL_c1134	1268	0.935414	0	not annotated
S_PBL_c1136	741	0.935414	0	not annotated
S_PBL_c1169	650	0.935414	0	gi|157356649|emb|CAO62844.1| unnamed protein product [Vitis vinifera]
S_PBL_c1170	666	0.935414	0	gi|157336739|emb|CAO71424.1| unnamed protein product [Vitis vinifera]
S_PBL_c1222	682	0.935414	0	gi|15240054|ref|NP_199207.1| ADH2 (ALCOHOL DEHYDROGENASE 2); formaldehyde dehydrogenase (glutathione) [Arabidopsis thaliana]
S_PBL_c1232	590	0.935414	0	gi|225466037|ref|XP_002268598.1| PREDICTED: hypothetical protein [Vitis vinifera]
S_PBL_c1297	543	0.935414	0	not annotated
S_PBL_c1344	488	0.935414	0	gi|89474466|gb|ABD72960.1| GRAS4 [Solanum lycopersicum]
S_PBL_c1471	452	0.935414	0	gi|223525988|gb|EEF28372.1| ARF GTPase activator, putative [Ricinus communis]
S_PBL_c1526	871	0.935414	0	gi|223548055|gb|EEF49547.1| Aspartic proteinase nepenthesin-1 precursor, putative [Ricinus communis]
S_PBL_c1683	765	0.935414	0	gi|157348191|emb|CAO22901.1| unnamed protein product [Vitis vinifera]
S_PBL_c1738	523	0.935414	0	gi|14582576|gb|AAK69541.1|AF283476_1 cathepsin B-like cysteine proteinase [Ipomoea batatas]
S_PBL_c1797	547	0.935414	0	gi|147789732|emb|CAN60839.1| hypothetical protein [Vitis vinifera]
S_PBL_c1906	871	0.935414	0	gi|225461636|ref|XP_002285391.1| PREDICTED: hypothetical protein [Vitis vinifera]
S_PBL_c1975	565	0.935414	0	not annotated
S_PBL_c2057	450	0.935414	0	not annotated
S_PBL_c2129	609	0.935414	0	gi|223526079|gb|EEF28434.1| conserved hypothetical protein [Ricinus communis]
S_PBL_c2173	1059	0.935414	0	not annotated
S_PBL_c2174	473	0.935414	0	gi|223534566|gb|EEF36263.1| ubiquitin-protein ligase, putative [Ricinus communis]
S_PBL_c2319	812	0.935414	0	gi|4138343|emb|CAA09896.1| RNA-directed RNA polymerase [Petunia x hybrida]
S_PBL_c2340	528	0.935414	0	not annotated
S_PBL_c2386	684	0.935414	0	gi|147860393|emb|CAN82572.1| hypothetical protein [Vitis vinifera]
S_PBL_c2433	541	0.935414	0	not annotated
S_PBL_c2620	496	0.935414	0	gi|60279272|emb|CAA63968.1| pom30 [Solanum tuberosum]
S_PBL_c2682	545	0.935414	0	gi|224056413|ref|XP_002298844.1| predicted protein [Populus trichocarpa]
S_PBL_c2705	535	0.935414	0	not annotated
S_PBL_c2735	1005	0.935414	0	gi|225424444|ref|XP_002281609.1| PREDICTED: hypothetical protein [Vitis vinifera]
S_PBL_c2751	502	0.935414	0	not annotated
S_PBL_c2777	478	0.935414	0	gi|147777086|emb|CAN70065.1| hypothetical protein [Vitis vinifera]
S_PBL_c2882	536	0.935414	0	gi|147767744|emb|CAN76230.1| hypothetical protein [Vitis vinifera]
S_PBL_c2909	822	0.935414	0	gi|188509954|gb|ACD56638.1| trehalose synthase-like protein [Gossypioides kirkii]
S_PBL_c2955	822	0.935414	0	not annotated
S_PBL_c3013	702	0.935414	0	not annotated
S_PBL_c3028	558	0.935414	0	gi|147846159|emb|CAN79484.1| hypothetical protein [Vitis vinifera]
S_PBL_c3156	690	0.935414	0	gi|223528753|gb|EEF30763.1| alpha-glucosidase, putative [Ricinus communis]
S_PBL_c3196	536	0.935414	0	not annotated
S_PBL_c3208	552	0.935414	0	not annotated
S_PBL_c3282	1496	0.935414	0	gi|225448453|ref|XP_002269430.1| PREDICTED: hypothetical protein [Vitis vinifera]
S_PBL_c3290	608	0.935414	0	not annotated
S_PBL_c3298	561	0.935414	0	not annotated
S_PBL_c3340	491	0.935414	0	gi|90265703|dbj|BAE91898.1| tobacco fibrillarin homolog [Nicotiana tabacum]
S_PBL_c3345	961	0.935414	0	gi|224110326|ref|XP_002315485.1| predicted protein [Populus trichocarpa]
S_PBL_c3350	918	0.935414	0	gi|218202131|gb|EEC84558.1| hypothetical protein OsI_31321 [Oryza sativa Indica Group]
S_PBL_c3434	579	0.935414	0	gi|157340036|emb|CAO45713.1| unnamed protein product [Vitis vinifera]
S_PBL_c3490	527	0.935414	0	gi|224087959|ref|XP_002308273.1| predicted protein [Populus trichocarpa]
S_PBL_c3504	468	0.935414	0	gi|18378810|ref|NP_563620.1| GHMP kinase-related [Arabidopsis thaliana]
S_PBL_c3591	861	0.935414	0	gi|224141467|ref|XP_002324093.1| predicted protein [Populus trichocarpa]
S_PBL_c3653	801	0.935414	0	gi|164459314|gb|ABY57764.1| extracellular Ca2+ sensing receptor [Nicotiana tabacum]
S_PBL_c3695	971	0.935414	0	gi|224070668|ref|XP_002303189.1| predicted protein [Populus trichocarpa]
S_PBL_c3745	751	0.935414	0	gi|225423909|ref|XP_002278845.1| PREDICTED: hypothetical protein [Vitis vinifera]
S_PBL_c3748	1268	0.935414	0	gi|147782453|emb|CAN77386.1| hypothetical protein [Vitis vinifera]
S_PBL_c3757	577	0.935414	0	gi|157336061|emb|CAO61891.1| unnamed protein product [Vitis vinifera]
S_PBL_c3799	439	0.935414	0	not annotated
S_PBL_c3871	770	0.935414	0	gi|225439765|ref|XP_002273310.1| PREDICTED: hypothetical protein [Vitis vinifera]
S_PBL_c3909	1366	0.935414	0	gi|14030691|gb|AAK53020.1|AF375436_1 AT3g57880/T10K17_90 [Arabidopsis thaliana]
S_PBL_c3916	484	0.935414	0	gi|157338201|emb|CAO39245.1| unnamed protein product [Vitis vinifera]
S_PBL_c3932	476	0.935414	0	gi|115187598|gb|ABI84262.1| ubiquitin-conjugating enzyme 9 [Arachis hypogaea]
S_PBL_c3962	492	0.935414	0	not annotated
S_PBL_c4015	595	0.935414	0	gi|147790480|emb|CAN72172.1| hypothetical protein [Vitis vinifera]
S_PBL_c4032	1224	0.935414	0	gi|225452352|ref|XP_002274778.1| PREDICTED: hypothetical protein [Vitis vinifera]
S_PBL_c4062	606	0.935414	0	gi|15218486|ref|NP_172500.1| ADL6 (DYNAMIN-LIKE PROTEIN 6) [Arabidopsis thaliana]
S_PBL_c4084	696	0.935414	0	gi|157360086|emb|CAO69269.1| unnamed protein product [Vitis vinifera]
S_PBL_c4099	524	0.935414	0	not annotated
S_PBL_c4183	847	0.935414	0	not annotated
S_PBL_c4197	732	0.935414	0	gi|225444325|ref|XP_002264502.1| PREDICTED: hypothetical protein isoform 1 [Vitis vinifera]
S_PBL_c4209	930	0.935414	0	gi|224083819|ref|XP_002307135.1| predicted protein [Populus trichocarpa]
S_PBL_c4275	481	0.935414	0	gi|224143157|ref|XP_002324864.1| predicted protein [Populus trichocarpa]
S_PBL_c4291	566	0.935414	0	not annotated
S_PBL_c4321	794	0.935414	0	gi|223531744|gb|EEF33566.1| conserved hypothetical protein [Ricinus communis]
S_PBL_c4350	1127	0.935414	0	gi|110644844|gb|ABD72964.1| GRAS9 [Solanum lycopersicum]
S_PBL_c4421	697	0.935414	0	gi|157354360|emb|CAO46975.1| unnamed protein product [Vitis vinifera]
S_PBL_c4459	516	0.935414	0	not annotated
S_PBL_c4512	422	0.935414	0	gi|225462809|ref|XP_002266004.1| PREDICTED: hypothetical protein [Vitis vinifera]
S_PBL_c4661	526	0.935414	0	gi|118483969|gb|ABK93872.1| unknown [Populus trichocarpa]
S_PBL_c4672	547	0.935414	0	gi|225427890|ref|XP_002273006.1| PREDICTED: hypothetical protein [Vitis vinifera]
S_PBL_c4791	1726	0.935414	0	gi|399212|sp|P31541.1|CLPAA_SOLLC RecName: Full=ATP-dependent Clp protease ATP-binding subunit clpA homolog CD4A, chloroplastic; Flags: Precursor
S_PBL_c4809	655	0.935414	0	gi|158938830|gb|ABW83790.1| granule bound starch synthase I [Ipomoea batatas]
S_PBL_c4821	711	0.935414	0	gi|217071170|gb|ACJ83945.1| unknown [Medicago truncatula]
S_PBL_c4836	1012	0.935414	0	gi|147861513|emb|CAN81469.1| hypothetical protein [Vitis vinifera]
S_PBL_c4912	752	0.935414	0	not annotated
S_PBL_c4913	848	0.935414	0	gi|225438980|ref|XP_002284333.1| PREDICTED: hypothetical protein [Vitis vinifera]
S_PBL_c5007	687	0.935414	0	gi|225430516|ref|XP_002285567.1| PREDICTED: hypothetical protein [Vitis vinifera]
S_PBL_c5010	487	0.935414	0	not annotated
S_PBL_c5041	599	0.935414	0	gi|223542792|gb|EEF44329.1| Beta-amylase, putative [Ricinus communis]
S_PBL_c5074	730	0.935414	0	not annotated
S_PBL_c5098	454	0.935414	0	not annotated
S_PBL_c5110	483	0.935414	0	gi|157353047|emb|CAO44937.1| unnamed protein product [Vitis vinifera]
S_PBL_c5161	647	0.935414	0	gi|223547954|gb|EEF49446.1| phosphatidylinositol transporter, putative [Ricinus communis]
S_PBL_c5165	691	0.935414	0	gi|13785207|emb|CAC37355.1| putative membrane protein [Solanum tuberosum]
S_PBL_c5227	468	0.935414	0	not annotated
S_PBL_c5314	489	0.935414	0	gi|224089491|ref|XP_002308731.1| predicted protein [Populus trichocarpa]
S_PBL_c5399	728	0.935414	0	gi|225454138|ref|XP_002270379.1| PREDICTED: hypothetical protein [Vitis vinifera]
S_PBL_c5422	689	0.935414	0	not annotated
S_PBL_c5479	514	0.935414	0	gi|21700767|gb|AAG38145.1| phosphoglycerate mutase-like protein [Glycine max]
S_PBL_c5500	682	0.935414	0	gi|56694219|gb|AAW22881.1| putative EARLY flowering 4 protein [Lycopersicon esculentum]
S_PBL_c5598	1185	0.935414	0	gi|71793966|emb|CAJ21172.1| alcohol dehydrogenase [Alnus glutinosa]
S_PBL_c5604	729	0.935414	0	gi|145339456|ref|NP_190920.3| UXS1 (UDP-GLUCURONIC ACID DECARBOXYLASE 1); catalytic [Arabidopsis thaliana]
S_PBL_c5650	528	0.935414	0	gi|15594035|emb|CAC69852.1| nucleic acid binding protein [Nicotiana tabacum]
S_PBL_c5737	692	0.935414	0	not annotated
S_PBL_c5824	621	0.935414	0	not annotated
S_PBL_c5920	547	0.935414	0	not annotated
S_PBL_c5951	467	0.935414	0	gi|225447005|ref|XP_002267467.1| PREDICTED: hypothetical protein [Vitis vinifera]
S_PBL_c5960	583	0.935414	0	gi|157358583|emb|CAO66259.1| unnamed protein product [Vitis vinifera]
S_PBL_c5980	754	0.935414	0	not annotated
S_PBL_c5998	644	0.935414	0	gi|224114049|ref|XP_002316653.1| predicted protein [Populus trichocarpa]
S_PBL_c6037	617	0.935414	0	gi|224063461|ref|XP_002301156.1| predicted protein [Populus trichocarpa]
S_PBL_c6053	960	0.935414	0	gi|157352763|emb|CAO44578.1| unnamed protein product [Vitis vinifera]
S_PBL_c6066	1277	0.935414	0	gi|112383508|gb|ABI17891.1| sucrose synthase [Coffea canephora]
S_PBL_c6093	574	0.935414	0	gi|157344617|emb|CAO70000.1| unnamed protein product [Vitis vinifera]
S_PBL_c6246	1155	0.935414	0	gi|225458974|ref|XP_002283604.1| PREDICTED: hypothetical protein [Vitis vinifera]
S_PBL_c6256	771	0.935414	0	gi|15237552|ref|NP_198924.1| glycerophosphoryl diester phosphodiesterase family protein [Arabidopsis thaliana]
S_PBL_c6272	488	0.935414	0	gi|224083350|ref|XP_002306992.1| predicted protein [Populus trichocarpa]
S_PBL_c6366	517	0.935414	0	not annotated
S_PBL_c6394	745	0.935414	0	gi|225458348|ref|XP_002283221.1| PREDICTED: hypothetical protein [Vitis vinifera]
S_PBL_c6409	1053	0.935414	0	gi|157346199|emb|CAO15896.1| unnamed protein product [Vitis vinifera]
S_PBL_c6444	726	0.935414	0	gi|157340990|emb|CAO47795.1| unnamed protein product [Vitis vinifera]
S_PBL_c6468	436	0.935414	0	not annotated
S_PBL_c6470	664	0.935414	0	gi|224114541|ref|XP_002332355.1| predicted protein [Populus trichocarpa]
S_PBL_c6624	566	0.935414	0	not annotated
S_PBL_c6631	1050	0.935414	0	gi|223540427|gb|EEF41996.1| Glycosyltransferase QUASIMODO1, putative [Ricinus communis]
S_PBL_c6641	839	0.935414	0	gi|115454823|ref|NP_001051012.1| Os03g0702800 [Oryza sativa (japonica cultivar-group)]
S_PBL_c6655	665	0.935414	0	gi|157339291|emb|CAO43832.1| unnamed protein product [Vitis vinifera]
S_PBL_c6666	681	0.935414	0	gi|224123734|ref|XP_002330195.1| predicted protein [Populus trichocarpa]
S_PBL_c6721	466	0.935414	0	not annotated
S_PBL_c6786	402	0.935414	0	gi|15229559|ref|NP_189041.1| HSP60 (Heat shock protein 60); ATP binding / protein binding / unfolded protein binding [Arabidopsis thaliana]
S_PBL_c6808	752	0.935414	0	gi|225459328|ref|XP_002285799.1| PREDICTED: hypothetical protein [Vitis vinifera]
S_PBL_c6884	459	0.935414	0	not annotated
S_PBL_c6907	575	0.935414	0	gi|224966968|dbj|BAH28852.1| glyceraldehyde-3-phosphate dehydrogenase [Ipomoea nil]
S_PBL_c6932	931	0.935414	0	not annotated
S_PBL_c6946	486	0.935414	0	gi|157355375|emb|CAO48762.1| unnamed protein product [Vitis vinifera]
S_PBL_c7021	630	0.935414	0	gi|224120818|ref|XP_002330959.1| predicted protein [Populus trichocarpa]
S_PBL_c7091	1157	0.935414	0	gi|223527258|gb|EEF29416.1| protein binding protein, putative [Ricinus communis]
S_PBL_c7266	1229	0.935414	0	gi|123650|sp|P09189.1|HSP7C_PETHY RecName: Full=Heat shock cognate 70 kDa protein
S_PBL_c7280	853	0.935414	0	not annotated
S_PBL_c7285	505	0.935414	0	gi|9843771|emb|CAA04261.2| MAP kinase kinase [Solanum lycopersicum]
S_PBL_c7352	491	0.935414	0	not annotated
S_PBL_c7390	470	0.935414	0	gi|225434018|ref|XP_002272273.1| PREDICTED: hypothetical protein [Vitis vinifera]
S_PBL_c7421	450	0.935414	0	gi|157350482|emb|CAO40531.1| unnamed protein product [Vitis vinifera]
S_PBL_c7469	434	0.935414	0	gi|223534752|gb|EEF36443.1| 60S ribosomal protein L7a, putative [Ricinus communis]
S_PBL_c7539	1052	0.935414	0	gi|121308607|dbj|BAF43699.1| PERK1-like protein kinase [Nicotiana tabacum]
S_PBL_c7574	721	0.935414	0	not annotated
S_PBL_c7627	701	0.935414	0	gi|85718018|gb|ABC75032.1| UDP-apiose/xylose synthase [Solanum tuberosum]
S_PBL_c7635	606	0.935414	0	not annotated
S_PBL_c7637	390	0.935414	0	gi|15240154|ref|NP_200925.1| 40S ribosomal protein S19 (RPS19C) [Arabidopsis thaliana]
S_PBL_c7740	617	0.935414	0	gi|157353002|emb|CAO44892.1| unnamed protein product [Vitis vinifera]
S_PBL_c7797	571	0.935414	0	gi|223531452|gb|EEF33285.1| ankyrin repeat-containing protein, putative [Ricinus communis]
S_PBL_c7864	584	0.935414	0	gi|2853041|emb|CAA63777.1| 1-phosphatidylinositol-4,5-bisphosphate phosphodiesterase; phosphoinositide-specific phospholipase C [Solanum tuberosum]
S_PBL_c7876	659	0.935414	0	not annotated
S_PBL_c7920	704	0.935414	0	not annotated
S_PBL_c7925	440	0.935414	0	not annotated
S_PBL_c7934	661	0.935414	0	gi|223539863|gb|EEF41443.1| AP-1 complex subunit gamma-2, putative [Ricinus communis]
S_PBL_c7941	523	0.935414	0	gi|82792187|gb|ABB90968.1| sporamin B precursor [Ipomoea batatas]
S_PBL_c8008	475	0.935414	0	gi|28565534|gb|AAO43000.1| early tobacco anther 1 [Nicotiana tabacum]
S_PBL_c8029	513	0.935414	0	gi|4426953|gb|AAD20626.1| squalene synthase [Capsicum annuum]
S_PBL_c8195	562	0.935414	0	gi|225426757|ref|XP_002282540.1| PREDICTED: hypothetical protein [Vitis vinifera]
S_PBL_c8199	628	0.935414	0	not annotated
S_PBL_c8224	1272	0.935414	0	gi|147857164|emb|CAN79228.1| hypothetical protein [Vitis vinifera]
S_PBL_c8234	719	0.935414	0	gi|157355451|emb|CAO48841.1| unnamed protein product [Vitis vinifera]
S_PBL_c8260	509	0.935414	0	gi|157328875|emb|CAO23278.1| unnamed protein product [Vitis vinifera]
S_PBL_c8305	1088	0.935414	0	gi|157336389|emb|CAO71074.1| unnamed protein product [Vitis vinifera]
S_PBL_c8406	476	0.935414	0	not annotated
S_PBL_c8515	520	0.935414	0	gi|226492363|ref|NP_001151103.1| xyloglucan endotransglucosylase/hydrolase protein 23 [Zea mays]
S_PBL_c8603	604	0.935414	0	gi|147802592|emb|CAN66307.1| hypothetical protein [Vitis vinifera]
S_PBL_c8622	759	0.935414	0	not annotated
S_PBL_c8628	825	0.935414	0	gi|223549970|gb|EEF51457.1| alcohol dehydrogenase, putative [Ricinus communis]
S_PBL_c8644	627	0.935414	0	gi|225428782|ref|XP_002285205.1| PREDICTED: hypothetical protein [Vitis vinifera]
S_PBL_c8654	495	0.935414	0	gi|140055579|gb|ABO80934.1| Heat shock protein DnaJ, N-terminal [Medicago truncatula]
S_PBL_c8678	497	0.935414	0	gi|225460897|ref|XP_002278722.1| PREDICTED: hypothetical protein isoform 1 [Vitis vinifera]
S_PBL_c8696	752	0.935414	0	gi|225457847|ref|XP_002279081.1| PREDICTED: hypothetical protein [Vitis vinifera]
S_PBL_c8777	452	0.935414	0	not annotated
S_PBL_c8778	919	0.935414	0	gi|223533215|gb|EEF34971.1| Protein SEY1, putative [Ricinus communis]
S_PBL_c8784	882	0.935414	0	not annotated
S_PBL_c8805	569	0.935414	0	not annotated
S_PBL_c8820	538	0.935414	0	gi|148908411|gb|ABR17319.1| unknown [Picea sitchensis]
S_PBL_c8839	556	0.935414	0	gi|157338230|emb|CAO39274.1| unnamed protein product [Vitis vinifera]
S_PBL_c8870	731	0.935414	0	gi|37359706|dbj|BAC98298.1| LEXYL1 [Solanum lycopersicum]
S_PBL_c8919	632	0.935414	0	gi|225464469|ref|XP_002266551.1| PREDICTED: hypothetical protein [Vitis vinifera]
S_PBL_c8933	538	0.935414	0	gi|157345707|emb|CAO15005.1| unnamed protein product [Vitis vinifera]
S_PBL_c8952	544	0.935414	0	not annotated
S_PBL_c8954	296	0.935414	0	not annotated
S_PBL_c9060	481	0.935414	0	gi|13897890|gb|AAK48495.1|AF259983_1 putative cysteine protease [Ipomoea batatas]
S_PBL_c9114	251	0.935414	0	not annotated
S_PBL_c9147	759	0.935414	0	not annotated
S_PBL_c9204	1547	0.935414	0	gi|225452706|ref|XP_002282538.1| PREDICTED: hypothetical protein [Vitis vinifera]
S_PBL_c9272	531	0.935414	0	not annotated
S_PBL_c9388	481	0.935414	0	not annotated
S_PBL_c9406	479	0.935414	0	not annotated
S_PBL_c9414	594	0.935414	0	gi|223531507|gb|EEF33338.1| glycerophosphoryl diester phosphodiesterase, putative [Ricinus communis]
S_PBL_c9534	864	0.935414	0	not annotated
S_PBL_c9554	471	0.935414	0	not annotated
S_PBL_c9563	871	0.935414	0	not annotated
S_PBL_c9614	599	0.935414	0	gi|225449120|ref|XP_002277159.1| PREDICTED: hypothetical protein [Vitis vinifera]
S_PBL_c9647	411	0.935414	0	not annotated
S_PBL_c9650	521	0.935414	0	not annotated
S_PBL_c9669	482	0.935414	0	gi|11133818|sp|Q9XF61.1|PDI_DATGL RecName: Full=Protein disulfide-isomerase; Short=PDI; Flags: Precursor
S_PBL_c9707	620	0.935414	0	gi|224107791|ref|XP_002314601.1| predicted protein [Populus trichocarpa]
S_PBL_c9729	486	0.935414	0	gi|147856929|emb|CAN78632.1| hypothetical protein [Vitis vinifera]
S_PBL_c9751	504	0.935414	0	not annotated
S_PBL_c9802	1061	0.935414	0	not annotated
S_PBL_c9846	456	0.935414	0	gi|22331906|ref|NP_191825.2| GATL7 (Galacturonosyltransferase-like 7); polygalacturonate 4-alpha-galacturonosyltransferase/ transferase, transferring glycosyl groups / transferase, transferring hexosyl groups [Arabidopsis thaliana]
S_PBL_c9887	682	0.935414	0	gi|157354676|emb|CAO47994.1| unnamed protein product [Vitis vinifera]
S_PBL_c9907	437	0.935414	0	not annotated
S_PBL_c9933	511	0.935414	0	not annotated
S_PBL_c9978	927	0.935414	0	not annotated
S_PBL_c9989	423	0.935414	0	gi|157329341|emb|CAO39819.1| unnamed protein product [Vitis vinifera]
S_PBL_c10017	510	0.935414	0	not annotated
S_PBL_c10054	499	0.935414	0	not annotated
S_PBL_c10083	491	0.935414	0	gi|223536493|gb|EEF38140.1| zinc finger protein, putative [Ricinus communis]
S_PBL_c10106	583	0.935414	0	gi|224123150|ref|XP_002330351.1| predicted protein [Populus trichocarpa]
S_PBL_c10153	527	0.935414	0	gi|225433992|ref|XP_002271795.1| PREDICTED: hypothetical protein isoform 1 [Vitis vinifera]
S_PBL_c10208	451	0.935414	0	gi|147853034|emb|CAN78532.1| hypothetical protein [Vitis vinifera]
S_PBL_c10228	739	0.935414	0	not annotated
S_PBL_c10254	470	0.935414	0	gi|37783275|gb|AAP42506.1| anionic peroxidase swpb1 [Ipomoea batatas]
S_PBL_c10269	458	0.935414	0	gi|223530952|gb|EEF32810.1| Patatin T5 precursor, putative [Ricinus communis]
S_PBL_c10289	626	0.935414	0	gi|116047947|gb|ABJ53199.1| myosin XI-K [Nicotiana benthamiana]
S_PBL_c10309	497	0.935414	0	not annotated
S_PBL_c10311	469	0.935414	0	not annotated
S_PBL_c10354	628	0.935414	0	gi|225457485|ref|XP_002266657.1| PREDICTED: hypothetical protein isoform 1 [Vitis vinifera]
S_PBL_c10374	434	0.935414	0	gi|147785125|emb|CAN66517.1| hypothetical protein [Vitis vinifera]
S_PBL_c10375	487	0.935414	0	gi|147803378|emb|CAN71047.1| hypothetical protein [Vitis vinifera]
S_PBL_c10450	436	0.935414	0	gi|31980091|emb|CAD98760.1| MYB transcription factor R3 type [Populus tremula x Populus tremuloides]
S_PBL_c10477	418	0.935414	0	gi|157336004|emb|CAO61834.1| unnamed protein product [Vitis vinifera]
S_PBL_c10501	505	0.935414	0	gi|225441209|ref|XP_002266542.1| PREDICTED: hypothetical protein [Vitis vinifera]
S_PBL_c10563	477	0.935414	0	not annotated
S_PBL_c10569	436	0.935414	0	not annotated
S_PBL_c10623	878	0.935414	0	gi|157344976|emb|CAO71704.1| unnamed protein product [Vitis vinifera]
S_PBL_c10625	592	0.935414	0	gi|15235730|ref|NP_195500.1| PCK1/PEPCK (PHOSPHOENOLPYRUVATE CARBOXYKINASE 1); ATP binding / phosphoenolpyruvate carboxykinase (ATP) [Arabidopsis thaliana]
S_PBL_c10651	389	0.935414	0	not annotated
S_PBL_c10669	477	0.935414	0	gi|225452871|ref|XP_002283811.1| PREDICTED: hypothetical protein [Vitis vinifera]
S_PBL_c10688	465	0.935414	0	not annotated
S_PBL_c10745	473	0.935414	0	gi|224082688|ref|XP_002306796.1| predicted protein [Populus trichocarpa]
S_PBL_c10755	666	0.935414	0	not annotated
S_PBL_c10832	546	0.935414	0	gi|147769448|emb|CAN74770.1| hypothetical protein [Vitis vinifera]
S_PBL_c10850	485	0.935414	0	gi|223549131|gb|EEF50620.1| atpob1, putative [Ricinus communis]
S_PBL_c10868	946	0.935414	0	gi|157359514|emb|CAO67715.1| unnamed protein product [Vitis vinifera]
S_PBL_c10877	449	0.935414	0	gi|1143511|emb|CAA87385.1| Ser/Thr protein phosphatase homologous to PPX [Malus x domestica]
S_PBL_c10998	421	0.935414	0	gi|225430734|ref|XP_002266235.1| PREDICTED: hypothetical protein [Vitis vinifera]
S_PBL_c11011	388	0.935414	0	not annotated
S_PBL_c11021	997	0.935414	0	gi|7672732|gb|AAF66615.1| LRR receptor-like protein kinase [Nicotiana tabacum]
S_PBL_c11025	481	0.935414	0	gi|157355451|emb|CAO48841.1| unnamed protein product [Vitis vinifera]
S_PBL_c11071	518	0.935414	0	not annotated
S_PBL_c11140	561	0.935414	0	gi|223532489|gb|EEF34279.1| Vacuolar cation/proton exchanger 1a, putative [Ricinus communis]
S_PBL_c11185	756	0.935414	0	not annotated
S_PBL_c11284	493	0.935414	0	not annotated
S_PBL_c11325	470	0.935414	0	gi|225432518|ref|XP_002280143.1| PREDICTED: hypothetical protein [Vitis vinifera]
S_PBL_c11326	530	0.935414	0	gi|225440908|ref|XP_002282804.1| PREDICTED: hypothetical protein [Vitis vinifera]
S_PBL_c11329	726	0.935414	0	gi|223535801|gb|EEF37463.1| sigma factor sigb regulation protein rsbq, putative [Ricinus communis]
S_PBL_c11351	429	0.935414	0	not annotated
S_PBL_c11362	582	0.935414	0	gi|224123370|ref|XP_002319062.1| predicted protein [Populus trichocarpa]
S_PBL_c11423	788	0.935414	0	gi|224074721|ref|XP_002304440.1| predicted protein [Populus trichocarpa]
S_PBL_c11427	644	0.935414	0	gi|225427017|ref|XP_002271251.1| PREDICTED: hypothetical protein [Vitis vinifera]
S_PBL_c11512	1132	0.935414	0	not annotated
S_PBL_c11572	495	0.935414	0	gi|7387849|sp|O04974.1|LEU1B_SOLPN RecName: Full=2-isopropylmalate synthase B; AltName: Full=Alpha-isopropylmalate synthase B; AltName: Full=Alpha-IPM synthetase B
S_PBL_c11597	792	0.935414	0	gi|147856929|emb|CAN78632.1| hypothetical protein [Vitis vinifera]
S_PBL_c11616	593	0.935414	0	gi|60459371|gb|AAX20031.1| RING-finger protein [Capsicum annuum]
S_PBL_c11619	1299	0.935414	0	not annotated
S_PBL_c11633	606	0.935414	0	gi|70663512|emb|CAJ15155.1| sialyltransferase-like protein [Solanum tuberosum]
S_PBL_c11638	502	0.935414	0	gi|225433688|ref|XP_002266909.1| PREDICTED: hypothetical protein [Vitis vinifera]
S_PBL_c11640	508	0.935414	0	gi|157339355|emb|CAO43896.1| unnamed protein product [Vitis vinifera]
S_PBL_c11662	477	0.935414	0	gi|195648603|gb|ACG43769.1| vacuolar protein sorting 29 [Zea mays]
S_PBL_c11708	592	0.935414	0	gi|224065689|ref|XP_002301922.1| predicted protein [Populus trichocarpa]
S_PBL_c11719	496	0.935414	0	gi|192764525|gb|ACF05806.1| PAE [Litchi chinensis]
S_PBL_c11753	384	0.935414	0	not annotated
S_PBL_c11763	518	0.935414	0	not annotated
S_PBL_c11771	467	0.935414	0	gi|434310|emb|CAA53993.1| glutathione reductase [Nicotiana tabacum]
S_PBL_c11816	571	0.935414	0	gi|147798422|emb|CAN65631.1| hypothetical protein [Vitis vinifera]
S_PBL_c11892	516	0.935414	0	not annotated
S_PBL_c11933	555	0.935414	0	gi|147860809|emb|CAN81065.1| hypothetical protein [Vitis vinifera]
S_PBL_c11943	1004	0.935414	0	gi|1352088|sp|P49298.1|CISY_CITMA RecName: Full=Citrate synthase, mitochondrial; Flags: Precursor
S_PBL_c11946	712	0.935414	0	gi|225430390|ref|XP_002285366.1| PREDICTED: hypothetical protein [Vitis vinifera]
S_PBL_c11995	463	0.935414	0	not annotated
S_PBL_c12017	394	0.935414	0	gi|10716963|gb|AAG21984.1|AF270978_1 LYTB-like protein precursor [Adonis palaestina]
S_PBL_c12050	368	0.935414	0	not annotated
S_PBL_c12059	462	0.935414	0	not annotated
S_PBL_c12084	458	0.935414	0	gi|224056539|ref|XP_002298900.1| predicted protein [Populus trichocarpa]
S_PBL_c12120	588	0.935414	0	gi|147843319|emb|CAN82663.1| hypothetical protein [Vitis vinifera]
S_PBL_c12124	503	0.935414	0	not annotated
S_PBL_c12146	644	0.935414	0	gi|193290690|gb|ACF17653.1| putative 3-oxoacyl-(acyl-carrier protein) reductase [Capsicum annuum]
S_PBL_c12225	725	0.935414	0	gi|1742967|emb|CAA64382.1| ser/thr protein kinase [Arabidopsis thaliana]
S_PBL_c12249	870	0.935414	0	not annotated
S_PBL_c12251	411	0.935414	0	gi|224133840|ref|XP_002327693.1| predicted protein [Populus trichocarpa]
S_PBL_c12264	485	0.935414	0	gi|224109180|ref|XP_002315112.1| predicted protein [Populus trichocarpa]
S_PBL_c12301	420	0.935414	0	gi|225458912|ref|XP_002285467.1| PREDICTED: hypothetical protein [Vitis vinifera]
S_PBL_c12313	510	0.935414	0	not annotated
S_PBL_c12429	640	0.935414	0	gi|224106822|ref|XP_002314297.1| ABC transporter family protein [Populus trichocarpa]
S_PBL_c12443	859	0.935414	0	not annotated
S_PBL_c12445	950	0.935414	0	gi|118487206|gb|ABK95431.1| unknown [Populus trichocarpa]
S_PBL_c12463	851	0.935414	0	not annotated
S_PBL_c12473	570	0.935414	0	not annotated
S_PBL_c12565	584	0.935414	0	gi|223547303|gb|EEF48798.1| LOB domain-containing protein, putative [Ricinus communis]
S_PBL_c12572	393	0.935414	0	gi|167599639|gb|ABZ88805.1| ATP synthase subunit H protein [Hevea brasiliensis]
S_PBL_c12583	462	0.935414	0	gi|225455728|ref|XP_002267822.1| PREDICTED: hypothetical protein isoform 1 [Vitis vinifera]
S_PBL_c12592	625	0.935414	0	gi|38639323|gb|AAR25799.1| oxysterol-binding protein [Solanum tuberosum]
S_PBL_c12611	721	0.935414	0	gi|224122518|ref|XP_002330501.1| predicted protein [Populus trichocarpa]
S_PBL_c12621	397	0.935414	0	not annotated
S_PBL_c12654	382	0.935414	0	gi|225459042|ref|XP_002285630.1| PREDICTED: hypothetical protein [Vitis vinifera]
S_PBL_c12664	678	0.935414	0	gi|225468822|ref|XP_002264406.1| PREDICTED: hypothetical protein [Vitis vinifera]
S_PBL_c12714	349	0.935414	0	not annotated
S_PBL_c12748	433	0.935414	0	not annotated
S_PBL_c12773	347	0.935414	0	not annotated
S_PBL_c12787	484	0.935414	0	not annotated
S_PBL_c12809	482	0.935414	0	gi|217073614|gb|ACJ85167.1| unknown [Medicago truncatula]
S_PBL_c12857	501	0.935414	0	gi|157339240|emb|CAO43781.1| unnamed protein product [Vitis vinifera]
S_PBL_c12860	375	0.935414	0	gi|15081463|gb|AAK83920.1|AF396746_1 MADS-box protein [Ipomoea batatas]
S_PBL_c12891	776	0.935414	0	not annotated
S_PBL_c12895	1364	0.935414	0	gi|86155941|gb|ABC86708.1| putative WRKY1b transcription factor [Coffea arabica]
S_PBL_c12915	1020	0.935414	0	gi|18406463|ref|NP_566854.1| amino acid transporter family protein [Arabidopsis thaliana]
S_PBL_c12919	533	0.935414	0	not annotated
S_PBL_c12962	613	0.935414	0	not annotated
S_PBL_c12964	453	0.935414	0	not annotated
S_PBL_c13001	519	0.935414	0	gi|152926155|gb|ABS32229.1| hypothetical protein [Carica papaya]
S_PBL_c13007	498	0.935414	0	gi|547684|sp|P36182.1|HSP82_TOBAC RecName: Full=Heat shock protein 82
S_PBL_c13014	489	0.935414	0	not annotated
S_PBL_c13029	393	0.935414	0	not annotated
S_PBL_c13035	826	0.935414	0	gi|225470908|ref|XP_002263581.1| PREDICTED: hypothetical protein [Vitis vinifera]
S_PBL_c13084	400	0.935414	0	gi|15235549|ref|NP_193037.1| oxidoreductase, zinc-binding dehydrogenase family protein [Arabidopsis thaliana]
S_PBL_c13091	529	0.935414	0	gi|224131044|ref|XP_002328439.1| predicted protein [Populus trichocarpa]
S_PBL_c13153	388	0.935414	0	not annotated
S_PBL_c13187	376	0.935414	0	gi|118484339|gb|ABK94047.1| unknown [Populus trichocarpa]
S_PBL_c13205	433	0.935414	0	gi|223532637|gb|EEF34423.1| conserved hypothetical protein [Ricinus communis]
S_PBL_c13208	351	0.935414	0	gi|223530937|gb|EEF32796.1| E3 ubiquitin ligase PUB14, putative [Ricinus communis]
S_PBL_c13216	649	0.935414	0	gi|38154489|gb|AAR12195.1| molecular chaperone Hsp90-1 [Lycopersicon esculentum]
S_PBL_c13236	848	0.935414	0	not annotated
S_PBL_c13247	359	0.935414	0	not annotated
S_PBL_c13359	307	0.935414	0	not annotated
S_PBL_c13360	520	0.935414	0	not annotated
S_PBL_c13371	475	0.935414	0	gi|23476283|gb|AAN28272.1| myb-like transcription factor 1 [Gossypium herbaceum]
S_PBL_c13447	426	0.935414	0	not annotated
S_PBL_c13448	342	0.935414	0	not annotated
S_PBL_c13577	413	0.935414	0	gi|224140413|ref|XP_002323577.1| predicted protein [Populus trichocarpa]
S_PBL_c13648	951	0.935414	0	gi|157344563|emb|CAO69946.1| unnamed protein product [Vitis vinifera]
S_PBL_c13679	666	0.935414	0	not annotated
S_PBL_c13682	402	0.935414	0	not annotated
S_PBL_c13728	850	0.935414	0	not annotated
S_PBL_c13747	471	0.935414	0	gi|224126727|ref|XP_002329458.1| predicted protein [Populus trichocarpa]
S_PBL_c13794	559	0.935414	0	not annotated
S_PBL_c13870	450	0.935414	0	gi|157346696|emb|CAO16765.1| unnamed protein product [Vitis vinifera]
S_PBL_c13880	568	0.935414	0	not annotated
S_PBL_c13904	558	0.935414	0	gi|26451788|dbj|BAC42988.1| unknown protein [Arabidopsis thaliana]
S_PBL_c13925	429	0.935414	0	gi|157341817|emb|CAO62372.1| unnamed protein product [Vitis vinifera]
S_PBL_c14046	437	0.935414	0	gi|224097512|ref|XP_002310967.1| predicted protein [Populus trichocarpa]
S_PBL_c14053	480	0.935414	0	not annotated
S_PBL_c14086	384	0.935414	0	gi|225436801|ref|XP_002270202.1| PREDICTED: hypothetical protein [Vitis vinifera]
S_PBL_c14095	535	0.935414	0	gi|147863409|emb|CAN81116.1| hypothetical protein [Vitis vinifera]
S_PBL_c14161	506	0.935414	0	not annotated
S_PBL_c14172	469	0.935414	0	gi|223540468|gb|EEF42035.1| Chitin-inducible gibberellin-responsive protein, putative [Ricinus communis]
S_PBL_c14177	351	0.935414	0	gi|225462543|ref|XP_002266917.1| PREDICTED: hypothetical protein isoform 2 [Vitis vinifera]
S_PBL_c14202	447	0.935414	0	gi|225461118|ref|XP_002282472.1| PREDICTED: hypothetical protein [Vitis vinifera]
S_PBL_c14230	694	0.935414	0	gi|223541631|gb|EEF43180.1| Squamosa promoter-binding protein, putative [Ricinus communis]
S_PBL_c14267	590	0.935414	0	gi|18407090|ref|NP_566076.1| phosphatidylinositol 3- and 4-kinase family protein / ubiquitin family protein [Arabidopsis thaliana]
S_PBL_c14269	416	0.935414	0	gi|118489278|gb|ABK96444.1| unknown [Populus trichocarpa x Populus deltoides]
S_PBL_c14286	635	0.935414	0	gi|224098551|ref|XP_002311215.1| predicted protein [Populus trichocarpa]
S_PBL_c14322	865	0.935414	0	not annotated
S_PBL_c14339	855	0.935414	0	gi|223527012|gb|EEF29201.1| trehalose-6-phosphate synthase, putative [Ricinus communis]
S_PBL_c14353	908	0.935414	0	not annotated
S_PBL_c14395	496	0.935414	0	gi|118484167|gb|ABK93965.1| unknown [Populus trichocarpa]
S_PBL_c14402	391	0.935414	0	not annotated
S_PBL_c14430	1257	0.935414	0	gi|158938830|gb|ABW83790.1| granule bound starch synthase I [Ipomoea batatas]
S_PBL_c14442	484	0.935414	0	gi|225460943|ref|XP_002279682.1| PREDICTED: hypothetical protein isoform 2 [Vitis vinifera]
S_PBL_c14486	460	0.935414	0	not annotated
S_PBL_c14517	441	0.935414	0	gi|114332|sp|P22180.1|PMA1_SOLLC RecName: Full=Plasma membrane ATPase 1; AltName: Full=Proton pump 1
S_PBL_c14524	332	0.935414	0	gi|223549440|gb|EEF50928.1| Polcalcin Jun o, putative [Ricinus communis]
S_PBL_c14591	442	0.935414	0	gi|223529089|gb|EEF31071.1| aspartate aminotransferase, putative [Ricinus communis]
S_PBL_c14620	514	0.935414	0	gi|147841853|emb|CAN71837.1| hypothetical protein [Vitis vinifera]
S_PBL_c14666	497	0.935414	0	gi|225442741|ref|XP_002284955.1| PREDICTED: hypothetical protein [Vitis vinifera]
S_PBL_c14690	260	0.935414	0	not annotated
S_PBL_c14705	630	0.935414	0	gi|14626761|gb|AAK71662.1|AF395901_1 mature anther-specific protein LAT61 [Lycopersicon esculentum]
S_PBL_c14761	497	0.935414	0	not annotated
S_PBL_c14768	406	0.935414	0	gi|20138057|sp|Q9SMC4.1|DAD1_SOLLC RecName: Full=Defender against cell death 1; Short=DAD-1
S_PBL_c14779	457	0.935414	0	gi|66096352|gb|AAY42864.1| thioredoxin H [Nicotiana alata]
S_PBL_c14809	475	0.935414	0	gi|76160978|gb|ABA40452.1| unknown [Solanum tuberosum]
S_PBL_c14825	492	0.935414	0	gi|225440801|ref|XP_002281777.1| PREDICTED: hypothetical protein [Vitis vinifera]
S_PBL_c14935	476	0.935414	0	gi|223551074|gb|EEF52560.1| Glucan endo-1,3-beta-glucosidase precursor, putative [Ricinus communis]
S_PBL_c15018	267	0.935414	0	gi|5821136|dbj|BAA83710.1| heat shock factor [Nicotiana tabacum]
S_PBL_c15037	511	0.935414	0	gi|21105746|gb|AAM34772.1|AF509872_1 nam-like protein 9 [Petunia x hybrida]
S_PBL_c15050	921	0.935414	0	gi|225441044|ref|XP_002283911.1| PREDICTED: hypothetical protein [Vitis vinifera]
S_PBL_c15055	443	0.935414	0	gi|223539249|gb|EEF40842.1| Protein MSP1, putative [Ricinus communis]
S_PBL_c15084	1214	0.935414	0	gi|223529612|gb|EEF31560.1| hect ubiquitin-protein ligase, putative [Ricinus communis]
S_PBL_c15102	601	0.935414	0	gi|224101419|ref|XP_002312271.1| predicted protein [Populus trichocarpa]
S_PBL_c15119	441	0.935414	0	gi|223526733|gb|EEF28963.1| cholinephosphate cytidylyltransferase, putative [Ricinus communis]
S_PBL_c15153	409	0.935414	0	gi|126513143|gb|ABO15685.1| NBS-NBS-LRR type disease resistance protein [Ipomoea batatas]
S_PBL_c15164	448	0.935414	0	not annotated
S_PBL_c15191	494	0.935414	0	gi|225438710|ref|XP_002282456.1| PREDICTED: hypothetical protein [Vitis vinifera]
S_PBL_c15213	423	0.935414	0	not annotated
S_PBL_c15214	369	0.935414	0	gi|118489528|gb|ABK96566.1| unknown [Populus trichocarpa x Populus deltoides]
S_PBL_c15254	409	0.935414	0	not annotated
S_PBL_c15288	487	0.935414	0	gi|58465454|gb|AAW78520.1| GDP dissociation inhibitor 1 [Lycopersicon chilense]
S_PBL_c15297	590	0.935414	0	gi|90900944|gb|ABE01834.1| NAK-type protein kinase [Nicotiana tabacum]
S_PBL_c15314	568	0.935414	0	gi|223530451|gb|EEF32335.1| acetylglucosaminyltransferase, putative [Ricinus communis]
S_PBL_c15332	836	0.935414	0	not annotated
S_PBL_c15398	557	0.935414	0	gi|1729860|sp|P54776.1|PRS6A_SOLLC RecName: Full=26S protease regulatory subunit 6A homolog; AltName: Full=TAT-binding protein homolog 1; Short=TBP-1; AltName: Full=Mg(2+)-dependent ATPase 1; AltName: Full=LEMA-1
S_PBL_c15413	786	0.935414	0	gi|25815120|emb|CAD29291.1| alcohol NADP+ oxidoreductase [Solanum tuberosum]
S_PBL_c15436	687	0.935414	0	not annotated
S_PBL_c15438	396	0.935414	0	not annotated
S_PBL_c15502	743	0.935414	0	gi|224092554|ref|XP_002309659.1| predicted protein [Populus trichocarpa]
S_PBL_c15548	301	0.935414	0	gi|217074028|gb|ACJ85374.1| unknown [Medicago truncatula]
S_PBL_c15562	435	0.935414	0	gi|76573343|gb|ABA46776.1| DnaJ-like protein [Solanum tuberosum]
S_PBL_c15651	482	0.935414	0	not annotated
S_PBL_c15707	373	0.935414	0	gi|224144588|ref|XP_002325341.1| predicted protein [Populus trichocarpa]
S_PBL_c15713	685	0.935414	0	gi|157337901|emb|CAO38945.1| unnamed protein product [Vitis vinifera]
S_PBL_c15715	487	0.935414	0	gi|157351855|emb|CAO42819.1| unnamed protein product [Vitis vinifera]
S_PBL_c15769	537	0.935414	0	gi|15240310|ref|NP_198005.1| plastocyanin-like domain-containing protein / mavicyanin, putative [Arabidopsis thaliana]
S_PBL_c15786	412	0.935414	0	gi|224065138|ref|XP_002301686.1| predicted protein [Populus trichocarpa]
S_PBL_c15792	674	0.935414	0	gi|147842217|emb|CAN66918.1| hypothetical protein [Vitis vinifera]
S_PBL_c15798	546	0.935414	0	gi|225436679|ref|XP_002262762.1| PREDICTED: hypothetical protein [Vitis vinifera]
S_PBL_c15802	732	0.935414	0	gi|157349644|emb|CAO38782.1| unnamed protein product [Vitis vinifera]
S_PBL_c15807	453	0.935414	0	gi|225449651|ref|XP_002262722.1| PREDICTED: hypothetical protein [Vitis vinifera]
S_PBL_c15815	539	0.935414	0	not annotated
S_PBL_c15823	991	0.935414	0	gi|51490665|emb|CAG26903.1| ALY protein [Nicotiana benthamiana]
S_PBL_c15837	532	0.935414	0	gi|3024121|sp|P93254.1|METK_MESCR RecName: Full=S-adenosylmethionine synthetase; Short=AdoMet synthetase; AltName: Full=Methionine adenosyltransferase; Short=MAT
S_PBL_c15879	920	0.935414	0	gi|147841413|emb|CAN66687.1| hypothetical protein [Vitis vinifera]
S_PBL_c15969	691	0.935414	0	gi|14626761|gb|AAK71662.1|AF395901_1 mature anther-specific protein LAT61 [Lycopersicon esculentum]
S_PBL_c15974	331	0.935414	0	not annotated
S_PBL_c15989	460	0.935414	0	gi|157354676|emb|CAO47994.1| unnamed protein product [Vitis vinifera]
S_PBL_c16009	546	0.935414	0	not annotated
S_PBL_c16045	636	0.935414	0	not annotated
S_PBL_c16072	494	0.935414	0	not annotated
S_PBL_c16073	1116	0.935414	0	gi|21358787|gb|AAM47025.1| nam-like protein 1 [Petunia x hybrida]
S_PBL_c16097	478	0.935414	0	not annotated
S_PBL_c16150	574	0.935414	0	not annotated
S_PBL_c16156	365	0.935414	0	not annotated
S_PBL_c16167	514	0.935414	0	gi|223548436|gb|EEF49927.1| Eukaryotic translation initiation factor 3 subunit, putative [Ricinus communis]
S_PBL_c16168	505	0.935414	0	gi|15222211|ref|NP_172169.1| leucine-rich repeat transmembrane protein kinase, putative [Arabidopsis thaliana]
S_PBL_c16199	487	0.935414	0	gi|170676244|gb|ACB30361.1| MYB transcription factor [Capsicum annuum]
S_PBL_c16230	607	0.935414	0	gi|224086964|ref|XP_002308019.1| predicted protein [Populus trichocarpa]
S_PBL_c16261	756	0.935414	0	gi|225425762|ref|XP_002277256.1| PREDICTED: hypothetical protein [Vitis vinifera]
S_PBL_c16272	469	0.935414	0	not annotated
S_PBL_c16285	536	0.935414	0	not annotated
S_PBL_c16313	391	0.935414	0	gi|157337917|emb|CAO38961.1| unnamed protein product [Vitis vinifera]
S_PBL_c16322	496	0.935414	0	gi|147841034|emb|CAN77483.1| hypothetical protein [Vitis vinifera]
S_PBL_c16346	388	0.935414	0	not annotated
S_PBL_c16369	259	0.935414	0	gi|109509134|gb|ABG34276.1| polygalacturonase [Eucalyptus globulus subsp. globulus]
S_PBL_c16378	452	0.935414	0	gi|224129292|ref|XP_002328938.1| predicted protein [Populus trichocarpa]
S_PBL_c16381	507	0.935414	0	not annotated
S_PBL_c16436	819	0.935414	0	gi|225426178|ref|XP_002279187.1| PREDICTED: hypothetical protein [Vitis vinifera]
S_PBL_c16459	467	0.935414	0	gi|145049767|gb|ABP35530.1| glycine and proline-rich protein [Ipomoea batatas]
S_PBL_c16461	905	0.935414	0	gi|223545880|gb|EEF47383.1| glucosamine-fructose-6-phosphate aminotransferase, putative [Ricinus communis]
S_PBL_c16577	665	0.935414	0	gi|147818386|emb|CAN71217.1| hypothetical protein [Vitis vinifera]
S_PBL_c16585	593	0.935414	0	gi|223542252|gb|EEF43794.1| short-chain dehydrogenase, putative [Ricinus communis]
S_PBL_c16587	185	0.935414	0	not annotated
S_PBL_c16657	983	0.935414	0	not annotated
S_PBL_c16676	376	0.935414	0	gi|224054156|ref|XP_002298119.1| ATP/ADP transporter [Populus trichocarpa]
S_PBL_c16723	718	0.935414	0	gi|194346322|gb|ACF49507.1| omega-6 desaturase [Linum usitatissimum]
S_PBL_c16744	556	0.935414	0	not annotated
S_PBL_c16765	542	0.935414	0	gi|11762186|gb|AAG40371.1|AF325019_1 AT4g27960 [Arabidopsis thaliana]
S_PBL_c16781	405	0.935414	0	gi|147832996|emb|CAN66126.1| hypothetical protein [Vitis vinifera]
S_PBL_c16801	354	0.935414	0	not annotated
S_PBL_c16835	491	0.935414	0	gi|210062274|gb|ACJ06186.1| peptidylprolyl isomerase [Ipomoea batatas]
S_PBL_c16856	676	0.935414	0	gi|225442559|ref|XP_002284282.1| PREDICTED: hypothetical protein [Vitis vinifera]
S_PBL_c16910	337	0.935414	0	not annotated
S_PBL_c16987	492	0.935414	0	gi|15220329|ref|NP_171974.1| TUA4 (tubulin alpha-4 chain) [Arabidopsis thaliana]
S_PBL_c17001	420	0.935414	0	not annotated
S_PBL_c17006	557	0.935414	0	gi|225437008|ref|XP_002272541.1| PREDICTED: hypothetical protein [Vitis vinifera]
S_PBL_c17011	505	0.935414	0	not annotated
S_PBL_c17068	477	0.935414	0	gi|224136368|ref|XP_002322312.1| predicted protein [Populus trichocarpa]
S_PBL_c17146	475	0.935414	0	not annotated
S_PBL_c17160	451	0.935414	0	gi|157345947|emb|CAO15644.1| unnamed protein product [Vitis vinifera]
S_PBL_c17186	321	0.935414	0	gi|147775689|emb|CAN67023.1| hypothetical protein [Vitis vinifera]
S_PBL_c17200	438	0.935414	0	gi|3176072|emb|CAA05491.1| protein phosphatase 1, catalytic beta subunit [Medicago sativa]
S_PBL_c17272	391	0.935414	0	not annotated
S_PBL_c17297	218	0.935414	0	not annotated
S_PBL_c17348	447	0.935414	0	not annotated
S_PBL_c17369	507	0.935414	0	gi|209880437|ref|XP_002141658.1| hypothetical protein [Cryptosporidium muris RN66]
S_PBL_c17401	395	0.935414	0	gi|224135211|ref|XP_002327593.1| predicted protein [Populus trichocarpa]
S_PBL_c17415	450	0.935414	0	gi|147770431|emb|CAN75892.1| hypothetical protein [Vitis vinifera]
S_PBL_c17505	376	0.935414	0	not annotated
S_PBL_c17514	405	0.935414	0	not annotated
S_PBL_c17519	501	0.935414	0	gi|225428657|ref|XP_002284884.1| PREDICTED: hypothetical protein [Vitis vinifera]
S_PBL_c17562	559	0.935414	0	gi|223545679|gb|EEF47183.1| hypothetical protein RCOM_1343910 [Ricinus communis]
S_PBL_c17573	554	0.935414	0	gi|223527780|gb|EEF29881.1| 40S ribosomal protein S11, putative [Ricinus communis]
S_PBL_c17608	422	0.935414	0	not annotated
S_PBL_c17617	432	0.935414	0	gi|85069279|gb|ABC69711.1| auxin response factor 2 [Lycopersicon esculentum]
S_PBL_c17626	392	0.935414	0	not annotated
S_PBL_c17641	558	0.935414	0	not annotated
S_PBL_c17656	645	0.935414	0	not annotated
S_PBL_c17732	1091	0.935414	0	not annotated
S_PBL_c17775	628	0.935414	0	gi|42570257|ref|NP_849913.2| TPR1 (TOPLESS-RELATED 1) [Arabidopsis thaliana]
S_PBL_c17776	783	0.935414	0	gi|224099433|ref|XP_002311482.1| predicted protein [Populus trichocarpa]
S_PBL_c17847	450	0.935414	0	not annotated
S_PBL_c17855	310	0.935414	0	not annotated
S_PBL_c17856	381	0.935414	0	not annotated
S_PBL_c17879	473	0.935414	0	gi|225451862|ref|XP_002282212.1| PREDICTED: hypothetical protein [Vitis vinifera]
S_PBL_c17922	627	0.935414	0	not annotated
S_PBL_c17937	315	0.935414	0	not annotated
S_PBL_c17981	256	0.935414	0	not annotated
S_PBL_c18070	520	0.935414	0	not annotated
S_PBL_c18109	750	0.935414	0	gi|147789985|emb|CAN59846.1| hypothetical protein [Vitis vinifera]
S_PBL_c18143	492	0.935414	0	gi|225427798|ref|XP_002270024.1| PREDICTED: hypothetical protein [Vitis vinifera]
S_PBL_c18160	377	0.935414	0	not annotated
S_PBL_c18162	516	0.935414	0	not annotated
S_PBL_c18189	420	0.935414	0	not annotated
S_PBL_c18197	420	0.935414	0	gi|223547303|gb|EEF48798.1| LOB domain-containing protein, putative [Ricinus communis]
S_PBL_c18200	526	0.935414	0	not annotated
S_PBL_c18245	814	0.935414	0	not annotated
S_PBL_c18279	458	0.935414	0	gi|162458113|ref|NP_001104888.1| ubiquitin conjugating enzyme [Zea mays]
S_PBL_c18345	608	0.935414	0	gi|76161010|gb|ABA40468.1| Drm3-like protein [Solanum tuberosum]
S_PBL_c18350	691	0.935414	0	gi|20269051|emb|CAC84706.1| aux/IAA protein [Populus tremula x Populus tremuloides]
S_PBL_c18376	357	0.935414	0	not annotated
S_PBL_c18419	380	0.935414	0	gi|224137520|ref|XP_002322578.1| predicted protein [Populus trichocarpa]
S_PBL_c18496	387	0.935414	0	not annotated
S_PBL_c18531	489	0.935414	0	gi|164652942|gb|ABY65004.1| 14-3-3e protein [Gossypium hirsutum]
S_PBL_c18595	461	0.935414	0	gi|224057357|ref|XP_002299215.1| predicted protein [Populus trichocarpa]
S_PBL_c18606	311	0.935414	0	gi|157360731|emb|CAO70330.1| unnamed protein product [Vitis vinifera]
S_PBL_c18612	368	0.935414	0	gi|4027899|gb|AAC96081.1| alpha-expansin precursor [Nicotiana tabacum]
S_PBL_c18761	453	0.935414	0	gi|147866400|emb|CAN79856.1| hypothetical protein [Vitis vinifera]
S_PBL_c18767	385	0.935414	0	not annotated
S_PBL_c18776	489	0.935414	0	not annotated
S_PBL_c18787	426	0.935414	0	gi|224063601|ref|XP_002301222.1| predicted protein [Populus trichocarpa]
S_PBL_c18790	472	0.935414	0	gi|30683760|ref|NP_849396.1| unknown protein [Arabidopsis thaliana]
S_PBL_c18803	532	0.935414	0	not annotated
S_PBL_c18841	355	0.935414	0	not annotated
S_PBL_c18866	531	0.935414	0	gi|135669|sp|P14232.1|TGA1A_TOBAC RecName: Full=TGACG-sequence-specific DNA-binding protein TGA-1A; Short=TGA1a; Short=ASF-1 protein
S_PBL_c18873	508	0.935414	0	gi|157355175|emb|CAO48551.1| unnamed protein product [Vitis vinifera]
S_PBL_c18950	457	0.935414	0	not annotated
S_PBL_c18958	499	0.935414	0	not annotated
S_PBL_c18970	368	0.935414	0	not annotated
S_PBL_c18991	437	0.935414	0	gi|223532105|gb|EEF33913.1| 60S ribosomal protein L18a, putative [Ricinus communis]
S_PBL_c19022	768	0.935414	0	not annotated
S_PBL_c19032	492	0.935414	0	gi|157342295|emb|CAO64408.1| unnamed protein product [Vitis vinifera]
S_PBL_c19038	500	0.935414	0	not annotated
S_PBL_c19042	490	0.935414	0	gi|157337336|emb|CAO21682.1| unnamed protein product [Vitis vinifera]
S_PBL_c19054	450	0.935414	0	not annotated
S_PBL_c19059	420	0.935414	0	gi|157353179|emb|CAO45102.1| unnamed protein product [Vitis vinifera]
S_PBL_c19069	336	0.935414	0	gi|157347560|emb|CAO18197.1| unnamed protein product [Vitis vinifera]
S_PBL_c19077	574	0.935414	0	not annotated
S_PBL_c19093	282	0.935414	0	not annotated
S_PBL_c19121	440	0.935414	0	not annotated
S_PBL_c19144	411	0.935414	0	not annotated
S_PBL_c19176	466	0.935414	0	not annotated
S_PBL_c19235	463	0.935414	0	gi|18000066|gb|AAL54884.1|AF092913_1 cytochrome P450-dependent fatty acid hydroxylase [Nicotiana tabacum]
S_PBL_c19246	367	0.935414	0	not annotated
S_PBL_c19274	319	0.935414	0	gi|217072934|gb|ACJ84827.1| unknown [Medicago truncatula]
S_PBL_c19278	299	0.935414	0	not annotated
S_PBL_c19309	344	0.935414	0	not annotated
S_PBL_c19318	534	0.935414	0	not annotated
S_PBL_c19323	1119	0.935414	0	gi|5669650|gb|AAD46410.1|AF096260_1 ER66 protein [Lycopersicon esculentum]
S_PBL_c19406	497	0.935414	0	gi|14423327|gb|AAK62346.1| elicitor-inducible cytochrome P450 [Nicotiana tabacum]
S_PBL_c19442	452	0.935414	0	gi|224074143|ref|XP_002304271.1| predicted protein [Populus trichocarpa]
S_PBL_c19575	549	0.935414	0	gi|225448765|ref|XP_002281688.1| PREDICTED: hypothetical protein [Vitis vinifera]
S_PBL_c19621	730	0.935414	0	gi|186510948|ref|NP_190755.2| mitochondrial substrate carrier family protein [Arabidopsis thaliana]
S_PBL_c19685	497	0.935414	0	not annotated
S_PBL_c19697	428	0.935414	0	gi|8778626|gb|AAF79634.1|AC025416_8 F5O11.12 [Arabidopsis thaliana]
S_PBL_c19736	454	0.935414	0	gi|223541988|gb|EEF43534.1| secretory carrier membrane protein, putative [Ricinus communis]
S_PBL_c19833	470	0.935414	0	not annotated
S_PBL_c19852	349	0.935414	0	not annotated
S_PBL_c19870	460	0.935414	0	gi|157351455|emb|CAO41680.1| unnamed protein product [Vitis vinifera]
S_PBL_c19989	212	0.935414	0	not annotated
S_PBL_c20002	409	0.935414	0	gi|157349629|emb|CAO38767.1| unnamed protein product [Vitis vinifera]
S_PBL_c20075	286	0.935414	0	not annotated
S_PBL_c20116	227	0.935414	0	not annotated
S_PBL_c20137	361	0.935414	0	not annotated
S_PBL_c20142	423	0.935414	0	gi|217072954|gb|ACJ84837.1| unknown [Medicago truncatula]
S_PBL_c20146	274	0.935414	0	not annotated
S_PBL_c20151	560	0.935414	0	gi|223528542|gb|EEF30565.1| conserved hypothetical protein [Ricinus communis]
S_PBL_c20164	489	0.935414	0	gi|126363759|dbj|BAF47746.1| ADP-glucose pyrophosphorylase beta subunit IbAGPb1A [Ipomoea batatas]
S_PBL_c20173	467	0.935414	0	gi|87240756|gb|ABD32614.1| Peptidase T2, asparaginase 2 [Medicago truncatula]
S_PBL_c20201	442	0.935414	0	not annotated
S_PBL_c20251	428	0.935414	0	gi|223549011|gb|EEF50500.1| dead box ATP-dependent RNA helicase, putative [Ricinus communis]
S_PBL_c20252	420	0.935414	0	gi|166407425|gb|ABY87519.1| Hsp70-interacting protein 1 [Vitis labrusca]
S_PBL_c20361	544	0.935414	0	gi|206573535|gb|ACI14379.1| 40S ribosomal protein S15-like protein [Forsythia suspensa]
S_PBL_c20365	465	0.935414	0	not annotated
S_PBL_c20392	511	0.935414	0	gi|1657950|gb|AAB18228.1| MipE [Mesembryanthemum crystallinum]
S_PBL_c20452	330	0.935414	0	not annotated
S_PBL_c20490	644	0.935414	0	gi|224081917|ref|XP_002306528.1| predicted protein [Populus trichocarpa]
S_PBL_c20504	422	0.935414	0	not annotated
S_PBL_c20505	400	0.935414	0	gi|24745959|dbj|BAC23052.1| putative lipid transfer protein [Solanum tuberosum]
S_PBL_c20594	740	0.935414	0	gi|93209512|gb|ABF00115.1| elongation factor 1-alpha [Litchi chinensis]
S_PBL_c20596	342	0.935414	0	not annotated
S_PBL_c20626	464	0.935414	0	gi|225426220|ref|XP_002262981.1| PREDICTED: hypothetical protein [Vitis vinifera]
S_PBL_c20635	428	0.935414	0	gi|147807981|emb|CAN64289.1| hypothetical protein [Vitis vinifera]
S_PBL_c20671	500	0.935414	0	not annotated
S_PBL_c20947	381	0.935414	0	not annotated
S_PBL_c20954	484	0.935414	0	not annotated
S_PBL_c20963	482	0.935414	0	gi|157348679|emb|CAO23571.1| unnamed protein product [Vitis vinifera]
S_PBL_c20987	189	0.935414	0	not annotated
S_PBL_c21003	399	0.935414	0	gi|30690193|ref|NP_849717.1| unknown protein [Arabidopsis thaliana]
S_PBL_c21007	442	0.935414	0	gi|4098248|gb|AAD00254.1| cold inducible; similar to other osmotic stress induced gene products including: Tomato abscisic stress ripening protein 1 encoded by GenBank Accession Number L08255, Solanum lycopersicum ABA- and ripening-induced protein encoded
S_PBL_c21107	433	0.935414	0	not annotated
S_PBL_c21132	480	0.935414	0	not annotated
S_PBL_c21258	409	0.935414	0	gi|223549329|gb|EEF50817.1| Protein SIS1, putative [Ricinus communis]
S_PBL_c21359	886	0.935414	0	gi|2853041|emb|CAA63777.1| 1-phosphatidylinositol-4,5-bisphosphate phosphodiesterase; phosphoinositide-specific phospholipase C [Solanum tuberosum]
S_PBL_c21382	308	0.935414	0	gi|224141655|ref|XP_002324182.1| predicted protein [Populus trichocarpa]
S_PBL_c21387	500	0.935414	0	not annotated
S_PBL_c21398	334	0.935414	0	not annotated
S_PBL_c21470	573	0.935414	0	not annotated
S_PBL_c21479	522	0.935414	0	not annotated
S_PBL_c21491	456	0.935414	0	gi|223532828|gb|EEF34603.1| expressed protein, putative [Ricinus communis]
S_PBL_c21567	399	0.935414	0	gi|225466022|ref|XP_002266374.1| PREDICTED: hypothetical protein [Vitis vinifera]
S_PBL_c21586	400	0.935414	0	gi|217075394|gb|ACJ86057.1| unknown [Medicago truncatula]
S_PBL_c21638	325	0.935414	0	gi|152143327|gb|ABS29405.1| NBS-LRR type disease resistance protein [Ipomoea batatas]
S_PBL_c21651	441	0.935414	0	gi|225445158|ref|XP_002284070.1| PREDICTED: hypothetical protein [Vitis vinifera]
S_PBL_c21748	362	0.935414	0	gi|164598916|gb|ABY61745.1| resistance protein PSH-RGH6 [Solanum tuberosum]
S_PBL_c21766	838	0.935414	0	gi|87162706|gb|ABD28501.1| Zinc finger, C2H2-type [Medicago truncatula]
S_PBL_c21781	315	0.935414	0	not annotated
S_PBL_c21795	296	0.935414	0	not annotated
S_PBL_c21813	495	0.935414	0	not annotated
S_PBL_c21853	290	0.935414	0	gi|115393868|gb|ABI96983.1| phytocyanin-like arabinogalactan-protein [Gossypium hirsutum]
S_PBL_c21858	394	0.935414	0	gi|116787454|gb|ABK24513.1| unknown [Picea sitchensis]
S_PBL_c21865	375	0.935414	0	gi|147771667|emb|CAN71548.1| hypothetical protein [Vitis vinifera]
S_PBL_c21870	470	0.935414	0	not annotated
S_PBL_c21871	339	0.935414	0	gi|147807238|emb|CAN77427.1| hypothetical protein [Vitis vinifera]
S_PBL_c21975	340	0.935414	0	not annotated
S_PBL_c21996	319	0.935414	0	not annotated
S_PBL_c22035	312	0.935414	0	not annotated
S_PBL_c22091	462	0.935414	0	gi|3342798|gb|AAC27745.1| glutamine cyclotransferase precursor [Carica papaya]
S_PBL_c22119	496	0.935414	0	gi|55956988|emb|CAI11458.1| putative glycosyltransferase [Nicotiana benthamiana]
S_PBL_c22159	447	0.935414	0	not annotated
S_PBL_c22164	298	0.935414	0	gi|157348850|emb|CAO23851.1| unnamed protein product [Vitis vinifera]
S_PBL_c22242	384	0.935414	0	gi|195621910|gb|ACG32785.1| phosphoglycerate mutase-like protein [Zea mays]
S_PBL_c22264	364	0.935414	0	gi|223545567|gb|EEF47071.1| o-methyltransferase, putative [Ricinus communis]
S_PBL_c22265	605	0.935414	0	gi|3062801|dbj|BAA25685.1| arginine decarboxylase [Nicotiana sylvestris]
S_PBL_c22313	268	0.935414	0	gi|313029|emb|CAA49600.1| GTP-binding protein [Solanum lycopersicum]
S_PBL_c22349	261	0.935414	0	not annotated
S_PBL_c22356	216	0.935414	0	gi|225427740|ref|XP_002266234.1| PREDICTED: hypothetical protein [Vitis vinifera]
S_PBL_c22362	449	0.935414	0	not annotated
S_PBL_c22381	334	0.935414	0	gi|40060529|gb|AAR37421.1| putative WRKY4 transcription factor [Vitis aestivalis]
S_PBL_c22393	305	0.935414	0	gi|157357433|emb|CAO63967.1| unnamed protein product [Vitis vinifera]
S_PBL_c22414	298	0.935414	0	gi|87241418|gb|ABD33276.1| Protein of unknown function DUF620 [Medicago truncatula]
S_PBL_c22437	362	0.935414	0	gi|223546988|gb|EEF48485.1| conserved hypothetical protein [Ricinus communis]
S_PBL_c22441	340	0.935414	0	not annotated
S_PBL_c22503	866	0.935414	0	gi|157353282|emb|CAO45205.1| unnamed protein product [Vitis vinifera]
S_PBL_c22576	451	0.935414	0	gi|223542064|gb|EEF43608.1| conserved hypothetical protein [Ricinus communis]
S_PBL_c22616	371	0.935414	0	not annotated
S_PBL_c22669	311	0.935414	0	gi|147803507|emb|CAN68722.1| hypothetical protein [Vitis vinifera]
S_PBL_c22690	671	0.935414	0	gi|4539543|emb|CAB39974.1| glyceraldehyde-3-phosphate dehydrogenase [Nicotiana tabacum]
S_PBL_c22698	298	0.935414	0	not annotated
S_PBL_c22757	386	0.935414	0	not annotated
S_PBL_c22776	242	0.935414	0	not annotated
S_PBL_c22801	230	0.935414	0	gi|223543880|gb|EEF45406.1| endo-1,3-1,4-beta-d-glucanase, putative [Ricinus communis]
S_PBL_c22880	235	0.935414	0	not annotated
S_PBL_c22888	622	0.935414	0	gi|224141933|ref|XP_002324315.1| predicted protein [Populus trichocarpa]
S_PBL_c22907	354	0.935414	0	not annotated
S_PBL_c22989	706	0.935414	0	gi|115475289|ref|NP_001061241.1| Os08g0206700 [Oryza sativa (japonica cultivar-group)]
S_PBL_c23041	339	0.935414	0	gi|223527747|gb|EEF29851.1| lupus la ribonucleoprotein, putative [Ricinus communis]
S_PBL_c23062	489	0.935414	0	not annotated
S_PBL_c23068	197	0.935414	0	not annotated
S_PBL_c23070	429	0.935414	0	gi|224082498|ref|XP_002306717.1| predicted protein [Populus trichocarpa]
S_PBL_c23147	596	0.935414	0	not annotated
S_PBL_c23189	506	0.935414	0	gi|30693095|ref|NP_851014.1| unknown protein [Arabidopsis thaliana]
S_PBL_c23246	393	0.935414	0	gi|1345882|sp|P49098.1|CYB5_TOBAC RecName: Full=Cytochrome b5
S_PBL_c23347	315	0.935414	0	gi|157345593|emb|CAO14891.1| unnamed protein product [Vitis vinifera]
S_PBL_c23375	478	0.935414	0	not annotated
S_PBL_lrc23396	481	0.935414	0	gi|157340454|emb|CAO47259.1| unnamed protein product [Vitis vinifera]
S_PBL_c23456	465	0.935414	0	not annotated
S_PBL_c23460	536	0.935414	0	gi|223525945|gb|EEF28342.1| Aspartic proteinase nepenthesin-1 precursor, putative [Ricinus communis]
S_PBL_c23464	497	0.935414	0	gi|223525057|gb|EEF27833.1| conserved hypothetical protein [Ricinus communis]
S_PBL_c23467	1684	0.935414	0	gi|147766289|emb|CAN76773.1| hypothetical protein [Vitis vinifera]
S_PBL_c23482	696	0.935414	0	gi|223538218|gb|EEF39827.1| ATP-dependent RNA helicase, putative [Ricinus communis]
S_PBL_c23502	1101	0.935414	0	gi|147777923|emb|CAN69092.1| hypothetical protein [Vitis vinifera]
S_PBL_c23512	472	0.935414	0	gi|223537591|gb|EEF39215.1| GTP-dependent nucleic acid-binding protein engD, putative [Ricinus communis]
S_PBL_c23517	481	0.935414	0	not annotated
S_PBL_c23544	822	0.935414	0	not annotated
S_PBL_c23615	428	0.935414	0	not annotated
S_PBL_lrc23630	465	0.935414	0	not annotated
S_PBL_c23631	1015	0.935414	0	gi|225461471|ref|XP_002285024.1| PREDICTED: hypothetical protein [Vitis vinifera]
S_PBL_c23652	440	0.935414	0	not annotated
S_PBL_c23659	506	0.935414	0	not annotated
S_PBL_c23667	550	0.935414	0	gi|157346066|emb|CAO15763.1| unnamed protein product [Vitis vinifera]
S_PBL_lrc23688	1079	0.935414	0	gi|28629438|gb|AAO34668.1| sucrose synthase 2 [Solanum tuberosum]
S_PBL_c23710	548	0.935414	0	gi|224106285|ref|XP_002333702.1| predicted protein [Populus trichocarpa]
S_PBL_c23714	1371	0.935414	0	gi|223547178|gb|EEF48674.1| GTP binding protein, putative [Ricinus communis]
S_PBL_c23748	852	0.935414	0	gi|225447947|ref|XP_002268972.1| PREDICTED: similar to EBS1 (EMS-MUTAGENIZED BRI1 SUPPRESSOR 1); UDP-glucose:glycoprotein glucosyltransferase/ transferase, transferring glycosyl groups / transferase, transferring hexosyl groups [Vitis vinifera]
S_PBL_c23758	606	0.935414	0	not annotated
S_PBL_c23782	499	0.935414	0	not annotated
S_PBL_c23804	459	0.935414	0	gi|15231191|ref|NP_190148.1| transducin family protein / WD-40 repeat family protein [Arabidopsis thaliana]
S_PBL_c23806	638	0.935414	0	not annotated
S_PBL_c23844	955	0.935414	0	gi|157344883|emb|CAO71611.1| unnamed protein product [Vitis vinifera]
S_PBL_c23865	430	0.935414	0	not annotated
S_PBL_c23901	1043	0.935414	0	gi|225437600|ref|XP_002271180.1| PREDICTED: hypothetical protein [Vitis vinifera]
S_PBL_c23942	818	0.935414	0	gi|157328958|emb|CAO23689.1| unnamed protein product [Vitis vinifera]
S_PBL_c23953	725	0.935414	0	gi|225465208|ref|XP_002265141.1| PREDICTED: hypothetical protein [Vitis vinifera]
S_PBL_c23977	621	0.935414	0	gi|225450083|ref|XP_002278058.1| PREDICTED: hypothetical protein [Vitis vinifera]
S_PBL_c23986	529	0.935414	0	gi|157343888|emb|CAO68394.1| unnamed protein product [Vitis vinifera]
S_PBL_c24081	519	0.935414	0	not annotated
S_PBL_c24083	450	0.935414	0	gi|1255951|emb|CAA65634.1| PS60 [Nicotiana tabacum]
S_PBL_c24126	433	0.935414	0	gi|224124992|ref|XP_002329864.1| predicted protein [Populus trichocarpa]
S_PBL_c24139	809	0.935414	0	not annotated
S_PBL_c24196	569	0.935414	0	gi|157353232|emb|CAO45155.1| unnamed protein product [Vitis vinifera]
S_PBL_c24199	514	0.935414	0	not annotated
S_PBL_c24211	685	0.935414	0	gi|157335276|emb|CAO61106.1| unnamed protein product [Vitis vinifera]
S_PBL_c24226	1254	0.935414	0	gi|147788372|emb|CAN61187.1| hypothetical protein [Vitis vinifera]
S_PBL_c24246	551	0.935414	0	not annotated
S_PBL_c24269	605	0.935414	0	gi|224085107|ref|XP_002307495.1| predicted protein [Populus trichocarpa]
S_PBL_c24277	465	0.935414	0	not annotated
S_PBL_lrc24297	503	0.935414	0	gi|224129484|ref|XP_002328728.1| predicted protein [Populus trichocarpa]
S_PBL_c24336	998	0.935414	0	gi|21064945|gb|AAM29184.1| CDPK-like protein [Solanum tuberosum]
S_PBL_lrc24381	450	0.935414	0	not annotated
S_PBL_lrc24412	423	0.935414	0	not annotated
S_PBL_c24426	589	0.935414	0	gi|223533871|gb|EEF35601.1| conserved hypothetical protein [Ricinus communis]
S_PBL_lrc24429	526	0.935414	0	not annotated
S_PBL_c24460	586	0.935414	0	gi|225443990|ref|XP_002280735.1| PREDICTED: hypothetical protein isoform 1 [Vitis vinifera]
S_PBL_c24465	493	0.935414	0	gi|223545742|gb|EEF47246.1| conserved hypothetical protein [Ricinus communis]
S_PBL_c24490	563	0.935414	0	gi|15222885|ref|NP_172813.1| AAPT1 (AMINOALCOHOLPHOSPHOTRANSFERASE 1); phosphatidyltransferase [Arabidopsis thaliana]
S_PBL_c24564	679	0.935414	0	gi|124359202|gb|ABN05713.1| Peptidase aspartic, active site; Oligopeptide transporter OPT superfamily [Medicago truncatula]
S_PBL_c24600	496	0.935414	0	not annotated
S_PBL_c24642	653	0.935414	0	gi|225442119|ref|XP_002274016.1| PREDICTED: hypothetical protein [Vitis vinifera]
S_PBL_lrc24648	1043	0.935414	0	gi|81075707|gb|ABB55384.1| importin alpha 1-like [Solanum tuberosum]
S_PBL_c24677	457	0.935414	0	gi|225431601|ref|XP_002276933.1| PREDICTED: hypothetical protein [Vitis vinifera]
S_PBL_c24690	743	0.935414	0	gi|147841853|emb|CAN71837.1| hypothetical protein [Vitis vinifera]
S_PBL_c24704	688	0.935414	0	gi|87138101|gb|ABD28287.1| circadian clock-associated FKF1 [Glycine max]
S_PBL_c24711	419	0.935414	0	gi|225448729|ref|XP_002275465.1| PREDICTED: hypothetical protein [Vitis vinifera]
S_PBL_c24723	573	0.935414	0	gi|157334857|emb|CAO70870.1| unnamed protein product [Vitis vinifera]
S_PBL_c24741	478	0.935414	0	gi|15225431|ref|NP_182045.1| GOS12 (GOLGI SNARE 12); SNARE binding [Arabidopsis thaliana]
S_PBL_c24769	526	0.935414	0	gi|30689591|ref|NP_195032.2| peptidyl-prolyl cis-trans isomerase cyclophilin-type family protein [Arabidopsis thaliana]
S_PBL_c24845	953	0.935414	0	not annotated
S_PBL_c24869	622	0.935414	0	gi|147798886|emb|CAN74964.1| hypothetical protein [Vitis vinifera]
S_PBL_c24914	475	0.935414	0	not annotated
S_PBL_c24916	710	0.935414	0	gi|8886726|gb|AAF80560.1|AF192486_1 omega-6 fatty acid desaturase [Sesamum indicum]
S_PBL_c24953	606	0.935414	0	gi|224064342|ref|XP_002301428.1| predicted protein [Populus trichocarpa]
S_PBL_c25024	369	0.935414	0	not annotated
S_PBL_lrc25047	778	0.935414	0	gi|49615365|gb|AAT66941.1| CesA2 [Acacia mangium]
S_PBL_c25050	682	0.935414	0	gi|157334857|emb|CAO70870.1| unnamed protein product [Vitis vinifera]
S_PBL_c25055	509	0.935414	0	not annotated
S_PBL_c25078	488	0.935414	0	gi|224071529|ref|XP_002303503.1| predicted protein [Populus trichocarpa]
S_PBL_c25083	1097	0.935414	0	gi|157340619|emb|CAO47424.1| unnamed protein product [Vitis vinifera]
S_PBL_lrc25156	562	0.935414	0	not annotated
S_PBL_c25163	565	0.935414	0	gi|147801660|emb|CAN72327.1| hypothetical protein [Vitis vinifera]
S_PBL_lrc25168	1001	0.935414	0	gi|223529439|gb|EEF31399.1| conserved hypothetical protein [Ricinus communis]
S_PBL_c25193	643	0.935414	0	not annotated
S_PBL_c25202	499	0.935414	0	not annotated
S_PBL_c25220	731	0.935414	0	gi|157350824|emb|CAO40939.1| unnamed protein product [Vitis vinifera]
S_PBL_c25241	483	0.935414	0	gi|224124754|ref|XP_002329940.1| predicted protein [Populus trichocarpa]
S_PBL_c25248	449	0.935414	0	gi|224098451|ref|XP_002311179.1| predicted protein [Populus trichocarpa]
S_PBL_c25283	914	0.935414	0	gi|223546170|gb|EEF47672.1| conserved hypothetical protein [Ricinus communis]
S_PBL_c25301	1127	0.935414	0	gi|225455272|ref|XP_002273689.1| PREDICTED: hypothetical protein isoform 1 [Vitis vinifera]
S_PBL_c25308	448	0.935414	0	gi|145327713|ref|NP_001077832.1| unknown protein [Arabidopsis thaliana]
S_PBL_c25334	484	0.935414	0	not annotated
S_PBL_c25365	909	0.935414	0	gi|223530450|gb|EEF32334.1| signal transducer, putative [Ricinus communis]
S_PBL_c25403	468	0.935414	0	gi|157349340|emb|CAO24486.1| unnamed protein product [Vitis vinifera]
S_PBL_c25428	411	0.935414	0	not annotated
S_PBL_c25437	691	0.935414	0	not annotated
S_PBL_c25446	896	0.935414	0	gi|225447572|ref|XP_002270014.1| PREDICTED: hypothetical protein [Vitis vinifera]
S_PBL_c25449	452	0.935414	0	not annotated
S_PBL_c25464	407	0.935414	0	not annotated
S_PBL_c25466	531	0.935414	0	gi|223549064|gb|EEF50553.1| DNA binding protein, putative [Ricinus communis]
S_PBL_c25484	557	0.935414	0	gi|18402672|ref|NP_566664.1| ATPDIL5-3 (PDI-LIKE 5-3); thiol-disulfide exchange intermediate [Arabidopsis thaliana]
S_PBL_c25501	456	0.935414	0	gi|147845330|emb|CAN81246.1| hypothetical protein [Vitis vinifera]
S_PBL_c25506	590	0.935414	0	not annotated
S_PBL_c25517	335	0.935414	0	not annotated
S_PBL_c25521	523	0.935414	0	not annotated
S_PBL_c25642	530	0.935414	0	gi|118483602|gb|ABK93697.1| unknown [Populus trichocarpa]
S_PBL_c25660	452	0.935414	0	gi|224129942|ref|XP_002320709.1| predicted protein [Populus trichocarpa]
S_PBL_c25680	460	0.935414	0	not annotated
S_PBL_c25698	472	0.935414	0	not annotated
S_PBL_c25744	352	0.935414	0	gi|224110014|ref|XP_002315387.1| predicted protein [Populus trichocarpa]
S_PBL_c25754	514	0.935414	0	gi|225428255|ref|XP_002279494.1| PREDICTED: hypothetical protein [Vitis vinifera]
S_PBL_c25785	465	0.935414	0	gi|223541853|gb|EEF43399.1| glutamine-dependent NAD(+) synthetase, putative [Ricinus communis]
S_PBL_c25818	381	0.935414	0	gi|147777235|emb|CAN76636.1| hypothetical protein [Vitis vinifera]
S_PBL_c25820	617	0.935414	0	not annotated
S_PBL_c25896	424	0.935414	0	not annotated
S_PBL_c25932	487	0.935414	0	gi|224127370|ref|XP_002320057.1| predicted protein [Populus trichocarpa]
S_PBL_c25964	701	0.935414	0	gi|224087835|ref|XP_002308242.1| predicted protein [Populus trichocarpa]
S_PBL_c26018	577	0.935414	0	not annotated
S_PBL_c26027	509	0.935414	0	gi|147766884|emb|CAN67529.1| hypothetical protein [Vitis vinifera]
S_PBL_lrc26059	400	0.935414	0	not annotated
S_PBL_c26109	761	0.935414	0	gi|223542414|gb|EEF43956.1| Thioredoxin H-type, putative [Ricinus communis]
S_PBL_c26114	549	0.935414	0	not annotated
S_PBL_c26177	505	0.935414	0	gi|18420643|ref|NP_568427.1| CLPP2 (Clp protease proteolytic subunit 2); endopeptidase Clp [Arabidopsis thaliana]
S_PBL_lrc26222	459	0.935414	0	not annotated
S_PBL_lrc26247	438	0.935414	0	gi|157338020|emb|CAO39064.1| unnamed protein product [Vitis vinifera]
S_PBL_c26295	591	0.935414	0	gi|157343526|emb|CAO68032.1| unnamed protein product [Vitis vinifera]
S_PBL_c26303	841	0.935414	0	not annotated
S_PBL_c26308	577	0.935414	0	gi|223544665|gb|EEF46181.1| guanine nucleotide-exchange, putative [Ricinus communis]
S_PBL_c26352	802	0.935414	0	gi|157336327|emb|CAO71012.1| unnamed protein product [Vitis vinifera]
S_PBL_c26354	541	0.935414	0	gi|223529471|gb|EEF31428.1| multidrug resistance pump, putative [Ricinus communis]
S_PBL_c26372	397	0.935414	0	not annotated
S_PBL_c26420	924	0.935414	0	gi|49523567|emb|CAF18245.1| STYLOSA protein [Antirrhinum majus]
S_PBL_c26435	490	0.935414	0	gi|3688598|dbj|BAA33460.1| Cycloartenol Synthase [Panax ginseng]
S_PBL_lrc26438	487	0.935414	0	not annotated
S_PBL_c26464	528	0.935414	0	not annotated
S_PBL_c26469	527	0.935414	0	gi|121663827|dbj|BAF44533.1| class IV chitinase [Nicotiana tabacum]
S_PBL_c26527	546	0.935414	0	gi|147854062|emb|CAN83394.1| hypothetical protein [Vitis vinifera]
S_PBL_c26534	608	0.935414	0	gi|147827001|emb|CAN64409.1| hypothetical protein [Vitis vinifera]
S_PBL_c26535	734	0.935414	0	gi|224082828|ref|XP_002306856.1| predicted protein [Populus trichocarpa]
S_PBL_c26561	503	0.935414	0	not annotated
S_PBL_lrc26582	474	0.935414	0	gi|15281775|gb|AAK94425.1|AF398144_1 60S ribosomal protein L144 [Brassica rapa subsp. pekinensis]
S_PBL_c26604	423	0.935414	0	gi|223536494|gb|EEF38141.1| ATP binding protein, putative [Ricinus communis]
S_PBL_c26612	475	0.935414	0	not annotated
S_PBL_c26672	617	0.935414	0	gi|157335840|emb|CAO61670.1| unnamed protein product [Vitis vinifera]
S_PBL_c26676	418	0.935414	0	gi|158515851|gb|ABW69693.1| flavonoid 3'-hydrogenase [Ipomoea purpurea]
S_PBL_c26773	679	0.935414	0	gi|224121958|ref|XP_002318715.1| predicted protein [Populus trichocarpa]
S_PBL_lrc26789	612	0.935414	0	not annotated
S_PBL_lrc26797	425	0.935414	0	gi|3402282|emb|CAA04449.1| proline-rich protein [Solanum tuberosum]
S_PBL_c26819	456	0.935414	0	gi|157336755|emb|CAO71440.1| unnamed protein product [Vitis vinifera]
S_PBL_c26890	529	0.935414	0	not annotated
S_PBL_c26911	665	0.935414	0	gi|225451265|ref|XP_002272524.1| PREDICTED: hypothetical protein [Vitis vinifera]
S_PBL_c26953	659	0.935414	0	not annotated
S_PBL_c26954	541	0.935414	0	gi|113205235|gb|AAT39307.2| prephenate dehydratase family protein [Solanum demissum]
S_PBL_c26982	274	0.935414	0	not annotated
S_PBL_c26985	1015	0.935414	0	not annotated
S_PBL_c26986	460	0.935414	0	gi|147811195|emb|CAN70158.1| hypothetical protein [Vitis vinifera]
S_PBL_c27012	601	0.935414	0	gi|147860327|emb|CAN83574.1| hypothetical protein [Vitis vinifera]
S_PBL_c27046	355	0.935414	0	gi|223525596|gb|EEF28110.1| cysteine-type peptidase, putative [Ricinus communis]
S_PBL_c27109	810	0.935414	0	gi|18415271|ref|NP_567581.1| CYP707A1 (cytochrome P450, family 707, subfamily A, polypeptide 1); oxygen binding [Arabidopsis thaliana]
S_PBL_c27124	992	0.935414	0	gi|225463145|ref|XP_002266918.1| PREDICTED: hypothetical protein isoform 2 [Vitis vinifera]
S_PBL_c27156	464	0.935414	0	gi|157348934|emb|CAO24012.1| unnamed protein product [Vitis vinifera]
S_PBL_c27167	583	0.935414	0	gi|225444319|ref|XP_002264137.1| PREDICTED: hypothetical protein [Vitis vinifera]
S_PBL_c27199	424	0.935414	0	not annotated
S_PBL_c27213	498	0.935414	0	not annotated
S_PBL_c27224	475	0.935414	0	gi|224139674|ref|XP_002323223.1| predicted protein [Populus trichocarpa]
S_PBL_c27238	563	0.935414	0	not annotated
S_PBL_c27248	368	0.935414	0	not annotated
S_PBL_c27265	652	0.935414	0	gi|157345282|emb|CAO14580.1| unnamed protein product [Vitis vinifera]
S_PBL_c27320	562	0.935414	0	gi|223548781|gb|EEF50270.1| ubiquitin-protein ligase, putative [Ricinus communis]
S_PBL_c27323	923	0.935414	0	gi|224137054|ref|XP_002322482.1| predicted protein [Populus trichocarpa]
S_PBL_c27339	469	0.935414	0	gi|225444371|ref|XP_002267081.1| PREDICTED: hypothetical protein [Vitis vinifera]
S_PBL_c27352	548	0.935414	0	gi|157347699|emb|CAO22155.1| unnamed protein product [Vitis vinifera]
S_PBL_c27363	648	0.935414	0	gi|147827391|emb|CAN70879.1| hypothetical protein [Vitis vinifera]
S_PBL_c27459	420	0.935414	0	gi|115441523|ref|NP_001045041.1| Os01g0888700 [Oryza sativa (japonica cultivar-group)]
S_PBL_c27486	299	0.935414	0	gi|157359733|emb|CAO68452.1| unnamed protein product [Vitis vinifera]
S_PBL_c27489	447	0.935414	0	not annotated
S_PBL_c27495	567	0.935414	0	not annotated
S_PBL_c27500	393	0.935414	0	gi|29500895|emb|CAD87012.1| putative progesterone 5-beta-reductase [Digitalis obscura]
S_PBL_c27507	440	0.935414	0	gi|147767697|emb|CAN73948.1| hypothetical protein [Vitis vinifera]
S_PBL_lrc27518	564	0.935414	0	gi|223546053|gb|EEF47556.1| conserved hypothetical protein [Ricinus communis]
S_PBL_c27544	883	0.935414	0	gi|15231578|ref|NP_189292.1| armadillo/beta-catenin repeat family protein [Arabidopsis thaliana]
S_PBL_c27556	466	0.935414	0	gi|224126655|ref|XP_002319892.1| predicted protein [Populus trichocarpa]
S_PBL_c27558	470	0.935414	0	gi|15218205|ref|NP_177932.1| ATTPPB (TREHALOSE-6-PHOSPHATE PHOSPHATASE) [Arabidopsis thaliana]
S_PBL_c27571	467	0.935414	0	gi|223530628|gb|EEF32504.1| UDP-glucose 4-epimerase, putative [Ricinus communis]
S_PBL_c27578	378	0.935414	0	not annotated
S_PBL_c27597	514	0.935414	0	gi|147767786|emb|CAN66975.1| hypothetical protein [Vitis vinifera]
S_PBL_c27603	463	0.935414	0	gi|157355623|emb|CAO49440.1| unnamed protein product [Vitis vinifera]
S_PBL_c27609	663	0.935414	0	gi|147773247|emb|CAN69292.1| hypothetical protein [Vitis vinifera]
S_PBL_c27611	611	0.935414	0	not annotated
S_PBL_c27660	489	0.935414	0	not annotated
S_PBL_c27688	399	0.935414	0	gi|147770308|emb|CAN77929.1| hypothetical protein [Vitis vinifera]
S_PBL_c27694	428	0.935414	0	not annotated
S_PBL_c27736	711	0.935414	0	gi|110676572|gb|ABG85154.1| RhoGAP1 [Nicotiana tabacum]
S_PBL_c27743	523	0.935414	0	gi|223549312|gb|EEF50801.1| initiation factor 5a, putative [Ricinus communis]
S_PBL_c27761	729	0.935414	0	not annotated
S_PBL_c27769	377	0.935414	0	gi|223548237|gb|EEF49728.1| hypothetical protein RCOM_1429110 [Ricinus communis]
S_PBL_lrc27793	435	0.935414	0	not annotated
S_PBL_lrc27798	527	0.935414	0	not annotated
S_PBL_c27814	424	0.935414	0	gi|157344305|emb|CAO69238.1| unnamed protein product [Vitis vinifera]
S_PBL_lrc27899	765	0.935414	0	not annotated
S_PBL_c27915	461	0.935414	0	not annotated
S_PBL_c27944	572	0.935414	0	not annotated
S_PBL_lrc27972	835	0.935414	0	gi|18732|emb|CAA36733.1| DNA-directed RNA polymerase [Glycine max]
S_PBL_c27973	444	0.935414	0	gi|18399619|ref|NP_565501.1| ER lumen protein retaining receptor family protein [Arabidopsis thaliana]
S_PBL_c27991	461	0.935414	0	not annotated
S_PBL_c28008	418	0.935414	0	gi|53792619|dbj|BAD53633.1| putative CBF1 interacting corepressor CIR [Oryza sativa Japonica Group]
S_PBL_c28031	524	0.935414	0	gi|225447427|ref|XP_002276241.1| PREDICTED: hypothetical protein [Vitis vinifera]
S_PBL_c28044	426	0.935414	0	not annotated
S_PBL_c28077	655	0.935414	0	gi|224061611|ref|XP_002300566.1| predicted protein [Populus trichocarpa]
S_PBL_c28079	598	0.935414	0	not annotated
S_PBL_c28148	459	0.935414	0	gi|224061367|ref|XP_002300444.1| predicted protein [Populus trichocarpa]
S_PBL_c28163	826	0.935414	0	gi|225451358|ref|XP_002279923.1| PREDICTED: hypothetical protein [Vitis vinifera]
S_PBL_lrc28167	369	0.935414	0	gi|147797982|emb|CAN65010.1| hypothetical protein [Vitis vinifera]
S_PBL_c28177	440	0.935414	0	gi|225455104|ref|XP_002268568.1| PREDICTED: hypothetical protein [Vitis vinifera]
S_PBL_c28191	466	0.935414	0	not annotated
S_PBL_c28214	811	0.935414	0	gi|225464716|ref|XP_002263052.1| PREDICTED: hypothetical protein [Vitis vinifera]
S_PBL_c28225	488	0.935414	0	not annotated
S_PBL_c28254	479	0.935414	0	not annotated
S_PBL_c28285	506	0.935414	0	gi|157357748|emb|CAO64742.1| unnamed protein product [Vitis vinifera]
S_PBL_c28299	926	0.935414	0	gi|147834823|emb|CAN75012.1| hypothetical protein [Vitis vinifera]
S_PBL_c28394	859	0.935414	0	gi|223528310|gb|EEF30356.1| transcription factor, putative [Ricinus communis]
S_PBL_c28409	459	0.935414	0	not annotated
S_PBL_c28410	498	0.935414	0	not annotated
S_PBL_c28429	429	0.935414	0	gi|147822475|emb|CAN66103.1| hypothetical protein [Vitis vinifera]
S_PBL_c28439	344	0.935414	0	not annotated
S_PBL_lrc28448	614	0.935414	0	not annotated
S_PBL_c28478	565	0.935414	0	not annotated
S_PBL_c28556	621	0.935414	0	not annotated
S_PBL_c28572	409	0.935414	0	gi|224094262|ref|XP_002310115.1| predicted protein [Populus trichocarpa]
S_PBL_c28574	367	0.935414	0	gi|157345237|emb|CAO71965.1| unnamed protein product [Vitis vinifera]
S_PBL_c28577	492	0.935414	0	not annotated
S_PBL_c28582	588	0.935414	0	gi|224074899|ref|XP_002304481.1| predicted protein [Populus trichocarpa]
S_PBL_c28584	548	0.935414	0	gi|157347561|emb|CAO18198.1| unnamed protein product [Vitis vinifera]
S_PBL_c28627	520	0.935414	0	gi|147845024|emb|CAN82702.1| hypothetical protein [Vitis vinifera]
S_PBL_c28641	433	0.935414	0	gi|157353557|emb|CAO45513.1| unnamed protein product [Vitis vinifera]
S_PBL_c28652	575	0.935414	0	gi|225430073|ref|XP_002281782.1| PREDICTED: hypothetical protein [Vitis vinifera]
S_PBL_c28658	677	0.935414	0	gi|157334841|emb|CAO70854.1| unnamed protein product [Vitis vinifera]
S_PBL_c28670	993	0.935414	0	gi|223537414|gb|EEF39042.1| Auxin response factor, putative [Ricinus communis]
S_PBL_c28759	632	0.935414	0	gi|224118612|ref|XP_002331405.1| predicted protein [Populus trichocarpa]
S_PBL_c28799	439	0.935414	0	gi|147774596|emb|CAN72151.1| hypothetical protein [Vitis vinifera]
S_PBL_c28800	489	0.935414	0	gi|223534328|gb|EEF36040.1| Auxin response factor, putative [Ricinus communis]
S_PBL_c28830	426	0.935414	0	gi|223536268|gb|EEF37920.1| oligopeptide transporter, putative [Ricinus communis]
S_PBL_c28861	459	0.935414	0	gi|224091120|ref|XP_002309185.1| predicted protein [Populus trichocarpa]
S_PBL_c28906	449	0.935414	0	gi|157360229|emb|CAO69433.1| unnamed protein product [Vitis vinifera]
S_PBL_c28938	541	0.935414	0	gi|147772907|emb|CAN64579.1| hypothetical protein [Vitis vinifera]
S_PBL_c28945	423	0.935414	0	not annotated
S_PBL_c28971	477	0.935414	0	gi|224097490|ref|XP_002310957.1| predicted protein [Populus trichocarpa]
S_PBL_c28975	705	0.935414	0	not annotated
S_PBL_c28978	613	0.935414	0	gi|225450669|ref|XP_002283093.1| PREDICTED: hypothetical protein [Vitis vinifera]
S_PBL_lrc29023	676	0.935414	0	gi|224066701|ref|XP_002302182.1| predicted protein [Populus trichocarpa]
S_PBL_c29038	562	0.935414	0	not annotated
S_PBL_c29052	636	0.935414	0	gi|157335965|emb|CAO61795.1| unnamed protein product [Vitis vinifera]
S_PBL_c29056	411	0.935414	0	gi|223526366|gb|EEF28659.1| amino acid transporter, putative [Ricinus communis]
S_PBL_c29068	345	0.935414	0	gi|147844821|emb|CAN79026.1| hypothetical protein [Vitis vinifera]
S_PBL_c29075	444	0.935414	0	gi|225437937|ref|XP_002268789.1| PREDICTED: hypothetical protein [Vitis vinifera]
S_PBL_c29098	414	0.935414	0	gi|224085583|ref|XP_002307626.1| predicted protein [Populus trichocarpa]
S_PBL_c29115	616	0.935414	0	gi|223546247|gb|EEF47749.1| RNA binding protein, putative [Ricinus communis]
S_PBL_c29125	580	0.935414	0	not annotated
S_PBL_lrc29149	674	0.935414	0	gi|224105091|ref|XP_002333861.1| predicted protein [Populus trichocarpa]
S_PBL_c29177	404	0.935414	0	not annotated
S_PBL_c29214	455	0.935414	0	not annotated
S_PBL_c29215	422	0.935414	0	gi|223533871|gb|EEF35601.1| conserved hypothetical protein [Ricinus communis]
S_PBL_c29247	450	0.935414	0	gi|157348403|emb|CAO23190.1| unnamed protein product [Vitis vinifera]
S_PBL_c29263	475	0.935414	0	not annotated
S_PBL_c29274	476	0.935414	0	gi|2935519|gb|AAC05145.1| pollen-specific 1-aminocyclopropane-1-carboxylate synthase; pollen-specific ACC synthase [Petunia x hybrida]
S_PBL_c29287	407	0.935414	0	not annotated
S_PBL_c29306	627	0.935414	0	not annotated
S_PBL_c29316	452	0.935414	0	not annotated
S_PBL_c29330	370	0.935414	0	gi|147788373|emb|CAN61188.1| hypothetical protein [Vitis vinifera]
S_PBL_c29331	595	0.935414	0	gi|157330564|emb|CAO47973.1| unnamed protein product [Vitis vinifera]
S_PBL_c29355	463	0.935414	0	gi|112491423|pdb|2IWA|A Chain A, Unbound Glutaminyl Cyclotransferase From Carica Papaya.
S_PBL_lrc29356	429	0.935414	0	gi|223540246|gb|EEF41819.1| histidine triad (hit) protein, putative [Ricinus communis]
S_PBL_c29360	385	0.935414	0	gi|6225816|sp|O04015.1|P5CS_ACTDE RecName: Full=Delta-1-pyrroline-5-carboxylate synthetase; Short=P5CS; Includes: RecName: Full=Glutamate 5-kinase; Short=GK; AltName: Full=Gamma-glutamyl kinase; Includes: RecName: Full=Gamma-glutamyl phosphate reductase;
S_PBL_c29374	503	0.935414	0	not annotated
S_PBL_c29405	681	0.935414	0	not annotated
S_PBL_c29408	407	0.935414	0	gi|42725482|gb|AAS38575.1| short-chain dehydrogenase Tic32 [Pisum sativum]
S_PBL_c29417	629	0.935414	0	not annotated
S_PBL_lrc29426	414	0.935414	0	not annotated
S_PBL_c29478	399	0.935414	0	gi|157359627|emb|CAO67844.1| unnamed protein product [Vitis vinifera]
S_PBL_c29482	476	0.935414	0	not annotated
S_PBL_c29501	412	0.935414	0	not annotated
S_PBL_c29518	519	0.935414	0	not annotated
S_PBL_c29531	502	0.935414	0	gi|147797958|emb|CAN74073.1| hypothetical protein [Vitis vinifera]
S_PBL_c29580	435	0.935414	0	not annotated
S_PBL_c29612	756	0.935414	0	not annotated
S_PBL_c29624	521	0.935414	0	not annotated
S_PBL_c29632	404	0.935414	0	gi|225429092|ref|XP_002269076.1| PREDICTED: hypothetical protein [Vitis vinifera]
S_PBL_c29634	452	0.935414	0	gi|17384016|emb|CAC87256.1| NADPH oxidase [Nicotiana tabacum]
S_PBL_c29655	615	0.935414	0	gi|157337177|emb|CAO21523.1| unnamed protein product [Vitis vinifera]
S_PBL_lrc29730	526	0.935414	0	gi|543867|sp|P26360.2|ATPG3_IPOBA RecName: Full=ATP synthase subunit gamma, mitochondrial; AltName: Full=F-ATPase gamma subunit; Flags: Precursor
S_PBL_c29756	576	0.935414	0	gi|224122746|ref|XP_002330462.1| p-type ATPase transporter [Populus trichocarpa]
S_PBL_c29817	487	0.935414	0	not annotated
S_PBL_c29822	427	0.935414	0	not annotated
S_PBL_c29840	482	0.935414	0	not annotated
S_PBL_c29886	332	0.935414	0	not annotated
S_PBL_c29894	460	0.935414	0	not annotated
S_PBL_c29923	379	0.935414	0	gi|224115124|ref|XP_002316947.1| predicted protein [Populus trichocarpa]
S_PBL_c29966	500	0.935414	0	gi|98647786|gb|ABF58910.1| matrix metalloprotease 1 [Nicotiana tabacum]
S_PBL_c29999	405	0.935414	0	not annotated
S_PBL_c30010	446	0.935414	0	gi|118487811|gb|ABK95729.1| unknown [Populus trichocarpa]
S_PBL_c30031	407	0.935414	0	gi|157338139|emb|CAO39183.1| unnamed protein product [Vitis vinifera]
S_PBL_lrc30032	522	0.935414	0	not annotated
S_PBL_c30061	587	0.935414	0	not annotated
S_PBL_c30090	451	0.935414	0	not annotated
S_PBL_lrc30158	631	0.935414	0	gi|147865076|emb|CAN83233.1| hypothetical protein [Vitis vinifera]
S_PBL_c30216	478	0.935414	0	not annotated
S_PBL_c30263	687	0.935414	0	gi|157342282|emb|CAO64395.1| unnamed protein product [Vitis vinifera]
S_PBL_c30272	348	0.935414	0	not annotated
S_PBL_c30299	592	0.935414	0	not annotated
S_PBL_lrc30302	601	0.935414	0	gi|20149050|gb|AAM12780.1| auxin-induced SAUR-like protein [Capsicum annuum]
S_PBL_c30306	475	0.935414	0	gi|224092252|ref|XP_002309529.1| predicted protein [Populus trichocarpa]
S_PBL_c30322	677	0.935414	0	not annotated
S_PBL_c30325	397	0.935414	0	gi|224125822|ref|XP_002319683.1| predicted protein [Populus trichocarpa]
S_PBL_lrc30357	441	0.935414	0	gi|157330076|emb|CAO43572.1| unnamed protein product [Vitis vinifera]
S_PBL_c30360	462	0.935414	0	not annotated
S_PBL_c30361	611	0.935414	0	gi|157335676|emb|CAO61506.1| unnamed protein product [Vitis vinifera]
S_PBL_c30382	546	0.935414	0	not annotated
S_PBL_c30402	440	0.935414	0	not annotated
S_PBL_c30428	434	0.935414	0	gi|224086635|ref|XP_002307920.1| predicted protein [Populus trichocarpa]
S_PBL_c30431	329	0.935414	0	gi|224112613|ref|XP_002316241.1| predicted protein [Populus trichocarpa]
S_PBL_c30441	425	0.935414	0	not annotated
S_PBL_c30471	456	0.935414	0	not annotated
S_PBL_c30488	602	0.935414	0	gi|224105139|ref|XP_002313699.1| predicted protein [Populus trichocarpa]
S_PBL_c30546	881	0.935414	0	gi|6691123|gb|AAF24496.1|AF213695_1 FH protein NFH1 [Nicotiana tabacum]
S_PBL_c30576	406	0.935414	0	not annotated
S_PBL_c30593	393	0.935414	0	gi|157336506|emb|CAO71191.1| unnamed protein product [Vitis vinifera]
S_PBL_c30594	489	0.935414	0	gi|225464079|ref|XP_002270361.1| PREDICTED: hypothetical protein [Vitis vinifera]
S_PBL_lrc30639	460	0.935414	0	gi|15230173|ref|NP_191252.1| zinc finger (DHHC type) family protein [Arabidopsis thaliana]
S_PBL_c30640	479	0.935414	0	gi|157337228|emb|CAO21574.1| unnamed protein product [Vitis vinifera]
S_PBL_c30650	585	0.935414	0	gi|147814792|emb|CAN74415.1| hypothetical protein [Vitis vinifera]
S_PBL_c30715	252	0.935414	0	not annotated
S_PBL_c30722	313	0.935414	0	gi|147845616|emb|CAN80597.1| hypothetical protein [Vitis vinifera]
S_PBL_c30733	741	0.935414	0	gi|225451471|ref|XP_002270809.1| PREDICTED: hypothetical protein [Vitis vinifera]
S_PBL_c30839	451	0.935414	0	not annotated
S_PBL_c30922	317	0.935414	0	not annotated
S_PBL_lrc30934	425	0.935414	0	gi|157335236|emb|CAO61066.1| unnamed protein product [Vitis vinifera]
S_PBL_c30954	459	0.935414	0	gi|224084654|ref|XP_002307376.1| predicted protein [Populus trichocarpa]
S_PBL_c30957	385	0.935414	0	gi|225429898|ref|XP_002283635.1| PREDICTED: hypothetical protein [Vitis vinifera]
S_PBL_lrc30975	359	0.935414	0	gi|157340340|emb|CAO46017.1| unnamed protein product [Vitis vinifera]
S_PBL_lrc30995	523	0.935414	0	gi|157347517|emb|CAO18154.1| unnamed protein product [Vitis vinifera]
S_PBL_lrc31021	126	0.935414	0	not annotated
S_PBL_c31031	497	0.935414	0	not annotated
S_PBL_c31065	512	0.935414	0	gi|225429750|ref|XP_002282410.1| PREDICTED: hypothetical protein [Vitis vinifera]
S_PBL_c31069	450	0.935414	0	not annotated
S_PBL_c31079	584	0.935414	0	not annotated
S_PBL_c31095	492	0.935414	0	gi|147855264|emb|CAN81773.1| hypothetical protein [Vitis vinifera]
S_PBL_c31105	574	0.935414	0	gi|224110958|ref|XP_002315696.1| predicted protein [Populus trichocarpa]
S_PBL_lrc31115	338	0.935414	0	gi|223532249|gb|EEF34052.1| hypothetical protein RCOM_0838110 [Ricinus communis]
S_PBL_lrc31140	455	0.935414	0	not annotated
S_PBL_c31142	498	0.935414	0	not annotated
S_PBL_c31145	480	0.935414	0	not annotated
S_PBL_c31152	463	0.935414	0	gi|224073696|ref|XP_002304132.1| predicted protein [Populus trichocarpa]
S_PBL_c31157	456	0.935414	0	not annotated
S_PBL_c31172	748	0.935414	0	not annotated
S_PBL_c31215	381	0.935414	0	not annotated
S_PBL_c31218	689	0.935414	0	gi|157336093|emb|CAO61923.1| unnamed protein product [Vitis vinifera]
S_PBL_c31248	363	0.935414	0	not annotated
S_PBL_c31277	548	0.935414	0	gi|225436319|ref|XP_002267642.1| PREDICTED: hypothetical protein [Vitis vinifera]
S_PBL_c31292	474	0.935414	0	gi|157350920|emb|CAO41035.1| unnamed protein product [Vitis vinifera]
S_PBL_c31308	547	0.935414	0	gi|224099112|ref|XP_002311378.1| predicted protein [Populus trichocarpa]
S_PBL_c31340	413	0.935414	0	gi|115474099|ref|NP_001060648.1| Os07g0680900 [Oryza sativa (japonica cultivar-group)]
S_PBL_c31392	445	0.935414	0	gi|147815378|emb|CAN74418.1| hypothetical protein [Vitis vinifera]
S_PBL_c31411	459	0.935414	0	not annotated
S_PBL_lrc31427	572	0.935414	0	not annotated
S_PBL_c31483	430	0.935414	0	gi|157342508|emb|CAO65220.1| unnamed protein product [Vitis vinifera]
S_PBL_c31500	345	0.935414	0	gi|224089843|ref|XP_002308832.1| predicted protein [Populus trichocarpa]
S_PBL_c31501	374	0.935414	0	not annotated
S_PBL_c31528	483	0.935414	0	not annotated
S_PBL_c31635	461	0.935414	0	gi|157345864|emb|CAO15379.1| unnamed protein product [Vitis vinifera]
S_PBL_c31638	750	0.935414	0	not annotated
S_PBL_c31649	445	0.935414	0	not annotated
S_PBL_c31651	446	0.935414	0	gi|224134524|ref|XP_002327426.1| predicted protein [Populus trichocarpa]
S_PBL_c31701	431	0.935414	0	not annotated
S_PBL_c31716	414	0.935414	0	gi|157350609|emb|CAO40700.1| unnamed protein product [Vitis vinifera]
S_PBL_c31740	214	0.935414	0	not annotated
S_PBL_c31774	451	0.935414	0	not annotated
S_PBL_c31785	363	0.935414	0	gi|157357620|emb|CAO64593.1| unnamed protein product [Vitis vinifera]
S_PBL_c31803	449	0.935414	0	not annotated
S_PBL_c31832	394	0.935414	0	gi|24637568|gb|AAN63819.1| ankyrin domain protein [Nicotiana tabacum]
S_PBL_lrc31836	456	0.935414	0	gi|225436964|ref|XP_002276672.1| PREDICTED: hypothetical protein [Vitis vinifera]
S_PBL_c31874	544	0.935414	0	gi|224089973|ref|XP_002308887.1| predicted protein [Populus trichocarpa]
S_PBL_c31894	422	0.935414	0	gi|223530881|gb|EEF32742.1| mevalonate kinase, putative [Ricinus communis]
S_PBL_c31923	398	0.935414	0	not annotated
S_PBL_c31933	307	0.935414	0	not annotated
S_PBL_c31947	504	0.935414	0	gi|157351982|emb|CAO42972.1| unnamed protein product [Vitis vinifera]
S_PBL_c31948	371	0.935414	0	not annotated
S_PBL_c31964	447	0.935414	0	not annotated
S_PBL_c31971	529	0.935414	0	gi|155242159|gb|ABT18097.1| FERONIA receptor-like kinase [Cardamine flexuosa]
S_PBL_c32023	548	0.935414	0	gi|223548649|gb|EEF50140.1| conserved hypothetical protein [Ricinus communis]
S_PBL_c32046	502	0.935414	0	gi|225435987|ref|XP_002272429.1| PREDICTED: similar to cdc2MsC [Vitis vinifera]
S_PBL_c32055	327	0.935414	0	gi|147796434|emb|CAN70387.1| hypothetical protein [Vitis vinifera]
S_PBL_c32113	584	0.935414	0	gi|77745458|gb|ABB02628.1| triose phosphate isomerase cytosolic isoform-like [Solanum tuberosum]
S_PBL_c32135	307	0.935414	0	gi|225470948|ref|XP_002265908.1| PREDICTED: hypothetical protein [Vitis vinifera]
S_PBL_c32165	473	0.935414	0	gi|2829792|sp|P93568.1|SSY1_SOLTU RecName: Full=Soluble starch synthase 1, chloroplastic/amyloplastic; AltName: Full=Soluble starch synthase I; Short=SS I; Flags: Precursor
S_PBL_c32167	424	0.935414	0	gi|147852279|emb|CAN82215.1| hypothetical protein [Vitis vinifera]
S_PBL_c32218	333	0.935414	0	gi|157342843|emb|CAO65555.1| unnamed protein product [Vitis vinifera]
S_PBL_c32257	702	0.935414	0	gi|157352653|emb|CAO44451.1| unnamed protein product [Vitis vinifera]
S_PBL_c32269	429	0.935414	0	gi|157344881|emb|CAO71609.1| unnamed protein product [Vitis vinifera]
S_PBL_c32284	592	0.935414	0	gi|157343763|emb|CAO68269.1| unnamed protein product [Vitis vinifera]
S_PBL_c32401	373	0.935414	0	gi|157359793|emb|CAO68515.1| unnamed protein product [Vitis vinifera]
S_PBL_c32404	611	0.935414	0	gi|224106287|ref|XP_002314113.1| predicted protein [Populus trichocarpa]
S_PBL_c32427	404	0.935414	0	not annotated
S_PBL_c32428	421	0.935414	0	gi|16417958|gb|AAL18931.1|AF429985_1 arabinosidase ARA-1 [Lycopersicon esculentum]
S_PBL_c32501	381	0.935414	0	gi|223548765|gb|EEF50254.1| conserved hypothetical protein [Ricinus communis]
S_PBL_c32503	398	0.935414	0	not annotated
S_PBL_lrc32505	430	0.935414	0	gi|15919089|emb|CAC86996.1| ATP citrate lyase b-subunit [Lupinus albus]
S_PBL_c32536	451	0.935414	0	gi|224136049|ref|XP_002327368.1| predicted protein [Populus trichocarpa]
S_PBL_c32599	356	0.935414	0	gi|147828299|emb|CAN77716.1| hypothetical protein [Vitis vinifera]
S_PBL_c32611	417	0.935414	0	not annotated
S_PBL_c32622	476	0.935414	0	not annotated
S_PBL_c32645	623	0.935414	0	gi|147765315|emb|CAN66947.1| hypothetical protein [Vitis vinifera]
S_PBL_c32658	495	0.935414	0	gi|157350051|emb|CAO39989.1| unnamed protein product [Vitis vinifera]
S_PBL_c32698	601	0.935414	0	gi|27261142|gb|AAN87547.1|AF118784_1 ribonucleotide reductase large subunit A [Glycine max]
S_PBL_c32719	444	0.935414	0	not annotated
S_PBL_c32736	511	0.935414	0	not annotated
S_PBL_lrc32748	398	0.935414	0	gi|223533871|gb|EEF35601.1| conserved hypothetical protein [Ricinus communis]
S_PBL_lrc32757	430	0.935414	0	gi|15241507|ref|NP_196422.1| unknown protein [Arabidopsis thaliana]
S_PBL_c32762	609	0.935414	0	gi|157342991|emb|CAO65703.1| unnamed protein product [Vitis vinifera]
S_PBL_c32788	287	0.935414	0	gi|157337063|emb|CAO21409.1| unnamed protein product [Vitis vinifera]
S_PBL_c32803	419	0.935414	0	gi|110083393|dbj|BAE97401.1| mitogen-activated protein kinase 2 [Nicotiana tabacum]
S_PBL_c32854	511	0.935414	0	gi|15233650|ref|NP_195517.1| exostosin family protein [Arabidopsis thaliana]
S_PBL_c32860	452	0.935414	0	not annotated
S_PBL_c32864	454	0.935414	0	not annotated
S_PBL_c32865	499	0.935414	0	not annotated
S_PBL_lrc32874	480	0.935414	0	gi|1321672|emb|CAA66233.1| cyclin-dependent kinase [Antirrhinum majus]
S_PBL_c32954	621	0.935414	0	gi|223530658|gb|EEF32531.1| succinyl-CoA synthetase beta chain, putative [Ricinus communis]
S_PBL_c32962	826	0.935414	0	gi|4490736|emb|CAB38898.1| putative protein [Arabidopsis thaliana]
S_PBL_c32981	717	0.935414	0	gi|147825153|emb|CAN75497.1| hypothetical protein [Vitis vinifera]
S_PBL_c33063	478	0.935414	0	not annotated
S_PBL_c33078	602	0.935414	0	not annotated
S_PBL_lrc33098	384	0.935414	0	gi|224131296|ref|XP_002321049.1| GH3 family protein [Populus trichocarpa]
S_PBL_c33110	364	0.935414	0	gi|147767943|emb|CAN73398.1| hypothetical protein [Vitis vinifera]
S_PBL_c33117	819	0.935414	0	gi|147798997|emb|CAN72570.1| hypothetical protein [Vitis vinifera]
S_PBL_c33147	325	0.935414	0	not annotated
S_PBL_c33164	484	0.935414	0	gi|147776522|emb|CAN74013.1| hypothetical protein [Vitis vinifera]
S_PBL_c33173	629	0.935414	0	not annotated
S_PBL_c33187	491	0.935414	0	gi|2911280|gb|AAC04324.1| PK12 protein kinase [Nicotiana tabacum]
S_PBL_c33219	377	0.935414	0	not annotated
S_PBL_c33228	363	0.935414	0	not annotated
S_PBL_c33280	354	0.935414	0	gi|224062371|ref|XP_002300824.1| homocysteine s-methyltransferase [Populus trichocarpa]
S_PBL_c33281	747	0.935414	0	gi|224120994|ref|XP_002330877.1| endoplasmic reticulum [ER]-type calcium ATPase [Populus trichocarpa]
S_PBL_lrc33286	255	0.935414	0	not annotated
S_PBL_c33333	477	0.935414	0	not annotated
S_PBL_c33335	456	0.935414	0	not annotated
S_PBL_c33337	453	0.935414	0	gi|223549344|gb|EEF50832.1| serine-threonine protein kinase, plant-type, putative [Ricinus communis]
S_PBL_c33419	296	0.935414	0	not annotated
S_PBL_c33426	728	0.935414	0	gi|157351374|emb|CAO41561.1| unnamed protein product [Vitis vinifera]
S_PBL_c33427	427	0.935414	0	gi|223531526|gb|EEF33357.1| ATP binding protein, putative [Ricinus communis]
S_PBL_c33433	395	0.935414	0	not annotated
S_PBL_c33447	556	0.935414	0	gi|223550378|gb|EEF51865.1| transferase, transferring glycosyl groups, putative [Ricinus communis]
S_PBL_c33473	524	0.935414	0	gi|224128678|ref|XP_002329063.1| aminophospholipid ATPase [Populus trichocarpa]
S_PBL_c33514	413	0.935414	0	not annotated
S_PBL_c33542	407	0.935414	0	not annotated
S_PBL_c33547	491	0.935414	0	gi|224083793|ref|XP_002307125.1| predicted protein [Populus trichocarpa]
S_PBL_c33560	334	0.935414	0	gi|60172742|gb|AAX14494.1| calcium-dependent protein kinase CDPK1444 [Medicago truncatula]
S_PBL_c33574	453	0.935414	0	gi|224143553|ref|XP_002324995.1| predicted protein [Populus trichocarpa]
S_PBL_c33605	422	0.935414	0	not annotated
S_PBL_c33663	465	0.935414	0	not annotated
S_PBL_c33668	415	0.935414	0	gi|147860335|emb|CAN81869.1| hypothetical protein [Vitis vinifera]
S_PBL_c33699	531	0.935414	0	not annotated
S_PBL_c33710	431	0.935414	0	not annotated
S_PBL_c33769	491	0.935414	0	not annotated
S_PBL_c33772	511	0.935414	0	gi|223546439|gb|EEF47939.1| conserved hypothetical protein [Ricinus communis]
S_PBL_c33785	454	0.935414	0	not annotated
S_PBL_c33822	658	0.935414	0	gi|224085153|ref|XP_002307509.1| predicted protein [Populus trichocarpa]
S_PBL_c33856	399	0.935414	0	not annotated
S_PBL_c33862	408	0.935414	0	not annotated
S_PBL_c33954	567	0.935414	0	gi|157356663|emb|CAO62858.1| unnamed protein product [Vitis vinifera]
S_PBL_c33979	369	0.935414	0	gi|225442301|ref|XP_002280465.1| PREDICTED: hypothetical protein [Vitis vinifera]
S_PBL_c34005	512	0.935414	0	gi|209954731|dbj|BAG80556.1| UDP-glucose:glucosyltransferase [Lycium barbarum]
S_PBL_c34009	393	0.935414	0	gi|157351982|emb|CAO42972.1| unnamed protein product [Vitis vinifera]
S_PBL_c34043	475	0.935414	0	gi|225453995|ref|XP_002280629.1| PREDICTED: hypothetical protein isoform 2 [Vitis vinifera]
S_PBL_c34060	637	0.935414	0	gi|224123512|ref|XP_002319096.1| predicted protein [Populus trichocarpa]
S_PBL_c34066	356	0.935414	0	gi|157345312|emb|CAO14610.1| unnamed protein product [Vitis vinifera]
S_PBL_c34077	367	0.935414	0	not annotated
S_PBL_c34119	461	0.935414	0	gi|157352977|emb|CAO44867.1| unnamed protein product [Vitis vinifera]
S_PBL_lrc34126	280	0.935414	0	not annotated
S_PBL_c34150	400	0.935414	0	gi|223527504|gb|EEF29630.1| ATP binding protein, putative [Ricinus communis]
S_PBL_lrc34180	418	0.935414	0	gi|1169534|sp|P42896.1|ENO_RICCO RecName: Full=Enolase; AltName: Full=2-phosphoglycerate dehydratase; AltName: Full=2-phospho-D-glycerate hydro-lyase
S_PBL_c34203	567	0.935414	0	gi|9294522|dbj|BAB02784.1| alpha glucosidase-like protein [Arabidopsis thaliana]
S_PBL_c34213	394	0.935414	0	not annotated
S_PBL_c34215	713	0.935414	0	not annotated
S_PBL_c34233	490	0.935414	0	not annotated
S_PBL_lrc34268	413	0.935414	0	gi|157351155|emb|CAO41342.1| unnamed protein product [Vitis vinifera]
S_PBL_c34307	480	0.935414	0	gi|157338887|emb|CAO42238.1| unnamed protein product [Vitis vinifera]
S_PBL_lrc34308	512	0.935414	0	not annotated
S_PBL_c34344	517	0.935414	0	gi|157360366|emb|CAO69580.1| unnamed protein product [Vitis vinifera]
S_PBL_c34356	443	0.935414	0	not annotated
S_PBL_c34360	504	0.935414	0	not annotated
S_PBL_c34369	432	0.935414	0	gi|225452412|ref|XP_002273908.1| PREDICTED: hypothetical protein [Vitis vinifera]
S_PBL_c34391	554	0.935414	0	gi|224099607|ref|XP_002311549.1| predicted protein [Populus trichocarpa]
S_PBL_c34425	396	0.935414	0	not annotated
S_PBL_lrc34451	383	0.935414	0	not annotated
S_PBL_c34457	458	0.935414	0	gi|15230145|ref|NP_191243.1| FAD-dependent oxidoreductase family protein [Arabidopsis thaliana]
S_PBL_c34463	490	0.935414	0	gi|225438718|ref|XP_002282543.1| PREDICTED: hypothetical protein [Vitis vinifera]
S_PBL_lrc34503	378	0.935414	0	gi|224097622|ref|XP_002311015.1| predicted protein [Populus trichocarpa]
S_PBL_c34510	495	0.935414	0	gi|147772492|emb|CAN65101.1| hypothetical protein [Vitis vinifera]
S_PBL_c34513	418	0.935414	0	gi|225467223|ref|XP_002262848.1| PREDICTED: hypothetical protein [Vitis vinifera]
S_PBL_c34544	442	0.935414	0	gi|157341918|emb|CAO63374.1| unnamed protein product [Vitis vinifera]
S_PBL_c34554	410	0.935414	0	gi|223531867|gb|EEF33684.1| ptm1, putative [Ricinus communis]
S_PBL_c34575	373	0.935414	0	not annotated
S_PBL_c34633	421	0.935414	0	gi|47076379|dbj|BAD18094.1| NBS-LRR protein [Ipomoea batatas]
S_PBL_c34657	699	0.935414	0	gi|157353406|emb|CAO45345.1| unnamed protein product [Vitis vinifera]
S_PBL_c34712	320	0.935414	0	not annotated
S_PBL_lrc34751	468	0.935414	0	not annotated
S_PBL_c34756	315	0.935414	0	gi|225440087|ref|XP_002282625.1| PREDICTED: hypothetical protein [Vitis vinifera]
S_PBL_c34757	472	0.935414	0	gi|2499614|sp|Q40517.1|NTF3_TOBAC RecName: Full=Mitogen-activated protein kinase homolog NTF3; AltName: Full=P43
S_PBL_c34778	406	0.935414	0	gi|224115038|ref|XP_002316924.1| predicted protein [Populus trichocarpa]
S_PBL_lrc34798	327	0.935414	0	not annotated
S_PBL_c34838	466	0.935414	0	not annotated
S_PBL_c34865	179	0.935414	0	not annotated
S_PBL_c34873	438	0.935414	0	not annotated
S_PBL_c34881	213	0.935414	0	not annotated
S_PBL_c34892	472	0.935414	0	not annotated
S_PBL_c34897	326	0.935414	0	not annotated
S_PBL_c34898	448	0.935414	0	not annotated
S_PBL_c35044	385	0.935414	0	not annotated
S_PBL_c35081	423	0.935414	0	gi|223533144|gb|EEF34902.1| mitotic checkpoint protein bub3, putative [Ricinus communis]
S_PBL_lrc35082	565	0.935414	0	not annotated
S_PBL_c35130	425	0.935414	0	not annotated
S_PBL_c35143	303	0.935414	0	not annotated
S_PBL_c35146	623	0.935414	0	gi|147828008|emb|CAN70796.1| hypothetical protein [Vitis vinifera]
S_PBL_c35203	458	0.935414	0	gi|223543542|gb|EEF45072.1| conserved hypothetical protein [Ricinus communis]
S_PBL_c35231	272	0.935414	0	gi|70727722|gb|AAZ07909.1| NBS-LRR protein [Ipomoea batatas]
S_PBL_c35232	422	0.935414	0	not annotated
S_PBL_c35254	520	0.935414	0	not annotated
S_PBL_lrc35270	535	0.935414	0	gi|223541519|gb|EEF43068.1| zinc finger protein, putative [Ricinus communis]
S_PBL_c35300	478	0.935414	0	gi|224092236|ref|XP_002309522.1| predicted protein [Populus trichocarpa]
S_PBL_c35339	463	0.935414	0	gi|147790116|emb|CAN65462.1| hypothetical protein [Vitis vinifera]
S_PBL_c35350	301	0.935414	0	not annotated
S_PBL_c35374	433	0.935414	0	not annotated
S_PBL_lrc35439	501	0.935414	0	not annotated
S_PBL_lrc35448	308	0.935414	0	not annotated
S_PBL_c35461	534	0.935414	0	not annotated
S_PBL_c35492	611	0.935414	0	not annotated
S_PBL_c35514	688	0.935414	0	gi|157349313|emb|CAO24459.1| unnamed protein product [Vitis vinifera]
S_PBL_c35534	306	0.935414	0	not annotated
S_PBL_c35592	469	0.935414	0	gi|157347627|emb|CAO18264.1| unnamed protein product [Vitis vinifera]
S_PBL_lrc35643	454	0.935414	0	not annotated
S_PBL_c35654	521	0.935414	0	gi|118488246|gb|ABK95942.1| unknown [Populus trichocarpa]
S_PBL_c35668	495	0.935414	0	gi|224062221|ref|XP_002300798.1| predicted protein [Populus trichocarpa]
S_PBL_c35703	380	0.935414	0	gi|225465405|ref|XP_002277751.1| PREDICTED: hypothetical protein [Vitis vinifera]
S_PBL_c35707	542	0.935414	0	not annotated
S_PBL_c35719	518	0.935414	0	gi|157354752|emb|CAO48070.1| unnamed protein product [Vitis vinifera]
S_PBL_c35771	350	0.935414	0	not annotated
S_PBL_c35816	310	0.935414	0	gi|147861391|emb|CAN81888.1| hypothetical protein [Vitis vinifera]
S_PBL_c35853	393	0.935414	0	gi|223540042|gb|EEF41619.1| Homeobox protein LUMINIDEPENDENS, putative [Ricinus communis]
S_PBL_c35860	547	0.935414	0	not annotated
S_PBL_c35901	321	0.935414	0	not annotated
S_PBL_c35909	404	0.935414	0	not annotated
S_PBL_c35925	390	0.935414	0	not annotated
S_PBL_c35929	334	0.935414	0	not annotated
S_PBL_c35985	482	0.935414	0	gi|223534722|gb|EEF36414.1| protein with unknown function [Ricinus communis]
S_PBL_c35992	432	0.935414	0	not annotated
S_PBL_c35993	350	0.935414	0	not annotated
S_PBL_lrc36023	429	0.935414	0	not annotated
S_PBL_c36069	359	0.935414	0	not annotated
S_PBL_c36093	482	0.935414	0	gi|225452676|ref|XP_002282227.1| PREDICTED: similar to Histidine acid phosphatase [Vitis vinifera]
S_PBL_c36132	455	0.935414	0	not annotated
S_PBL_c36139	324	0.935414	0	not annotated
S_PBL_c36162	772	0.935414	0	not annotated
S_PBL_c36163	522	0.935414	0	gi|157348173|emb|CAO22883.1| unnamed protein product [Vitis vinifera]
S_PBL_c36169	500	0.935414	0	gi|157348679|emb|CAO23571.1| unnamed protein product [Vitis vinifera]
S_PBL_lrc36276	826	0.935414	0	not annotated
S_PBL_c36280	336	0.935414	0	not annotated
S_PBL_c36300	329	0.935414	0	not annotated
S_PBL_c36356	472	0.935414	0	gi|1449179|dbj|BAA13101.1| N-ethylmaleimide sensitive fusion protein [Nicotiana tabacum]
S_PBL_lrc36357	495	0.935414	0	gi|18307504|emb|CAD21166.1| SDL-1 protein [Nicotiana plumbaginifolia]
S_PBL_c36391	335	0.935414	0	not annotated
S_PBL_c36408	603	0.935414	0	gi|225431525|ref|XP_002275240.1| PREDICTED: hypothetical protein [Vitis vinifera]
S_PBL_c36452	497	0.935414	0	gi|223545070|gb|EEF46582.1| protein binding protein, putative [Ricinus communis]
S_PBL_c36477	480	0.935414	0	gi|147781088|emb|CAN74785.1| hypothetical protein [Vitis vinifera]
S_PBL_c36492	374	0.935414	0	not annotated
S_PBL_lrc36497	689	0.935414	0	not annotated
S_PBL_c36551	341	0.935414	0	not annotated
S_PBL_c36564	444	0.935414	0	gi|223528187|gb|EEF30248.1| Glucose-6-phosphate/phosphate translocator 1, chloroplast precursor, putative [Ricinus communis]
S_PBL_c36592	415	0.935414	0	not annotated
S_PBL_c36597	396	0.935414	0	gi|224126305|ref|XP_002319806.1| predicted protein [Populus trichocarpa]
S_PBL_c36606	305	0.935414	0	gi|157343004|emb|CAO65716.1| unnamed protein product [Vitis vinifera]
S_PBL_c36607	450	0.935414	0	gi|116833022|gb|ABK29440.1| sugar transport protein [Coffea canephora]
S_PBL_c36623	497	0.935414	0	gi|157348100|emb|CAO22810.1| unnamed protein product [Vitis vinifera]
S_PBL_c36640	335	0.935414	0	gi|224079516|ref|XP_002305883.1| predicted protein [Populus trichocarpa]
S_PBL_c36660	482	0.935414	0	not annotated
S_PBL_lrc36696	372	0.935414	0	not annotated
S_PBL_c36698	499	0.935414	0	not annotated
S_PBL_c36715	343	0.935414	0	not annotated
S_PBL_c36744	280	0.935414	0	gi|169915|gb|AAA33942.1| aspartate aminotransferase
S_PBL_c36745	461	0.935414	0	not annotated
S_PBL_c36749	485	0.935414	0	gi|157353414|emb|CAO45353.1| unnamed protein product [Vitis vinifera]
S_PBL_lrc36814	654	0.935414	0	not annotated
S_PBL_c36828	317	0.935414	0	not annotated
S_PBL_c36832	460	0.935414	0	not annotated
S_PBL_c36937	215	0.935414	0	not annotated
S_PBL_c36964	488	0.935414	0	not annotated
S_PBL_c36983	289	0.935414	0	not annotated
S_PBL_c36992	517	0.935414	0	gi|117166041|dbj|BAF36342.1| hypothetical protein [Ipomoea trifida]
S_PBL_lrc36998	490	0.935414	0	not annotated
S_PBL_c37086	485	0.935414	0	gi|225432051|ref|XP_002280268.1| PREDICTED: hypothetical protein [Vitis vinifera]
S_PBL_c37183	481	0.935414	0	gi|15223561|ref|NP_176049.1| beta-fructofuranosidase, putative / invertase, putative / saccharase, putative / beta-fructosidase, putative [Arabidopsis thaliana]
S_PBL_c37194	506	0.935414	0	not annotated
S_PBL_c37210	717	0.935414	0	not annotated
S_PBL_c37277	420	0.935414	0	gi|156070786|gb|ABU45199.1| unknown [Petunia integrifolia subsp. inflata]
S_PBL_c37298	289	0.935414	0	not annotated
S_PBL_c37305	477	0.935414	0	gi|157336127|emb|CAO61957.1| unnamed protein product [Vitis vinifera]
S_PBL_c37354	251	0.935414	0	not annotated
S_PBL_c37383	454	0.935414	0	not annotated
S_PBL_lrc37400	402	0.935414	0	not annotated
S_PBL_lrc37428	543	0.935414	0	not annotated
S_PBL_c37457	445	0.935414	0	not annotated
S_PBL_lrc37459	663	0.935414	0	not annotated
S_PBL_c37483	484	0.935414	0	not annotated
S_PBL_c37486	637	0.935414	0	gi|18414574|ref|NP_568137.1| unknown protein [Arabidopsis thaliana]
S_PBL_c37584	660	0.935414	0	not annotated
S_PBL_c37598	202	0.935414	0	gi|223549366|gb|EEF50854.1| conserved hypothetical protein [Ricinus communis]
S_PBL_c37619	367	0.935414	0	gi|224074673|ref|XP_002304418.1| predicted protein [Populus trichocarpa]
S_PBL_c37643	332	0.935414	0	not annotated
S_PBL_c37650	258	0.935414	0	not annotated
S_PBL_c37655	241	0.935414	0	gi|147793827|emb|CAN62355.1| hypothetical protein [Vitis vinifera]
S_PBL_c37705	441	0.935414	0	gi|186519686|ref|NP_001119160.1| CPuORF47 (Conserved peptide upstream open reading frame 47) [Arabidopsis thaliana]
S_PBL_c37770	284	0.935414	0	not annotated
S_PBL_c37773	440	0.935414	0	not annotated
S_PBL_c37841	325	0.935414	0	gi|223542786|gb|EEF44323.1| Coenzyme F420 hydrogenase subunit beta, putative [Ricinus communis]
S_PBL_c37877	430	0.935414	0	not annotated
S_PBL_c37884	232	0.935414	0	gi|224113935|ref|XP_002316618.1| predicted protein [Populus trichocarpa]
S_PBL_c37900	241	0.935414	0	not annotated
S_PBL_c37939	590	0.935414	0	not annotated
S_PBL_c37956	219	0.935414	0	not annotated
S_PBL_c37959	478	0.935414	0	gi|147794689|emb|CAN69150.1| hypothetical protein [Vitis vinifera]
S_PBL_c37963	445	0.935414	0	gi|223548443|gb|EEF49934.1| ATP-binding cassette transporter, putative [Ricinus communis]
S_PBL_c37971	400	0.935414	0	gi|224065088|ref|XP_002301664.1| predicted protein [Populus trichocarpa]
S_PBL_c38000	525	0.935414	0	not annotated
S_PBL_c38008	390	0.935414	0	not annotated
S_PBL_c38017	289	0.935414	0	gi|18408804|ref|NP_564900.1| remorin family protein [Arabidopsis thaliana]
S_PBL_c38045	529	0.935414	0	not annotated
S_PBL_c38051	822	0.935414	0	gi|147834601|emb|CAN69653.1| hypothetical protein [Vitis vinifera]
S_PBL_c38055	497	0.935414	0	not annotated
S_PBL_c38063	367	0.935414	0	not annotated
S_PBL_lrc38078	475	0.935414	0	not annotated
S_PBL_c38095	334	0.935414	0	gi|157331277|emb|CAO64012.1| unnamed protein product [Vitis vinifera]
S_PBL_c38141	679	0.935414	0	gi|225430295|ref|XP_002282684.1| PREDICTED: hypothetical protein [Vitis vinifera]
S_PBL_c38158	689	0.935414	0	gi|4433048|dbj|BAA21017.1| DNA-binding protein [Daucus carota]
S_PBL_lrc38184	279	0.935414	0	gi|115452247|ref|NP_001049724.1| Os03g0278200 [Oryza sativa (japonica cultivar-group)]
S_PBL_c38191	441	0.935414	0	gi|224109408|ref|XP_002315185.1| predicted protein [Populus trichocarpa]
S_PBL_c38220	502	0.935414	0	not annotated
S_PBL_c38228	222	0.935414	0	gi|118489237|gb|ABK96424.1| unknown [Populus trichocarpa x Populus deltoides]
S_PBL_c38232	583	0.935414	0	gi|224139760|ref|XP_002323264.1| predicted protein [Populus trichocarpa]
S_PBL_c38266	448	0.935414	0	not annotated
S_PBL_c38274	364	0.935414	0	not annotated
S_PBL_c38327	458	0.935414	0	gi|157345593|emb|CAO14891.1| unnamed protein product [Vitis vinifera]
S_PBL_c38335	400	0.935414	0	not annotated
S_PBL_c38347	433	0.935414	0	gi|147863949|emb|CAN83214.1| hypothetical protein [Vitis vinifera]
S_PBL_c38400	798	0.935414	0	gi|225446609|ref|XP_002280569.1| PREDICTED: hypothetical protein isoform 1 [Vitis vinifera]
S_PBL_c38435	413	0.935414	0	gi|147790173|emb|CAN59788.1| hypothetical protein [Vitis vinifera]
S_PBL_c38445	332	0.935414	0	not annotated
S_PBL_c38452	259	0.935414	0	gi|194690350|gb|ACF79259.1| unknown [Zea mays]
S_PBL_c38476	516	0.935414	0	not annotated
S_PBL_c38499	401	0.935414	0	not annotated
S_PBL_c38529	392	0.935414	0	gi|157328805|emb|CAO23083.1| unnamed protein product [Vitis vinifera]
S_PBL_lrc38581	440	0.935414	0	gi|157328669|emb|CAO22682.1| unnamed protein product [Vitis vinifera]
S_PBL_lrc38596	391	0.935414	0	not annotated
S_PBL_c38618	453	0.935414	0	gi|225433381|ref|XP_002282954.1| PREDICTED: hypothetical protein [Vitis vinifera]
S_PBL_c38634	442	0.935414	0	gi|111608622|gb|ABH10959.1| putative NBS-LRR disease resistance protein RIT-2 [Ipomoea trifida]
S_PBL_c38642	242	0.935414	0	not annotated
S_PBL_c38652	433	0.935414	0	not annotated
S_PBL_c38709	437	0.935414	0	gi|225427268|ref|XP_002281297.1| PREDICTED: hypothetical protein [Vitis vinifera]
S_PBL_c38750	434	0.935414	0	gi|115450785|ref|NP_001048993.1| Os03g0152600 [Oryza sativa (japonica cultivar-group)]
S_PBL_c38752	396	0.935414	0	gi|45735466|dbj|BAD13296.1| putative ATPase [Nicotiana tabacum]
S_PBL_c38801	446	0.935414	0	not annotated
S_PBL_c38838	209	0.935414	0	not annotated
S_PBL_c38853	465	0.935414	0	not annotated
S_PBL_c38863	454	0.935414	0	not annotated
S_PBL_c38867	571	0.935414	0	gi|15148912|gb|AAK84883.1|AF402602_1 NAC domain protein NAC1 [Phaseolus vulgaris]
S_PBL_c38880	198	0.935414	0	gi|225464999|ref|XP_002263950.1| PREDICTED: hypothetical protein [Vitis vinifera]
S_PBL_c38895	440	0.935414	0	not annotated
S_PBL_c38906	642	0.935414	0	gi|224058512|ref|XP_002299533.1| predicted protein [Populus trichocarpa]
S_PBL_c38982	463	0.935414	0	not annotated
S_PBL_c38990	265	0.935414	0	not annotated
S_PBL_c39045	308	0.935414	0	not annotated
S_PBL_c39052	393	0.935414	0	not annotated
S_PBL_c39133	500	0.935414	0	not annotated
S_PBL_c39223	514	0.935414	0	not annotated
S_PBL_lrc39313	465	0.935414	0	not annotated
S_PBL_c39327	342	0.935414	0	gi|147785841|emb|CAN73077.1| hypothetical protein [Vitis vinifera]
S_PBL_c39358	433	0.935414	0	not annotated
S_PBL_c39382	472	0.935414	0	gi|225426671|ref|XP_002281504.1| PREDICTED: hypothetical protein [Vitis vinifera]
S_PBL_c39383	399	0.935414	0	gi|223530186|gb|EEF32095.1| protein binding protein, putative [Ricinus communis]
S_PBL_c39443	469	0.935414	0	not annotated
S_PBL_lrc39467	481	0.935414	0	not annotated
S_PBL_c39481	339	0.935414	0	gi|18416240|ref|NP_567691.1| FtsH protease, putative [Arabidopsis thaliana]
S_PBL_c39525	314	0.935414	0	gi|223543952|gb|EEF45478.1| phosphoric diester hydrolase, putative [Ricinus communis]
S_PBL_c39549	421	0.935414	0	not annotated
S_PBL_c39585	421	0.935414	0	gi|10119908|gb|AAG12987.1|AF166498_1 sucrose transporter-like protein [Lycopersicon esculentum]
S_PBL_c39634	382	0.935414	0	gi|224137394|ref|XP_002327115.1| predicted protein [Populus trichocarpa]
S_PBL_c39635	247	0.935414	0	gi|223546556|gb|EEF48054.1| ATP binding protein, putative [Ricinus communis]
S_PBL_c39667	507	0.935414	0	gi|5280989|emb|CAB46003.1| RING-H2 finger protein RHF1a [Arabidopsis thaliana]
S_PBL_c39710	627	0.935414	0	gi|225442075|ref|XP_002271630.1| PREDICTED: hypothetical protein [Vitis vinifera]
S_PBL_c39722	440	0.935414	0	gi|4324495|gb|AAD16897.1| glutamyl-tRNA reductase precursor [Glycine max]
S_PBL_c39779	439	0.935414	0	gi|66765937|emb|CAG30524.1| putative plasmalemma Na+/H+ antiporter [Solanum lycopersicum]
S_PBL_c39816	437	0.935414	0	not annotated
S_PBL_c39839	478	0.935414	0	gi|225448343|ref|XP_002270840.1| PREDICTED: hypothetical protein [Vitis vinifera]
S_PBL_c39848	522	0.935414	0	not annotated
S_PBL_c39920	192	0.935414	0	gi|212286588|sp|Q9SJM0.3|CALSA_ARATH RecName: Full=Callose synthase 10; AltName: Full=1,3-beta-glucan synthase; AltName: Full=Protein GLUCAN SYNTHASE-LIKE 8
S_PBL_c40005	413	0.935414	0	gi|225443686|ref|XP_002264461.1| PREDICTED: hypothetical protein [Vitis vinifera]
S_PBL_c40011	446	0.935414	0	gi|225437118|ref|XP_002280313.1| PREDICTED: hypothetical protein [Vitis vinifera]
S_PBL_lrc40024	400	0.935414	0	not annotated
S_PBL_lrc40032	385	0.935414	0	not annotated
S_PBL_c40044	253	0.935414	0	gi|147805322|emb|CAN69621.1| hypothetical protein [Vitis vinifera]
S_PBL_lrc40083	625	0.935414	0	gi|223539826|gb|EEF41406.1| Glycosyltransferase QUASIMODO1, putative [Ricinus communis]
S_PBL_c40100	290	0.935414	0	not annotated
S_PBL_lrc40104	268	0.935414	0	not annotated
S_PBL_c40123	499	0.935414	0	gi|157336354|emb|CAO71039.1| unnamed protein product [Vitis vinifera]
S_PBL_c40143	508	0.935414	0	gi|217070250|gb|ACJ83485.1| unknown [Medicago truncatula]
S_PBL_c40165	393	0.935414	0	gi|188531744|gb|ACD62902.1| fruitfull-like protein [Ipomoea nil]
S_PBL_c40191	433	0.935414	0	not annotated
S_PBL_c40196	436	0.935414	0	not annotated
S_PBL_c40213	357	0.935414	0	gi|157348636|emb|CAO23528.1| unnamed protein product [Vitis vinifera]
S_PBL_c40229	444	0.935414	0	not annotated
S_PBL_c40282	454	0.935414	0	not annotated
S_PBL_c40298	368	0.935414	0	gi|224136978|ref|XP_002322463.1| predicted protein [Populus trichocarpa]
S_PBL_c40314	479	0.935414	0	gi|4973022|gb|AAD34889.1| unknown [Oryza sativa]
S_PBL_c40330	275	0.935414	0	gi|225456849|ref|XP_002276527.1| PREDICTED: hypothetical protein [Vitis vinifera]
S_PBL_c40346	415	0.935414	0	gi|223543421|gb|EEF44952.1| Protein CREG1 precursor, putative [Ricinus communis]
S_PBL_lrc40353	698	0.935414	0	gi|225435480|ref|XP_002285503.1| PREDICTED: similar to ADP,ATP carrier protein, mitochondrial [Vitis vinifera]
S_PBL_c40381	421	0.935414	0	not annotated
S_PBL_c40386	425	0.935414	0	gi|224092121|ref|XP_002309481.1| predicted protein [Populus trichocarpa]
S_PBL_c40395	387	0.935414	0	not annotated
S_PBL_c40450	619	0.935414	0	not annotated
S_PBL_c40467	467	0.935414	0	not annotated
S_PBL_c40494	432	0.935414	0	not annotated
S_PBL_lrc40495	462	0.935414	0	not annotated
S_PBL_c40510	374	0.935414	0	not annotated
S_PBL_c40512	459	0.935414	0	not annotated
S_PBL_c40524	452	0.935414	0	gi|147832280|emb|CAN73278.1| hypothetical protein [Vitis vinifera]
S_PBL_c40547	400	0.935414	0	not annotated
S_PBL_c40570	328	0.935414	0	gi|14787784|emb|CAC44257.1| FtsZ-like protein [Nicotiana tabacum]
S_PBL_c40572	372	0.935414	0	not annotated
S_PBL_c40620	262	0.935414	0	gi|225458018|ref|XP_002276775.1| PREDICTED: hypothetical protein [Vitis vinifera]
S_PBL_c40639	427	0.935414	0	gi|157357370|emb|CAO63893.1| unnamed protein product [Vitis vinifera]
S_PBL_c40658	412	0.935414	0	not annotated
S_PBL_c40670	355	0.935414	0	not annotated
S_PBL_c40718	405	0.935414	0	gi|224071778|ref|XP_002303572.1| predicted protein [Populus trichocarpa]
S_PBL_lrc40719	441	0.935414	0	gi|223537645|gb|EEF39268.1| catalytic, putative [Ricinus communis]
S_PBL_c40743	352	0.935414	0	gi|157340862|emb|CAO47667.1| unnamed protein product [Vitis vinifera]
S_PBL_c40774	523	0.935414	0	gi|157328925|emb|CAO23654.1| unnamed protein product [Vitis vinifera]
S_PBL_c40788	435	0.935414	0	gi|223550374|gb|EEF51861.1| ubiquitin-protein ligase, putative [Ricinus communis]
S_PBL_c40825	418	0.935414	0	not annotated
S_PBL_c40842	402	0.935414	0	not annotated
S_PBL_c40850	412	0.935414	0	not annotated
S_PBL_c40876	580	0.935414	0	gi|79607733|ref|NP_974150.2| CPK29 (calcium-dependent protein kinase 29); calmodulin-dependent protein kinase/ kinase [Arabidopsis thaliana]
S_PBL_c40891	437	0.935414	0	gi|30013671|gb|AAP03878.1| Avr9/Cf-9 rapidly elicited protein 189 [Nicotiana tabacum]
S_PBL_c40919	447	0.935414	0	gi|157360772|emb|CAO70373.1| unnamed protein product [Vitis vinifera]
S_PBL_c40937	311	0.935414	0	gi|7768153|emb|CAB90634.1| protein phosphatase 2C (PP2C) [Fagus sylvatica]
S_PBL_lrc40960	463	0.935414	0	gi|22001520|sp|P58905.1|AMT11_SOLLC RecName: Full=Ammonium transporter 1 member 1; AltName: Full=LeAMT1;1
S_PBL_c40966	476	0.935414	0	not annotated
S_PBL_lrc40991	416	0.935414	0	gi|118185007|gb|ABK76339.1| soluble inorganic pyrophosphatase [Solanum tuberosum]
S_PBL_lrc41005	416	0.935414	0	not annotated
S_PBL_c41055	534	0.935414	0	gi|224112287|ref|XP_002316142.1| predicted protein [Populus trichocarpa]
S_PBL_c41056	380	0.935414	0	not annotated
S_PBL_c41061	388	0.935414	0	not annotated
S_PBL_c41089	407	0.935414	0	not annotated
S_PBL_c41118	376	0.935414	0	not annotated
S_PBL_c41137	513	0.935414	0	not annotated
S_PBL_lrc41167	380	0.935414	0	gi|15232491|ref|NP_188759.1| ATMKK5 (MITOGEN-ACTIVATED PROTEIN KINASE KINASE 5); kinase [Arabidopsis thaliana]
S_PBL_c41207	339	0.935414	0	not annotated
S_PBL_c41240	282	0.935414	0	not annotated
S_PBL_c41286	489	0.935414	0	not annotated
S_PBL_c41316	404	0.935414	0	not annotated
S_PBL_c41356	368	0.935414	0	gi|15222026|ref|NP_172720.1| unknown protein [Arabidopsis thaliana]
S_PBL_c41360	361	0.935414	0	not annotated
S_PBL_c41477	555	0.935414	0	not annotated
S_PBL_c41483	157	0.935414	0	not annotated
S_PBL_c41503	580	0.935414	0	not annotated
S_PBL_c41505	491	0.935414	0	not annotated
S_PBL_c41576	626	0.935414	0	not annotated
S_PBL_c41579	337	0.935414	0	gi|2578365|emb|CAA05308.1| GTP cyclohydrolase II / 3,4-dihydroxy-2-butanone-4-phosphate synthase [Solanum lycopersicum]
S_PBL_c41588	448	0.935414	0	not annotated
S_PBL_lrc41613	691	0.935414	0	not annotated
S_PBL_c41616	479	0.935414	0	not annotated
S_PBL_c41669	310	0.935414	0	gi|15222496|ref|NP_174469.1| AT-IE (Arabidopsis thaliana bifunctional HisI-HisE protein)
S_PBL_c41708	316	0.935414	0	gi|5821138|dbj|BAA83711.1| heat shock factor [Nicotiana tabacum]
S_PBL_c41726	507	0.935414	0	gi|147852378|emb|CAN80112.1| hypothetical protein [Vitis vinifera]
S_PBL_c41747	425	0.935414	0	not annotated
S_PBL_c41782	336	0.935414	0	not annotated
S_PBL_lrc41813	213	0.935414	0	not annotated
S_PBL_c41849	601	0.935414	0	gi|225430746|ref|XP_002266831.1| PREDICTED: hypothetical protein [Vitis vinifera]
S_PBL_c41877	485	0.935414	0	gi|47716659|gb|AAT37529.1| purple acid phosphatase 1 [Solanum tuberosum]
S_PBL_c41905	734	0.935414	0	not annotated
S_PBL_c41917	608	0.935414	0	gi|147858172|emb|CAN83928.1| hypothetical protein [Vitis vinifera]
S_PBL_c41931	389	0.935414	0	not annotated
S_PBL_c41941	521	0.935414	0	gi|157338103|emb|CAO39147.1| unnamed protein product [Vitis vinifera]
S_PBL_c41976	447	0.935414	0	not annotated
S_PBL_c41980	236	0.935414	0	gi|75326539|sp|Q75VR1.1|TCP1A_TOBAC RecName: Full=Two pore calcium channel protein 1A; AltName: Full=Voltage-dependent calcium channel protein TPC1A; Short=NtTPC1A
S_PBL_c41993	425	0.935414	0	gi|225433308|ref|XP_002282421.1| PREDICTED: hypothetical protein [Vitis vinifera]
S_PBL_c42017	365	0.935414	0	gi|224109398|ref|XP_002333261.1| predicted protein [Populus trichocarpa]
S_PBL_c42022	401	0.935414	0	gi|109078463|ref|XP_001099247.1| PREDICTED: similar to ADAM metallopeptidase with thrombospondin type 1 motif, 19 preproprotein [Macaca mulatta]
S_PBL_c42027	366	0.935414	0	gi|157335746|emb|CAO61576.1| unnamed protein product [Vitis vinifera]
S_PBL_c42037	476	0.935414	0	gi|223537434|gb|EEF39062.1| conserved hypothetical protein [Ricinus communis]
S_PBL_c42057	357	0.935414	0	gi|147791956|emb|CAN75240.1| hypothetical protein [Vitis vinifera]
S_PBL_c42129	569	0.935414	0	gi|29170491|dbj|BAC66162.1| myosin XI [Nicotiana tabacum]
S_PBL_c42136	286	0.935414	0	gi|157330426|emb|CAO46590.1| unnamed protein product [Vitis vinifera]
S_PBL_c42159	442	0.935414	0	gi|147774054|emb|CAN65115.1| hypothetical protein [Vitis vinifera]
S_PBL_c42170	398	0.935414	0	gi|224104489|ref|XP_002313453.1| predicted protein [Populus trichocarpa]
S_PBL_lrc42199	337	0.935414	0	not annotated
S_PBL_lrc42217	422	0.935414	0	gi|47155380|dbj|BAD18925.1| ferredoxin [Codonopsis lanceolata]
S_PBL_c42221	443	0.935414	0	gi|224146705|ref|XP_002326106.1| predicted protein [Populus trichocarpa]
S_PBL_c42241	455	0.935414	0	gi|224108635|ref|XP_002314917.1| predicted protein [Populus trichocarpa]
S_PBL_c42259	403	0.935414	0	gi|225446883|ref|XP_002283994.1| PREDICTED: hypothetical protein [Vitis vinifera]
S_PBL_c42292	458	0.935414	0	gi|224058947|ref|XP_002299658.1| predicted protein [Populus trichocarpa]
S_PBL_c42391	351	0.935414	0	gi|147861933|emb|CAN78769.1| hypothetical protein [Vitis vinifera]
S_PBL_c42404	251	0.935414	0	not annotated
S_PBL_lrc42408	482	0.935414	0	not annotated
S_PBL_c42432	149	0.935414	0	gi|224118626|ref|XP_002317867.1| predicted protein [Populus trichocarpa]
S_PBL_c42516	253	0.935414	0	gi|157355161|emb|CAO48537.1| unnamed protein product [Vitis vinifera]
S_PBL_lrc42536	366	0.935414	0	not annotated
S_PBL_c42540	429	0.935414	0	not annotated
S_PBL_c42562	381	0.935414	0	gi|157344265|emb|CAO69198.1| unnamed protein product [Vitis vinifera]
S_PBL_c42566	334	0.935414	0	gi|157350700|emb|CAO40791.1| unnamed protein product [Vitis vinifera]
S_PBL_c42586	399	0.935414	0	gi|225443170|ref|XP_002264353.1| PREDICTED: hypothetical protein [Vitis vinifera]
S_PBL_c42603	449	0.935414	0	gi|76560798|gb|ABA43901.1| 9-cis-epoxycarotenoid dioxygenase 3 [Coffea canephora]
S_PBL_c42739	417	0.935414	0	gi|157346239|emb|CAO15936.1| unnamed protein product [Vitis vinifera]
S_PBL_lrc42785	567	0.935414	0	gi|46849529|dbj|BAD17855.1| gibberellin 2-oxidase 1 [Nicotiana tabacum]
S_PBL_c42793	379	0.935414	0	gi|147852595|emb|CAN81686.1| hypothetical protein [Vitis vinifera]
S_PBL_c42835	449	0.935414	0	gi|223545992|gb|EEF47495.1| conserved hypothetical protein [Ricinus communis]
S_PBL_c42878	354	0.935414	0	gi|71043507|dbj|BAE16174.1| polyamine oxidase [Nicotiana tabacum]
S_PBL_c42892	375	0.935414	0	not annotated
S_PBL_c42905	400	0.935414	0	not annotated
S_PBL_c42922	298	0.935414	0	gi|157348034|emb|CAO22621.1| unnamed protein product [Vitis vinifera]
S_PBL_c42945	281	0.935414	0	not annotated
S_PBL_c42949	383	0.935414	0	not annotated
S_PBL_c42962	203	0.935414	0	not annotated
S_PBL_lrc42972	428	0.935414	0	not annotated
S_PBL_c43009	380	0.935414	0	not annotated
S_PBL_c43032	346	0.935414	0	gi|147770644|emb|CAN73410.1| hypothetical protein [Vitis vinifera]
S_PBL_c43092	519	0.935414	0	not annotated
S_PBL_c43120	445	0.935414	0	not annotated
S_PBL_c43144	328	0.935414	0	gi|147781993|emb|CAN65437.1| hypothetical protein [Vitis vinifera]
S_PBL_c43167	481	0.935414	0	not annotated
S_PBL_c43236	273	0.935414	0	not annotated
S_PBL_lrc43240	353	0.935414	0	gi|1216214|emb|CAA65228.1| glutamic acid-rich protein [Solanum berthaultii]
S_PBL_lrc43282	956	0.935414	0	gi|112383508|gb|ABI17891.1| sucrose synthase [Coffea canephora]
S_PBL_c43307	298	0.935414	0	not annotated
S_PBL_c43369	493	0.935414	0	not annotated
S_PBL_c43382	195	0.935414	0	gi|223547542|gb|EEF49037.1| NADH dehydrogenase, putative [Ricinus communis]
S_PBL_c43389	462	0.935414	0	not annotated
S_PBL_c43392	262	0.935414	0	gi|223542162|gb|EEF43706.1| DNA binding protein, putative [Ricinus communis]
S_PBL_lrc43420	357	0.935414	0	gi|198400349|gb|ACH87183.1| unknown protein [Camellia sinensis]
S_PBL_c43455	234	0.935414	0	gi|147766353|emb|CAN72275.1| hypothetical protein [Vitis vinifera]
S_PBL_c43464	503	0.935414	0	not annotated
S_PBL_c43474	390	0.935414	0	gi|223531116|gb|EEF32965.1| cysteine-type peptidase, putative [Ricinus communis]
S_PBL_c43524	464	0.935414	0	not annotated
S_PBL_c43541	274	0.935414	0	not annotated
S_PBL_c43598	600	0.935414	0	gi|16518974|gb|AAL25088.1|AF426837_1 Tobacco mosaic virus helicase domain-binding protein [Nicotiana tabacum]
S_PBL_c43660	322	0.935414	0	not annotated
S_PBL_c43667	411	0.935414	0	not annotated
S_PBL_lrc43673	399	0.935414	0	not annotated
S_PBL_c43773	475	0.935414	0	gi|157348120|emb|CAO22830.1| unnamed protein product [Vitis vinifera]
S_PBL_lrc43865	205	0.935414	0	gi|38154489|gb|AAR12195.1| molecular chaperone Hsp90-1 [Lycopersicon esculentum]
S_PBL_c43892	150	0.935414	0	not annotated
S_PBL_c43952	508	0.935414	0	gi|225452059|ref|XP_002283944.1| PREDICTED: hypothetical protein [Vitis vinifera]
S_PBL_c43954	458	0.935414	0	not annotated
S_PBL_c43965	423	0.935414	0	not annotated
S_PBL_c44031	597	0.935414	0	not annotated
S_PBL_lrc44034	353	0.935414	0	gi|157340350|emb|CAO46027.1| unnamed protein product [Vitis vinifera]
S_PBL_c44075	380	0.935414	0	not annotated
S_PBL_c44117	466	0.935414	0	gi|147867400|emb|CAN81177.1| hypothetical protein [Vitis vinifera]
S_PBL_c44122	189	0.935414	0	not annotated
S_PBL_c44125	349	0.935414	0	not annotated
S_PBL_c44140	365	0.935414	0	not annotated
S_PBL_c44165	467	0.935414	0	gi|15239540|ref|NP_197965.1| leucine-rich repeat family protein / protein kinase family protein [Arabidopsis thaliana]
S_PBL_c44168	412	0.935414	0	not annotated
S_PBL_c44174	332	0.935414	0	gi|147818915|emb|CAN69374.1| hypothetical protein [Vitis vinifera]
S_PBL_c44184	317	0.935414	0	not annotated
S_PBL_c44222	373	0.935414	0	not annotated
S_PBL_c44236	482	0.935414	0	not annotated
S_PBL_lrc44294	383	0.935414	0	not annotated
S_PBL_c44331	322	0.935414	0	not annotated
S_PBL_c44359	249	0.935414	0	not annotated
S_PBL_c44371	346	0.935414	0	not annotated
S_PBL_c44372	446	0.935414	0	not annotated
S_PBL_c44399	612	0.935414	0	gi|6002682|gb|AAF00093.1|AF109124_1 anionic peroxidase swpa2 [Ipomoea batatas]
S_PBL_c44400	446	0.935414	0	not annotated
S_PBL_c44438	478	0.935414	0	not annotated
S_PBL_c44445	772	0.935414	0	gi|223533383|gb|EEF35134.1| ATP binding protein, putative [Ricinus communis]
S_PBL_c44498	330	0.935414	0	not annotated
S_PBL_c44499	353	0.935414	0	not annotated
S_PBL_c44528	459	0.935414	0	not annotated
S_PBL_c44545	214	0.935414	0	gi|157343740|emb|CAO68246.1| unnamed protein product [Vitis vinifera]
S_PBL_lrc44573	487	0.935414	0	not annotated
S_PBL_c44574	244	0.935414	0	not annotated
S_PBL_c44629	429	0.935414	0	not annotated
S_PBL_c44632	392	0.935414	0	not annotated
S_PBL_c44677	270	0.935414	0	gi|33186647|gb|AAP97493.1| UDP-Glc-4-epimerase [Solanum tuberosum]
S_PBL_c44684	364	0.935414	0	gi|157341610|emb|CAO62165.1| unnamed protein product [Vitis vinifera]
S_PBL_c44742	305	0.935414	0	not annotated
S_PBL_c44749	436	0.935414	0	gi|223527853|gb|EEF29948.1| Exocyst complex component, putative [Ricinus communis]
S_PBL_c44831	397	0.935414	0	gi|118489664|gb|ABK96633.1| unknown [Populus trichocarpa x Populus deltoides]
S_PBL_c44845	274	0.935414	0	gi|157336869|emb|CAO71554.1| unnamed protein product [Vitis vinifera]
S_PBL_c44866	337	0.935414	0	gi|115455793|ref|NP_001051497.1| Os03g0787300 [Oryza sativa (japonica cultivar-group)]
S_PBL_c44870	298	0.935414	0	gi|147816692|emb|CAN77769.1| hypothetical protein [Vitis vinifera]
S_PBL_c44921	426	0.935414	0	gi|224141627|ref|XP_002324168.1| predicted protein [Populus trichocarpa]
S_PBL_c44946	507	0.935414	0	not annotated
S_PBL_lrc44968	471	0.935414	0	gi|9758185|dbj|BAB08570.1| unnamed protein product [Arabidopsis thaliana]
S_PBL_c45032	414	0.935414	0	gi|225465945|ref|XP_002272168.1| PREDICTED: similar to putative p115-like protein [Vitis vinifera]
S_PBL_c45034	299	0.935414	0	not annotated
S_PBL_c45050	292	0.935414	0	gi|223547322|gb|EEF48817.1| conserved hypothetical protein [Ricinus communis]
S_PBL_c45063	339	0.935414	0	not annotated
S_PBL_c45081	438	0.935414	0	not annotated
S_PBL_lrc45091	244	0.935414	0	gi|223537019|gb|EEF38655.1| conserved hypothetical protein [Ricinus communis]
S_PBL_c45093	328	0.935414	0	gi|147856217|emb|CAN82421.1| hypothetical protein [Vitis vinifera]
S_PBL_c45113	175	0.935414	0	not annotated
S_PBL_c45174	390	0.935414	0	not annotated
S_PBL_c45226	486	0.935414	0	gi|70727716|gb|AAZ07906.1| NBS-LRR protein [Ipomoea batatas]
S_PBL_lrc45233	363	0.935414	0	gi|223541388|gb|EEF42939.1| ribonucleoprotein, chloroplast, putative [Ricinus communis]
S_PBL_c45245	424	0.935414	0	not annotated
S_PBL_c45282	301	0.935414	0	gi|225427238|ref|XP_002278429.1| PREDICTED: hypothetical protein [Vitis vinifera]
S_PBL_c45328	495	0.935414	0	gi|157354469|emb|CAO47095.1| unnamed protein product [Vitis vinifera]
S_PBL_c45364	400	0.935414	0	not annotated
S_PBL_c45371	413	0.935414	0	gi|157360468|emb|CAO69691.1| unnamed protein product [Vitis vinifera]
S_PBL_c45413	354	0.935414	0	not annotated
S_PBL_c45420	343	0.935414	0	gi|223550673|gb|EEF52160.1| conserved hypothetical protein [Ricinus communis]
S_PBL_c45461	313	0.935414	0	not annotated
S_PBL_c45485	487	0.935414	0	gi|157345727|emb|CAO15025.1| unnamed protein product [Vitis vinifera]
S_PBL_c45487	491	0.935414	0	gi|147777557|emb|CAN69310.1| hypothetical protein [Vitis vinifera]
S_PBL_c45496	253	0.935414	0	not annotated
S_PBL_c45594	303	0.935414	0	not annotated
S_PBL_c45608	335	0.935414	0	gi|18402759|ref|NP_566667.1| transcription factor jumonji (jmjC) domain-containing protein [Arabidopsis thaliana]
S_PBL_c45636	263	0.935414	0	gi|147775461|emb|CAN60659.1| hypothetical protein [Vitis vinifera]
S_PBL_c45660	367	0.935414	0	gi|224106660|ref|XP_002314241.1| predicted protein [Populus trichocarpa]
S_PBL_c45698	373	0.935414	0	gi|157335721|emb|CAO61551.1| unnamed protein product [Vitis vinifera]
S_PBL_lrc45701	249	0.935414	0	not annotated
S_PBL_c45753	388	0.935414	0	not annotated
S_PBL_c45754	397	0.935414	0	gi|223540789|gb|EEF42349.1| conserved hypothetical protein [Ricinus communis]
S_PBL_c45785	416	0.935414	0	not annotated
S_PBL_c45809	348	0.935414	0	not annotated
S_PBL_c45878	216	0.935414	0	not annotated
S_PBL_c45915	295	0.935414	0	gi|110741800|dbj|BAE98843.1| hypothetical protein [Arabidopsis thaliana]
S_PBL_c45958	345	0.935414	0	not annotated
S_PBL_c45977	465	0.935414	0	gi|225447340|ref|XP_002280526.1| PREDICTED: hypothetical protein [Vitis vinifera]
S_PBL_c46132	460	0.935414	0	gi|223532810|gb|EEF34585.1| hydrolase, acting on ester bonds, putative [Ricinus communis]
S_PBL_c46147	448	0.935414	0	not annotated
S_PBL_c46182	333	0.935414	0	gi|223548373|gb|EEF49864.1| acyl-CoA binding protein, putative [Ricinus communis]
S_PBL_c46258	295	0.935414	0	gi|157360878|emb|CAO70695.1| unnamed protein product [Vitis vinifera]
S_PBL_c46297	283	0.935414	0	not annotated
S_PBL_c46325	403	0.935414	0	not annotated
S_PBL_c46356	318	0.935414	0	not annotated
S_PBL_c46372	414	0.935414	0	not annotated
S_PBL_c46427	197	0.935414	0	gi|224054958|ref|XP_002298393.1| predicted protein [Populus trichocarpa]
S_PBL_c46438	247	0.935414	0	not annotated
S_PBL_c46452	413	0.935414	0	not annotated
S_PBL_c46483	334	0.935414	0	gi|224142049|ref|XP_002324371.1| glutamate-gated kainate-type ion channel receptor subunit GluR5 [Populus trichocarpa]
S_PBL_lrc46541	300	0.935414	0	not annotated
S_PBL_c46548	340	0.935414	0	not annotated
S_PBL_c46557	277	0.935414	0	gi|224133828|ref|XP_002321671.1| predicted protein [Populus trichocarpa]
S_PBL_c46607	670	0.935414	0	gi|224134102|ref|XP_002327756.1| predicted protein [Populus trichocarpa]
S_PBL_c46615	373	0.935414	0	not annotated
S_PBL_c46621	294	0.935414	0	not annotated
S_PBL_c46624	330	0.935414	0	not annotated
S_PBL_c46672	265	0.935414	0	not annotated
S_PBL_c46677	450	0.935414	0	gi|157329610|emb|CAO40884.1| unnamed protein product [Vitis vinifera]
S_PBL_c46691	724	0.935414	0	gi|223527950|gb|EEF30035.1| synaptotagmin, putative [Ricinus communis]
S_PBL_c46745	385	0.935414	0	not annotated
S_PBL_c46763	419	0.935414	0	gi|157356840|emb|CAO63042.1| unnamed protein product [Vitis vinifera]
S_PBL_c46782	198	0.935414	0	gi|223530117|gb|EEF32031.1| kinesin heavy chain, putative [Ricinus communis]
S_PBL_c46793	281	0.935414	0	not annotated
S_PBL_c46797	368	0.935414	0	not annotated
S_PBL_c46803	489	0.935414	0	gi|147782237|emb|CAN72045.1| hypothetical protein [Vitis vinifera]
S_PBL_c46849	492	0.935414	0	gi|157327293|emb|CAO15086.1| unnamed protein product [Vitis vinifera]
S_PBL_c46895	365	0.935414	0	not annotated
S_PBL_c46913	103	0.935414	0	not annotated
S_PBL_c46964	323	0.935414	0	gi|157328155|emb|CAO17261.1| unnamed protein product [Vitis vinifera]
S_PBL_c46969	235	0.935414	0	gi|4160302|emb|CAA09854.1| cyclin D3.2 protein [Nicotiana tabacum]
S_PBL_c46993	455	0.935414	0	gi|224143705|ref|XP_002325046.1| AP2 domain-containing transcription factor [Populus trichocarpa]
S_PBL_c47009	195	0.935414	0	gi|225436952|ref|XP_002271798.1| PREDICTED: hypothetical protein [Vitis vinifera]
S_PBL_c47090	423	0.935414	0	gi|133754630|gb|ABO38554.1| acyl ACP-thioesterase [Arachis hypogaea]
S_PBL_c47126	399	0.935414	0	gi|225444057|ref|XP_002263483.1| PREDICTED: hypothetical protein [Vitis vinifera]
S_PBL_c47129	209	0.935414	0	gi|223549369|gb|EEF50857.1| conserved hypothetical protein [Ricinus communis]
S_PBL_c47133	536	0.935414	0	gi|10086501|gb|AAG12561.1|AC007797_21 Putative cyclic nucleotide and calmodulin-regulated ion channel [Arabidopsis thaliana]
S_PBL_c47156	367	0.935414	0	not annotated
S_PBL_c47224	346	0.935414	0	not annotated
S_PBL_c47235	328	0.935414	0	not annotated
S_PBL_c47318	293	0.935414	0	gi|223548732|gb|EEF50222.1| molybdopterin cofactor synthesis protein A, putative [Ricinus communis]
S_PBL_c47370	528	0.935414	0	not annotated
S_PBL_c47430	305	0.935414	0	gi|223535256|gb|EEF36933.1| transcription factor, putative [Ricinus communis]
S_PBL_c47458	539	0.935414	0	not annotated
S_PBL_c47471	277	0.935414	0	gi|225453730|ref|XP_002272714.1| PREDICTED: hypothetical protein [Vitis vinifera]
S_PBL_c47488	268	0.935414	0	gi|157342609|emb|CAO65321.1| unnamed protein product [Vitis vinifera]
S_PBL_c47512	229	0.935414	0	gi|18406468|ref|NP_566011.1| MTHFR2 (METHYLENETETRAHYDROFOLATE REDUCTASE 2); methylenetetrahydrofolate reductase (NADPH) [Arabidopsis thaliana]
S_PBL_c47516	354	0.935414	0	gi|147784272|emb|CAN68342.1| hypothetical protein [Vitis vinifera]
S_PBL_c47541	393	0.935414	0	gi|225435088|ref|XP_002281454.1| PREDICTED: hypothetical protein [Vitis vinifera]
S_PBL_c47557	308	0.935414	0	gi|225437408|ref|XP_002268380.1| PREDICTED: hypothetical protein [Vitis vinifera]
S_PBL_c47560	346	0.935414	0	gi|157338287|emb|CAO39331.1| unnamed protein product [Vitis vinifera]
S_PBL_c47562	244	0.935414	0	gi|147815741|emb|CAN74875.1| hypothetical protein [Vitis vinifera]
S_PBL_c47588	306	0.935414	0	not annotated
S_PBL_c47609	334	0.935414	0	gi|224121704|ref|XP_002330632.1| predicted protein [Populus trichocarpa]
S_PBL_c47613	209	0.935414	0	gi|70727702|gb|AAZ07899.1| NBS-LRR protein [Ipomoea batatas]
S_PBL_c47645	663	0.935414	0	not annotated
S_PBL_c47711	236	0.935414	0	not annotated
S_PBL_c47751	317	0.935414	0	gi|157359393|emb|CAO67554.1| unnamed protein product [Vitis vinifera]
S_PBL_c47761	287	0.935414	0	not annotated
S_PBL_c47798	542	0.935414	0	not annotated
S_PBL_c47814	276	0.935414	0	not annotated
S_PBL_c47820	176	0.935414	0	not annotated
S_PBL_c47833	355	0.935414	0	gi|223543582|gb|EEF45112.1| protein-s isoprenylcysteine O-methyltransferase, putative [Ricinus communis]
S_PBL_c47849	159	0.935414	0	gi|2462931|emb|CAB06082.1| UDP-glucose:sterol glucosyltransferase [Arabidopsis thaliana]
S_PBL_c47853	505	0.935414	0	gi|147800085|emb|CAN64272.1| hypothetical protein [Vitis vinifera]
S_PBL_c47874	345	0.935414	0	not annotated
S_PBL_c47882	348	0.935414	0	not annotated
S_PBL_c47892	279	0.935414	0	gi|224138484|ref|XP_002326614.1| predicted protein [Populus trichocarpa]
S_PBL_c47917	269	0.935414	0	not annotated
S_PBL_c47921	396	0.935414	0	gi|147827159|emb|CAN66469.1| hypothetical protein [Vitis vinifera]
S_PBL_lrc47951	349	0.935414	0	not annotated
S_PBL_c48005	349	0.935414	0	not annotated
S_PBL_c48009	214	0.935414	0	gi|157358134|emb|CAO65757.1| unnamed protein product [Vitis vinifera]
S_PBL_c48039	232	0.935414	0	gi|225456511|ref|XP_002284685.1| PREDICTED: hypothetical protein [Vitis vinifera]
S_PBL_c48062	414	0.935414	0	not annotated
S_PBL_c48113	223	0.935414	0	not annotated
S_PBL_c48176	391	0.935414	0	not annotated
S_PBL_c48218	330	0.935414	0	gi|224105477|ref|XP_002313824.1| predicted protein [Populus trichocarpa]
S_PBL_c48233	382	0.935414	0	not annotated
S_PBL_c48308	468	0.935414	0	not annotated
S_PBL_c48338	673	0.935414	0	gi|157348836|emb|CAO23837.1| unnamed protein product [Vitis vinifera]
S_PBL_c48344	426	0.935414	0	not annotated
S_PBL_c48364	318	0.935414	0	not annotated
S_PBL_c48414	237	0.935414	0	not annotated
S_PBL_c48500	451	0.935414	0	not annotated
S_PBL_c48508	297	0.935414	0	gi|147771380|emb|CAN62996.1| hypothetical protein [Vitis vinifera]
S_PBL_lrc48543	439	0.935414	0	not annotated
S_PBL_c48567	450	0.935414	0	not annotated
S_PBL_lrc48629	466	0.935414	0	gi|187372966|gb|ACD03217.1| xyloglucan endotransglucosylase/hydrolase 7 [Actinidia deliciosa]
S_PBL_c48640	340	0.935414	0	gi|223539863|gb|EEF41443.1| AP-1 complex subunit gamma-2, putative [Ricinus communis]
S_PBL_c48643	169	0.935414	0	not annotated
S_PBL_c48674	415	0.935414	0	not annotated
S_PBL_c48688	476	0.935414	0	gi|225453066|ref|XP_002269177.1| PREDICTED: hypothetical protein [Vitis vinifera]
S_PBL_c48692	467	0.935414	0	not annotated
S_PBL_lrc48704	253	0.935414	0	not annotated
S_PBL_c48778	560	0.935414	0	gi|223551478|gb|EEF52964.1| conserved hypothetical protein [Ricinus communis]
S_PBL_c48983	243	0.935414	0	not annotated
S_PBL_c49003	377	0.935414	0	not annotated
S_PBL_c49097	273	0.935414	0	not annotated
S_PBL_c49156	510	0.935414	0	not annotated
S_PBL_c49175	143	0.935414	0	not annotated
S_PBL_c49184	254	0.935414	0	gi|223548239|gb|EEF49730.1| Serine/threonine-protein kinase cdk9, putative [Ricinus communis]
S_PBL_c49256	230	0.935414	0	gi|224106978|ref|XP_002333583.1| predicted protein [Populus trichocarpa]
S_PBL_c49267	295	0.935414	0	gi|168048373|ref|XP_001776641.1| double-stranded RNA binding protein [Physcomitrella patens subsp. patens]
S_PBL_c49274	267	0.935414	0	gi|223531190|gb|EEF33037.1| conserved hypothetical protein [Ricinus communis]
S_PBL_c49308	710	0.935414	0	gi|224082324|ref|XP_002306648.1| chromatin remodeling complex subunit [Populus trichocarpa]
S_PBL_c49316	518	0.935414	0	not annotated
S_PBL_c49356	414	0.935414	0	gi|218189564|gb|EEC71991.1| hypothetical protein OsI_04842 [Oryza sativa Indica Group]
S_PBL_c49455	506	0.935414	0	gi|224083771|ref|XP_002307118.1| predicted protein [Populus trichocarpa]
S_PBL_c49467	216	0.935414	0	not annotated
S_PBL_c49469	604	0.935414	0	gi|225457223|ref|XP_002280859.1| PREDICTED: hypothetical protein [Vitis vinifera]
S_PBL_c49543	187	0.935414	0	not annotated
S_PBL_c49550	409	0.935414	0	not annotated
S_PBL_c49586	315	0.935414	0	not annotated
S_PBL_c49606	138	0.935414	0	not annotated
S_PBL_c49646	408	0.935414	0	gi|147853396|emb|CAN80208.1| hypothetical protein [Vitis vinifera]
S_PBL_c49652	161	0.935414	0	not annotated
S_PBL_c49697	440	0.935414	0	gi|15231024|ref|NP_188640.1| ATTCP-1 (Arabidopsis thaliana T-complex protein 1 alpha subunit); ATP binding / protein binding / unfolded protein binding
S_PBL_c49714	429	0.935414	0	gi|157354789|emb|CAO48121.1| unnamed protein product [Vitis vinifera]
S_PBL_c49767	245	0.935414	0	not annotated
S_PBL_c49805	140	0.935414	0	not annotated
S_PBL_c49929	188	0.935414	0	not annotated
S_PBL_c49949	188	0.935414	0	not annotated
S_PBL_c49969	362	0.935414	0	not annotated
S_PBL_c49977	774	0.935414	0	not annotated
S_PBL_c50001	443	0.935414	0	gi|224105033|ref|XP_002313662.1| predicted protein [Populus trichocarpa]
S_PBL_c50076	475	0.935414	0	gi|70663492|emb|CAJ15145.1| sialyltransferase-like protein [Gossypium raimondii]
S_PBL_c50082	289	0.935414	0	not annotated
S_PBL_c50085	328	0.935414	0	gi|147817202|emb|CAN77549.1| hypothetical protein [Vitis vinifera]
S_PBL_c50086	525	0.935414	0	not annotated
S_PBL_c50090	182	0.935414	0	gi|223527355|gb|EEF29499.1| hypothetical protein RCOM_0038200 [Ricinus communis]
S_PBL_c50139	351	0.935414	0	not annotated
S_PBL_c50153	329	0.935414	0	not annotated
S_PBL_c50299	223	0.935414	0	gi|195970384|gb|ACG60673.1| hypothetical protein BoB028L01.070 [Brassica oleracea var. alboglabra]
S_PBL_c50343	430	0.935414	0	gi|30678519|ref|NP_186875.2| BIG (DARK OVER-EXPRESSION OF CAB 1); binding / ubiquitin-protein ligase/ zinc ion binding [Arabidopsis thaliana]
S_PBL_c50457	317	0.935414	0	not annotated
S_PBL_c50486	143	0.935414	0	not annotated
S_PBL_c50490	420	0.935414	0	not annotated
S_PBL_lrc50492	403	0.935414	0	gi|115469100|ref|NP_001058149.1| Os06g0638000 [Oryza sativa (japonica cultivar-group)]
S_PBL_lrc50498	344	0.935414	0	not annotated
S_PBL_c50516	235	0.935414	0	not annotated
S_PBL_c50531	330	0.935414	0	not annotated
S_PBL_c50533	319	0.935414	0	gi|147861387|emb|CAN81885.1| hypothetical protein [Vitis vinifera]
S_PBL_c50539	133	0.935414	0	not annotated
S_PBL_c50646	418	0.935414	0	gi|157329881|emb|CAO42782.1| unnamed protein product [Vitis vinifera]
S_PBL_c50670	223	0.935414	0	not annotated
S_PBL_lrc50710	422	0.935414	0	not annotated
S_PBL_c50719	410	0.935414	0	gi|115466316|ref|NP_001056757.1| Os06g0141100 [Oryza sativa (japonica cultivar-group)]
S_PBL_c50751	469	0.935414	0	not annotated
S_PBL_c50797	363	0.935414	0	not annotated
S_PBL_lrc50954	216	0.935414	0	not annotated
S_PBL_c51023	609	0.935414	0	gi|225425648|ref|XP_002272557.1| PREDICTED: hypothetical protein [Vitis vinifera]
S_PBL_c51061	603	0.935414	0	not annotated
S_PBL_c51065	302	0.935414	0	not annotated
S_PBL_c51097	271	0.935414	0	gi|8777414|dbj|BAA97004.1| unnamed protein product [Arabidopsis thaliana]
S_PBL_lrc51109	469	0.935414	0	not annotated
S_PBL_c51122	792	0.935414	0	gi|118488983|gb|ABK96299.1| unknown [Populus trichocarpa x Populus deltoides]
S_PBL_lrc51143	360	0.935414	0	not annotated
S_PBL_c51145	403	0.935414	0	gi|224053669|ref|XP_002297920.1| predicted protein [Populus trichocarpa]
S_PBL_c51147	348	0.935414	0	gi|1705678|sp|P54774.1|CDC48_SOYBN RecName: Full=Cell division cycle protein 48 homolog; AltName: Full=Valosin-containing protein homolog; Short=VCP
S_PBL_c51201	426	0.935414	0	gi|157328757|emb|CAO22793.1| unnamed protein product [Vitis vinifera]
S_PBL_c51211	295	0.935414	0	gi|30698209|ref|NP_851282.1| kinectin-related [Arabidopsis thaliana]
S_PBL_c51238	255	0.935414	0	gi|149275419|gb|ABR23054.1| basic peroxidase swpb4 [Ipomoea batatas]
S_PBL_lrc51361	397	0.935414	0	not annotated
S_PBL_c51404	160	0.935414	0	not annotated
S_PBL_c51409	795	0.935414	0	gi|157337571|emb|CAO21917.1| unnamed protein product [Vitis vinifera]
S_PBL_c51479	631	0.935414	0	gi|224124092|ref|XP_002319243.1| predicted protein [Populus trichocarpa]
S_PBL_c51582	557	0.935414	0	gi|7211797|gb|AAF40442.1|AF239615_1 CRANTZ hydroxyproline-rich glycoprotein [Manihot esculenta]
S_PBL_c51625	518	0.935414	0	gi|147838831|emb|CAN67151.1| hypothetical protein [Vitis vinifera]
S_PBL_c51676	361	0.935414	0	gi|167521646|ref|XP_001745161.1| hypothetical protein [Monosiga brevicollis MX1]
S_PBL_c51812	703	0.935414	0	gi|225458942|ref|XP_002285521.1| PREDICTED: hypothetical protein [Vitis vinifera]
S_PBL_c51838	210	0.935414	0	gi|224114846|ref|XP_002316872.1| predicted protein [Populus trichocarpa]
S_PBL_c51899	287	0.935414	0	not annotated
S_PBL_c51913	425	0.935414	0	not annotated
S_PBL_c51927	277	0.935414	0	gi|147834602|emb|CAN69654.1| hypothetical protein [Vitis vinifera]
S_PBL_c51931	133	0.935414	0	not annotated
S_PBL_c52007	682	0.935414	0	not annotated
S_PBL_c52034	225	0.935414	0	not annotated
S_PBL_c52036	343	0.935414	0	gi|224105139|ref|XP_002313699.1| predicted protein [Populus trichocarpa]
S_PBL_lrc52056	258	0.935414	0	not annotated
S_PBL_c52103	467	0.935414	0	gi|225446609|ref|XP_002280569.1| PREDICTED: hypothetical protein isoform 1 [Vitis vinifera]
S_PBL_c52205	374	0.935414	0	not annotated
S_PBL_c52230	566	0.935414	0	gi|225445664|ref|XP_002266489.1| PREDICTED: hypothetical protein [Vitis vinifera]
S_PBL_c52250	594	0.935414	0	gi|224062461|ref|XP_002300837.1| predicted protein [Populus trichocarpa]
S_PBL_lrc52262	567	0.935414	0	gi|223536017|gb|EEF37675.1| DNA binding protein, putative [Ricinus communis]
S_PBL_lrc52369	698	0.935414	0	gi|223537432|gb|EEF39060.1| protein with unknown function [Ricinus communis]
S_PBL_c52460	609	0.935414	0	gi|157340208|emb|CAO45885.1| unnamed protein product [Vitis vinifera]
S_PBL_lrc52529	446	0.935414	0	not annotated
S_PBL_lrc52539	605	0.935414	0	not annotated
S_PBL_lrc52554	433	0.935414	0	gi|224054566|ref|XP_002298324.1| predicted protein [Populus trichocarpa]
S_PBL_s52576	370	0.935414	0	gi|47176684|gb|AAT12488.1| copper chaperone [Populus alba x Populus tremula var. glandulosa]
S_PBL_lrc52577	836	0.935414	0	gi|147864059|emb|CAN83221.1| hypothetical protein [Vitis vinifera]
S_PBL_lrc52579	498	0.935414	0	gi|225442609|ref|XP_002284468.1| PREDICTED: hypothetical protein [Vitis vinifera]
S_PBL_lrc52589	422	0.935414	0	gi|223533306|gb|EEF35058.1| ccr4-associated factor, putative [Ricinus communis]
S_PBL_lrc52638	398	0.935414	0	gi|3024361|sp|Q42858.1|PAL2_IPOBA RecName: Full=Phenylalanine ammonia-lyase
S_PBL_lrc52664	447	0.935414	0	gi|224091371|ref|XP_002309236.1| predicted protein [Populus trichocarpa]
S_PBL_lrc52670	437	0.935414	0	gi|225455360|ref|XP_002277330.1| PREDICTED: hypothetical protein [Vitis vinifera]
S_PBL_lrc52799	517	0.935414	0	gi|224057768|ref|XP_002299314.1| predicted protein [Populus trichocarpa]
S_PBL_lrc52848	334	0.935414	0	not annotated
S_PBL_lrc52877	480	0.935414	0	gi|124360667|gb|ABN08656.1| Ribosomal protein S10, eukaryotic and archaeal form [Medicago truncatula]
S_PBL_c52893	513	0.935414	0	gi|225437209|ref|XP_002281655.1| PREDICTED: hypothetical protein [Vitis vinifera]
S_PBL_c52924	670	0.935414	0	gi|225426363|ref|XP_002271357.1| PREDICTED: hypothetical protein [Vitis vinifera]
S_PBL_lrc52925	517	0.935414	0	gi|223540576|gb|EEF42142.1| thioredoxin m(mitochondrial)-type, putative [Ricinus communis]
S_PBL_lrc52957	529	0.935414	0	gi|3328122|gb|AAC26785.1| phosphoglycerate kinase precursor [Solanum tuberosum]
S_PBL_c52982	515	0.935414	0	gi|158938830|gb|ABW83790.1| granule bound starch synthase I [Ipomoea batatas]
S_PBL_c53018	700	0.935414	0	gi|147861513|emb|CAN81469.1| hypothetical protein [Vitis vinifera]
S_PBL_c53029	393	0.935414	0	gi|147856362|emb|CAN79638.1| hypothetical protein [Vitis vinifera]
S_PBL_lrc53044	569	0.935414	0	gi|66735446|gb|AAY53905.1| farnesyl pyrophosphate synthase [Panax notoginseng]
S_PBL_lrc53167	286	0.935414	0	not annotated
S_PBL_c53169	507	0.935414	0	gi|224053923|ref|XP_002298040.1| predicted protein [Populus trichocarpa]
S_PBL_lrc53285	407	0.935414	0	gi|147777300|emb|CAN64609.1| hypothetical protein [Vitis vinifera]
S_PBL_lrc53288	550	0.935414	0	gi|223530804|gb|EEF32668.1| ATP synthase D chain, mitochondrial, putative [Ricinus communis]
S_PBL_lrc53339	531	0.935414	0	not annotated
S_PBL_c53351	509	0.935414	0	gi|186510948|ref|NP_190755.2| mitochondrial substrate carrier family protein [Arabidopsis thaliana]
S_PBL_lrc53360	462	0.935414	0	gi|223550842|gb|EEF52328.1| conserved hypothetical protein [Ricinus communis]
S_PBL_c53421	636	0.935414	0	gi|15240827|ref|NP_198622.1| unknown protein [Arabidopsis thaliana]
S_PBL_c53423	664	0.935414	0	gi|19698857|gb|AAL91164.1| unknown protein [Arabidopsis thaliana]
S_PBL_lrc53446	555	0.935414	0	gi|118484683|gb|ABK94212.1| unknown [Populus trichocarpa]
S_PBL_lrc53456	465	0.935414	0	not annotated
S_PBL_c53473	524	0.935414	0	gi|118481326|gb|ABK92606.1| unknown [Populus trichocarpa]
S_PBL_lrc53482	389	0.935414	0	gi|57106967|ref|XP_543797.1| PREDICTED: similar to germinal histone H4 gene [Canis familiaris]
S_PBL_c53518	473	0.935414	0	gi|225454336|ref|XP_002277736.1| PREDICTED: hypothetical protein [Vitis vinifera]
S_PBL_c53525	527	0.935414	0	gi|223540638|gb|EEF42201.1| homeobox protein, putative [Ricinus communis]
S_PBL_lrc53546	573	0.935414	0	not annotated
S_PBL_lrc53565	480	0.935414	0	gi|225447647|ref|XP_002274859.1| PREDICTED: hypothetical protein [Vitis vinifera]
S_PBL_lrc53574	621	0.935414	0	gi|15225377|ref|NP_179646.1| DNAJ heat shock family protein [Arabidopsis thaliana]
S_PBL_c53596	388	0.935414	0	not annotated
S_PBL_c53657	290	0.935414	0	gi|147790298|emb|CAN69977.1| hypothetical protein [Vitis vinifera]
S_PBL_c53660	565	0.935414	0	gi|157342977|emb|CAO65689.1| unnamed protein product [Vitis vinifera]
S_PBL_lrc53713	271	0.935414	0	not annotated
S_PBL_lrc53721	415	0.935414	0	gi|225451750|ref|XP_002280218.1| PREDICTED: hypothetical protein isoform 1 [Vitis vinifera]
S_PBL_lrc53835	594	0.935414	0	gi|115469716|ref|NP_001058457.1| Os06g0696600 [Oryza sativa (japonica cultivar-group)]
S_PBL_lrc53858	472	0.935414	0	gi|1771160|emb|CAA67429.1| SBT1 [Solanum lycopersicum]
S_PBL_c53975	381	0.935414	0	gi|217073071|gb|ACJ84895.1| unknown [Medicago truncatula]
S_PBL_lrc53988	503	0.935414	0	not annotated
S_PBL_lrc53994	684	0.935414	0	gi|15220329|ref|NP_171974.1| TUA4 (tubulin alpha-4 chain) [Arabidopsis thaliana]
S_PBL_c54002	283	0.935414	0	gi|223549699|gb|EEF51187.1| Glutamate--cysteine ligase, chloroplast precursor, putative [Ricinus communis]
S_PBL_lrc54011	452	0.935414	0	gi|225445591|ref|XP_002285400.1| PREDICTED: hypothetical protein [Vitis vinifera]
S_PBL_lrc54014	493	0.935414	0	gi|223540269|gb|EEF41840.1| peptide transporter, putative [Ricinus communis]
S_PBL_lrc54019	825	0.935414	0	gi|135061|sp|P10691.1|SUS1_SOLTU RecName: Full=Sucrose synthase; AltName: Full=Sucrose-UDP glucosyltransferase; AltName: Full=SS16
S_PBL_lrc54069	456	0.935414	0	gi|15241704|ref|NP_198748.1| UDP-glucose 6-dehydrogenase, putative [Arabidopsis thaliana]
S_PBL_s54070	331	0.935414	0	not annotated
S_PBL_lrc54077	592	0.935414	0	not annotated
S_PBL_c54097	595	0.935414	0	gi|225424954|ref|XP_002263686.1| PREDICTED: hypothetical protein [Vitis vinifera]
S_PBL_c54194	389	0.935414	0	gi|147797970|emb|CAN67266.1| hypothetical protein [Vitis vinifera]
S_PBL_lrc54275	508	0.935414	0	gi|223532237|gb|EEF34041.1| conserved hypothetical protein [Ricinus communis]
S_PBL_c54279	432	0.935414	0	gi|225447588|ref|XP_002272138.1| PREDICTED: hypothetical protein isoform 2 [Vitis vinifera]
S_PBL_c54310	543	0.935414	0	gi|157356633|emb|CAO62828.1| unnamed protein product [Vitis vinifera]
S_PBL_s54361	421	0.935414	0	not annotated
S_PBL_lrc54393	437	0.935414	0	gi|223527702|gb|EEF29809.1| multicopper oxidase, putative [Ricinus communis]
S_PBL_c54394	452	0.935414	0	gi|66735446|gb|AAY53905.1| farnesyl pyrophosphate synthase [Panax notoginseng]
S_PBL_lrc54417	530	0.935414	0	not annotated
S_PBL_lrc54482	552	0.935414	0	gi|51490665|emb|CAG26903.1| ALY protein [Nicotiana benthamiana]
S_PBL_lrc54489	510	0.935414	0	not annotated
S_PBL_lrc54537	531	0.935414	0	gi|223533755|gb|EEF35487.1| protein with unknown function [Ricinus communis]
S_PBL_c54557	317	0.935414	0	gi|115487244|ref|NP_001066109.1| Os12g0137500 [Oryza sativa (japonica cultivar-group)]
S_PBL_lrc54561	471	0.935414	0	not annotated
S_PBL_lrc54603	526	0.935414	0	not annotated
S_PBL_lrc54604	416	0.935414	0	gi|225437551|ref|XP_002276108.1| PREDICTED: hypothetical protein [Vitis vinifera]
S_PBL_lrc54656	348	0.935414	0	not annotated
S_PBL_lrc54662	326	0.935414	0	gi|118487206|gb|ABK95431.1| unknown [Populus trichocarpa]
S_PBL_c54671	517	0.935414	0	not annotated
S_PBL_lrc54761	385	0.935414	0	gi|225460943|ref|XP_002279682.1| PREDICTED: hypothetical protein isoform 2 [Vitis vinifera]
S_PBL_s54768	259	0.935414	0	gi|224120472|ref|XP_002331056.1| predicted protein [Populus trichocarpa]
S_PBL_c54791	392	0.935414	0	not annotated
S_PBL_lrc54822	337	0.935414	0	not annotated
S_PBL_lrc54868	440	0.935414	0	gi|224124196|ref|XP_002319269.1| histone 2 [Populus trichocarpa]
S_PBL_c55001	630	0.935414	0	not annotated
S_PBL_c55026	379	0.935414	0	gi|42601214|gb|AAS21304.1| mitogen-activated protein kinase kinase 2 [Petroselinum crispum]
S_PBL_lrc55046	488	0.935414	0	gi|115187598|gb|ABI84262.1| ubiquitin-conjugating enzyme 9 [Arachis hypogaea]
S_PBL_lrc55058	409	0.935414	0	gi|218195939|gb|EEC78366.1| hypothetical protein OsI_18129 [Oryza sativa Indica Group]
S_PBL_s55067	269	0.935414	0	gi|157339791|emb|CAO44332.1| unnamed protein product [Vitis vinifera]
S_PBL_s55079	350	0.935414	0	not annotated
S_PBL_s55117	180	0.935414	0	gi|157342708|emb|CAO65420.1| unnamed protein product [Vitis vinifera]
S_PBL_lrc55123	378	0.935414	0	gi|223536127|gb|EEF37782.1| auxilin, putative [Ricinus communis]
S_PBL_s55192	221	0.935414	0	not annotated
S_PBL_lrc55219	368	0.935414	0	not annotated
S_PBL_c55238	726	0.935414	0	gi|48093461|gb|AAT40107.1| UDP-glucuronate decarboxylase 1 [Nicotiana tabacum]
S_PBL_c19	618	1.87083	0	not annotated
S_PBL_c132	1101	1.87083	0	gi|223547213|gb|EEF48708.1| Pyrophosphate-energized membrane proton pump, putative [Ricinus communis]
S_PBL_c186	1108	1.87083	0	gi|17865462|sp|Q9AXH0.1|CATA_AVIMR RecName: Full=Catalase
S_PBL_c444	506	1.87083	0	gi|166788439|dbj|BAG06675.1| protein kinase [Phaseolus vulgaris]
S_PBL_c474	523	1.87083	0	not annotated
S_PBL_c488	953	1.87083	0	gi|23306414|gb|AAN17434.1| Unknown protein [Arabidopsis thaliana]
S_PBL_c509	562	1.87083	0	gi|2578444|emb|CAA47812.1| ptxA [Pisum sativum]
S_PBL_c690	1131	1.87083	0	not annotated
S_PBL_c870	547	1.87083	0	not annotated
S_PBL_c942	642	1.87083	0	gi|16797791|gb|AAL27150.1| bZIP transcription factor [Nicotiana tabacum]
S_PBL_c1210	1429	1.87083	0	gi|171854675|dbj|BAG16527.1| putative aconitase [Capsicum chinense]
S_PBL_c1350	811	1.87083	0	not annotated
S_PBL_c1550	603	1.87083	0	not annotated
S_PBL_c1703	487	1.87083	0	gi|223549409|gb|EEF50897.1| ribonucleoside-diphosphate reductase small chain, putative [Ricinus communis]
S_PBL_c1872	533	1.87083	0	gi|225447446|ref|XP_002266343.1| PREDICTED: hypothetical protein [Vitis vinifera]
S_PBL_c2298	1049	1.87083	0	gi|223537323|gb|EEF38953.1| ganglioside induced differentiation associated protein, putative [Ricinus communis]
S_PBL_c2339	623	1.87083	0	not annotated
S_PBL_c2552	919	1.87083	0	gi|82400156|gb|ABB72817.1| phosphoglycerate kinase precursor-like protein [Solanum tuberosum]
S_PBL_c2743	719	1.87083	0	gi|13897888|gb|AAK48494.1|AF259982_1 putative aspartic protease [Ipomoea batatas]
S_PBL_c2779	521	1.87083	0	gi|157338011|emb|CAO39055.1| unnamed protein product [Vitis vinifera]
S_PBL_c2977	667	1.87083	0	gi|225453012|ref|XP_002264376.1| PREDICTED: hypothetical protein [Vitis vinifera]
S_PBL_c3023	1117	1.87083	0	gi|225457939|ref|XP_002273785.1| PREDICTED: hypothetical protein [Vitis vinifera]
S_PBL_c3109	513	1.87083	0	not annotated
S_PBL_c3122	530	1.87083	0	gi|147775210|emb|CAN68109.1| hypothetical protein [Vitis vinifera]
S_PBL_c3201	488	1.87083	0	gi|217074484|gb|ACJ85602.1| unknown [Medicago truncatula]
S_PBL_c3259	840	1.87083	0	gi|157336791|emb|CAO71476.1| unnamed protein product [Vitis vinifera]
S_PBL_c3432	1378	1.87083	0	gi|3211989|gb|AAC21562.1| ADP-glucose pyrophosphorylase large subunit [Ipomoea batatas]
S_PBL_c3605	1767	1.87083	0	gi|157337082|emb|CAO21428.1| unnamed protein product [Vitis vinifera]
S_PBL_c3618	443	1.87083	0	not annotated
S_PBL_c3635	648	1.87083	0	not annotated
S_PBL_c3636	851	1.87083	0	gi|147766682|emb|CAN60757.1| hypothetical protein [Vitis vinifera]
S_PBL_c3885	607	1.87083	0	gi|157342977|emb|CAO65689.1| unnamed protein product [Vitis vinifera]
S_PBL_c4031	541	1.87083	0	gi|113363|sp|P25141.1|ADH1_PETHY RecName: Full=Alcohol dehydrogenase 1
S_PBL_c4047	426	1.87083	0	gi|54261825|gb|AAV31175.1| Putative disease resistance protein, identical [Solanum tuberosum]
S_PBL_c4054	538	1.87083	0	gi|147857369|emb|CAN80797.1| hypothetical protein [Vitis vinifera]
S_PBL_c4206	706	1.87083	0	gi|147768431|emb|CAN73631.1| hypothetical protein [Vitis vinifera]
S_PBL_c4310	543	1.87083	0	not annotated
S_PBL_c4474	495	1.87083	0	gi|225441561|ref|XP_002281267.1| PREDICTED: hypothetical protein [Vitis vinifera]
S_PBL_c4610	442	1.87083	0	gi|190609947|dbj|BAG49074.1| 30S ribosomal protein S16 [Populus alba]
S_PBL_c4612	442	1.87083	0	gi|115438823|ref|NP_001043691.1| Os01g0642900 [Oryza sativa (japonica cultivar-group)]
S_PBL_c4629	814	1.87083	0	gi|223530184|gb|EEF32093.1| 4-hydroxy-3-methylbut-2-en-1-yl diphosphate synthase, putative [Ricinus communis]
S_PBL_c4658	939	1.87083	0	gi|15241168|ref|NP_197478.1| TUA3 (tubulin alpha-3) [Arabidopsis thaliana]
S_PBL_c4675	1729	1.87083	0	gi|27884018|gb|AAO23981.1| vacuolar H+-ATPase A2 subunit isoform; V-ATPase A2 subunit isoform [Lycopersicon esculentum]
S_PBL_c4869	713	1.87083	0	gi|147838079|emb|CAN65204.1| hypothetical protein [Vitis vinifera]
S_PBL_c5029	421	1.87083	0	not annotated
S_PBL_c5042	427	1.87083	0	not annotated
S_PBL_c5175	541	1.87083	0	not annotated
S_PBL_c5220	1114	1.87083	0	gi|223549287|gb|EEF50776.1| hypothetical protein RCOM_1621230 [Ricinus communis]
S_PBL_c5232	927	1.87083	0	gi|115310620|emb|CAJ32597.1| sucrose synthase [Coffea arabica]
S_PBL_c5286	678	1.87083	0	gi|224088098|ref|XP_002308323.1| predicted protein [Populus trichocarpa]
S_PBL_c5307	422	1.87083	0	not annotated
S_PBL_c5356	819	1.87083	0	gi|4519264|dbj|BAA75517.1| vacuolar H+-ATPase B subunit [Citrus unshiu]
S_PBL_c5374	504	1.87083	0	gi|157342191|emb|CAO64304.1| unnamed protein product [Vitis vinifera]
S_PBL_c5449	658	1.87083	0	gi|82400156|gb|ABB72817.1| phosphoglycerate kinase precursor-like protein [Solanum tuberosum]
S_PBL_c5504	893	1.87083	0	gi|224142407|ref|XP_002324550.1| predicted protein [Populus trichocarpa]
S_PBL_c5537	476	1.87083	0	gi|223527506|gb|EEF29632.1| conserved hypothetical protein [Ricinus communis]
S_PBL_c5550	736	1.87083	0	gi|63079855|gb|AAY29699.1| MADS-box protein [Ipomoea batatas]
S_PBL_c5790	464	1.87083	0	not annotated
S_PBL_c5797	411	1.87083	0	gi|197312911|gb|ACH63236.1| glutathione peroxidase [Rheum australe]
S_PBL_c5896	584	1.87083	0	gi|115447567|ref|NP_001047563.1| Os02g0644100 [Oryza sativa (japonica cultivar-group)]
S_PBL_c6110	886	1.87083	0	gi|157335496|emb|CAO61326.1| unnamed protein product [Vitis vinifera]
S_PBL_c6148	590	1.87083	0	gi|1407705|gb|AAB67865.1| lipoxygenase [Solanum tuberosum]
S_PBL_c6299	718	1.87083	0	gi|225444873|ref|XP_002281345.1| PREDICTED: hypothetical protein [Vitis vinifera]
S_PBL_c6389	469	1.87083	0	gi|115484175|ref|NP_001065749.1| Os11g0148500 [Oryza sativa (japonica cultivar-group)]
S_PBL_c6553	486	1.87083	0	gi|147765952|emb|CAN67815.1| hypothetical protein [Vitis vinifera]
S_PBL_c6656	702	1.87083	0	gi|225442797|ref|XP_002285258.1| PREDICTED: hypothetical protein [Vitis vinifera]
S_PBL_c6806	951	1.87083	0	gi|224080379|ref|XP_002306118.1| dihydrofolate reductase-thymidylate synthase [Populus trichocarpa]
S_PBL_c6865	655	1.87083	0	gi|157348679|emb|CAO23571.1| unnamed protein product [Vitis vinifera]
S_PBL_c7022	688	1.87083	0	not annotated
S_PBL_c7293	853	1.87083	0	gi|157344695|emb|CAO70450.1| unnamed protein product [Vitis vinifera]
S_PBL_c7354	1244	1.87083	0	gi|1552214|dbj|BAA13440.1| calcium dependent protein kinase [Ipomoea batatas]
S_PBL_c7419	683	1.87083	0	not annotated
S_PBL_c7501	639	1.87083	0	gi|223538597|gb|EEF40200.1| calcium-dependent protein kinase, putative [Ricinus communis]
S_PBL_c7535	1398	1.87083	0	gi|147856217|emb|CAN82421.1| hypothetical protein [Vitis vinifera]
S_PBL_c7556	874	1.87083	0	gi|118486179|gb|ABK94932.1| unknown [Populus trichocarpa]
S_PBL_c7746	879	1.87083	0	gi|157338661|emb|CAO42012.1| unnamed protein product [Vitis vinifera]
S_PBL_c7818	417	1.87083	0	gi|15231311|ref|NP_190188.1| RNA-binding protein, putative [Arabidopsis thaliana]
S_PBL_c7823	774	1.87083	0	gi|157336982|emb|CAO21328.1| unnamed protein product [Vitis vinifera]
S_PBL_c7829	640	1.87083	0	not annotated
S_PBL_c7866	541	1.87083	0	gi|147857984|emb|CAN80358.1| hypothetical protein [Vitis vinifera]
S_PBL_c8049	794	1.87083	0	gi|217074466|gb|ACJ85593.1| unknown [Medicago truncatula]
S_PBL_c8097	563	1.87083	0	not annotated
S_PBL_c8191	453	1.87083	0	gi|223542610|gb|EEF44149.1| cation-transporting atpase plant, putative [Ricinus communis]
S_PBL_c8293	620	1.87083	0	gi|147766634|emb|CAN71843.1| hypothetical protein [Vitis vinifera]
S_PBL_c8417	451	1.87083	0	not annotated
S_PBL_c8463	454	1.87083	0	not annotated
S_PBL_c8513	417	1.87083	0	not annotated
S_PBL_c8718	592	1.87083	0	gi|223547508|gb|EEF49003.1| conserved hypothetical protein [Ricinus communis]
S_PBL_c8722	450	1.87083	0	gi|223537787|gb|EEF39405.1| conserved hypothetical protein [Ricinus communis]
S_PBL_c8747	552	1.87083	0	gi|223543452|gb|EEF44983.1| ATP binding protein, putative [Ricinus communis]
S_PBL_c8826	821	1.87083	0	gi|15822693|gb|AAL03950.1| relA/spoT-like protein RSH2 [Nicotiana tabacum]
S_PBL_c8993	497	1.87083	0	not annotated
S_PBL_c9026	844	1.87083	0	gi|118484783|gb|ABK94260.1| unknown [Populus trichocarpa]
S_PBL_c9087	385	1.87083	0	not annotated
S_PBL_c9116	738	1.87083	0	gi|92870989|gb|ABE80150.1| Serine/threonine protein kinase, active site [Medicago truncatula]
S_PBL_c9179	518	1.87083	0	gi|223530573|gb|EEF32451.1| conserved hypothetical protein [Ricinus communis]
S_PBL_c9378	471	1.87083	0	gi|225452817|ref|XP_002283555.1| PREDICTED: hypothetical protein isoform 1 [Vitis vinifera]
S_PBL_c9418	675	1.87083	0	not annotated
S_PBL_c9520	1266	1.87083	0	gi|157355275|emb|CAO48651.1| unnamed protein product [Vitis vinifera]
S_PBL_c9645	661	1.87083	0	gi|223547490|gb|EEF48985.1| polypyrimidine tract binding protein, putative [Ricinus communis]
S_PBL_c9670	946	1.87083	0	gi|223533652|gb|EEF35389.1| wall-associated kinase, putative [Ricinus communis]
S_PBL_c9875	519	1.87083	0	gi|224092136|ref|XP_002309484.1| predicted protein [Populus trichocarpa]
S_PBL_c10052	751	1.87083	0	gi|157357775|emb|CAO64771.1| unnamed protein product [Vitis vinifera]
S_PBL_c10057	478	1.87083	0	not annotated
S_PBL_c10121	627	1.87083	0	gi|18396183|ref|NP_566171.1| unknown protein [Arabidopsis thaliana]
S_PBL_c10287	857	1.87083	0	gi|223529801|gb|EEF31736.1| protein phosphatase 2c, putative [Ricinus communis]
S_PBL_c10319	529	1.87083	0	gi|224105329|ref|XP_002313771.1| predicted protein [Populus trichocarpa]
S_PBL_c10330	499	1.87083	0	gi|225458183|ref|XP_002281295.1| PREDICTED: similar to CPuORF5 (Conserved peptide upstream open reading frame 5) [Vitis vinifera]
S_PBL_c10377	479	1.87083	0	gi|147768061|emb|CAN64915.1| hypothetical protein [Vitis vinifera]
S_PBL_c10549	389	1.87083	0	not annotated
S_PBL_c10612	1293	1.87083	0	not annotated
S_PBL_c10615	402	1.87083	0	gi|151301852|gb|ABR92334.1| putative dienelactone hydrolase family protein [Salvia miltiorrhiza]
S_PBL_c10646	690	1.87083	0	gi|225437529|ref|XP_002275599.1| PREDICTED: hypothetical protein [Vitis vinifera]
S_PBL_c10839	865	1.87083	0	gi|224133484|ref|XP_002321579.1| predicted protein [Populus trichocarpa]
S_PBL_c10924	494	1.87083	0	not annotated
S_PBL_c11033	876	1.87083	0	gi|157340050|emb|CAO45727.1| unnamed protein product [Vitis vinifera]
S_PBL_c11493	528	1.87083	0	gi|225459180|ref|XP_002285723.1| PREDICTED: hypothetical protein [Vitis vinifera]
[truncated: 29,285 more rows]
