# Supplementary material for: Transcriptional profiling of sweetpotato (Ipomoea batatas) roots indicates down-regulation of lignin biosynthesis and up-regulation of starch biosynthesis at an early stage of storage root formation
Source: BMC Genomics. 2013 Jul 9;14:460. doi: 10.1186/1471-2164-14-460 (PMC3716973; doi:10.1186/1471-2164-14-460)
Supplement: Additional file 6 — Differentially expressed contigs between initiating storage roots (ISRs) and fibrous roots (FRs). A contig was considered as differentially expressed if two conditions were met: (1) at least 10 reads were mapped to this contig in at least one of the samples and (2) no reads were mapped to this contig in the other sample, or the fold-change between its read number in each sample was at least 2.5. The up-regulated contigs in ISR and FR are segregated into separate worksheets. Fold-change expression was calculated relative to the read number in the ISR sample. One annotation is given for each contig. Annotations of the two best hits for each contig (E value ≤ 1.0E-3) are available in Additional file 1. [file 1471-2164-14-460-S6.xls]

## Sheet: 2.5fold up FR vs ISR
Contig	Length	ISR reads	FR reads	Fold Change	Annotation
S_PBL_c4848	510	0.935414	546.282	0.00171233	not annotated
S_PBL_c22976	665	2.80624	756.884	0.00370763	gi|224135841|ref|XP_002327317.1| predicted protein [Populus trichocarpa]
S_PBL_lrc52198	626	0.935414	228.776	0.00408879	gi|13491750|gb|AAK27968.1|AF242372_1 cysteine protease [Ipomoea batatas]
S_PBL_c36764	703	3.74166	856.305	0.00436954	gi|224071477|ref|XP_002303479.1| predicted protein [Populus trichocarpa]
S_PBL_c1452	539	0.935414	206.326	0.00453368	gi|13491750|gb|AAK27968.1|AF242372_1 cysteine protease [Ipomoea batatas]
S_PBL_c2976	600	26.1916	5316.36	0.0049266	gi|2497896|sp|Q40157.1|MT2A_SOLLC RecName: Full=Metallothionein-like protein type 2 A; AltName: Full=LeMT(A)
S_PBL_lrc52159	665	0.935414	174.254	0.0053681	not annotated
S_PBL_c18994	719	20.5791	3790.83	0.00542865	not annotated
S_PBL_c43111	446	0.935414	168.909	0.00553797	not annotated
S_PBL_c28403	834	0.935414	164.633	0.00568182	gi|170107261|ref|XP_001884841.1| delta 9-fatty acid desaturase protein [Laccaria bicolor S238N-H82]
S_PBL_c12455	525	34.6103	5763.22	0.00600538	gi|2497896|sp|Q40157.1|MT2A_SOLLC RecName: Full=Metallothionein-like protein type 2 A; AltName: Full=LeMT(A)
S_PBL_c5087	783	2.80624	465.035	0.00603448	not annotated
S_PBL_c30965	742	0.935414	153.942	0.00607639	gi|157348475|emb|CAO23367.1| unnamed protein product [Vitis vinifera]
S_PBL_c18075	609	4.67707	767.574	0.00609331	not annotated
S_PBL_c29652	772	0.935414	151.804	0.00616197	gi|224073200|ref|XP_002304020.1| predicted protein [Populus trichocarpa]
S_PBL_c44512	388	0.935414	145.39	0.00643382	gi|225460301|ref|XP_002279608.1| PREDICTED: hypothetical protein [Vitis vinifera]
S_PBL_c19899	443	0.935414	144.321	0.00648148	not annotated
S_PBL_c6142	645	1.87083	275.814	0.00678295	gi|225470465|ref|XP_002263033.1| PREDICTED: hypothetical protein [Vitis vinifera]
S_PBL_c30195	672	0.935414	136.838	0.00683594	not annotated
S_PBL_c11711	510	7.48331	1082.94	0.00691017	gi|170097978|ref|XP_001880208.1| fumarate reductase [Laccaria bicolor S238N-H82]
S_PBL_c35569	653	3.74166	533.453	0.00701403	not annotated
S_PBL_c50215	567	1.87083	261.916	0.00714286	not annotated
S_PBL_c12800	554	1.87083	260.847	0.00717213	gi|170099724|ref|XP_001881080.1| histone 2A [Laccaria bicolor S238N-H82]
S_PBL_c337	838	27.127	3771.59	0.00719246	gi|56787638|gb|AAL79832.2| osmotin-like protein [Solanum nigrum]
S_PBL_c837	483	1.87083	258.709	0.0072314	not annotated
S_PBL_c13942	648	3.74166	504.589	0.00741525	gi|170114414|ref|XP_001888404.1| sphingolipid C9-methyltransferase [Laccaria bicolor S238N-H82]
S_PBL_lrc32508	540	0.935414	124.009	0.0075431	not annotated
S_PBL_c14357	689	3.74166	488.554	0.00765864	gi|125547236|gb|EAY93058.1| hypothetical protein OsI_14861 [Oryza sativa Indica Group]
S_PBL_c44050	575	1.87083	242.673	0.00770925	gi|169855088|ref|XP_001834214.1| hypothetical protein CC1G_09714 [Coprinopsis cinerea okayama7#130]
S_PBL_c15554	601	13.0958	1644.19	0.00796489	gi|2497896|sp|Q40157.1|MT2A_SOLLC RecName: Full=Metallothionein-like protein type 2 A; AltName: Full=LeMT(A)
S_PBL_c9181	557	1.87083	230.914	0.00810185	gi|68165856|gb|AAY87888.1| glutathione peroxidase [Taiwanofungus camphoratus]
S_PBL_c47284	674	0.935414	114.388	0.00817757	gi|223537583|gb|EEF39207.1| Rhicadhesin receptor precursor, putative [Ricinus communis]
S_PBL_c29183	616	0.935414	113.319	0.00825472	not annotated
S_PBL_lrc53720	379	52.3832	6313.78	0.00829665	not annotated
S_PBL_c5350	526	1.87083	221.292	0.00845411	not annotated
S_PBL_c41001	434	0.935414	103.697	0.00902062	gi|58271398|ref|XP_572855.1| polysaccharide synthase [Cryptococcus neoformans var. neoformans JEC21]
S_PBL_c6293	718	12.1604	1345.93	0.00903495	not annotated
S_PBL_c30000	488	0.935414	101.559	0.00921053	gi|169864706|ref|XP_001838960.1| hypothetical protein CC1G_05513 [Coprinopsis cinerea okayama7#130]
S_PBL_c25576	582	0.935414	100.49	0.00930851	not annotated
S_PBL_c3863	605	1.87083	198.842	0.0094086	gi|147856666|emb|CAN80314.1| hypothetical protein [Vitis vinifera]
S_PBL_c7735	565	1.87083	196.704	0.00951087	gi|15239629|ref|NP_200248.1| late embryogenesis abundant protein-related / LEA protein-related [Arabidopsis thaliana]
S_PBL_c28770	429	1.87083	195.635	0.00956284	not annotated
S_PBL_c33041	444	1.87083	194.566	0.00961538	not annotated
S_PBL_c12972	545	15.902	1651.67	0.00962783	gi|16356667|gb|AAL16409.1| pathogenesis-related protein PR10a [Nicotiana tabacum]
S_PBL_c2399	892	2.80624	290.78	0.00965074	gi|157348078|emb|CAO22665.1| unnamed protein product [Vitis vinifera]
S_PBL_c18989	540	1.87083	193.497	0.00966851	gi|13491750|gb|AAK27968.1|AF242372_1 cysteine protease [Ipomoea batatas]
S_PBL_c18957	652	1.87083	190.29	0.00983146	not annotated
S_PBL_c37132	470	0.935414	95.145	0.00983146	not annotated
S_PBL_c6361	637	8.41873	855.236	0.00984375	gi|170097978|ref|XP_001880208.1| fumarate reductase [Laccaria bicolor S238N-H82]
S_PBL_c27326	782	6.5479	664.946	0.00984727	gi|170118291|ref|XP_001890326.1| GPA1 heterotrimeric G-protein alpha subunit [Laccaria bicolor S238N-H82]
S_PBL_c15952	774	2.80624	283.297	0.00990566	not annotated
S_PBL_c4991	872	8.41873	844.546	0.00996835	not annotated
S_PBL_c10762	588	6.5479	652.117	0.010041	gi|225435722|ref|XP_002285699.1| PREDICTED: hypothetical protein [Vitis vinifera]
S_PBL_lrc53569	279	0.935414	88.7307	0.0105422	gi|225435722|ref|XP_002285699.1| PREDICTED: hypothetical protein [Vitis vinifera]
S_PBL_c7718	876	14.0312	1320.27	0.0106275	gi|56787638|gb|AAL79832.2| osmotin-like protein [Solanum nigrum]
S_PBL_c13915	524	1.87083	174.254	0.0107362	gi|224142351|ref|XP_002324522.1| predicted protein [Populus trichocarpa]
S_PBL_lrc24851	566	1.87083	173.185	0.0108025	not annotated
S_PBL_c256	1461	16.8375	1551.18	0.0108546	not annotated
S_PBL_c12746	460	5.61249	511.003	0.0109833	not annotated
S_PBL_c1646	468	0.935414	84.4546	0.0110759	not annotated
S_PBL_c25691	522	1.87083	160.357	0.0116667	gi|50307715|ref|XP_453850.1| unnamed protein product [Kluyveromyces lactis]
S_PBL_c34437	810	1.87083	159.288	0.011745	gi|169844510|ref|XP_001828976.1| hypothetical protein CC1G_03770 [Coprinopsis cinerea okayama7#130]
S_PBL_c1285	1107	0.935414	78.0403	0.0119863	gi|170304|gb|AAA34103.1| PR2
S_PBL_c23458	708	2.80624	230.914	0.0121528	not annotated
S_PBL_c14879	435	0.935414	76.9712	0.0121528	not annotated
S_PBL_c32253	499	0.935414	76.9712	0.0121528	gi|71023367|ref|XP_761913.1| hypothetical protein UM05766.1 [Ustilago maydis 521]
S_PBL_c30683	646	1.87083	152.873	0.0122378	gi|134111857|ref|XP_775464.1| hypothetical protein CNBE1790 [Cryptococcus neoformans var. neoformans B-3501A]
S_PBL_c37093	473	2.80624	227.707	0.0123239	not annotated
S_PBL_c49526	593	1.87083	151.804	0.0123239	gi|225453933|ref|XP_002279636.1| PREDICTED: hypothetical protein [Vitis vinifera]
S_PBL_c24200	472	2.80624	224.499	0.0125	gi|238589292|ref|XP_002391976.1| hypothetical protein MPER_08511 [Moniliophthora perniciosa FA553]
S_PBL_c13993	737	46.7707	3725.62	0.0125538	gi|2911069|emb|CAA17531.1| amino acid transport protein AAT1 [Arabidopsis thaliana]
S_PBL_c1992	770	1.87083	148.597	0.0125899	gi|134106883|ref|XP_777983.1| hypothetical protein CNBA4520 [Cryptococcus neoformans var. neoformans B-3501A]
S_PBL_c17237	727	4.67707	367.751	0.012718	not annotated
S_PBL_c1814	604	1.87083	146.459	0.0127737	gi|224142351|ref|XP_002324522.1| predicted protein [Populus trichocarpa]
S_PBL_c21033	239	7.48331	579.422	0.0129151	not annotated
S_PBL_c35743	622	2.80624	215.947	0.012995	gi|82880418|gb|ABB92748.1| UDP-glucose glucosyltransferase [Fragaria x ananassa]
S_PBL_c18552	421	3.74166	287.573	0.0130112	not annotated
S_PBL_c6668	511	2.80624	213.809	0.013125	not annotated
S_PBL_c6507	901	1.87083	142.183	0.0131579	gi|225466173|ref|XP_002263161.1| PREDICTED: hypothetical protein [Vitis vinifera]
S_PBL_c6209	755	1.87083	141.114	0.0132576	gi|147800064|emb|CAN64147.1| hypothetical protein [Vitis vinifera]
S_PBL_lrc52844	458	1.87083	141.114	0.0132576	not annotated
S_PBL_c49192	175	1.87083	140.045	0.0133588	not annotated
S_PBL_c35474	711	6.5479	489.623	0.0133734	gi|58262086|ref|XP_568453.1| cytoplasm protein [Cryptococcus neoformans var. neoformans JEC21]
S_PBL_c30004	492	0.935414	69.4879	0.0134615	not annotated
S_PBL_lrc26417	686	2.80624	206.326	0.013601	gi|58269418|ref|XP_571865.1| cyclophilin [Cryptococcus neoformans var. neoformans JEC21]
S_PBL_c21725	603	0.935414	68.4189	0.0136719	gi|170115073|ref|XP_001888732.1| predicted protein [Laccaria bicolor S238N-H82]
S_PBL_c30575	493	0.935414	68.4189	0.0136719	not annotated
S_PBL_c13791	699	2.80624	204.188	0.0137435	gi|170087136|ref|XP_001874791.1| predicted protein [Laccaria bicolor S238N-H82]
S_PBL_c32851	398	2.80624	204.188	0.0137435	not annotated
S_PBL_c2861	682	3.74166	270.468	0.013834	not annotated
S_PBL_c15631	541	1.87083	134.7	0.0138889	gi|157360072|emb|CAO68826.1| unnamed protein product [Vitis vinifera]
S_PBL_c7230	513	0.935414	67.3498	0.0138889	gi|220728884|gb|EED82769.1| 40S ribosomal protein S16 [Postia placenta Mad-698-R]
S_PBL_c9437	496	0.935414	67.3498	0.0138889	gi|170099770|ref|XP_001881103.1| ADF-like domain-containing protein [Laccaria bicolor S238N-H82]
S_PBL_c709	1135	6.5479	463.966	0.0141129	gi|224138428|ref|XP_002326600.1| predicted protein [Populus trichocarpa]
S_PBL_c2232	695	3.74166	264.054	0.01417	gi|225443814|ref|XP_002273711.1| PREDICTED: hypothetical protein [Vitis vinifera]
S_PBL_c5699	761	8.41873	593.32	0.0141892	gi|224140423|ref|XP_002323582.1| predicted protein [Populus trichocarpa]
S_PBL_c9652	550	1.87083	131.493	0.0142276	not annotated
S_PBL_c24274	770	30.8687	2165.89	0.0142522	not annotated
S_PBL_lrc31023	508	1.87083	130.423	0.0143443	gi|168703125|ref|ZP_02735402.1| hypothetical protein GobsU_26581 [Gemmata obscuriglobus UQM 2246]
S_PBL_c3018	505	0.935414	65.2117	0.0143443	gi|116192013|ref|XP_001221819.1| hypothetical protein CHGG_05724 [Chaetomium globosum CBS 148.51]
S_PBL_c25591	633	2.80624	194.566	0.0144231	not annotated
S_PBL_c5687	343	1.87083	128.285	0.0145833	not annotated
S_PBL_c31984	517	1.87083	128.285	0.0145833	not annotated
S_PBL_c14535	501	0.935414	64.1427	0.0145833	not annotated
S_PBL_c31191	465	0.935414	64.1427	0.0145833	gi|170116730|ref|XP_001889555.1| predicted protein [Laccaria bicolor S238N-H82]
S_PBL_c44725	530	0.935414	64.1427	0.0145833	not annotated
S_PBL_c31797	725	3.74166	255.502	0.0146444	gi|134114427|ref|XP_774142.1| hypothetical protein CNBG4420 [Cryptococcus neoformans var. neoformans B-3501A]
S_PBL_c8006	791	6.5479	446.861	0.0146531	gi|237868680|gb|ACR25273.1| peptidase 1 [Pleurotus ostreatus]
S_PBL_c13931	753	1.87083	126.147	0.0148305	gi|225465854|ref|XP_002265225.1| PREDICTED: hypothetical protein [Vitis vinifera]
S_PBL_c36934	476	0.935414	63.0737	0.0148305	not annotated
S_PBL_c21739	730	45.8353	3047.85	0.0150386	gi|225435722|ref|XP_002285699.1| PREDICTED: hypothetical protein [Vitis vinifera]
S_PBL_c21810	437	6.5479	435.101	0.0150491	gi|10637893|emb|CAC10555.1| ammonium transporter (AMT1.1) [Lotus japonicus]
S_PBL_c24406	627	7.48331	496.037	0.0150862	gi|58265296|ref|XP_569804.1| voltage-dependent ion-selective channel [Cryptococcus neoformans var. neoformans JEC21]
S_PBL_c9556	645	0.935414	62.0046	0.0150862	gi|169847686|ref|XP_001830552.1| ADP-ribosylation factor 6 [Coprinopsis cinerea okayama7#130]
S_PBL_c25514	484	0.935414	62.0046	0.0150862	gi|169857097|ref|XP_001835201.1| hypothetical protein CC1G_07744 [Coprinopsis cinerea okayama7#130]
S_PBL_c39105	898	0.935414	62.0046	0.0150862	not annotated
S_PBL_c5376	951	55.1894	3654	0.0151039	not annotated
S_PBL_c16424	599	232.918	15376.1	0.0151481	gi|17369608|sp|Q9SMB8.1|THT11_TOBAC RecName: Full=Tyramine N-feruloyltransferase 4/11; AltName: Full=Hydroxycinnamoyl-CoA: tyramine N-hydroxycinnamoyltransferase
S_PBL_c13625	703	3.74166	246.949	0.0151515	not annotated
S_PBL_c50074	146	19.6437	1294.61	0.0151734	not annotated
S_PBL_c6941	660	8.41873	554.834	0.0151734	gi|16356667|gb|AAL16409.1| pathogenesis-related protein PR10a [Nicotiana tabacum]
S_PBL_c2794	1062	7.48331	491.761	0.0152174	gi|58265386|ref|XP_569849.1| hypothetical protein [Cryptococcus neoformans var. neoformans JEC21]
S_PBL_c20803	416	4.67707	306.816	0.0152439	gi|5002232|gb|AAD37373.1|AF145234_1 NADPH:quinone oxidoreductase [Arabidopsis thaliana]
S_PBL_c30902	547	2.80624	183.876	0.0152616	gi|169859925|ref|XP_001836599.1| hypothetical protein CC1G_06186 [Coprinopsis cinerea okayama7#130]
S_PBL_c13250	489	0.935414	60.9356	0.0153509	gi|156887924|gb|ABU96614.1| septal pore cap protein SPC18 [Rhizoctonia solani]
S_PBL_lrc54406	509	2.80624	180.669	0.0155325	gi|13491750|gb|AAK27968.1|AF242372_1 cysteine protease [Ipomoea batatas]
S_PBL_c27143	543	0.935414	59.8665	0.015625	gi|224081114|ref|XP_002306299.1| white-brown-complex ABC transporter family [Populus trichocarpa]
S_PBL_lrc28362	398	0.935414	59.8665	0.015625	not annotated
S_PBL_c8966	775	17.7729	1135.33	0.0156544	gi|31621002|dbj|BAC77613.1| ribonuclease NW [Nicotiana glutinosa]
S_PBL_c17587	495	7.48331	474.656	0.0157658	not annotated
S_PBL_c24515	992	5.61249	354.923	0.0158133	gi|224127788|ref|XP_002320164.1| predicted protein [Populus trichocarpa]
S_PBL_c3493	758	66.4144	4174.62	0.0159091	gi|168066133|ref|XP_001784997.1| predicted protein [Physcomitrella patens subsp. patens]
S_PBL_c25343	593	1.87083	117.595	0.0159091	gi|169847371|ref|XP_001830397.1| hypothetical protein CC1G_02033 [Coprinopsis cinerea okayama7#130]
S_PBL_c36459	408	1.87083	117.595	0.0159091	not annotated
S_PBL_c27415	632	0.935414	58.7975	0.0159091	not annotated
S_PBL_c21695	416	4.67707	291.849	0.0160256	gi|224090073|ref|XP_002308931.1| predicted protein [Populus trichocarpa]
S_PBL_c1153	898	14.9666	926.862	0.0161476	gi|16356667|gb|AAL16409.1| pathogenesis-related protein PR10a [Nicotiana tabacum]
S_PBL_c13926	647	23.3854	1445.35	0.0161797	gi|170084137|ref|XP_001873292.1| predicted protein [Laccaria bicolor S238N-H82]
S_PBL_c2202	760	4.67707	288.642	0.0162037	not annotated
S_PBL_c37953	711	1.87083	114.388	0.0163551	not annotated
S_PBL_c7490	638	9.35414	566.594	0.0165094	not annotated
S_PBL_c26933	421	0.935414	56.6594	0.0165094	gi|146166779|tpg|DAA05958.1| TPA: TPA_inf: CAS4p [Cryptococcus neoformans var. grubii]
S_PBL_c38771	417	0.935414	56.6594	0.0165094	gi|46111089|ref|XP_382602.1| hypothetical protein FG02426.1 [Gibberella zeae PH-1]
S_PBL_lrc34987	514	5.61249	336.749	0.0166667	gi|196016778|ref|XP_002118239.1| predicted protein [Trichoplax adhaerens]
S_PBL_c39115	412	2.80624	167.84	0.0167197	gi|156049243|ref|XP_001590588.1| hypothetical protein SS1G_08328 [Sclerotinia sclerotiorum 1980]
S_PBL_c11738	521	3.74166	222.361	0.0168269	not annotated
S_PBL_c11368	491	1.87083	111.181	0.0168269	gi|164656296|ref|XP_001729276.1| hypothetical protein MGL_3743 [Malassezia globosa CBS 7966]
S_PBL_c25758	440	1.87083	111.181	0.0168269	not annotated
S_PBL_c10989	499	1.87083	110.112	0.0169903	not annotated
S_PBL_c13158	619	4.67707	273.676	0.0170898	gi|225454385|ref|XP_002279182.1| PREDICTED: hypothetical protein [Vitis vinifera]
S_PBL_c50975	768	1.87083	109.043	0.0171569	gi|169846752|ref|XP_001830090.1| hypothetical protein CC1G_04523 [Coprinopsis cinerea okayama7#130]
S_PBL_c15731	764	0.935414	54.5213	0.0171569	not annotated
S_PBL_c37022	475	0.935414	54.5213	0.0171569	not annotated
S_PBL_lrc52922	510	0.935414	54.5213	0.0171569	not annotated
S_PBL_c19272	641	10.2896	598.665	0.0171875	gi|225466235|ref|XP_002268911.1| PREDICTED: hypothetical protein [Vitis vinifera]
S_PBL_c147	476	2.80624	162.495	0.0172697	gi|119174921|ref|XP_001239781.1| hypothetical protein CIMG_09402 [Coccidioides immitis RS]
S_PBL_lrc42938	495	4.67707	270.468	0.0172925	gi|224102231|ref|XP_002334201.1| predicted protein [Populus trichocarpa]
S_PBL_c28138	470	1.87083	107.974	0.0173267	gi|212420165|gb|ACJ26016.1| delta-12 desaturase [Phanerochaete chrysosporium]
S_PBL_c1640	1132	39.2874	2253.55	0.0174336	gi|37783269|gb|AAP42503.1| anionic peroxidase swpa4 [Ipomoea batatas]
S_PBL_lrc43882	312	3.74166	213.809	0.0175	not annotated
S_PBL_c21442	445	1.87083	106.904	0.0175	gi|147795321|emb|CAN67246.1| hypothetical protein [Vitis vinifera]
S_PBL_c46931	465	0.935414	53.4522	0.0175	not annotated
S_PBL_c28996	650	8.41873	478.932	0.0175781	not annotated
S_PBL_c37059	477	3.74166	210.602	0.0177665	gi|169860811|ref|XP_001837040.1| hypothetical protein CC1G_00176 [Coprinopsis cinerea okayama7#130]
S_PBL_c19937	460	1.87083	104.766	0.0178571	gi|169860757|ref|XP_001837013.1| ADP-ribosylation factor 1 [Coprinopsis cinerea okayama7#130]
S_PBL_c15383	496	0.935414	52.3832	0.0178571	not annotated
S_PBL_c1347	1701	123.475	6841.89	0.0180469	gi|157345314|emb|CAO14612.1| unnamed protein product [Vitis vinifera]
S_PBL_c8112	620	4.67707	258.709	0.0180785	not annotated
S_PBL_c23684	466	4.67707	258.709	0.0180785	gi|169866324|ref|XP_001839751.1| hypothetical protein CC1G_09654 [Coprinopsis cinerea okayama7#130]
S_PBL_c37192	487	5.61249	310.023	0.0181034	gi|169844683|ref|XP_001829062.1| hypothetical protein CC1G_01742 [Coprinopsis cinerea okayama7#130]
S_PBL_c19325	530	1.87083	102.628	0.0182292	not annotated
S_PBL_c5311	721	224.499	12173.2	0.0184421	gi|19908257|gb|AAL99189.1| N-hydroxycinnamoyl-CoA:tyramine N-hydroxycinnamoyl transferase THT1-3 [Lycopersicon esculentum]
S_PBL_c3438	511	3.74166	199.911	0.0187166	gi|50980874|gb|AAT91283.1| inorganic phosphate transporter [Paxillus involutus]
S_PBL_c1201	769	23.3854	1231.54	0.0189887	gi|169860757|ref|XP_001837013.1| ADP-ribosylation factor 1 [Coprinopsis cinerea okayama7#130]
S_PBL_c32525	458	2.80624	147.528	0.0190217	not annotated
S_PBL_c3925	460	6.5479	343.163	0.019081	gi|4185819|gb|AAD10220.1| metallothionein-like type 1 protein [Ipomoea batatas]
S_PBL_c28202	602	5.61249	293.987	0.0190909	not annotated
S_PBL_c28821	684	5.61249	293.987	0.0190909	gi|58262268|ref|XP_568544.1| inorganic phosphate transporter [Cryptococcus neoformans var. neoformans JEC21]
S_PBL_c37340	483	3.74166	195.635	0.0191257	not annotated
S_PBL_c39097	502	2.80624	146.459	0.0191606	not annotated
S_PBL_c1537	511	1.87083	97.2831	0.0192308	gi|170098889|ref|XP_001880663.1| aspartic peptidase A1 [Laccaria bicolor S238N-H82]
S_PBL_c9455	827	2.80624	145.39	0.0193015	gi|227121314|gb|ACP19347.1| phosphate transporter [Glycine max]
S_PBL_lrc24042	536	0.935414	48.107	0.0194444	gi|220724720|gb|EED78744.1| predicted protein [Postia placenta Mad-698-R]
S_PBL_lrc54268	753	17.7729	904.412	0.0196513	gi|532754|gb|AAA21135.1| RNase NE [Nicotiana alata]
S_PBL_c4023	575	8.41873	427.618	0.0196875	gi|145333037|ref|NP_001078384.1| DVL10/RTFL12 (ROTUNDIFOLIA LIKE 12) [Arabidopsis thaliana]
S_PBL_lrc28792	423	2.80624	141.114	0.0198864	gi|169867613|ref|XP_001840385.1| hypothetical protein CC1G_05271 [Coprinopsis cinerea okayama7#130]
S_PBL_c30499	410	0.935414	47.038	0.0198864	gi|169849891|ref|XP_001831644.1| hypothetical protein CC1G_05715 [Coprinopsis cinerea okayama7#130]
S_PBL_lrc52938	520	0.935414	47.038	0.0198864	gi|15231296|ref|NP_187970.1| oxidoreductase, 2OG-Fe(II) oxygenase family protein [Arabidopsis thaliana]
S_PBL_lrc54881	522	10.2896	516.349	0.0199275	gi|223526473|gb|EEF28746.1| Leucoanthocyanidin dioxygenase, putative [Ricinus communis]
S_PBL_c15431	851	6.5479	327.128	0.0200163	gi|169863355|ref|XP_001838299.1| tubulin beta chain [Coprinopsis cinerea okayama7#130]
S_PBL_c27822	597	10.2896	513.142	0.0200521	not annotated
S_PBL_c6083	736	7.48331	372.028	0.0201149	gi|146322620|ref|XP_752592.2| MFS peptide transporter, putaitve [Aspergillus fumigatus Af293]
S_PBL_c11361	497	3.74166	186.014	0.0201149	not annotated
S_PBL_c32672	440	3.74166	186.014	0.0201149	not annotated
S_PBL_c6947	640	4.67707	231.983	0.0201613	gi|134111975|ref|XP_775523.1| hypothetical protein CNBE2370 [Cryptococcus neoformans var. neoformans B-3501A]
S_PBL_c2755	1100	14.9666	736.572	0.0203193	gi|2920666|gb|AAC18566.1| 2,4-D inducible glutathione S-transferase [Glycine max]
S_PBL_c25432	614	2.80624	137.907	0.0203488	gi|134106749|ref|XP_777916.1| hypothetical protein CNBA3850 [Cryptococcus neoformans var. neoformans B-3501A]
S_PBL_c4154	495	0.935414	45.9689	0.0203488	not annotated
S_PBL_c26915	515	0.935414	45.9689	0.0203488	gi|39654391|pdb|1OUW|A Chain A, Crystal Structure Of Calystegia Sepium Agglutinin
S_PBL_c32845	387	0.935414	45.9689	0.0203488	gi|170090948|ref|XP_001876696.1| predicted protein [Laccaria bicolor S238N-H82]
S_PBL_c32919	841	0.935414	45.9689	0.0203488	gi|220729264|gb|EED83142.1| mitogen activated protein kinase-like protein [Postia placenta Mad-698-R]
S_PBL_c3398	728	330.201	16186.4	0.0203999	gi|1407705|gb|AAB67865.1| lipoxygenase [Solanum tuberosum]
S_PBL_c50173	682	2.80624	136.838	0.0205078	gi|170092971|ref|XP_001877707.1| predicted protein [Laccaria bicolor S238N-H82]
S_PBL_lrc26439	501	38.352	1864.41	0.0205705	gi|169843988|ref|XP_001828716.1| hypothetical protein CC1G_11306 [Coprinopsis cinerea okayama7#130]
S_PBL_c357	1518	223.564	10861.5	0.0205832	gi|224128738|ref|XP_002328954.1| predicted protein [Populus trichocarpa]
S_PBL_c30180	465	0.935414	44.8999	0.0208333	not annotated
S_PBL_c37247	479	0.935414	44.8999	0.0208333	not annotated
S_PBL_c2617	628	9.35414	446.861	0.020933	not annotated
S_PBL_c25	493	4.67707	223.43	0.020933	not annotated
S_PBL_lrc53185	547	75.7686	3604.82	0.0210187	not annotated
S_PBL_c21120	448	1.87083	88.7307	0.0210843	gi|6573301|gb|AAD37429.2|AF149279_1 peroxidase 4 precursor [Phaseolus vulgaris]
S_PBL_c22378	519	17.7729	841.338	0.0211245	gi|157339127|emb|CAO42478.1| unnamed protein product [Vitis vinifera]
S_PBL_c24259	627	6.5479	308.954	0.0211938	gi|116207500|ref|XP_001229559.1| hypothetical protein CHGG_03043 [Chaetomium globosum CBS 148.51]
S_PBL_c25268	518	14.9666	704.501	0.0212443	gi|225427292|ref|XP_002278972.1| PREDICTED: hypothetical protein [Vitis vinifera]
S_PBL_lrc52346	717	43.0291	2023.7	0.0212625	gi|225428600|ref|XP_002281190.1| PREDICTED: hypothetical protein [Vitis vinifera]
S_PBL_c32230	531	0.935414	43.8308	0.0213415	gi|224090809|ref|XP_002309091.1| predicted protein [Populus trichocarpa]
S_PBL_c25483	874	6.5479	305.747	0.0214161	gi|170087124|ref|XP_001874785.1| G-protein gamma subunit [Laccaria bicolor S238N-H82]
S_PBL_c14040	543	8.41873	392.34	0.0214578	gi|224129508|ref|XP_002328734.1| predicted protein [Populus trichocarpa]
S_PBL_c49163	504	3.74166	174.254	0.0214724	gi|220725918|gb|EED79885.1| hypothetical EF-hand protein [Postia placenta Mad-698-R]
S_PBL_c25382	416	1.87083	86.5926	0.0216049	not annotated
S_PBL_c40703	484	4.67707	215.947	0.0216584	not annotated
S_PBL_c11167	607	0.935414	42.7618	0.021875	gi|224060485|ref|XP_002300222.1| ammonium transporter [Populus trichocarpa]
S_PBL_lrc52908	503	5.61249	255.502	0.0219665	gi|13491750|gb|AAK27968.1|AF242372_1 cysteine protease [Ipomoea batatas]
S_PBL_c7306	762	26.1916	1188.78	0.0220324	not annotated
S_PBL_c12049	467	10.2896	465.035	0.0221264	not annotated
S_PBL_c7137	730	4.67707	209.533	0.0223214	not annotated
S_PBL_c42748	458	4.67707	209.533	0.0223214	not annotated
S_PBL_c2183	503	11.225	502.451	0.0223404	not annotated
S_PBL_c41298	374	4.67707	208.464	0.0224359	not annotated
S_PBL_c42857	513	1.87083	83.3855	0.0224359	not annotated
S_PBL_c33614	604	7.48331	330.335	0.0226537	not annotated
S_PBL_c28948	617	3.74166	164.633	0.0227273	gi|71024587|ref|XP_762523.1| hypothetical protein UM06376.1 [Ustilago maydis 521]
S_PBL_c29199	596	1.87083	82.3165	0.0227273	gi|1527001|gb|AAB07724.1| Ipomoea nil Pn47p
S_PBL_c29039	476	6.5479	287.573	0.0227695	gi|170085561|ref|XP_001874004.1| predicted protein [Laccaria bicolor S238N-H82]
S_PBL_c18931	627	9.35414	409.444	0.022846	not annotated
S_PBL_c5188	500	15.902	695.948	0.0228495	gi|169856974|ref|XP_001835140.1| hypothetical protein CC1G_07282 [Coprinopsis cinerea okayama7#130]
S_PBL_c14810	599	8.41873	367.751	0.0228924	gi|170099724|ref|XP_001881080.1| histone 2A [Laccaria bicolor S238N-H82]
S_PBL_c6406	519	1.87083	81.2474	0.0230263	gi|170094744|ref|XP_001878593.1| predicted protein [Laccaria bicolor S238N-H82]
S_PBL_c16696	707	14.0312	608.287	0.0230668	gi|147836989|emb|CAN77058.1| hypothetical protein [Vitis vinifera]
S_PBL_c20388	501	5.61249	242.673	0.0231278	gi|157348078|emb|CAO22665.1| unnamed protein product [Vitis vinifera]
S_PBL_c13683	488	4.67707	200.98	0.0232713	gi|71013413|ref|XP_758587.1| hypothetical protein UM02440.1 [Ustilago maydis 521]
S_PBL_lrc49382	573	6.5479	280.09	0.0233779	gi|225435722|ref|XP_002285699.1| PREDICTED: hypothetical protein [Vitis vinifera]
S_PBL_c16253	486	10.2896	439.377	0.0234185	not annotated
S_PBL_c863	568	6.5479	279.021	0.0234674	gi|2072023|gb|AAB53650.1| symbiosis-related protein [Laccaria bicolor]
S_PBL_c53087	780	106.637	4541.3	0.0234816	gi|17369608|sp|Q9SMB8.1|THT11_TOBAC RecName: Full=Tyramine N-feruloyltransferase 4/11; AltName: Full=Hydroxycinnamoyl-CoA: tyramine N-hydroxycinnamoyltransferase
S_PBL_c16237	627	29.9333	1274.3	0.0234899	gi|60602908|gb|AAX27911.1| unknown [Schistosoma japonicum]
S_PBL_c12599	661	10.2896	436.17	0.0235907	not annotated
S_PBL_c49438	188	3.74166	158.219	0.0236486	not annotated
S_PBL_c27284	508	0.935414	39.5547	0.0236486	not annotated
S_PBL_c32012	524	0.935414	39.5547	0.0236486	gi|170084301|ref|XP_001873374.1| predicted protein [Laccaria bicolor S238N-H82]
S_PBL_c34894	603	28.9978	1222.99	0.0237107	gi|90959775|dbj|BAE92728.1| chitin deacetylase [Flammulina velutipes]
S_PBL_c1058	670	33.6749	1410.07	0.0238817	gi|147836989|emb|CAN77058.1| hypothetical protein [Vitis vinifera]
S_PBL_c36627	503	3.74166	156.081	0.0239726	gi|224076673|ref|XP_002304979.1| predicted protein [Populus trichocarpa]
S_PBL_lrc24120	531	4.67707	194.566	0.0240385	gi|220725480|gb|EED79465.1| 40S ribosomal protein S26 [Postia placenta Mad-698-R]
S_PBL_c25402	808	2.80624	116.526	0.0240826	gi|21670851|dbj|BAC02435.1| alpha-amylase [Ipomoea nil]
S_PBL_c2487	845	18.7083	776.127	0.0241047	gi|157339127|emb|CAO42478.1| unnamed protein product [Vitis vinifera]
S_PBL_c8868	526	4.67707	193.497	0.0241713	not annotated
S_PBL_lrc53639	648	47.7061	1970.25	0.0242132	gi|225428600|ref|XP_002281190.1| PREDICTED: hypothetical protein [Vitis vinifera]
S_PBL_c17158	388	75.7686	3119.47	0.0242889	gi|224077004|ref|XP_002305089.1| predicted protein [Populus trichocarpa]
S_PBL_c15888	357	1.87083	76.9712	0.0243056	gi|23296390|gb|AAN13058.1| putative receptor protein [Arabidopsis thaliana]
S_PBL_c16371	727	0.935414	38.4856	0.0243056	gi|224140343|ref|XP_002323542.1| predicted protein [Populus trichocarpa]
S_PBL_c10727	698	62.6728	2571.05	0.0243763	gi|170094590|ref|XP_001878516.1| predicted protein [Laccaria bicolor S238N-H82]
S_PBL_c16883	464	12.1604	496.037	0.0245151	gi|2495140|sp|P78567.3|H2B_AGABI RecName: Full=Histone H2B
S_PBL_c20662	507	2.80624	114.388	0.0245327	gi|224071477|ref|XP_002303479.1| predicted protein [Populus trichocarpa]
S_PBL_c22736	382	7.48331	304.678	0.0245614	gi|21105748|gb|AAM34773.1|AF509873_1 nam-like protein 10 [Petunia x hybrida]
S_PBL_c14222	661	1.87083	75.9022	0.0246479	not annotated
S_PBL_c16537	885	35.5457	1438.93	0.0247028	not annotated
S_PBL_c1088	680	18.7083	756.884	0.0247175	gi|170100076|ref|XP_001881256.1| sterol 24-C-methyltransferase [Laccaria bicolor S238N-H82]
S_PBL_c36690	517	2.80624	113.319	0.0247642	gi|169863341|ref|XP_001838292.1| hypothetical protein CC1G_04736 [Coprinopsis cinerea okayama7#130]
S_PBL_c2488	757	43.9645	1774.61	0.0247741	not annotated
S_PBL_c4317	428	6.5479	262.985	0.0248984	not annotated
S_PBL_c2	1614	56.1249	2244.99	0.025	not annotated
S_PBL_c33849	445	0.935414	37.4166	0.025	gi|157343418|emb|CAO67469.1| unnamed protein product [Vitis vinifera]
S_PBL_c6039	686	50.5124	2008.74	0.0251464	gi|147836989|emb|CAN77058.1| hypothetical protein [Vitis vinifera]
S_PBL_c9840	1012	28.9978	1152.43	0.0251623	gi|223536991|gb|EEF38627.1| nitrate transporter, putative [Ricinus communis]
S_PBL_c7249	622	4.67707	184.945	0.025289	not annotated
S_PBL_c49760	595	29.9333	1183.43	0.0252936	not annotated
S_PBL_lrc23430	465	1.87083	73.7641	0.0253623	not annotated
S_PBL_c14993	623	14.9666	587.975	0.0254545	gi|10637893|emb|CAC10555.1| ammonium transporter (AMT1.1) [Lotus japonicus]
S_PBL_c36460	658	2.80624	110.112	0.0254854	not annotated
S_PBL_c13812	792	28.0624	1094.7	0.0256348	not annotated
S_PBL_lrc41407	551	8.41873	327.128	0.0257353	not annotated
S_PBL_c35664	539	2.80624	109.043	0.0257353	not annotated
S_PBL_lrc27125	572	1.87083	72.6951	0.0257353	not annotated
S_PBL_c8913	826	0.935414	36.3475	0.0257353	gi|157336452|emb|CAO71137.1| unnamed protein product [Vitis vinifera]
S_PBL_c12006	636	0.935414	36.3475	0.0257353	not annotated
S_PBL_c13497	624	0.935414	36.3475	0.0257353	gi|58261356|ref|XP_568088.1| ras-related protein ypt1 [Cryptococcus neoformans var. neoformans JEC21]
S_PBL_c15765	602	44.8999	1737.2	0.0258462	not annotated
S_PBL_c7090	729	9.35414	361.337	0.0258876	not annotated
S_PBL_c11078	501	1.87083	71.626	0.0261194	gi|76803815|gb|ABA55807.1| chloroplast omega-3 fatty acid desaturase precursor [Crepis alpina]
S_PBL_c37343	420	1.87083	71.626	0.0261194	gi|169844980|ref|XP_001829210.1| hypothetical protein CC1G_06547 [Coprinopsis cinerea okayama7#130]
S_PBL_c20860	868	25.2562	960.002	0.0263085	gi|225456868|ref|XP_002279861.1| PREDICTED: hypothetical protein [Vitis vinifera]
S_PBL_c44095	557	3.74166	142.183	0.0263158	not annotated
S_PBL_c10996	1027	2.80624	105.835	0.0265152	gi|225433061|ref|XP_002281052.1| PREDICTED: hypothetical protein [Vitis vinifera]
S_PBL_c30505	497	1.87083	70.557	0.0265152	not annotated
S_PBL_c13516	484	0.935414	35.2785	0.0265152	gi|170099770|ref|XP_001881103.1| ADF-like domain-containing protein [Laccaria bicolor S238N-H82]
S_PBL_c27406	709	0.935414	35.2785	0.0265152	not annotated
S_PBL_c41071	433	0.935414	35.2785	0.0265152	not annotated
S_PBL_c41088	419	0.935414	35.2785	0.0265152	gi|157349963|emb|CAO39862.1| unnamed protein product [Vitis vinifera]
S_PBL_lrc35843	452	14.0312	527.039	0.0266227	not annotated
S_PBL_c18723	453	14.9666	561.249	0.0266667	gi|157358829|emb|CAO66709.1| unnamed protein product [Vitis vinifera]
S_PBL_c228	537	3.74166	140.045	0.0267176	gi|169846774|ref|XP_001830101.1| hypothetical protein CC1G_04534 [Coprinopsis cinerea okayama7#130]
S_PBL_c11702	672	11.225	419.066	0.0267857	gi|66475040|gb|AAY47050.1| ascorbate oxidase [Lycopersicon esculentum]
S_PBL_c9922	519	2.80624	104.766	0.0267857	gi|134274633|emb|CAM82759.1| putative transcription factor MBF 1 [Nidula niveotomentosa]
S_PBL_c7216	728	4.67707	174.254	0.0268405	gi|24285904|gb|AAL14199.1| cysteine proteinase precursor [Ipomoea batatas]
S_PBL_c17575	502	10.2896	382.718	0.0268855	gi|3851620|gb|AAC72378.1| 3-hydroxy-3-methylglutaryl coenzyme A reductase [Solanum tuberosum]
S_PBL_c3310	745	11.225	416.928	0.0269231	gi|170106465|ref|XP_001884444.1| actin-1 [Laccaria bicolor S238N-H82]
S_PBL_c46256	607	7.48331	276.883	0.027027	not annotated
S_PBL_c7586	963	111.314	4116.89	0.0270384	gi|10798748|dbj|BAB16426.1| EIG-I24 [Nicotiana tabacum]
S_PBL_c19918	420	2.80624	103.697	0.0270619	not annotated
S_PBL_c24173	537	2.80624	103.697	0.0270619	gi|220724275|gb|EED78330.1| 60S ribosomal protein L27 [Postia placenta Mad-698-R]
S_PBL_c54976	532	2.80624	103.697	0.0270619	gi|19908257|gb|AAL99189.1| N-hydroxycinnamoyl-CoA:tyramine N-hydroxycinnamoyl transferase THT1-3 [Lycopersicon esculentum]
S_PBL_c5454	534	40.2228	1477.42	0.027225	gi|238582140|ref|XP_002389836.1| hypothetical protein MPER_10983 [Moniliophthora perniciosa FA553]
S_PBL_c6377	556	10.2896	376.304	0.0273438	not annotated
S_PBL_c29785	906	1.87083	68.4189	0.0273438	gi|50838657|dbj|BAD34493.1| Gag-Pol [Ipomoea batatas]
S_PBL_c41150	358	1.87083	68.4189	0.0273438	gi|223535051|gb|EEF36733.1| conserved hypothetical protein [Ricinus communis]
S_PBL_c12603	494	0.935414	34.2094	0.0273438	gi|20522008|dbj|BAB92011.1| pleiotropic drug resistance like protein [Nicotiana tabacum]
S_PBL_c52446	441	0.935414	34.2094	0.0273438	gi|164656769|ref|XP_001729512.1| hypothetical protein MGL_3547 [Malassezia globosa CBS 7966]
S_PBL_lrc54990	396	42.0936	1537.29	0.0273818	not annotated
S_PBL_c6242	481	32.7395	1195.19	0.0273927	gi|47225212|emb|CAF98839.1| unnamed protein product [Tetraodon nigroviridis]
S_PBL_lrc52055	648	9.35414	339.956	0.0275157	gi|532754|gb|AAA21135.1| RNase NE [Nicotiana alata]
S_PBL_c5584	704	28.0624	1017.73	0.0275735	gi|6015061|sp|O42820.1|EF1A_SCHCO RecName: Full=Elongation factor 1-alpha; Short=EF-1-alpha
S_PBL_c965	566	10.2896	372.028	0.027658	gi|164656769|ref|XP_001729512.1| hypothetical protein MGL_3547 [Malassezia globosa CBS 7966]
S_PBL_c12440	1170	15.902	573.008	0.0277519	not annotated
S_PBL_c25031	1101	3.74166	134.7	0.0277778	not annotated
S_PBL_c3240	613	1.87083	67.3498	0.0277778	gi|224090061|ref|XP_002308926.1| predicted protein [Populus trichocarpa]
S_PBL_c27986	519	1.87083	67.3498	0.0277778	not annotated
S_PBL_c17857	462	11.225	403.03	0.0278515	gi|1729837|sp|P49741.1|TBAA_SCHCO RecName: Full=Tubulin alpha-1A chain
S_PBL_c10061	581	9.35414	335.68	0.0278662	gi|224086353|ref|XP_002307860.1| ZIP transporter [Populus trichocarpa]
S_PBL_c909	1234	96.3477	3456.22	0.0278766	gi|224140423|ref|XP_002323582.1| predicted protein [Populus trichocarpa]
S_PBL_c28532	566	2.80624	100.49	0.0279255	gi|220725267|gb|EED79262.1| 40S ribosomal protein S23 [Postia placenta Mad-698-R]
S_PBL_c8507	475	59.8665	2139.16	0.027986	gi|224708774|gb|ACN60405.1| anthocyanidin synthase [Capsicum annuum]
S_PBL_c23743	513	3.74166	133.631	0.028	not annotated
S_PBL_c24897	632	11.225	399.823	0.0280749	not annotated
S_PBL_c39280	431	25.2562	899.067	0.0280916	gi|71016985|ref|XP_758947.1| hypothetical protein UM02800.1 [Ustilago maydis 521]
S_PBL_c10952	486	2.80624	99.4212	0.0282258	not annotated
S_PBL_c10456	492	1.87083	66.2808	0.0282258	not annotated
S_PBL_c4000	816	0.935414	33.1404	0.0282258	not annotated
S_PBL_c35230	573	0.935414	33.1404	0.0282258	gi|224110138|ref|XP_002315425.1| predicted protein [Populus trichocarpa]
S_PBL_c36742	579	0.935414	33.1404	0.0282258	not annotated
S_PBL_c43338	476	0.935414	33.1404	0.0282258	gi|169850891|ref|XP_001832137.1| 40S ribosomal protein S13 [Coprinopsis cinerea okayama7#130]
S_PBL_c43402	588	0.935414	33.1404	0.0282258	gi|225430178|ref|XP_002284900.1| PREDICTED: hypothetical protein [Vitis vinifera]
S_PBL_c28718	545	6.5479	230.914	0.0283565	gi|238583726|ref|XP_002390334.1| hypothetical protein MPER_10409 [Moniliophthora perniciosa FA553]
S_PBL_c20121	693	50.5124	1776.75	0.0284296	gi|225435722|ref|XP_002285699.1| PREDICTED: hypothetical protein [Vitis vinifera]
S_PBL_lrc52366	509	65.479	2302.72	0.0284355	gi|21322711|emb|CAD22154.1| pherophorin-dz1 protein [Volvox carteri f. nagariensis]
S_PBL_c276	917	171.181	6009.1	0.0284869	gi|224118706|ref|XP_002331427.1| cytochrome P450 [Populus trichocarpa]
S_PBL_lrc45546	555	2.80624	98.3521	0.0285326	gi|121706877|ref|XP_001271658.1| peptidyl-prolyl cis-trans isomerase (CypB), putative [Aspergillus clavatus NRRL 1]
S_PBL_c374	649	13.0958	456.482	0.0286885	gi|170091848|ref|XP_001877146.1| glutamine synthetase [Laccaria bicolor S238N-H82]
S_PBL_c23648	523	1.87083	65.2117	0.0286885	gi|170087044|ref|XP_001874745.1| predicted protein [Laccaria bicolor S238N-H82]
S_PBL_c31348	490	1.87083	65.2117	0.0286885	not annotated
S_PBL_c18982	537	5.61249	194.566	0.0288462	gi|225457717|ref|XP_002277499.1| PREDICTED: hypothetical protein [Vitis vinifera]
S_PBL_c1498	489	4.67707	161.426	0.0289735	gi|238583741|ref|XP_002390339.1| hypothetical protein MPER_10402 [Moniliophthora perniciosa FA553]
S_PBL_c35321	661	8.41873	288.642	0.0291667	gi|224132504|ref|XP_002328302.1| predicted protein [Populus trichocarpa]
S_PBL_c26981	671	1.87083	64.1427	0.0291667	gi|238576941|ref|XP_002388218.1| hypothetical protein MPER_12791 [Moniliophthora perniciosa FA553]
S_PBL_c32898	564	1.87083	64.1427	0.0291667	gi|169851943|ref|XP_001832660.1| 60S ribosomal protein L10 [Coprinopsis cinerea okayama7#130]
S_PBL_c20882	496	0.935414	32.0713	0.0291667	not annotated
S_PBL_c21559	452	0.935414	32.0713	0.0291667	not annotated
S_PBL_c36802	523	0.935414	32.0713	0.0291667	gi|170099105|ref|XP_001880771.1| predicted protein [Laccaria bicolor S238N-H82]
S_PBL_c40536	586	11.225	383.787	0.0292479	not annotated
S_PBL_c10046	628	22.4499	765.436	0.0293296	gi|223532018|gb|EEF33829.1| conserved hypothetical protein [Ricinus communis]
S_PBL_c19972	430	66.4144	2253.55	0.0294711	not annotated
S_PBL_c23999	509	14.0312	475.725	0.0294944	gi|71005690|ref|XP_757511.1| GTP-binding nuclear protein RAN [Ustilago maydis 521]
S_PBL_c5986	623	6.5479	221.292	0.0295894	not annotated
S_PBL_c10388	483	1.87083	63.0737	0.029661	gi|223545966|gb|EEF47469.1| conserved hypothetical protein [Ricinus communis]
S_PBL_c29128	677	1.87083	63.0737	0.029661	not annotated
S_PBL_c17620	564	17.7729	598.665	0.0296875	not annotated
S_PBL_c52829	518	4.67707	157.15	0.0297619	not annotated
S_PBL_c27082	695	7.48331	250.157	0.0299145	gi|134114463|ref|XP_774160.1| hypothetical protein CNBG4600 [Cryptococcus neoformans var. neoformans B-3501A]
S_PBL_c10789	1009	5.61249	187.083	0.03	gi|223540925|gb|EEF42483.1| amino acid transporter, putative [Ricinus communis]
S_PBL_c914	915	125.346	4175.69	0.0300179	gi|532754|gb|AAA21135.1| RNase NE [Nicotiana alata]
S_PBL_c1464	488	159.956	5302.46	0.0301663	gi|21322711|emb|CAD22154.1| pherophorin-dz1 protein [Volvox carteri f. nagariensis]
S_PBL_c21488	407	0.935414	31.0023	0.0301724	gi|170106095|ref|XP_001884259.1| predicted protein [Laccaria bicolor S238N-H82]
S_PBL_lrc24558	702	0.935414	31.0023	0.0301724	not annotated
S_PBL_lrc27211	752	0.935414	31.0023	0.0301724	gi|224072929|ref|XP_002303937.1| predicted protein [Populus trichocarpa]
S_PBL_c33906	397	0.935414	31.0023	0.0301724	not annotated
S_PBL_c40700	440	0.935414	31.0023	0.0301724	gi|169868752|ref|XP_001840947.1| hypothetical protein CC1G_03176 [Coprinopsis cinerea okayama7#130]
S_PBL_c1080	653	57.9957	1909.31	0.0303751	not annotated
S_PBL_c30152	958	40.2228	1322.41	0.0304163	gi|169851837|ref|XP_001832607.1| hypothetical protein CC1G_08557 [Coprinopsis cinerea okayama7#130]
S_PBL_c11262	682	3.74166	122.94	0.0304348	gi|15242148|ref|NP_200558.1| transferase, transferring glycosyl groups [Arabidopsis thaliana]
S_PBL_c33744	723	5.61249	182.807	0.0307018	gi|134106749|ref|XP_777916.1| hypothetical protein CNBA3850 [Cryptococcus neoformans var. neoformans B-3501A]
S_PBL_c31221	563	3.74166	121.871	0.0307018	not annotated
S_PBL_c4293	1165	1.87083	60.9356	0.0307018	gi|15223535|ref|NP_176038.1| nicotianamine synthase, putative [Arabidopsis thaliana]
S_PBL_c28284	471	1.87083	60.9356	0.0307018	gi|170084035|ref|XP_001873241.1| dihydrolipoamide acetyltransferase [Laccaria bicolor S238N-H82]
S_PBL_c36495	496	1.87083	60.9356	0.0307018	gi|220723208|gb|EED77486.1| 40S ribosomal protein S22 [Postia placenta Mad-698-R]
S_PBL_c1744	829	57.0603	1845.17	0.0309241	gi|41052474|dbj|BAD07484.1| PDR-type ABC transporter 2 [Nicotiana tabacum]
S_PBL_c28189	438	7.48331	241.604	0.0309735	not annotated
S_PBL_c13378	958	6.5479	210.602	0.0310914	gi|62420901|gb|AAX82172.1| 14-3-3 1 protein [Phanerochaete chrysosporium]
S_PBL_c23111	485	18.7083	600.803	0.0311388	gi|27123665|emb|CAC83090.1| gibberellin 2-oxidase [Cucurbita maxima]
S_PBL_c29755	466	0.935414	29.9333	0.03125	not annotated
S_PBL_c42707	817	3.74166	118.664	0.0315315	gi|169846937|ref|XP_001830182.1| hypothetical protein CC1G_09342 [Coprinopsis cinerea okayama7#130]
S_PBL_c1204	2838	118.798	3755.55	0.0316325	gi|899344|emb|CAA58859.1| lipoxygenase [Nicotiana tabacum]
S_PBL_c1486	1003	13.0958	413.72	0.0316537	gi|170091548|ref|XP_001876996.1| 14-3-3 protein [Laccaria bicolor S238N-H82]
S_PBL_c39135	466	6.5479	206.326	0.0317358	not annotated
S_PBL_c7640	923	31.8041	997.419	0.0318864	gi|11133016|sp|Q41438.1|HMDH3_SOLTU RecName: Full=3-hydroxy-3-methylglutaryl-coenzyme A reductase 3; Short=HMG-CoA reductase 3; AltName: Full=HMG3.3
S_PBL_c17468	511	12.1604	379.511	0.0320423	gi|170104184|ref|XP_001883306.1| beta-tubulin 1 tubb1 [Laccaria bicolor S238N-H82]
S_PBL_c14035	652	8.41873	259.778	0.0324074	gi|2072023|gb|AAB53650.1| symbiosis-related protein [Laccaria bicolor]
S_PBL_c18633	568	2.80624	86.5926	0.0324074	gi|225444103|ref|XP_002266227.1| PREDICTED: hypothetical protein [Vitis vinifera]
S_PBL_c10500	546	0.935414	28.8642	0.0324074	not annotated
S_PBL_c28231	512	0.935414	28.8642	0.0324074	not annotated
S_PBL_c31307	430	0.935414	28.8642	0.0324074	not annotated
S_PBL_c44502	137	0.935414	28.8642	0.0324074	not annotated
S_PBL_c37401	586	39.2874	1204.81	0.0326087	gi|147864353|emb|CAN80937.1| hypothetical protein [Vitis vinifera]
S_PBL_c32102	479	4.67707	143.252	0.0326493	gi|238584879|ref|XP_002390698.1| hypothetical protein MPER_09985 [Moniliophthora perniciosa FA553]
S_PBL_c10721	496	6.5479	199.911	0.032754	gi|147794450|emb|CAN64856.1| hypothetical protein [Vitis vinifera]
S_PBL_c28607	514	22.4499	685.258	0.0327613	not annotated
S_PBL_c16128	562	24.3208	739.779	0.0328757	gi|15242148|ref|NP_200558.1| transferase, transferring glycosyl groups [Arabidopsis thaliana]
S_PBL_c13240	885	28.9978	880.893	0.0329187	not annotated
S_PBL_lrc24245	508	1.87083	56.6594	0.0330189	not annotated
S_PBL_c40595	405	1.87083	56.6594	0.0330189	not annotated
S_PBL_lrc54863	486	32.7395	985.659	0.0332158	gi|223531796|gb|EEF33615.1| Glycine-rich cell wall structural protein 1.8 precursor, putative [Ricinus communis]
S_PBL_c9790	613	2.80624	84.4546	0.0332278	not annotated
S_PBL_c37422	653	2.80624	84.4546	0.0332278	not annotated
S_PBL_c20077	577	47.7061	1429.31	0.033377	gi|20149062|gb|AAM12786.1| unknown [Capsicum annuum]
S_PBL_c25819	509	8.41873	251.226	0.0335106	not annotated
S_PBL_c8312	1108	44.8999	1339.51	0.0335196	gi|223549307|gb|EEF50796.1| Cationic peroxidase 2 precursor, putative [Ricinus communis]
S_PBL_c9719	705	27.127	806.06	0.0336538	gi|225465718|ref|XP_002263056.1| PREDICTED: hypothetical protein isoform 1 [Vitis vinifera]
S_PBL_c28061	690	3.74166	111.181	0.0336538	not annotated
S_PBL_c24787	528	1.87083	55.5903	0.0336538	gi|169844019|ref|XP_001828731.1| hypothetical protein CC1G_06717 [Coprinopsis cinerea okayama7#130]
S_PBL_c33360	452	1.87083	55.5903	0.0336538	gi|238593402|ref|XP_002393185.1| hypothetical protein MPER_07124 [Moniliophthora perniciosa FA553]
S_PBL_lrc36174	259	1.87083	55.5903	0.0336538	gi|225442279|ref|XP_002275907.1| PREDICTED: hypothetical protein [Vitis vinifera]
S_PBL_c3347	522	0.935414	27.7952	0.0336538	not annotated
S_PBL_lrc26526	553	0.935414	27.7952	0.0336538	not annotated
S_PBL_c34242	605	0.935414	27.7952	0.0336538	gi|1279588|emb|CAA96431.1| glutathione S-transferase [Nicotiana plumbaginifolia]
S_PBL_c20372	456	19.6437	581.56	0.0337776	gi|4185819|gb|AAD10220.1| metallothionein-like type 1 protein [Ipomoea batatas]
S_PBL_c467	1207	31.8041	939.691	0.0338453	not annotated
S_PBL_c15020	682	14.9666	441.516	0.0338983	gi|170084137|ref|XP_001873292.1| predicted protein [Laccaria bicolor S238N-H82]
S_PBL_c49593	802	4.67707	137.907	0.0339147	not annotated
S_PBL_c10621	621	14.9666	440.447	0.0339806	gi|146271032|gb|ABQ17974.1| actin [Amanita muscaria]
S_PBL_c5622	862	7.48331	220.223	0.0339806	not annotated
S_PBL_c9500	717	27.127	797.508	0.0340147	gi|156070763|gb|ABU45178.1| unknown [Solanum melongena]
S_PBL_c675	521	26.1916	769.712	0.0340278	not annotated
S_PBL_c29727	896	7.48331	219.154	0.0341463	gi|170092587|ref|XP_001877515.1| predicted protein [Laccaria bicolor S238N-H82]
S_PBL_c12383	535	8.41873	245.88	0.0342391	gi|224129508|ref|XP_002328734.1| predicted protein [Populus trichocarpa]
S_PBL_c16807	539	5.61249	163.564	0.0343137	gi|220731760|gb|EED85602.1| ubiquitin/40s ribosomal protein S27a fusion [Postia placenta Mad-698-R]
S_PBL_c21637	475	31.8041	925.793	0.0343533	gi|1655699|emb|CAA69032.1| pherophorin-S [Volvox carteri f. nagariensis]
S_PBL_c5808	1207	14.0312	408.375	0.0343586	gi|223535082|gb|EEF36764.1| Epidermis-specific secreted glycoprotein EP1 precursor, putative [Ricinus communis]
S_PBL_c15024	487	27.127	779.334	0.034808	gi|194332771|ref|NP_001123684.1| hypothetical protein LOC100170439 [Xenopus (Silurana) tropicalis]
S_PBL_c32093	746	10.2896	295.056	0.0348732	gi|169862442|ref|XP_001837848.1| hypothetical protein CC1G_09830 [Coprinopsis cinerea okayama7#130]
S_PBL_c24701	616	1.87083	53.4522	0.035	gi|170104015|ref|XP_001883222.1| NAD-dependent aldehyde dehydrogenase [Laccaria bicolor S238N-H82]
S_PBL_c30121	654	0.935414	26.7261	0.035	gi|224095019|ref|XP_002310330.1| predicted protein [Populus trichocarpa]
S_PBL_c39899	458	0.935414	26.7261	0.035	gi|224076996|ref|XP_002305085.1| predicted protein [Populus trichocarpa]
S_PBL_c16054	484	8.41873	239.466	0.0351563	gi|71023003|ref|XP_761731.1| hypothetical protein UM05584.1 [Ustilago maydis 521]
S_PBL_c24507	866	6.5479	186.014	0.0352011	not annotated
S_PBL_c7631	812	51.4478	1459.25	0.0352564	gi|8096279|dbj|BAA95794.1| DC1.2 homologue [Nicotiana tabacum]
S_PBL_c37601	603	8.41873	238.397	0.0353139	gi|22328768|ref|NP_193568.2| glycosyl hydrolase family 17 protein [Arabidopsis thaliana]
S_PBL_lrc53675	702	21.5145	607.218	0.0354313	gi|16904543|emb|CAD10740.1| lipoxygenase [Corylus avellana]
S_PBL_c17479	697	14.0312	395.547	0.035473	gi|223546199|gb|EEF47701.1| UDP-glucosyltransferase, putative [Ricinus communis]
S_PBL_c17309	710	23.3854	656.394	0.035627	not annotated
S_PBL_c15699	596	14.0312	393.409	0.0356658	not annotated
S_PBL_c26806	496	3.74166	104.766	0.0357143	gi|169859322|ref|XP_001836301.1| predicted protein [Coprinopsis cinerea okayama7#130]
S_PBL_c31752	897	1.87083	52.3832	0.0357143	not annotated
S_PBL_c49689	511	21.5145	601.872	0.035746	not annotated
S_PBL_lrc52646	574	196.437	5471.37	0.0359027	gi|899344|emb|CAA58859.1| lipoxygenase [Nicotiana tabacum]
S_PBL_c13985	554	10.2896	286.504	0.0359142	gi|169847686|ref|XP_001830552.1| ADP-ribosylation factor 6 [Coprinopsis cinerea okayama7#130]
S_PBL_c6318	442	4.67707	129.354	0.036157	gi|170090109|ref|XP_001876277.1| predicted protein [Laccaria bicolor S238N-H82]
S_PBL_c8786	631	10.2896	283.297	0.0363208	gi|1729837|sp|P49741.1|TBAA_SCHCO RecName: Full=Tubulin alpha-1A chain
S_PBL_c311	1732	27.127	745.124	0.036406	not annotated
S_PBL_c5658	699	27.127	745.124	0.036406	not annotated
S_PBL_c37238	682	3.74166	102.628	0.0364583	gi|238611594|ref|XP_002398013.1| hypothetical protein MPER_01461 [Moniliophthora perniciosa FA553]
S_PBL_c5750	717	2.80624	76.9712	0.0364583	gi|169844935|ref|XP_001829188.1| hypothetical protein CC1G_01868 [Coprinopsis cinerea okayama7#130]
S_PBL_c6871	724	1.87083	51.3142	0.0364583	gi|223543889|gb|EEF45415.1| glutamine synthetase plant, putative [Ricinus communis]
S_PBL_c35080	483	1.87083	51.3142	0.0364583	not annotated
S_PBL_c54894	487	1.87083	51.3142	0.0364583	not annotated
S_PBL_c31386	495	0.935414	25.6571	0.0364583	gi|169853312|ref|XP_001833337.1| hypothetical protein CC1G_04316 [Coprinopsis cinerea okayama7#130]
S_PBL_lrc31672	497	0.935414	25.6571	0.0364583	not annotated
S_PBL_c37874	430	0.935414	25.6571	0.0364583	not annotated
S_PBL_c54061	458	0.935414	25.6571	0.0364583	not annotated
S_PBL_c23737	472	5.61249	152.873	0.0367133	gi|169860244|ref|XP_001836757.1| hypothetical protein CC1G_04070 [Coprinopsis cinerea okayama7#130]
S_PBL_c24213	471	5.61249	152.873	0.0367133	gi|169867623|ref|XP_001840390.1| 60S ribosomal protein L44 [Coprinopsis cinerea okayama7#130]
S_PBL_c28988	576	5.61249	152.873	0.0367133	not annotated
S_PBL_lrc54053	452	108.508	2933.46	0.0369898	gi|33300600|emb|CAE18065.1| cytochrome P450 [Prunus dulcis]
S_PBL_c5800	1088	19.6437	528.108	0.0371964	not annotated
S_PBL_c3983	631	15.902	426.549	0.0372807	gi|170115073|ref|XP_001888732.1| predicted protein [Laccaria bicolor S238N-H82]
S_PBL_c13214	673	18.7083	500.313	0.0373932	gi|225438898|ref|XP_002283886.1| PREDICTED: hypothetical protein [Vitis vinifera]
S_PBL_c11060	673	10.2896	274.745	0.0374514	gi|147800064|emb|CAN64147.1| hypothetical protein [Vitis vinifera]
S_PBL_c16621	634	7.48331	198.842	0.0376344	gi|224116524|ref|XP_002331918.1| oligopeptide transporter OPT family [Populus trichocarpa]
S_PBL_c6408	775	9.35414	248.018	0.0377155	not annotated
S_PBL_c16103	530	9.35414	248.018	0.0377155	not annotated
S_PBL_c9910	625	19.6437	520.625	0.037731	not annotated
S_PBL_c31239	478	7.48331	197.773	0.0378378	not annotated
S_PBL_c2451	731	3.74166	98.3521	0.0380435	gi|223538632|gb|EEF40234.1| calcium ion binding protein, putative [Ricinus communis]
S_PBL_c47500	453	3.74166	98.3521	0.0380435	gi|224135927|ref|XP_002327338.1| white-brown-complex ABC transporter family [Populus trichocarpa]
S_PBL_c8741	643	1.87083	49.1761	0.0380435	not annotated
S_PBL_c26212	507	0.935414	24.588	0.0380435	not annotated
S_PBL_c29867	495	0.935414	24.588	0.0380435	gi|194897202|ref|XP_001978609.1| GG17586 [Drosophila erecta]
S_PBL_c48015	509	0.935414	24.588	0.0380435	gi|147777916|emb|CAN75729.1| hypothetical protein [Vitis vinifera]
S_PBL_c8605	622	49.577	1299.96	0.0381373	not annotated
S_PBL_c29743	849	5.61249	146.459	0.0383212	gi|169844346|ref|XP_001828894.1| hypothetical protein CC1G_03688 [Coprinopsis cinerea okayama7#130]
S_PBL_c4405	825	4.67707	121.871	0.0383772	not annotated
S_PBL_c605	1065	92.606	2410.7	0.0384146	not annotated
S_PBL_lrc32259	529	10.2896	266.192	0.0386546	gi|220725914|gb|EED79881.1| 60S ribosomal protein L38 [Postia placenta Mad-698-R]
S_PBL_c16963	599	57.9957	1495.59	0.0387777	not annotated
S_PBL_c34734	478	9.35414	240.535	0.0388889	not annotated
S_PBL_c38695	442	9.35414	240.535	0.0388889	not annotated
S_PBL_c122	772	7.48331	192.428	0.0388889	not annotated
S_PBL_c3342	384	1.87083	48.107	0.0388889	not annotated
S_PBL_c38305	745	1.87083	48.107	0.0388889	gi|147792578|emb|CAN64371.1| hypothetical protein [Vitis vinifera]
S_PBL_c10866	937	14.0312	360.268	0.0389466	gi|224138652|ref|XP_002326656.1| predicted protein [Populus trichocarpa]
S_PBL_c5884	522	15.902	407.306	0.039042	gi|12963415|gb|AAK11255.1|AF329729_1 regulator of gene silencing [Nicotiana tabacum]
S_PBL_c31760	529	9.35414	239.466	0.0390625	not annotated
S_PBL_c14406	509	7.48331	191.359	0.0391061	gi|170094744|ref|XP_001878593.1| predicted protein [Laccaria bicolor S238N-H82]
S_PBL_c24757	628	8.41873	214.878	0.0391791	not annotated
S_PBL_c35332	488	6.5479	166.771	0.0392628	gi|220730529|gb|EED84384.1| 40S ribosomal protein S25 [Postia placenta Mad-698-R]
S_PBL_c17455	501	11.225	285.435	0.0393258	not annotated
S_PBL_c45668	502	3.74166	95.145	0.0393258	gi|157339606|emb|CAO44147.1| unnamed protein product [Vitis vinifera]
S_PBL_c4480	797	12.1604	307.885	0.0394965	gi|157359238|emb|CAO67174.1| unnamed protein product [Vitis vinifera]
S_PBL_c23418	485	6.5479	165.702	0.0395161	not annotated
S_PBL_c12177	559	19.6437	496.037	0.0396013	not annotated
S_PBL_lrc53186	772	71.0915	1794.93	0.0396069	gi|224056831|ref|XP_002299045.1| predicted protein [Populus trichocarpa]
S_PBL_c21395	396	14.0312	352.785	0.0397727	gi|157340564|emb|CAO47369.1| unnamed protein product [Vitis vinifera]
S_PBL_c8027	750	7.48331	188.152	0.0397727	gi|224103721|ref|XP_002313168.1| predicted protein [Populus trichocarpa]
S_PBL_c54226	477	7.48331	188.152	0.0397727	not annotated
S_PBL_c7951	408	0.935414	23.519	0.0397727	gi|170090972|ref|XP_001876708.1| predicted protein [Laccaria bicolor S238N-H82]
S_PBL_c13330	488	0.935414	23.519	0.0397727	not annotated
S_PBL_c14623	1047	0.935414	23.519	0.0397727	gi|225450591|ref|XP_002282175.1| PREDICTED: hypothetical protein [Vitis vinifera]
S_PBL_c30910	476	0.935414	23.519	0.0397727	gi|115389816|ref|XP_001212413.1| conserved hypothetical protein [Aspergillus terreus NIH2624]
S_PBL_lrc31237	456	0.935414	23.519	0.0397727	gi|170084137|ref|XP_001873292.1| predicted protein [Laccaria bicolor S238N-H82]
S_PBL_c46115	595	0.935414	23.519	0.0397727	not annotated
S_PBL_c51055	185	0.935414	23.519	0.0397727	not annotated
S_PBL_c2889	1699	391.003	9808.49	0.0398638	gi|85068664|gb|ABC69412.1| CYP73A47v3 [Nicotiana tabacum]
S_PBL_lrc52521	678	117.862	2955.91	0.0398734	gi|225428600|ref|XP_002281190.1| PREDICTED: hypothetical protein [Vitis vinifera]
S_PBL_c10823	1098	14.9666	375.235	0.039886	not annotated
S_PBL_c31798	495	22.4499	561.249	0.04	not annotated
S_PBL_c26226	603	6.5479	163.564	0.0400327	not annotated
S_PBL_c21960	386	11.225	280.09	0.0400763	not annotated
S_PBL_c30731	561	5.61249	140.045	0.0400763	gi|72151098|ref|XP_779944.1| PREDICTED: hypothetical protein isoform 1 [Strongylocentrotus purpuratus]
S_PBL_c657	752	3.74166	93.0069	0.0402299	gi|134035932|gb|ABO47805.1| hydroxycinnamoyl-CoA shikimate/quinate hydroxycinnamoyltransferase [Coffea canephora]
S_PBL_c33575	667	3.74166	93.0069	0.0402299	gi|134117970|ref|XP_772366.1| hypothetical protein CNBL2330 [Cryptococcus neoformans var. neoformans B-3501A]
S_PBL_c1352	934	47.7061	1184.5	0.0402753	gi|225456868|ref|XP_002279861.1| PREDICTED: hypothetical protein [Vitis vinifera]
S_PBL_c6370	1061	20.5791	509.934	0.0403564	gi|224060485|ref|XP_002300222.1| ammonium transporter [Populus trichocarpa]
S_PBL_c44649	525	8.41873	208.464	0.0403846	not annotated
S_PBL_c28840	1069	26.1916	646.772	0.0404959	gi|53828189|emb|CAG28305.1| proton-exporting ATPase [Cucumis sativus]
S_PBL_c23514	558	4.67707	115.457	0.0405093	gi|169851086|ref|XP_001832234.1| 60S ribosomal protein L27a [Coprinopsis cinerea okayama7#130]
S_PBL_c10463	1107	211.404	5210.53	0.0405724	not annotated
S_PBL_c33121	749	5.61249	137.907	0.0406977	not annotated
S_PBL_c10129	645	1.87083	45.9689	0.0406977	gi|1709004|sp|P50302.1|METK2_ACTCH RecName: Full=S-adenosylmethionine synthetase 2; Short=AdoMet synthetase 2; AltName: Full=Methionine adenosyltransferase 2; Short=MAT 2
S_PBL_c36264	649	1.87083	45.9689	0.0406977	gi|220726158|gb|EED80117.1| 40S ribosomal protein S10 [Postia placenta Mad-698-R]
S_PBL_c49291	442	1.87083	45.9689	0.0406977	not annotated
S_PBL_c48762	613	40.2228	985.659	0.040808	gi|63002585|dbj|BAD97807.1| peroxidase [Nicotiana tabacum]
S_PBL_c11806	839	27.127	663.877	0.0408615	not annotated
S_PBL_lrc54731	461	34.6103	846.684	0.0408775	gi|225435722|ref|XP_002285699.1| PREDICTED: hypothetical protein [Vitis vinifera]
S_PBL_lrc39645	628	79.5102	1940.32	0.040978	gi|57012876|sp|Q9LW50.1|ERF2_NICSY RecName: Full=Ethylene-responsive transcription factor 2; Short=NsERF2; AltName: Full=Ethylene-responsive element-binding factor 2; Short=EREBP-2
S_PBL_c61	828	124.41	3033.95	0.041006	gi|688430|dbj|BAA05474.1| tumor-related protein [Nicotiana glauca x Nicotiana langsdorffii]
S_PBL_c20716	368	14.0312	342.094	0.0410156	not annotated
S_PBL_c16109	429	5.61249	136.838	0.0410156	not annotated
S_PBL_c24169	486	2.80624	68.4189	0.0410156	gi|238600959|ref|XP_002395281.1| hypothetical protein MPER_04693 [Moniliophthora perniciosa FA553]
S_PBL_c17578	835	14.9666	363.475	0.0411765	gi|20149062|gb|AAM12786.1| unknown [Capsicum annuum]
S_PBL_c4526	486	2.80624	67.3498	0.0416667	gi|195963293|dbj|BAG68469.1| AV2 protein [Sweet potato leaf curl virus]
S_PBL_c41835	499	2.80624	67.3498	0.0416667	gi|169847081|ref|XP_001830252.1| hypothetical protein CC1G_01888 [Coprinopsis cinerea okayama7#130]
S_PBL_c2594	673	0.935414	22.4499	0.0416667	gi|469457|gb|AAA53547.1| polygalacturonase inhibitor protein
S_PBL_c12377	445	0.935414	22.4499	0.0416667	not annotated
S_PBL_c13294	474	0.935414	22.4499	0.0416667	not annotated
S_PBL_c23472	468	0.935414	22.4499	0.0416667	not annotated
S_PBL_c23739	511	0.935414	22.4499	0.0416667	not annotated
S_PBL_c26245	495	0.935414	22.4499	0.0416667	not annotated
S_PBL_c26369	286	0.935414	22.4499	0.0416667	not annotated
S_PBL_c1253	1508	64.5436	1547.98	0.0416954	gi|157360799|emb|CAO70400.1| unnamed protein product [Vitis vinifera]
S_PBL_c11673	688	7.48331	178.531	0.0419162	not annotated
S_PBL_c18696	463	75.7686	1805.62	0.0419627	gi|223536401|gb|EEF38050.1| conserved hypothetical protein [Ricinus communis]
S_PBL_lrc23775	742	4.67707	111.181	0.0420673	not annotated
S_PBL_lrc53776	515	125.346	2954.84	0.0424204	gi|85068662|gb|ABC69411.1| CYP73A47v1 [Nicotiana tabacum]
S_PBL_c28442	427	1.87083	43.8308	0.0426829	gi|224110602|ref|XP_002315573.1| predicted protein [Populus trichocarpa]
S_PBL_c45960	575	1.87083	43.8308	0.0426829	gi|169851386|ref|XP_001832383.1| serine/threonine-protein phosphatase PP1 [Coprinopsis cinerea okayama7#130]
S_PBL_c3683	1131	143.118	3337.56	0.0428812	not annotated
S_PBL_c2595	1007	35.5457	828.51	0.0429032	not annotated
S_PBL_c53088	1131	26.1916	610.425	0.0429072	gi|224121510|ref|XP_002330718.1| predicted protein [Populus trichocarpa]
S_PBL_c33484	502	7.48331	174.254	0.0429448	gi|220732218|gb|EED86056.1| 40S ribosomal protein S20 [Postia placenta Mad-698-R]
S_PBL_lrc53099	555	8.41873	195.635	0.0430328	gi|10637893|emb|CAC10555.1| ammonium transporter (AMT1.1) [Lotus japonicus]
S_PBL_c15976	444	5.61249	130.423	0.0430328	gi|169861213|ref|XP_001837241.1| hypothetical protein CC1G_00377 [Coprinopsis cinerea okayama7#130]
S_PBL_c34320	502	2.80624	65.2117	0.0430328	gi|12539609|gb|AAG59584.1|AF229926_1 pathogen-inducible alpha-dioxygenase [Nicotiana attenuata]
S_PBL_c14916	482	24.3208	561.249	0.0433333	not annotated
S_PBL_lrc53463	679	16.8375	388.063	0.0433884	gi|224056831|ref|XP_002299045.1| predicted protein [Populus trichocarpa]
S_PBL_c5880	497	37.4166	861.65	0.0434243	not annotated
S_PBL_c21946	394	10.2896	236.259	0.043552	not annotated
S_PBL_c7582	1297	86.0581	1968.11	0.0437262	gi|226505956|ref|NP_001149335.1| auxin-induced protein PCNT115 [Zea mays]
S_PBL_c19848	506	1.87083	42.7618	0.04375	not annotated
S_PBL_c24656	615	1.87083	42.7618	0.04375	not annotated
S_PBL_c10589	1064	0.935414	21.3809	0.04375	gi|223551283|gb|EEF52769.1| alcohol dehydrogenase, putative [Ricinus communis]
S_PBL_c26367	541	0.935414	21.3809	0.04375	not annotated
S_PBL_c37782	495	0.935414	21.3809	0.04375	not annotated
S_PBL_lrc53953	659	0.935414	21.3809	0.04375	not annotated
S_PBL_c1571	792	26.1916	595.458	0.0439856	gi|157338324|emb|CAO39368.1| unnamed protein product [Vitis vinifera]
S_PBL_c15375	637	8.41873	190.29	0.0442416	gi|170098889|ref|XP_001880663.1| aspartic peptidase A1 [Laccaria bicolor S238N-H82]
S_PBL_c5276	1205	44.8999	1014.52	0.0442571	not annotated
S_PBL_c31302	437	25.2562	567.663	0.0444915	not annotated
S_PBL_c45497	547	2.80624	63.0737	0.0444915	gi|1705811|sp|P16579.2|CHI6_POPTR RecName: Full=Acidic endochitinase WIN6; Flags: Precursor
S_PBL_c47736	161	2.80624	63.0737	0.0444915	not annotated
S_PBL_c4673	836	130.023	2919.56	0.044535	not annotated
S_PBL_c17313	470	9.35414	209.533	0.0446429	gi|147795321|emb|CAN67246.1| hypothetical protein [Vitis vinifera]
S_PBL_c5532	635	8.41873	188.152	0.0447443	gi|225448451|ref|XP_002272995.1| PREDICTED: hypothetical protein [Vitis vinifera]
S_PBL_c23664	506	356.393	7956.9	0.0447904	gi|85001721|gb|ABC68414.1| cytochrome P450 monooxygenase CYP74A3 [Glycine max]
S_PBL_c12910	619	15.902	354.923	0.0448042	gi|83404758|gb|ABC17856.1| allene oxide synthase protein [Lonicera japonica]
S_PBL_c4956	1227	40.2228	896.929	0.0448451	not annotated
S_PBL_c48727	364	3.74166	83.3855	0.0448718	gi|115470437|ref|NP_001058817.1| Os07g0129400 [Oryza sativa (japonica cultivar-group)]
S_PBL_c29345	562	1.87083	41.6928	0.0448718	not annotated
S_PBL_c34144	465	1.87083	41.6928	0.0448718	not annotated
S_PBL_c2456	872	28.0624	624.322	0.0449486	not annotated
S_PBL_c10890	1061	54.254	1199.47	0.0452317	gi|223533984|gb|EEF35706.1| Prenylated Rab acceptor protein, putative [Ricinus communis]
S_PBL_c15648	518	126.281	2790.21	0.0452586	gi|15290017|dbj|BAB63711.1| putative cytochrome P450-dependent fatty acid hydroxylase [Oryza sativa Japonica Group]
S_PBL_c31955	485	2.80624	62.0046	0.0452586	gi|134110201|ref|XP_776311.1| hypothetical protein CNBC7000 [Cryptococcus neoformans var. neoformans B-3501A]
S_PBL_c45761	671	2.80624	62.0046	0.0452586	not annotated
S_PBL_c22201	572	3.74166	82.3165	0.0454545	not annotated
S_PBL_c32003	529	3.74166	82.3165	0.0454545	not annotated
S_PBL_c9724	1714	39.2874	863.788	0.0454827	gi|225466994|ref|XP_002262769.1| PREDICTED: hypothetical protein [Vitis vinifera]
S_PBL_lrc53717	414	185.212	4068.79	0.0455202	gi|224100355|ref|XP_002311845.1| predicted protein [Populus trichocarpa]
S_PBL_lrc44585	546	5.61249	122.94	0.0456522	gi|170579899|ref|XP_001895031.1| hypothetical protein Bm1_17870 [Brugia malayi]
S_PBL_c22744	513	51.4478	1125.7	0.0457028	gi|3132675|gb|AAC16325.1| asparagine synthetase [Elaeagnus umbellata]
S_PBL_c446	463	7.48331	163.564	0.0457516	not annotated
S_PBL_c11862	626	8.41873	183.876	0.0457849	not annotated
S_PBL_c21784	701	18.7083	406.237	0.0460526	not annotated
S_PBL_c19929	462	2.80624	60.9356	0.0460526	not annotated
S_PBL_c27380	755	2.80624	60.9356	0.0460526	gi|147782968|emb|CAN74488.1| hypothetical protein [Vitis vinifera]
S_PBL_c1420	848	0.935414	20.3119	0.0460526	gi|10798750|dbj|BAB16427.1| NtEIG-E80 [Nicotiana tabacum]
S_PBL_c7745	521	0.935414	20.3119	0.0460526	gi|170091118|ref|XP_001876781.1| predicted protein [Laccaria bicolor S238N-H82]
S_PBL_c10056	526	0.935414	20.3119	0.0460526	gi|147861933|emb|CAN78769.1| hypothetical protein [Vitis vinifera]
S_PBL_c23215	592	0.935414	20.3119	0.0460526	gi|76573345|gb|ABA46777.1| 40S ribosomal protein S17-like protein [Solanum tuberosum]
S_PBL_c26055	450	0.935414	20.3119	0.0460526	not annotated
S_PBL_c45663	470	0.935414	20.3119	0.0460526	not annotated
S_PBL_c11471	709	8.41873	181.738	0.0463235	gi|86169480|gb|ABC86980.1| plasma membrane protein [Capsicum annuum]
S_PBL_c18733	490	6.5479	141.114	0.0464015	gi|169861183|ref|XP_001837226.1| glutamine synthetase [Coprinopsis cinerea okayama7#130]
S_PBL_c45302	581	6.5479	141.114	0.0464015	gi|170095691|ref|XP_001879066.1| UDP-glucose/GDP-mannose dehydrogenase [Laccaria bicolor S238N-H82]
S_PBL_c17988	549	213.274	4583	0.046536	gi|223537831|gb|EEF39448.1| cytochrome P450, putative [Ricinus communis]
S_PBL_lrc53734	769	6.5479	140.045	0.0467557	gi|225465854|ref|XP_002265225.1| PREDICTED: hypothetical protein [Vitis vinifera]
S_PBL_c26422	515	283.431	6054	0.0468171	gi|1655699|emb|CAA69032.1| pherophorin-S [Volvox carteri f. nagariensis]
S_PBL_c47170	657	2.80624	59.8665	0.046875	gi|238600959|ref|XP_002395281.1| hypothetical protein MPER_04693 [Moniliophthora perniciosa FA553]
S_PBL_c8518	535	75.7686	1613.19	0.0469682	not annotated
S_PBL_c15112	787	16.8375	358.13	0.0470149	gi|224070967|ref|XP_002303308.1| predicted protein [Populus trichocarpa]
S_PBL_c49217	252	5.61249	118.664	0.0472973	not annotated
S_PBL_c8420	449	3.74166	79.1093	0.0472973	gi|115470437|ref|NP_001058817.1| Os07g0129400 [Oryza sativa (japonica cultivar-group)]
S_PBL_c17097	453	3.74166	79.1093	0.0472973	gi|223532753|gb|EEF34532.1| nitrate transporter, putative [Ricinus communis]
S_PBL_c13361	697	227.306	4793.6	0.0474186	gi|225459251|ref|XP_002285767.1| PREDICTED: hypothetical protein [Vitis vinifera]
S_PBL_c18201	631	4.67707	98.3521	0.0475543	gi|157337087|emb|CAO21433.1| unnamed protein product [Vitis vinifera]
S_PBL_lrc53258	560	5.61249	117.595	0.0477273	gi|10798750|dbj|BAB16427.1| NtEIG-E80 [Nicotiana tabacum]
S_PBL_c45818	480	2.80624	58.7975	0.0477273	not annotated
S_PBL_c15182	701	19.6437	410.513	0.0478516	gi|223536623|gb|EEF38265.1| Spotted leaf protein, putative [Ricinus communis]
S_PBL_c23593	651	3.74166	78.0403	0.0479452	gi|220722777|gb|EED77263.1| 60S ribosomal protein L23a [Postia placenta Mad-698-R]
S_PBL_c53980	800	3.74166	78.0403	0.0479452	gi|224138652|ref|XP_002326656.1| predicted protein [Populus trichocarpa]
S_PBL_lrc53928	454	50.5124	1053.01	0.0479695	gi|225435722|ref|XP_002285699.1| PREDICTED: hypothetical protein [Vitis vinifera]
S_PBL_c174	1774	47.7061	994.212	0.0479839	gi|225466994|ref|XP_002262769.1| PREDICTED: hypothetical protein [Vitis vinifera]
S_PBL_c16080	563	5.61249	116.526	0.0481651	not annotated
S_PBL_c11433	666	80.4456	1662.36	0.0483923	not annotated
S_PBL_c8222	1101	15.902	328.197	0.0484528	not annotated
S_PBL_c16934	555	4.67707	96.214	0.0486111	not annotated
S_PBL_c41271	514	3.74166	76.9712	0.0486111	not annotated
S_PBL_c48649	431	2.80624	57.7284	0.0486111	not annotated
S_PBL_c4439	615	1.87083	38.4856	0.0486111	not annotated
S_PBL_c7163	621	1.87083	38.4856	0.0486111	gi|224055457|ref|XP_002298508.1| predicted protein [Populus trichocarpa]
S_PBL_c11030	437	1.87083	38.4856	0.0486111	not annotated
S_PBL_c37577	464	1.87083	38.4856	0.0486111	not annotated
S_PBL_c38440	414	1.87083	38.4856	0.0486111	not annotated
S_PBL_c32015	558	0.935414	19.2428	0.0486111	not annotated
S_PBL_lrc36812	481	0.935414	19.2428	0.0486111	not annotated
S_PBL_c37920	496	0.935414	19.2428	0.0486111	gi|169850276|ref|XP_001831835.1| hypothetical protein CC1G_05934 [Coprinopsis cinerea okayama7#130]
S_PBL_c39684	406	0.935414	19.2428	0.0486111	not annotated
S_PBL_c47802	322	0.935414	19.2428	0.0486111	not annotated
S_PBL_c9952	729	53.3186	1094.7	0.0487061	gi|224116524|ref|XP_002331918.1| oligopeptide transporter OPT family [Populus trichocarpa]
S_PBL_c21109	915	18.7083	382.718	0.0488827	gi|16904543|emb|CAD10740.1| lipoxygenase [Corylus avellana]
S_PBL_c1874	1697	115.056	2350.83	0.0489427	gi|225436277|ref|XP_002264897.1| PREDICTED: hypothetical protein [Vitis vinifera]
S_PBL_lrc54147	621	56.1249	1142.81	0.0491113	gi|57012876|sp|Q9LW50.1|ERF2_NICSY RecName: Full=Ethylene-responsive transcription factor 2; Short=NsERF2; AltName: Full=Ethylene-responsive element-binding factor 2; Short=EREBP-2
S_PBL_c6355	756	521.961	10599.6	0.0492436	gi|224137832|ref|XP_002326451.1| predicted protein [Populus trichocarpa]
S_PBL_c1980	869	455.547	9241.89	0.0492915	gi|21105757|gb|AAM34777.1|AF509877_1 nam-like protein 14 [Petunia x hybrida]
S_PBL_c33734	591	3.74166	75.9022	0.0492958	not annotated
S_PBL_lrc44888	222	3.74166	75.9022	0.0492958	not annotated
S_PBL_c27431	498	10.2896	208.464	0.049359	not annotated
S_PBL_c9243	473	5.61249	113.319	0.0495283	gi|225425364|ref|XP_002275576.1| PREDICTED: hypothetical protein [Vitis vinifera]
S_PBL_c806	693	7.48331	150.735	0.0496454	gi|194136581|gb|ACF33513.1| salicylic acid methyl transferase-like protein [Glycine max]
S_PBL_c23886	732	4.67707	94.076	0.0497159	gi|169846676|ref|XP_001830052.1| hypothetical protein CC1G_04485 [Coprinopsis cinerea okayama7#130]
S_PBL_lrc28954	485	4.67707	94.076	0.0497159	not annotated
S_PBL_c24072	775	24.3208	487.485	0.0498904	not annotated
S_PBL_c9491	476	1.87083	37.4166	0.05	gi|225426280|ref|XP_002265207.1| PREDICTED: similar to 3-oxoacyl-[acyl-carrier-protein] synthase [Vitis vinifera]
S_PBL_c13249	474	1.87083	37.4166	0.05	gi|238605707|ref|XP_002396525.1| hypothetical protein MPER_03224 [Moniliophthora perniciosa FA553]
S_PBL_c29783	412	1.87083	37.4166	0.05	gi|157345622|emb|CAO14920.1| unnamed protein product [Vitis vinifera]
S_PBL_c32433	604	1.87083	37.4166	0.05	gi|157335417|emb|CAO61247.1| unnamed protein product [Vitis vinifera]
S_PBL_c34531	541	1.87083	37.4166	0.05	not annotated
S_PBL_c4726	941	6.5479	130.423	0.0502049	gi|4887010|gb|AAD32141.1|AF123503_1 Nt-gh3 deduced protein [Nicotiana tabacum]
S_PBL_c32	1298	41.1582	817.819	0.0503268	gi|134303284|gb|ABO70985.1| gibberellin 2-oxidase 3 [Nicotiana tabacum]
S_PBL_c29171	384	5.61249	111.181	0.0504808	not annotated
S_PBL_c26235	458	2.80624	55.5903	0.0504808	not annotated
S_PBL_c36693	524	2.80624	55.5903	0.0504808	not annotated
S_PBL_c54735	486	7.48331	147.528	0.0507246	gi|224084042|ref|XP_002307202.1| acyl:coa ligase acetate-coa synthetase-like protein [Populus trichocarpa]
S_PBL_c19354	686	27.127	534.522	0.05075	gi|224056831|ref|XP_002299045.1| predicted protein [Populus trichocarpa]
S_PBL_c209	1376	73.8977	1456.04	0.0507526	not annotated
S_PBL_c25502	589	13.0958	257.64	0.0508299	not annotated
S_PBL_c2476	662	4.67707	91.9379	0.0508721	gi|4104248|gb|AAD01985.1| glucose regulated protein [Laccaria bicolor]
S_PBL_c1982	963	390.068	7658.64	0.0509317	gi|225465718|ref|XP_002263056.1| PREDICTED: hypothetical protein isoform 1 [Vitis vinifera]
S_PBL_c6917	529	15.902	311.092	0.0511168	gi|170092038|ref|XP_001877241.1| predicted protein [Laccaria bicolor S238N-H82]
S_PBL_c5522	640	101.96	1983.08	0.0514151	gi|57012876|sp|Q9LW50.1|ERF2_NICSY RecName: Full=Ethylene-responsive transcription factor 2; Short=NsERF2; AltName: Full=Ethylene-responsive element-binding factor 2; Short=EREBP-2
S_PBL_c25212	577	7.48331	145.39	0.0514706	gi|224104395|ref|XP_002313423.1| ZIP transporter [Populus trichocarpa]
S_PBL_c6937	439	2.80624	54.5213	0.0514706	not annotated
S_PBL_c21500	428	2.80624	54.5213	0.0514706	not annotated
S_PBL_c31490	460	1.87083	36.3475	0.0514706	gi|225443823|ref|XP_002266726.1| PREDICTED: hypothetical protein [Vitis vinifera]
S_PBL_c33994	471	1.87083	36.3475	0.0514706	not annotated
S_PBL_c36691	565	1.87083	36.3475	0.0514706	gi|95044657|gb|ABF50941.1| S-adenosyl-L-methionine:benzoic acid/salicylic acid carboxyl methyltransferase [Petunia x hybrida]
S_PBL_c45275	470	1.87083	36.3475	0.0514706	gi|157343295|emb|CAO67346.1| unnamed protein product [Vitis vinifera]
S_PBL_s53984	443	1.87083	36.3475	0.0514706	not annotated
S_PBL_c27209	624	0.935414	18.1738	0.0514706	gi|223538912|gb|EEF40510.1| hypothetical protein RCOM_0775400 [Ricinus communis]
S_PBL_c32890	698	0.935414	18.1738	0.0514706	not annotated
S_PBL_lrc46402	472	0.935414	18.1738	0.0514706	not annotated
S_PBL_lrc53611	625	82.3165	1578.98	0.0521327	gi|225466994|ref|XP_002262769.1| PREDICTED: hypothetical protein [Vitis vinifera]
S_PBL_c4156	577	8.41873	161.426	0.0521523	gi|170095691|ref|XP_001879066.1| UDP-glucose/GDP-mannose dehydrogenase [Laccaria bicolor S238N-H82]
S_PBL_c12184	590	64.5436	1236.89	0.0521824	gi|147777142|emb|CAN76642.1| hypothetical protein [Vitis vinifera]
S_PBL_c16959	467	5.61249	106.904	0.0525	gi|170095063|ref|XP_001878752.1| cytochrome c C1 [Laccaria bicolor S238N-H82]
S_PBL_c46160	450	2.80624	53.4522	0.0525	gi|122063214|sp|P11120.2|CALM_PLECO RecName: Full=Calmodulin; Short=CaM
S_PBL_c15666	535	15.902	302.54	0.0525618	not annotated
S_PBL_c13326	560	23.3854	443.654	0.0527108	gi|224090061|ref|XP_002308926.1| predicted protein [Populus trichocarpa]
S_PBL_c9546	560	1.87083	35.2785	0.0530303	not annotated
S_PBL_c49421	352	1.87083	35.2785	0.0530303	gi|224098489|ref|XP_002311193.1| predicted protein [Populus trichocarpa]
S_PBL_lrc23735	947	8.41873	157.15	0.0535714	gi|116218279|ref|XP_001230225.1| hypothetical protein CHGG_11103 [Chaetomium globosum CBS 148.51]
S_PBL_c549	551	2.80624	52.3832	0.0535714	not annotated
S_PBL_c10383	554	43.0291	802.853	0.0535952	gi|223548845|gb|EEF50334.1| 14 kDa proline-rich protein DC2.15 precursor, putative [Ricinus communis]
S_PBL_c14885	495	93.5414	1738.27	0.053813	not annotated
S_PBL_lrc50117	100	8.41873	156.081	0.0539384	not annotated
S_PBL_c12704	629	33.6749	622.184	0.0541237	gi|223548845|gb|EEF50334.1| 14 kDa proline-rich protein DC2.15 precursor, putative [Ricinus communis]
S_PBL_c9493	512	23.3854	430.825	0.0542804	not annotated
S_PBL_c20069	433	715.592	13159.9	0.0543765	gi|149236171|ref|XP_001523963.1| conserved hypothetical protein [Lodderomyces elongisporus NRRL YB-4239]
S_PBL_s54620	468	22.4499	412.651	0.0544041	gi|225428600|ref|XP_002281190.1| PREDICTED: hypothetical protein [Vitis vinifera]
S_PBL_c45687	453	12.1604	223.43	0.0544258	not annotated
S_PBL_c828	819	283.431	5200.9	0.0544964	not annotated
S_PBL_c3694	1742	90.7352	1660.23	0.0546523	gi|1778093|gb|AAB68028.1| putative sugar transporter; member of major facilitative superfamily; integral membrane protein [Beta vulgaris]
S_PBL_c21569	394	9.35414	171.047	0.0546875	not annotated
S_PBL_c15658	912	8.41873	153.942	0.0546875	not annotated
S_PBL_c49337	526	5.61249	102.628	0.0546875	gi|225424885|ref|XP_002269340.1| PREDICTED: hypothetical protein [Vitis vinifera]
S_PBL_c5486	507	3.74166	68.4189	0.0546875	gi|225438595|ref|XP_002280620.1| PREDICTED: hypothetical protein [Vitis vinifera]
S_PBL_c46754	457	2.80624	51.3142	0.0546875	gi|147853384|emb|CAN80214.1| hypothetical protein [Vitis vinifera]
S_PBL_c5300	895	1.87083	34.2094	0.0546875	not annotated
S_PBL_c18721	580	1.87083	34.2094	0.0546875	gi|224063489|ref|XP_002301169.1| AP2/ERF domain-containing transcription factor [Populus trichocarpa]
S_PBL_c23646	423	1.87083	34.2094	0.0546875	not annotated
S_PBL_c24789	587	1.87083	34.2094	0.0546875	gi|169864646|ref|XP_001838930.1| NADP-specific glutamate dehydrogenase [Coprinopsis cinerea okayama7#130]
S_PBL_c25303	476	1.87083	34.2094	0.0546875	gi|147818665|emb|CAN71809.1| hypothetical protein [Vitis vinifera]
S_PBL_c34407	565	1.87083	34.2094	0.0546875	gi|224075764|ref|XP_002304757.1| predicted protein [Populus trichocarpa]
S_PBL_c35012	498	1.87083	34.2094	0.0546875	gi|147798975|emb|CAN74839.1| hypothetical protein [Vitis vinifera]
S_PBL_c24832	1123	0.935414	17.1047	0.0546875	gi|225458990|ref|XP_002285583.1| PREDICTED: hypothetical protein [Vitis vinifera]
S_PBL_c27490	453	0.935414	17.1047	0.0546875	gi|157350858|emb|CAO40973.1| unnamed protein product [Vitis vinifera]
S_PBL_c28186	641	0.935414	17.1047	0.0546875	gi|169843690|ref|XP_001828571.1| hypothetical protein CC1G_11223 [Coprinopsis cinerea okayama7#130]
S_PBL_c37664	448	0.935414	17.1047	0.0546875	not annotated
S_PBL_lrc55110	383	0.935414	17.1047	0.0546875	gi|224056831|ref|XP_002299045.1| predicted protein [Populus trichocarpa]
S_PBL_c16730	576	12.1604	221.292	0.0549517	gi|15235543|ref|NP_195458.1| unknown protein [Arabidopsis thaliana]
S_PBL_lrc38307	422	8.41873	152.873	0.0550699	not annotated
S_PBL_c15928	402	6.5479	118.664	0.0551802	gi|2792295|gb|AAB97005.1| unknown [Fragaria x ananassa]
S_PBL_lrc52110	940	345.168	6252.84	0.0552017	gi|85068664|gb|ABC69412.1| CYP73A47v3 [Nicotiana tabacum]
S_PBL_c1180	473	5.61249	101.559	0.0552632	not annotated
S_PBL_c9756	793	48.6415	879.824	0.0552855	gi|157340847|emb|CAO47652.1| unnamed protein product [Vitis vinifera]
S_PBL_c643	695	9.35414	168.909	0.0553797	not annotated
S_PBL_c16407	515	7.48331	134.7	0.0555556	gi|225457871|ref|XP_002269356.1| PREDICTED: hypothetical protein [Vitis vinifera]
S_PBL_c41162	492	3.74166	67.3498	0.0555556	not annotated
S_PBL_c52111	553	24.3208	436.17	0.0557598	gi|147816431|emb|CAN61955.1| hypothetical protein [Vitis vinifera]
S_PBL_c14251	561	2.80624	50.2451	0.0558511	not annotated
S_PBL_c34147	308	2.80624	50.2451	0.0558511	gi|111073727|dbj|BAF02552.1| hypothetical protein [Nicotiana benthamiana]
S_PBL_c46052	464	22.4499	400.892	0.056	not annotated
S_PBL_c30652	509	8.41873	149.666	0.05625	not annotated
S_PBL_c7175	1174	31.8041	563.387	0.0564516	not annotated
S_PBL_c7732	478	1.87083	33.1404	0.0564516	gi|169856609|ref|XP_001834961.1| hypothetical protein CC1G_11475 [Coprinopsis cinerea okayama7#130]
S_PBL_lrc38887	501	1.87083	33.1404	0.0564516	not annotated
S_PBL_c23235	529	6.5479	115.457	0.056713	gi|66801559|ref|XP_629705.1| hypothetical protein [Dictyostelium discoideum AX4]
S_PBL_c40962	737	9.35414	164.633	0.0568182	not annotated
S_PBL_c1127	837	101.96	1789.58	0.0569743	gi|225456868|ref|XP_002279861.1| PREDICTED: hypothetical protein [Vitis vinifera]
S_PBL_c3246	473	2.80624	49.1761	0.0570652	not annotated
S_PBL_c24272	546	2.80624	49.1761	0.0570652	not annotated
S_PBL_c31273	673	3.74166	65.2117	0.057377	gi|224124210|ref|XP_002330132.1| predicted protein [Populus trichocarpa]
S_PBL_c37213	475	3.74166	65.2117	0.057377	gi|170084221|ref|XP_001873334.1| predicted protein [Laccaria bicolor S238N-H82]
S_PBL_c19350	1011	58.9311	1026.28	0.0574219	gi|20149062|gb|AAM12786.1| unknown [Capsicum annuum]
S_PBL_c9581	509	639.823	11141.6	0.0574266	gi|224063489|ref|XP_002301169.1| AP2/ERF domain-containing transcription factor [Populus trichocarpa]
S_PBL_c17814	735	81.381	1415.42	0.0574962	not annotated
S_PBL_c13922	523	549.088	9530.54	0.0576136	gi|224063489|ref|XP_002301169.1| AP2/ERF domain-containing transcription factor [Populus trichocarpa]
S_PBL_c20962	354	122.539	2113.5	0.0579793	gi|147857428|emb|CAN78652.1| hypothetical protein [Vitis vinifera]
S_PBL_c5083	494	6.5479	112.25	0.0583333	gi|170099724|ref|XP_001881080.1| histone 2A [Laccaria bicolor S238N-H82]
S_PBL_c30393	418	6.5479	112.25	0.0583333	gi|170085189|ref|XP_001873818.1| predicted protein [Laccaria bicolor S238N-H82]
S_PBL_c29965	502	2.80624	48.107	0.0583333	not annotated
S_PBL_c1056	469	0.935414	16.0357	0.0583333	gi|157348478|emb|CAO23370.1| unnamed protein product [Vitis vinifera]
S_PBL_c3114	545	0.935414	16.0357	0.0583333	gi|33413141|emb|CAD60273.1| putative pathogenesis related protein 1 precursor [Vitis vinifera]
S_PBL_c16312	259	0.935414	16.0357	0.0583333	not annotated
S_PBL_c17465	501	0.935414	16.0357	0.0583333	not annotated
S_PBL_lrc53064	457	0.935414	16.0357	0.0583333	gi|157341999|emb|CAO63455.1| unnamed protein product [Vitis vinifera]
S_PBL_c19338	377	197.372	3378.18	0.0584256	not annotated
S_PBL_c1967	962	72.9623	1246.51	0.0585334	gi|198400319|gb|ACH87168.1| senescence-related protein [Camellia sinensis]
S_PBL_c13669	599	43.0291	734.434	0.0585881	gi|223548471|gb|EEF49962.1| Nicotianamine synthase, putative [Ricinus communis]
S_PBL_c3267	618	167.439	2856.49	0.0586171	gi|10637893|emb|CAC10555.1| ammonium transporter (AMT1.1) [Lotus japonicus]
S_PBL_c19211	469	102.896	1745.75	0.0589406	gi|224063489|ref|XP_002301169.1| AP2/ERF domain-containing transcription factor [Populus trichocarpa]
S_PBL_c2211	521	74.8331	1268.96	0.0589722	gi|225461389|ref|XP_002284800.1| PREDICTED: hypothetical protein [Vitis vinifera]
S_PBL_c27231	645	11.225	190.29	0.0589888	gi|223543273|gb|EEF44805.1| delta 9 desaturase, putative [Ricinus communis]
S_PBL_c13246	451	4.67707	79.1093	0.0591216	gi|17367236|sp|Q9XQ94.1|GLNA2_MEDSA RecName: Full=Glutamine synthetase leaf isozyme, chloroplastic; AltName: Full=GS2; AltName: Full=Glutamate--ammonia ligase; Flags: Precursor
S_PBL_c14130	1548	3.74166	63.0737	0.059322	not annotated
S_PBL_c11963	650	9.35414	157.15	0.0595238	gi|115457106|ref|NP_001052153.1| Os04g0174100 [Oryza sativa (japonica cultivar-group)]
S_PBL_s51594	427	10.2896	172.116	0.0597826	gi|209954703|dbj|BAG80542.1| glycosyltransferase [Lycium barbarum]
S_PBL_c8857	744	7.48331	125.078	0.0598291	gi|157335820|emb|CAO61650.1| unnamed protein product [Vitis vinifera]
S_PBL_c16389	905	61.7373	1024.15	0.0602818	gi|224094711|ref|XP_002310203.1| predicted protein [Populus trichocarpa]
S_PBL_c30926	535	1.87083	31.0023	0.0603448	not annotated
S_PBL_c34741	334	1.87083	31.0023	0.0603448	gi|131026|sp|P17642|PRS2_SOLTU Pathogenesis-related protein STH-2
S_PBL_c45408	339	1.87083	31.0023	0.0603448	not annotated
S_PBL_c47394	421	1.87083	31.0023	0.0603448	not annotated
S_PBL_c124	1284	431.226	7139.08	0.0604036	not annotated
S_PBL_c2388	1393	125.346	2066.46	0.060657	gi|225438641|ref|XP_002281314.1| PREDICTED: hypothetical protein [Vitis vinifera]
S_PBL_c3511	629	11.225	184.945	0.0606936	gi|209954709|dbj|BAG80545.1| UDP-glucose:glucosyltransferase [Lycium barbarum]
S_PBL_c6873	824	28.0624	461.827	0.0607639	gi|2290782|gb|AAB65163.1| glutathione S-transferase, class-phi [Solanum commersonii]
S_PBL_c4561	739	5.61249	91.9379	0.0610465	gi|225449955|ref|XP_002270841.1| PREDICTED: hypothetical protein [Vitis vinifera]
S_PBL_c7452	560	2.80624	45.9689	0.0610465	gi|145333037|ref|NP_001078384.1| DVL10/RTFL12 (ROTUNDIFOLIA LIKE 12) [Arabidopsis thaliana]
S_PBL_c8061	863	68.2852	1118.22	0.061066	gi|86169480|gb|ABC86980.1| plasma membrane protein [Capsicum annuum]
S_PBL_c17571	664	6.5479	106.904	0.06125	not annotated
S_PBL_c40879	398	6.5479	106.904	0.06125	gi|12007488|gb|AAG45222.1|AF323910_1 ornithine decarboxylase [Nicotiana glutinosa]
S_PBL_c11952	509	10.2896	167.84	0.0613057	not annotated
S_PBL_c17224	475	5.61249	90.8688	0.0617647	gi|224067693|ref|XP_002302526.1| predicted protein [Populus trichocarpa]
S_PBL_c18999	638	79.5102	1286.06	0.0618246	gi|225435722|ref|XP_002285699.1| PREDICTED: hypothetical protein [Vitis vinifera]
S_PBL_c20884	171	7.48331	120.802	0.0619469	not annotated
S_PBL_c52127	509	9.35414	150.735	0.0620567	not annotated
S_PBL_c18069	497	38.352	616.839	0.062175	not annotated
S_PBL_c1833	681	5.61249	89.7998	0.0625	not annotated
S_PBL_c28090	907	3.74166	59.8665	0.0625	not annotated
S_PBL_c44723	509	3.74166	59.8665	0.0625	not annotated
S_PBL_lrc34271	455	2.80624	44.8999	0.0625	gi|132424657|gb|ABO33481.1| class II KNOX homeobox transcription factor [Medicago truncatula]
S_PBL_c38379	774	2.80624	44.8999	0.0625	gi|61676643|gb|AAX51845.1| Rab-type small GTP-binding protein [Paxillus involutus]
S_PBL_c28204	450	1.87083	29.9333	0.0625	gi|169861161|ref|XP_001837215.1| hypothetical protein CC1G_00351 [Coprinopsis cinerea okayama7#130]
S_PBL_lrc30073	732	1.87083	29.9333	0.0625	gi|62084144|dbj|BAD91453.1| RAS protein [Trametes hirsuta]
S_PBL_c4117	816	0.935414	14.9666	0.0625	gi|157360799|emb|CAO70400.1| unnamed protein product [Vitis vinifera]
S_PBL_c10119	429	0.935414	14.9666	0.0625	not annotated
S_PBL_c30024	392	0.935414	14.9666	0.0625	gi|170085885|ref|XP_001874166.1| predicted protein [Laccaria bicolor S238N-H82]
S_PBL_c36657	517	0.935414	14.9666	0.0625	gi|169860521|ref|XP_001836895.1| hypothetical protein CC1G_00031 [Coprinopsis cinerea okayama7#130]
S_PBL_c38790	455	0.935414	14.9666	0.0625	gi|33337950|gb|AAQ13597.1| 1-aminocyclopropane-1-carboxylate synthase [Lycopersicon esculentum]
S_PBL_c44762	280	0.935414	14.9666	0.0625	gi|224072618|ref|XP_002303809.1| predicted protein [Populus trichocarpa]
S_PBL_c45503	509	0.935414	14.9666	0.0625	gi|170090033|ref|XP_001876239.1| predicted protein [Laccaria bicolor S238N-H82]
S_PBL_c21311	543	515.413	8234.85	0.0625893	gi|125528443|gb|EAY76557.1| hypothetical protein OsI_04502 [Oryza sativa Indica Group]
S_PBL_c21010	411	19.6437	313.23	0.0627133	not annotated
S_PBL_c6592	645	80.4456	1279.65	0.0628655	not annotated
S_PBL_c158	1229	119.733	1903.97	0.062886	gi|12229631|sp|O24145.1|4CL1_TOBAC RecName: Full=4-coumarate--CoA ligase 1; Short=4CL 1; AltName: Full=4-coumaroyl-CoA synthase 1
S_PBL_c371	1189	60.8019	966.417	0.0629148	gi|1346300|sp|P48021.1|HMDH_CAMAC RecName: Full=3-hydroxy-3-methylglutaryl-coenzyme A reductase; Short=HMG-CoA reductase
S_PBL_c3758	510	11.225	177.461	0.063253	gi|170086061|ref|XP_001874254.1| 40S ribosomal protein S27 [Laccaria bicolor S238N-H82]
S_PBL_c28634	512	4.67707	73.7641	0.0634058	gi|58258949|ref|XP_566887.1| endopeptidase [Cryptococcus neoformans var. neoformans JEC21]
S_PBL_c15389	762	325.524	5074.76	0.0641458	gi|225427023|ref|XP_002271461.1| PREDICTED: hypothetical protein isoform 1 [Vitis vinifera]
S_PBL_c14297	524	214.21	3332.21	0.0642846	not annotated
S_PBL_c39613	476	5.61249	86.5926	0.0648148	not annotated
S_PBL_c25939	387	1.87083	28.8642	0.0648148	gi|224108488|ref|XP_002314866.1| predicted protein [Populus trichocarpa]
S_PBL_c42898	324	1.87083	28.8642	0.0648148	not annotated
S_PBL_c19747	527	17.7729	273.676	0.0649414	not annotated
S_PBL_c26019	562	82.3165	1261.47	0.0652542	not annotated
S_PBL_c986	1744	695.948	10637	0.0654271	gi|13785207|emb|CAC37355.1| putative membrane protein [Solanum tuberosum]
S_PBL_lrc28384	430	8.41873	128.285	0.065625	gi|1345537|emb|CAA39215.1| extensin (class I) [Solanum lycopersicum]
S_PBL_c26618	542	5.61249	85.5236	0.065625	not annotated
S_PBL_c14415	538	2.80624	42.7618	0.065625	gi|67521844|ref|XP_658983.1| hypothetical protein AN1379.2 [Aspergillus nidulans FGSC A4]
S_PBL_c6816	538	3.74166	56.6594	0.0660377	not annotated
S_PBL_c15530	531	3.74166	56.6594	0.0660377	not annotated
S_PBL_c44004	433	30.8687	467.173	0.0660755	gi|224080606|ref|XP_002306177.1| predicted protein [Populus trichocarpa]
S_PBL_c31850	487	4.67707	70.557	0.0662879	not annotated
S_PBL_c29179	653	10.2896	155.012	0.0663793	not annotated
S_PBL_c34861	549	6.5479	98.3521	0.0665761	gi|157338036|emb|CAO39080.1| unnamed protein product [Vitis vinifera]
S_PBL_c41378	365	7.48331	112.25	0.0666667	not annotated
S_PBL_c14112	1268	186.147	2788.07	0.0667657	gi|209954713|dbj|BAG80547.1| glycosyltransferase [Lycium barbarum]
S_PBL_c1306	1605	82.3165	1231.54	0.0668403	not annotated
S_PBL_c26503	493	11.225	167.84	0.066879	not annotated
S_PBL_c3832	637	90.7352	1348.07	0.0673077	gi|15222668|ref|NP_173949.1| proline-rich extensin, putative [Arabidopsis thaliana]
S_PBL_c3585	1498	14.0312	208.464	0.0673077	not annotated
S_PBL_lrc23488	517	14.0312	208.464	0.0673077	not annotated
S_PBL_c21821	441	8.41873	125.078	0.0673077	not annotated
S_PBL_c25460	528	5.61249	83.3855	0.0673077	not annotated
S_PBL_c237	554	3.74166	55.5903	0.0673077	not annotated
S_PBL_c23617	469	3.74166	55.5903	0.0673077	gi|170095051|ref|XP_001878746.1| predicted protein [Laccaria bicolor S238N-H82]
S_PBL_c27196	552	3.74166	55.5903	0.0673077	not annotated
S_PBL_c26079	720	2.80624	41.6928	0.0673077	not annotated
S_PBL_c41330	415	2.80624	41.6928	0.0673077	gi|169859159|ref|XP_001836220.1| hypothetical protein CC1G_06305 [Coprinopsis cinerea okayama7#130]
S_PBL_c18310	816	1.87083	27.7952	0.0673077	gi|20149062|gb|AAM12786.1| unknown [Capsicum annuum]
S_PBL_c26128	803	1.87083	27.7952	0.0673077	not annotated
S_PBL_c28240	827	1.87083	27.7952	0.0673077	gi|170085097|ref|XP_001873772.1| spindle assembly checkpoint protein [Laccaria bicolor S238N-H82]
S_PBL_c41221	471	0.935414	13.8976	0.0673077	gi|157358829|emb|CAO66709.1| unnamed protein product [Vitis vinifera]
S_PBL_c45456	417	0.935414	13.8976	0.0673077	gi|71043507|dbj|BAE16174.1| polyamine oxidase [Nicotiana tabacum]
S_PBL_c20629	468	334.878	4971.06	0.0673656	gi|225427021|ref|XP_002271500.1| PREDICTED: hypothetical protein isoform 2 [Vitis vinifera]
S_PBL_c18141	697	154.343	2287.76	0.067465	gi|85068662|gb|ABC69411.1| CYP73A47v1 [Nicotiana tabacum]
S_PBL_c11630	760	26.1916	388.063	0.0674931	gi|225455256|ref|XP_002273092.1| PREDICTED: hypothetical protein [Vitis vinifera]
S_PBL_c14873	452	230.112	3407.05	0.06754	gi|129589|sp|P14166.1|PAL1_IPOBA RecName: Full=Phenylalanine ammonia-lyase
S_PBL_c9800	513	32.7395	482.139	0.0679047	gi|157355387|emb|CAO48777.1| unnamed protein product [Vitis vinifera]
S_PBL_c19417	487	24.3208	358.13	0.0679104	not annotated
S_PBL_c1986	1476	115.991	1700.85	0.0681961	gi|224112034|ref|XP_002316060.1| predicted protein [Populus trichocarpa]
S_PBL_c24360	441	14.9666	219.154	0.0682927	not annotated
S_PBL_c23210	667	56.1249	818.888	0.0685379	gi|224082564|ref|XP_002306743.1| predicted protein [Populus trichocarpa]
S_PBL_c27687	737	15.902	231.983	0.0685484	gi|1842188|emb|CAA69726.1| mitochondrial phosphate translocator [Betula pendula]
S_PBL_c20031	470	41.1582	598.665	0.06875	gi|224134901|ref|XP_002321933.1| predicted protein [Populus trichocarpa]
S_PBL_c3933	593	9.35414	135.769	0.0688976	gi|223533383|gb|EEF35134.1| ATP binding protein, putative [Ricinus communis]
S_PBL_c14678	497	20.5791	298.264	0.0689964	gi|157348100|emb|CAO22810.1| unnamed protein product [Vitis vinifera]
S_PBL_c167	1762	1013.05	14675.8	0.0690286	not annotated
S_PBL_c21037	355	2.80624	40.6237	0.0690789	gi|118488603|gb|ABK96114.1| unknown [Populus trichocarpa]
S_PBL_c35156	418	2.80624	40.6237	0.0690789	gi|157337705|emb|CAO22051.1| unnamed protein product [Vitis vinifera]
S_PBL_c13145	470	570.603	8257.3	0.0691028	gi|13785209|emb|CAC37356.1| putative membrane protein [Solanum tuberosum]
S_PBL_c3991	1020	189.889	2734.62	0.069439	not annotated
S_PBL_c11966	415	35.5457	511.003	0.0695607	gi|157337705|emb|CAO22051.1| unnamed protein product [Vitis vinifera]
S_PBL_c17740	632	19.6437	282.228	0.0696023	gi|224105765|ref|XP_002313925.1| predicted protein [Populus trichocarpa]
S_PBL_c17486	656	18.7083	268.33	0.0697211	gi|223543738|gb|EEF45266.1| sugar transporter, putative [Ricinus communis]
S_PBL_c6262	706	29.9333	427.618	0.07	not annotated
S_PBL_c1923	1586	1.87083	26.7261	0.07	gi|147773505|emb|CAN66784.1| hypothetical protein [Vitis vinifera]
S_PBL_c5386	412	1.87083	26.7261	0.07	not annotated
S_PBL_c27429	567	1.87083	26.7261	0.07	not annotated
S_PBL_c40177	481	1.87083	26.7261	0.07	not annotated
S_PBL_c9331	1242	389.132	5550.48	0.0701079	not annotated
S_PBL_c16130	771	40.2228	573.008	0.0701959	gi|6552359|dbj|BAA88221.1| myb-related transcription factor LBM1 [Nicotiana tabacum]
S_PBL_c34020	444	108.508	1541.56	0.0703883	gi|85001721|gb|ABC68414.1| cytochrome P450 monooxygenase CYP74A3 [Glycine max]
S_PBL_lrc31170	462	11.225	159.288	0.0704698	not annotated
S_PBL_c5993	612	35.5457	503.52	0.0705945	gi|225459360|ref|XP_002285806.1| PREDICTED: hypothetical protein [Vitis vinifera]
S_PBL_c6081	979	21.5145	304.678	0.070614	gi|157351252|emb|CAO41439.1| unnamed protein product [Vitis vinifera]
S_PBL_c6302	649	21.5145	304.678	0.070614	gi|223530049|gb|EEF31970.1| conserved hypothetical protein [Ricinus communis]
S_PBL_c1220	1837	92.606	1305.3	0.0709459	gi|85068610|gb|ABC69385.1| CYP98A33v1 [Nicotiana tabacum]
S_PBL_lrc53688	670	632.34	8881.63	0.0711964	gi|206236379|gb|ACI06122.1| cinnamyl alcohol dehydrogenase [Panax ginseng]
S_PBL_c25276	749	6.5479	91.9379	0.0712209	gi|170087436|ref|XP_001874941.1| GTP binding protein [Laccaria bicolor S238N-H82]
S_PBL_c18812	698	3.74166	52.3832	0.0714286	not annotated
S_PBL_c8997	753	16.8375	235.19	0.0715909	not annotated
S_PBL_c45871	541	4.67707	65.2117	0.0717213	gi|223546683|gb|EEF48181.1| zinc finger protein, putative [Ricinus communis]
S_PBL_c38796	443	10.2896	143.252	0.0718284	not annotated
S_PBL_c40079	445	5.61249	78.0403	0.0719178	not annotated
S_PBL_c46953	412	5.61249	78.0403	0.0719178	not annotated
S_PBL_c10537	549	6.5479	90.8688	0.0720588	not annotated
S_PBL_c15186	496	97.2831	1343.79	0.0723946	gi|223541150|gb|EEF42706.1| WRKY transcription factor, putative [Ricinus communis]
S_PBL_c25859	650	4.67707	64.1427	0.0729167	not annotated
S_PBL_c42942	519	2.80624	38.4856	0.0729167	gi|169868016|ref|XP_001840583.1| acetyl-coenzyme A synthetase [Coprinopsis cinerea okayama7#130]
S_PBL_c21635	385	1.87083	25.6571	0.0729167	gi|157339862|emb|CAO45539.1| unnamed protein product [Vitis vinifera]
S_PBL_c28734	445	1.87083	25.6571	0.0729167	not annotated
S_PBL_c32078	464	1.87083	25.6571	0.0729167	gi|170095247|ref|XP_001878844.1| small nuclear ribonucleoprotein SnRNP [Laccaria bicolor S238N-H82]
S_PBL_c43086	479	1.87083	25.6571	0.0729167	gi|170095271|ref|XP_001878856.1| predicted protein [Laccaria bicolor S238N-H82]
S_PBL_c6705	563	0.935414	12.8285	0.0729167	gi|223529427|gb|EEF31388.1| Protein COBRA precursor, putative [Ricinus communis]
S_PBL_c21697	192	0.935414	12.8285	0.0729167	gi|111572529|gb|ABH10622.1| ubiquitin [Nicotiana tabacum]
S_PBL_lrc30803	473	0.935414	12.8285	0.0729167	gi|115389226|ref|XP_001212118.1| 40S ribosomal protein S26E [Aspergillus terreus NIH2624]
S_PBL_c38374	383	0.935414	12.8285	0.0729167	gi|147805412|emb|CAN63087.1| hypothetical protein [Vitis vinifera]
S_PBL_c38822	452	0.935414	12.8285	0.0729167	not annotated
S_PBL_c41152	465	0.935414	12.8285	0.0729167	not annotated
S_PBL_c46406	400	0.935414	12.8285	0.0729167	gi|223527486|gb|EEF29614.1| GMP synthase, putative [Ricinus communis]
S_PBL_s55245	179	0.935414	12.8285	0.0729167	gi|147818878|emb|CAN73778.1| hypothetical protein [Vitis vinifera]
S_PBL_c2066	2421	521.026	7128.39	0.0730916	gi|12240240|gb|AAG49585.1|AF325496_1 phenylalanine ammonia-lyase [Ipomoea nil]
S_PBL_c20645	399	210.468	2873.59	0.0732422	gi|225436277|ref|XP_002264897.1| PREDICTED: hypothetical protein [Vitis vinifera]
S_PBL_c4543	1444	46.7707	638.22	0.0732831	gi|223548508|gb|EEF49999.1| conserved hypothetical protein [Ricinus communis]
S_PBL_c11513	671	80.4456	1096.84	0.0733431	not annotated
S_PBL_c18593	420	492.028	6705.05	0.0733817	gi|82570227|gb|ABB83676.1| putative p-coumaroyl 3'-hydroxylase CYP98A-C1 [Coffea canephora]
S_PBL_c12489	522	40.2228	547.351	0.0734863	not annotated
S_PBL_lrc38462	413	8.41873	114.388	0.0735981	gi|407938|gb|AAA81889.1| epoxide hydrolase
S_PBL_c34800	476	6.5479	88.7307	0.0737952	not annotated
S_PBL_c20009	469	85.1227	1152.43	0.0738636	gi|116486991|emb|CAJ40778.1| hydroxycinnamoyl transferase [Coffea arabica]
S_PBL_c1551	662	129.087	1746.82	0.0738984	gi|193290658|gb|ACF17637.1| putative arogenate dehydratase [Capsicum annuum]
S_PBL_c21843	367	7.48331	100.49	0.0744681	not annotated
S_PBL_c12069	744	33.6749	447.93	0.075179	not annotated
S_PBL_c18683	565	28.9978	384.856	0.0753472	gi|50838657|dbj|BAD34493.1| Gag-Pol [Ipomoea batatas]
S_PBL_c39073	475	10.2896	135.769	0.0757874	not annotated
S_PBL_c16838	477	9.35414	122.94	0.076087	not annotated
S_PBL_c28922	585	3.74166	49.1761	0.076087	gi|224120480|ref|XP_002331058.1| arogenate dehydrogenase [Populus trichocarpa]
S_PBL_c29223	417	3.74166	49.1761	0.076087	not annotated
S_PBL_c1765	509	1.87083	24.588	0.076087	gi|154305422|ref|XP_001553113.1| hypothetical protein BC1G_08480 [Botryotinia fuckeliana B05.10]
S_PBL_c14921	761	1.87083	24.588	0.076087	not annotated
S_PBL_c31226	578	1.87083	24.588	0.076087	not annotated
S_PBL_c33645	310	1.87083	24.588	0.076087	not annotated
S_PBL_c40132	475	1.87083	24.588	0.076087	gi|12830360|emb|CAC29040.1| catechol oxidase [Ipomoea batatas]
S_PBL_c42502	427	1.87083	24.588	0.076087	gi|223537163|gb|EEF38796.1| conserved hypothetical protein [Ricinus communis]
S_PBL_c10038	617	30.8687	405.168	0.0761873	not annotated
S_PBL_c20018	512	28.9978	380.58	0.0761938	gi|224128446|ref|XP_002320332.1| predicted protein [Populus trichocarpa]
S_PBL_c9439	665	36.4812	477.863	0.0763423	gi|157360072|emb|CAO68826.1| unnamed protein product [Vitis vinifera]
S_PBL_c5318	563	6.5479	85.5236	0.0765625	gi|212723430|ref|NP_001132665.1| hypothetical protein LOC100194142 [Zea mays]
S_PBL_c12186	705	30.8687	403.03	0.0765915	gi|2290782|gb|AAB65163.1| glutathione S-transferase, class-phi [Solanum commersonii]
S_PBL_c768	718	23.3854	304.678	0.0767544	not annotated
S_PBL_c7678	1089	160.891	2095.33	0.0767857	gi|224099471|ref|XP_002311497.1| predicted protein [Populus trichocarpa]
S_PBL_c957	942	2.80624	36.3475	0.0772059	gi|223533984|gb|EEF35706.1| Prenylated Rab acceptor protein, putative [Ricinus communis]
S_PBL_c28205	398	6.5479	84.4546	0.0775316	gi|224113815|ref|XP_002332482.1| predicted protein [Populus trichocarpa]
S_PBL_c6490	697	43.0291	554.834	0.077553	gi|223545713|gb|EEF47217.1| conserved hypothetical protein [Ricinus communis]
S_PBL_lrc47117	455	163.698	2106.02	0.0777284	gi|225455256|ref|XP_002273092.1| PREDICTED: hypothetical protein [Vitis vinifera]
S_PBL_c24341	561	3.74166	48.107	0.0777778	not annotated
S_PBL_c38099	471	3.74166	48.107	0.0777778	gi|58268042|ref|XP_571177.1| hypothetical protein CNE04920 [Cryptococcus neoformans var. neoformans JEC21]
S_PBL_c26874	553	19.6437	252.295	0.0778602	gi|147786900|emb|CAN62312.1| hypothetical protein [Vitis vinifera]
S_PBL_c18045	478	8.41873	107.974	0.0779703	not annotated
S_PBL_lrc31482	458	33.6749	430.825	0.0781638	gi|116180408|ref|XP_001220053.1| hypothetical protein CHGG_00832 [Chaetomium globosum CBS 148.51]
S_PBL_c46217	439	19.6437	251.226	0.0781915	gi|67483357|gb|AAY68034.1| 3-hydroxy-methylglutaryl coenzyme A reductase [Tilia miqueliana]
S_PBL_c14016	1023	66.4144	848.822	0.0782431	gi|224084123|ref|XP_002307218.1| aromatic and neutral amino acid transporter [Populus trichocarpa]
S_PBL_c12155	746	62.6728	800.715	0.078271	not annotated
S_PBL_c22270	388	7.48331	95.145	0.0786517	not annotated
S_PBL_c7381	561	54.254	688.465	0.0788043	gi|224142325|ref|XP_002324509.1| predicted protein [Populus trichocarpa]
S_PBL_c18044	425	29.9333	379.511	0.0788732	gi|12229631|sp|O24145.1|4CL1_TOBAC RecName: Full=4-coumarate--CoA ligase 1; Short=4CL 1; AltName: Full=4-coumaroyl-CoA synthase 1
S_PBL_c6623	706	40.2228	509.934	0.0788784	gi|147782846|emb|CAN61304.1| hypothetical protein [Vitis vinifera]
S_PBL_c45704	912	30.8687	391.27	0.0788934	not annotated
S_PBL_c18	2448	905.481	11467.6	0.0789596	gi|223541384|gb|EEF42935.1| Phenylalanine ammonia-lyase, putative [Ricinus communis]
S_PBL_lrc52965	622	41.1582	520.625	0.0790554	gi|147782846|emb|CAN61304.1| hypothetical protein [Vitis vinifera]
S_PBL_c22107	467	46.7707	591.182	0.0791139	not annotated
S_PBL_c245	1712	467.707	5889.37	0.0794155	gi|224103053|ref|XP_002312905.1| cytochrome P450 [Populus trichocarpa]
S_PBL_s55186	412	20.5791	258.709	0.0795455	gi|71738561|gb|AAZ40342.1| beta-1,3-glucanase 2 [Ziziphus jujuba]
S_PBL_c42222	423	5.61249	70.557	0.0795455	not annotated
S_PBL_c24513	697	4.67707	58.7975	0.0795455	gi|225440560|ref|XP_002276415.1| PREDICTED: hypothetical protein [Vitis vinifera]
S_PBL_c28437	569	3.74166	47.038	0.0795455	not annotated
S_PBL_c5044	449	2.80624	35.2785	0.0795455	not annotated
S_PBL_c13044	493	2.80624	35.2785	0.0795455	gi|156887924|gb|ABU96614.1| septal pore cap protein SPC18 [Rhizoctonia solani]
S_PBL_c27385	619	1.87083	23.519	0.0795455	not annotated
S_PBL_c46501	675	1.87083	23.519	0.0795455	gi|52546926|gb|AAU81596.1| cysteine proteinase [Petunia x hybrida]
S_PBL_c1940	915	0.935414	11.7595	0.0795455	gi|225441541|ref|XP_002280990.1| PREDICTED: hypothetical protein [Vitis vinifera]
S_PBL_c11482	546	0.935414	11.7595	0.0795455	gi|225435724|ref|XP_002285698.1| PREDICTED: hypothetical protein [Vitis vinifera]
S_PBL_c14644	431	0.935414	11.7595	0.0795455	gi|224117196|ref|XP_002317504.1| predicted protein [Populus trichocarpa]
S_PBL_c15392	722	0.935414	11.7595	0.0795455	not annotated
S_PBL_c28484	491	0.935414	11.7595	0.0795455	gi|169858586|ref|XP_001835938.1| hypothetical protein CC1G_03026 [Coprinopsis cinerea okayama7#130]
S_PBL_c29130	474	0.935414	11.7595	0.0795455	not annotated
S_PBL_c39956	365	0.935414	11.7595	0.0795455	gi|169844141|ref|XP_001828792.1| hypothetical protein CC1G_06778 [Coprinopsis cinerea okayama7#130]
S_PBL_lrc39018	429	37.4166	469.311	0.0797267	gi|156753574|gb|ABU94444.1| hydroxyproline-rich preprosystemin [Ipomoea batatas]
S_PBL_c37432	544	42.0936	525.97	0.0800305	not annotated
S_PBL_s54398	500	14.0312	175.323	0.0800305	gi|71738561|gb|AAZ40342.1| beta-1,3-glucanase 2 [Ziziphus jujuba]
S_PBL_c538	1278	26.1916	327.128	0.0800654	not annotated
S_PBL_c21006	599	47.7061	595.458	0.0801167	gi|209954703|dbj|BAG80542.1| glycosyltransferase [Lycium barbarum]
S_PBL_c18462	567	38.352	472.518	0.0811652	gi|15222668|ref|NP_173949.1| proline-rich extensin, putative [Arabidopsis thaliana]
S_PBL_c17779	589	15.902	195.635	0.0812842	not annotated
S_PBL_lrc54599	750	250.691	3083.13	0.0813107	gi|150406379|gb|ABR68563.1| C2H2-type zinc finger protein [Solanum lycopersicum]
S_PBL_lrc53589	626	7.48331	91.9379	0.0813953	not annotated
S_PBL_c14624	466	3.74166	45.9689	0.0813953	not annotated
S_PBL_c13879	420	176.793	2166.95	0.0815861	gi|2961347|emb|CAA18105.1| glycine-rich protein [Arabidopsis thaliana]
S_PBL_c16353	580	254.433	3116.27	0.0816467	gi|223533199|gb|EEF34956.1| prephenate dehydratase, putative [Ricinus communis]
S_PBL_c15675	507	69.2207	847.753	0.081652	gi|13785209|emb|CAC37356.1| putative membrane protein [Solanum tuberosum]
S_PBL_c29259	659	6.5479	80.1784	0.0816667	not annotated
S_PBL_c12892	559	154.343	1887.93	0.0817525	not annotated
S_PBL_c12320	395	66.4144	811.405	0.0818511	not annotated
S_PBL_c7758	709	2.80624	34.2094	0.0820313	gi|225435353|ref|XP_002285265.1| PREDICTED: hypothetical protein isoform 1 [Vitis vinifera]
S_PBL_c40154	379	2.80624	34.2094	0.0820313	gi|169853050|ref|XP_001833206.1| predicted protein [Coprinopsis cinerea okayama7#130]
S_PBL_c40603	402	2.80624	34.2094	0.0820313	not annotated
S_PBL_c48	1580	54.254	658.532	0.0823864	gi|125581948|gb|EAZ22879.1| hypothetical protein OsJ_06565 [Oryza sativa Japonica Group]
S_PBL_c14288	668	27.127	329.266	0.0823864	not annotated
S_PBL_s52813	465	23.3854	283.297	0.0825472	gi|224138652|ref|XP_002326656.1| predicted protein [Populus trichocarpa]
S_PBL_c5119	822	42.0936	508.865	0.0827206	gi|225458018|ref|XP_002276775.1| PREDICTED: hypothetical protein [Vitis vinifera]
S_PBL_c5494	560	367.618	4439.74	0.0828016	gi|12830360|emb|CAC29040.1| catechol oxidase [Ipomoea batatas]
S_PBL_c694	1397	136.57	1646.33	0.0829545	not annotated
S_PBL_c53605	537	39.2874	473.587	0.0829571	not annotated
S_PBL_lrc29929	587	10.2896	124.009	0.0829741	not annotated
S_PBL_c39608	400	5.61249	67.3498	0.0833333	not annotated
S_PBL_c4777	925	3.74166	44.8999	0.0833333	not annotated
S_PBL_c37507	461	1.87083	22.4499	0.0833333	gi|112806942|dbj|BAF03067.1| chalcone synthase [Solanum melongena]
S_PBL_c39469	420	1.87083	22.4499	0.0833333	gi|11071904|emb|CAC14719.1| laccase [Populus trichocarpa]
S_PBL_lrc54719	519	34.6103	414.789	0.0834407	gi|225461389|ref|XP_002284800.1| PREDICTED: hypothetical protein [Vitis vinifera]
S_PBL_c12532	709	25.2562	302.54	0.0834806	not annotated
S_PBL_c28772	590	35.5457	425.48	0.0835427	gi|157338856|emb|CAO42207.1| unnamed protein product [Vitis vinifera]
S_PBL_c43372	422	10.2896	122.94	0.0836957	not annotated
S_PBL_c42302	426	8.41873	100.49	0.0837766	not annotated
S_PBL_c12944	486	44.8999	534.522	0.084	not annotated
S_PBL_c12594	924	143.118	1693.37	0.084517	gi|224091028|ref|XP_002309151.1| ammonium transporter [Populus trichocarpa]
S_PBL_c19912	717	36.4812	430.825	0.0846774	gi|224057036|ref|XP_002299115.1| predicted protein [Populus trichocarpa]
S_PBL_c26572	484	5.61249	66.2808	0.0846774	gi|224117262|ref|XP_002317524.1| predicted protein [Populus trichocarpa]
S_PBL_c40922	440	2.80624	33.1404	0.0846774	gi|225469175|ref|XP_002275247.1| PREDICTED: hypothetical protein [Vitis vinifera]
S_PBL_c2151	679	125.346	1473.14	0.0850871	gi|224140004|ref|XP_002323377.1| predicted protein [Populus trichocarpa]
S_PBL_c12262	493	3.74166	43.8308	0.0853659	gi|223546340|gb|EEF47842.1| NAC domain-containing protein 21/22, putative [Ricinus communis]
S_PBL_lrc52139	416	3.74166	43.8308	0.0853659	gi|224057036|ref|XP_002299115.1| predicted protein [Populus trichocarpa]
S_PBL_c20067	436	19.6437	229.845	0.0854651	gi|2346974|dbj|BAA21921.1| ZPT2-12 [Petunia x hybrida]
S_PBL_c16096	627	218.887	2560.36	0.0854906	gi|225436277|ref|XP_002264897.1| PREDICTED: hypothetical protein [Vitis vinifera]
S_PBL_c993	806	156.214	1823.79	0.0856536	gi|33324520|gb|AAQ08000.1| dehydration responsive element binding protein [Gossypium hirsutum]
S_PBL_c46543	440	69.2207	807.129	0.0857616	not annotated
S_PBL_c4938	990	14.0312	163.564	0.0857843	gi|223541285|gb|EEF42836.1| UDP-glucosyltransferase, putative [Ricinus communis]
S_PBL_lrc53165	479	5.61249	65.2117	0.0860656	gi|147795381|emb|CAN67602.1| hypothetical protein [Vitis vinifera]
S_PBL_c12492	415	81.381	942.898	0.0863095	not annotated
S_PBL_lrc52410	552	23.3854	270.468	0.0864625	gi|224056831|ref|XP_002299045.1| predicted protein [Populus trichocarpa]
S_PBL_lrc49793	403	233.854	2703.61	0.0864966	not annotated
S_PBL_c16470	465	8.41873	97.2831	0.0865385	gi|85068670|gb|ABC69415.1| CYP71AH2 [Nicotiana tabacum]
S_PBL_c29963	521	28.0624	323.921	0.0866337	gi|10764854|gb|AAF24544.2|AC007508_7 F1K23.13 [Arabidopsis thaliana]
S_PBL_c18296	484	22.4499	258.709	0.0867769	gi|223531035|gb|EEF32887.1| RNA recognition motif-containing protein, putative [Ricinus communis]
S_PBL_lrc52891	541	11.225	129.354	0.0867769	gi|164457325|dbj|BAF98176.1| trehalose-6-phosphate synthase [Solanum lycopersicum]
S_PBL_lrc34248	411	425.614	4898.36	0.0868889	gi|168701455|ref|ZP_02733732.1| hypothetical protein GobsU_18155 [Gemmata obscuriglobus UQM 2246]
S_PBL_c3994	856	160.891	1843.03	0.087297	gi|157338733|emb|CAO42084.1| unnamed protein product [Vitis vinifera]
S_PBL_c19447	562	14.9666	171.047	0.0875	not annotated
S_PBL_c15184	510	6.5479	74.8331	0.0875	gi|154305422|ref|XP_001553113.1| hypothetical protein BC1G_08480 [Botryotinia fuckeliana B05.10]
S_PBL_c305	526	3.74166	42.7618	0.0875	not annotated
S_PBL_c22047	611	2.80624	32.0713	0.0875	gi|147778583|emb|CAN60309.1| hypothetical protein [Vitis vinifera]
S_PBL_c19091	651	1.87083	21.3809	0.0875	not annotated
S_PBL_lrc34262	454	1.87083	21.3809	0.0875	not annotated
S_PBL_c34315	666	1.87083	21.3809	0.0875	gi|84514135|gb|ABC59076.1| cytochrome P450 monooxygenase CYP716A12 [Medicago truncatula]
S_PBL_c51934	654	1.87083	21.3809	0.0875	not annotated
S_PBL_c589	488	0.935414	10.6904	0.0875	gi|118487139|gb|ABK95398.1| unknown [Populus trichocarpa]
S_PBL_c2402	509	0.935414	10.6904	0.0875	not annotated
S_PBL_c4922	525	0.935414	10.6904	0.0875	gi|224121108|ref|XP_002318498.1| predicted protein [Populus trichocarpa]
S_PBL_c4934	2096	0.935414	10.6904	0.0875	gi|225465253|ref|XP_002268311.1| PREDICTED: hypothetical protein [Vitis vinifera]
S_PBL_c19484	315	0.935414	10.6904	0.0875	not annotated
S_PBL_c24345	473	0.935414	10.6904	0.0875	gi|223541302|gb|EEF42853.1| UDP-glucosyltransferase, putative [Ricinus communis]
S_PBL_c24628	484	0.935414	10.6904	0.0875	gi|170085525|ref|XP_001873986.1| proteasome activator [Laccaria bicolor S238N-H82]
S_PBL_lrc25603	522	0.935414	10.6904	0.0875	not annotated
S_PBL_c28100	762	0.935414	10.6904	0.0875	gi|224140315|ref|XP_002323528.1| predicted protein [Populus trichocarpa]
S_PBL_c32371	412	0.935414	10.6904	0.0875	gi|223539933|gb|EEF41511.1| conserved hypothetical protein [Ricinus communis]
S_PBL_c35607	391	0.935414	10.6904	0.0875	gi|170090714|ref|XP_001876579.1| predicted protein [Laccaria bicolor S238N-H82]
S_PBL_lrc36304	403	0.935414	10.6904	0.0875	not annotated
S_PBL_c36397	511	0.935414	10.6904	0.0875	not annotated
S_PBL_c37212	465	0.935414	10.6904	0.0875	not annotated
S_PBL_c37548	471	0.935414	10.6904	0.0875	gi|224090809|ref|XP_002309091.1| predicted protein [Populus trichocarpa]
S_PBL_c38620	377	0.935414	10.6904	0.0875	gi|223551257|gb|EEF52743.1| protein with unknown function [Ricinus communis]
S_PBL_c39661	486	0.935414	10.6904	0.0875	not annotated
S_PBL_c41524	437	0.935414	10.6904	0.0875	gi|151335776|gb|ABS00393.1| cytochrome P450 hydroxylase [Hyoscyamus muticus]
S_PBL_c43447	498	0.935414	10.6904	0.0875	gi|170091576|ref|XP_001877010.1| predicted protein [Laccaria bicolor S238N-H82]
S_PBL_c43602	429	0.935414	10.6904	0.0875	gi|223548819|gb|EEF50308.1| Metalloendoproteinase 1 precursor, putative [Ricinus communis]
S_PBL_c44538	590	0.935414	10.6904	0.0875	not annotated
S_PBL_c46989	471	0.935414	10.6904	0.0875	gi|169853382|ref|XP_001833371.1| hypothetical protein CC1G_12964 [Coprinopsis cinerea okayama7#130]
S_PBL_c48374	188	0.935414	10.6904	0.0875	not annotated
S_PBL_c48913	514	0.935414	10.6904	0.0875	not annotated
S_PBL_c3666	1444	70.1561	798.577	0.0878514	gi|223543738|gb|EEF45266.1| sugar transporter, putative [Ricinus communis]
S_PBL_lrc53063	752	31.8041	361.337	0.0880178	gi|225459828|ref|XP_002284826.1| PREDICTED: hypothetical protein [Vitis vinifera]
S_PBL_c29309	491	11.225	127.216	0.0882353	gi|223546867|gb|EEF48364.1| Nodulation signaling pathway 2 protein, putative [Ricinus communis]
S_PBL_lrc53138	845	10.2896	116.526	0.0883028	gi|85068662|gb|ABC69411.1| CYP73A47v1 [Nicotiana tabacum]
S_PBL_c17220	275	154.343	1744.68	0.0884651	not annotated
S_PBL_c35651	606	8.41873	95.145	0.0884831	not annotated
S_PBL_c7767	479	36.4812	411.582	0.0886364	not annotated
S_PBL_c1462	683	35.5457	400.892	0.0886667	gi|147767297|emb|CAN71271.1| hypothetical protein [Vitis vinifera]
S_PBL_c20	1666	111.314	1252.92	0.0888439	gi|147818719|emb|CAN76184.1| hypothetical protein [Vitis vinifera]
S_PBL_c21235	326	11.225	126.147	0.0889831	not annotated
S_PBL_c3389	585	15.902	178.531	0.0890719	not annotated
S_PBL_c13704	752	709.044	7925.9	0.0894591	gi|439493|dbj|BAA05079.1| zinc-finger protein [Petunia x hybrida]
S_PBL_c20550	614	106.637	1191.99	0.0894619	gi|209954703|dbj|BAG80542.1| glycosyltransferase [Lycium barbarum]
S_PBL_c4178	723	83.2519	929	0.0896145	gi|18418034|ref|NP_567896.1| LUG (LEUNIG) [Arabidopsis thaliana]
S_PBL_c5035	493	63.6082	708.777	0.0897436	gi|71738561|gb|AAZ40342.1| beta-1,3-glucanase 2 [Ziziphus jujuba]
S_PBL_c39675	516	3.74166	41.6928	0.0897436	not annotated
S_PBL_c18042	819	225.435	2510.12	0.0898105	gi|224140004|ref|XP_002323377.1| predicted protein [Populus trichocarpa]
S_PBL_c5702	1129	17.7729	197.773	0.0898649	gi|1732247|gb|AAB41101.1| transcription factor Myb1 [Nicotiana tabacum]
S_PBL_c21223	361	6.5479	72.6951	0.0900735	not annotated
S_PBL_lrc53812	600	6.5479	72.6951	0.0900735	not annotated
S_PBL_c9194	760	28.9978	321.783	0.0901163	not annotated
S_PBL_c4828	613	210.468	2334.79	0.0901442	gi|55585878|gb|AAV54051.1| 3-hydroxy-3-methylglutaryl coenzyme A reductase; HMG-CoA reductase; EuHMGR [Eucommia ulmoides]
S_PBL_c21834	283	18.7083	207.395	0.0902062	gi|224087819|ref|XP_002308236.1| predicted protein [Populus trichocarpa]
S_PBL_c16643	638	53.3186	589.044	0.0905172	gi|225432604|ref|XP_002277936.1| PREDICTED: hypothetical protein [Vitis vinifera]
S_PBL_c106	673	36.4812	403.03	0.0905172	not annotated
S_PBL_c23064	320	28.0624	310.023	0.0905172	not annotated
S_PBL_c15200	347	2.80624	31.0023	0.0905172	not annotated
S_PBL_c28209	546	2.80624	31.0023	0.0905172	not annotated
S_PBL_c15860	446	217.952	2407.49	0.0905306	gi|4887010|gb|AAD32141.1|AF123503_1 Nt-gh3 deduced protein [Nicotiana tabacum]
S_PBL_c2784	573	61.7373	680.982	0.0906593	gi|217070296|gb|ACJ83508.1| unknown [Medicago truncatula]
S_PBL_c13770	523	25.2562	277.952	0.0908654	gi|20146093|dbj|BAB88935.1| glucosyltransferase [Nicotiana tabacum]
S_PBL_c41777	427	22.4499	246.949	0.0909091	not annotated
S_PBL_c10976	504	7.48331	82.3165	0.0909091	not annotated
S_PBL_c3822	735	73.8977	811.405	0.0910738	gi|225428851|ref|XP_002285106.1| PREDICTED: hypothetical protein [Vitis vinifera]
S_PBL_c42011	615	4.67707	51.3142	0.0911458	not annotated
S_PBL_c32461	410	10.2896	112.25	0.0916667	not annotated
S_PBL_c11449	517	591.182	6445.27	0.0917233	gi|224100701|ref|XP_002311980.1| predicted protein [Populus trichocarpa]
S_PBL_c5733	513	24.3208	265.123	0.0917339	not annotated
S_PBL_c7361	839	41.1582	447.93	0.0918854	not annotated
S_PBL_c21389	659	30.8687	335.68	0.0919586	gi|225459360|ref|XP_002285806.1| PREDICTED: hypothetical protein [Vitis vinifera]
S_PBL_c634	497	3.74166	40.6237	0.0921053	gi|170099724|ref|XP_001881080.1| histone 2A [Laccaria bicolor S238N-H82]
S_PBL_c29260	483	3.74166	40.6237	0.0921053	gi|169595170|ref|XP_001791009.1| hypothetical protein SNOG_00319 [Phaeosphaeria nodorum SN15]
S_PBL_c40875	417	1.87083	20.3119	0.0921053	gi|225437981|ref|XP_002272236.1| PREDICTED: hypothetical protein [Vitis vinifera]
S_PBL_c41414	498	1.87083	20.3119	0.0921053	not annotated
S_PBL_c49551	593	1.87083	20.3119	0.0921053	not annotated
S_PBL_c5369	921	48.6415	527.039	0.0922921	not annotated
S_PBL_c18501	634	21.5145	233.052	0.0923165	gi|20146093|dbj|BAB88935.1| glucosyltransferase [Nicotiana tabacum]
S_PBL_c8340	636	18.7083	202.049	0.0925926	not annotated
S_PBL_c19131	510	8.41873	90.8688	0.0926471	gi|217070420|gb|ACJ83570.1| unknown [Medicago truncatula]
S_PBL_c20232	453	8.41873	90.8688	0.0926471	gi|40644899|emb|CAE46932.1| hydroxycinnamoyl CoA quinate transferase [Nicotiana tabacum]
S_PBL_c7451	666	11.225	120.802	0.0929204	gi|157335084|emb|CAO60914.1| unnamed protein product [Vitis vinifera]
S_PBL_c34289	419	11.225	120.802	0.0929204	not annotated
S_PBL_lrc53406	621	30.8687	330.335	0.0934466	not annotated
S_PBL_c25036	508	13.0958	140.045	0.0935115	gi|407938|gb|AAA81889.1| epoxide hydrolase
S_PBL_c39294	169	5.61249	59.8665	0.09375	not annotated
S_PBL_c20548	633	2.80624	29.9333	0.09375	not annotated
S_PBL_c46789	740	2.80624	29.9333	0.09375	gi|170115138|ref|XP_001888764.1| predicted protein [Laccaria bicolor S238N-H82]
S_PBL_c17361	441	93.5414	995.281	0.093985	not annotated
S_PBL_c13188	593	231.047	2445.97	0.0944602	gi|148616162|gb|ABQ96852.1| glutathione S-transferase [Solanum commersonii]
S_PBL_lrc55100	500	424.678	4482.51	0.0947412	not annotated
S_PBL_c30760	713	13.0958	137.907	0.0949612	gi|223548497|gb|EEF49988.1| beta-fructofuranosidase, putative [Ricinus communis]
S_PBL_lrc32292	531	4.67707	49.1761	0.0951087	not annotated
S_PBL_c41922	466	29.9333	314.299	0.0952381	not annotated
S_PBL_c29251	524	26.1916	274.745	0.0953307	not annotated
S_PBL_c759	1754	98.2185	1028.42	0.0955042	gi|224128446|ref|XP_002320332.1| predicted protein [Populus trichocarpa]
S_PBL_c12794	680	70.1561	733.365	0.0956633	not annotated
S_PBL_c98	1271	434.032	4534.89	0.0957096	gi|85068664|gb|ABC69412.1| CYP73A47v3 [Nicotiana tabacum]
S_PBL_c48783	608	54.254	566.594	0.0957547	gi|224098312|ref|XP_002311150.1| predicted protein [Populus trichocarpa]
S_PBL_c17395	388	47.7061	498.175	0.0957618	gi|225424323|ref|XP_002284784.1| PREDICTED: hypothetical protein [Vitis vinifera]
S_PBL_c12651	611	14.9666	156.081	0.0958904	gi|224069459|ref|XP_002302980.1| predicted protein [Populus trichocarpa]
S_PBL_c38433	515	83.2519	866.995	0.0960234	gi|223536284|gb|EEF37936.1| 12-oxophytodienoate reductase opr, putative [Ricinus communis]
S_PBL_c843	805	197.372	2053.64	0.0961088	gi|147782846|emb|CAN61304.1| hypothetical protein [Vitis vinifera]
S_PBL_c15669	1069	811.004	8429.42	0.0962112	gi|223529348|gb|EEF31314.1| conserved hypothetical protein [Ricinus communis]
S_PBL_c504	894	37.4166	385.925	0.0969529	gi|223532151|gb|EEF33957.1| NAC domain-containing protein, putative [Ricinus communis]
S_PBL_c18207	1134	43.0291	442.585	0.0972222	not annotated
S_PBL_c7223	808	21.5145	221.292	0.0972222	gi|223547415|gb|EEF48910.1| 2-oxoglutarate/malate translocator, chloroplast precursor, putative [Ricinus communis]
S_PBL_lrc39951	1065	19.6437	202.049	0.0972222	not annotated
S_PBL_c15207	563	3.74166	38.4856	0.0972222	gi|1709004|sp|P50302.1|METK2_ACTCH RecName: Full=S-adenosylmethionine synthetase 2; Short=AdoMet synthetase 2; AltName: Full=Methionine adenosyltransferase 2; Short=MAT 2
S_PBL_c9197	633	2.80624	28.8642	0.0972222	gi|147833057|emb|CAN70546.1| hypothetical protein [Vitis vinifera]
S_PBL_c13972	609	2.80624	28.8642	0.0972222	gi|15242143|ref|NP_200556.1| AAA-type ATPase family protein [Arabidopsis thaliana]
S_PBL_c19100	365	2.80624	28.8642	0.0972222	gi|116785004|gb|ABK23554.1| unknown [Picea sitchensis]
S_PBL_c1915	544	1.87083	19.2428	0.0972222	not annotated
S_PBL_c34049	353	1.87083	19.2428	0.0972222	not annotated
S_PBL_c39783	394	1.87083	19.2428	0.0972222	not annotated
S_PBL_c27522	647	24.3208	249.087	0.0976395	gi|223533199|gb|EEF34956.1| prephenate dehydratase, putative [Ricinus communis]
S_PBL_c403	740	1703.39	17430.8	0.0977231	gi|439493|dbj|BAA05079.1| zinc-finger protein [Petunia x hybrida]
S_PBL_c54718	504	18.7083	191.359	0.0977654	not annotated
S_PBL_c730	1749	15.902	162.495	0.0978618	gi|157337705|emb|CAO22051.1| unnamed protein product [Vitis vinifera]
S_PBL_c51736	447	14.9666	152.873	0.0979021	not annotated
S_PBL_c46432	621	13.0958	133.631	0.098	gi|118484228|gb|ABK93994.1| unknown [Populus trichocarpa]
S_PBL_c9696	880	257.239	2624.51	0.0980143	not annotated
S_PBL_c12810	952	89.7998	916.172	0.0980163	gi|30580327|sp|O24150.2|CAMT3_TOBAC RecName: Full=Caffeoyl-CoA O-methyltransferase 3; AltName: Full=Trans-caffeoyl-CoA 3-O-methyltransferase 3; Short=CCoAOMT-3; Short=CCoAMT-3
S_PBL_c7850	650	120.668	1229.4	0.0981522	gi|223529348|gb|EEF31314.1| conserved hypothetical protein [Ricinus communis]
S_PBL_c17808	949	962.541	9797.8	0.0982406	gi|224080606|ref|XP_002306177.1| predicted protein [Populus trichocarpa]
S_PBL_c6185	667	119.733	1218.71	0.0982456	not annotated
S_PBL_c10321	899	27.127	275.814	0.0983527	gi|223543738|gb|EEF45266.1| sugar transporter, putative [Ricinus communis]
S_PBL_lrc32716	413	8.41873	85.5236	0.0984375	not annotated
S_PBL_c14815	513	7.48331	75.9022	0.0985915	gi|224133338|ref|XP_002321542.1| predicted protein [Populus trichocarpa]
S_PBL_lrc43546	337	7.48331	75.9022	0.0985915	gi|13785209|emb|CAC37356.1| putative membrane protein [Solanum tuberosum]
S_PBL_c6771	469	6.5479	66.2808	0.0987903	not annotated
S_PBL_c15538	472	272.206	2738.89	0.0993852	gi|224087819|ref|XP_002308236.1| predicted protein [Populus trichocarpa]
S_PBL_c29834	646	70.1561	705.57	0.0994318	gi|224104721|ref|XP_002313541.1| predicted protein [Populus trichocarpa]
S_PBL_c16877	858	4.67707	47.038	0.0994318	not annotated
S_PBL_lrc35302	650	4.67707	47.038	0.0994318	gi|224140423|ref|XP_002323582.1| predicted protein [Populus trichocarpa]
S_PBL_c5660	1358	679.111	6829.06	0.0994443	gi|224057036|ref|XP_002299115.1| predicted protein [Populus trichocarpa]
S_PBL_c478	2808	275.947	2764.55	0.0998163	gi|147827322|emb|CAN64310.1| hypothetical protein [Vitis vinifera]
S_PBL_c8801	913	123.475	1236.89	0.0998271	not annotated
S_PBL_c12659	541	19.6437	196.704	0.0998641	not annotated
S_PBL_c33248	453	3.74166	37.4166	0.1	gi|147782968|emb|CAN74488.1| hypothetical protein [Vitis vinifera]
S_PBL_c20707	469	207.662	2072.88	0.100181	gi|224087819|ref|XP_002308236.1| predicted protein [Populus trichocarpa]
S_PBL_c27692	387	23.3854	233.052	0.100344	not annotated
S_PBL_c20993	434	86.9935	865.926	0.100463	not annotated
S_PBL_c14631	681	16.8375	166.771	0.100962	gi|224056831|ref|XP_002299045.1| predicted protein [Populus trichocarpa]
S_PBL_c18216	490	8.41873	83.3855	0.100962	not annotated
S_PBL_c45581	352	5.61249	55.5903	0.100962	not annotated
S_PBL_lrc26496	534	2.80624	27.7952	0.100962	gi|225426310|ref|XP_002268294.1| PREDICTED: hypothetical protein [Vitis vinifera]
S_PBL_c8094	626	178.664	1763.92	0.101288	gi|206236379|gb|ACI06122.1| cinnamyl alcohol dehydrogenase [Panax ginseng]
S_PBL_c361	657	92.606	914.033	0.101316	gi|225424323|ref|XP_002284784.1| PREDICTED: hypothetical protein [Vitis vinifera]
S_PBL_c4994	847	61.7373	609.356	0.101316	gi|33516948|sp|O04796.1|PERN_IPOBA RecName: Full=Neutral peroxidase; AltName: Full=SwPN1; Flags: Precursor
S_PBL_c8159	1238	19.6437	193.497	0.101519	not annotated
S_PBL_c18311	490	33.6749	331.404	0.101613	gi|7531180|sp|O04681.1|PTI5_SOLLC RecName: Full=Pathogenesis-related genes transcriptional activator PTI5; AltName: Full=PTO-interacting protein 5
S_PBL_c13788	1274	104.766	1029.49	0.101765	not annotated
S_PBL_c19086	538	35.5457	348.509	0.101994	gi|66820991|ref|XP_644032.1| hypothetical protein [Dictyostelium discoideum AX4]
S_PBL_c6776	609	58.9311	577.284	0.102083	not annotated
S_PBL_lrc52659	608	61.7373	602.941	0.102394	gi|223526883|gb|EEF29093.1| 14 kDa proline-rich protein DC2.15 precursor, putative [Ricinus communis]
S_PBL_c928	1025	91.6706	894.791	0.102449	gi|224060207|ref|XP_002300085.1| predicted protein [Populus trichocarpa]
S_PBL_c13796	769	520.09	5054.44	0.102898	gi|223532710|gb|EEF34490.1| Sialin, putative [Ricinus communis]
S_PBL_c6247	651	57.9957	563.387	0.102941	not annotated
S_PBL_c8523	548	9.35414	90.8688	0.102941	gi|147818878|emb|CAN73778.1| hypothetical protein [Vitis vinifera]
S_PBL_c15559	595	7.48331	72.6951	0.102941	gi|73696168|gb|AAZ80876.1| putative sorbitol transporter [Nicotiana langsdorffii x Nicotiana sanderae]
S_PBL_lrc27122	423	3.74166	36.3475	0.102941	gi|217070142|gb|ACJ83431.1| unknown [Medicago truncatula]
S_PBL_c24770	718	1.87083	18.1738	0.102941	not annotated
S_PBL_c36423	609	1.87083	18.1738	0.102941	not annotated
S_PBL_c48576	555	1.87083	18.1738	0.102941	gi|147856245|emb|CAN81791.1| hypothetical protein [Vitis vinifera]
S_PBL_c54549	371	1.87083	18.1738	0.102941	gi|15232536|ref|NP_191019.1| HTA11; DNA binding [Arabidopsis thaliana]
S_PBL_c22639	411	131.893	1278.58	0.103156	gi|147861256|emb|CAN83987.1| hypothetical protein [Vitis vinifera]
S_PBL_lrc51578	553	100.089	969.624	0.103225	gi|206236379|gb|ACI06122.1| cinnamyl alcohol dehydrogenase [Panax ginseng]
S_PBL_c12573	555	8.41873	81.2474	0.103618	gi|224093228|ref|XP_002309843.1| predicted protein [Populus trichocarpa]
S_PBL_lrc54488	524	8.41873	81.2474	0.103618	gi|33516947|sp|O04795.1|PERA_IPOBA RecName: Full=Anionic peroxidase; AltName: Full=SwPA1; Flags: Precursor
S_PBL_c4214	520	6.5479	63.0737	0.103814	not annotated
S_PBL_c39612	498	6.5479	63.0737	0.103814	gi|58263388|ref|XP_569104.1| hypothetical protein [Cryptococcus neoformans var. neoformans JEC21]
S_PBL_c5812	1131	34.6103	332.473	0.1041	gi|124369|sp|P09114.1|ILVB2_TOBAC RecName: Full=Acetolactate synthase 2, chloroplastic; AltName: Full=Acetolactate synthase II; AltName: Full=Acetohydroxy-acid synthase II; AltName: Full=ALS II; Flags: Precursor
S_PBL_c22235	546	24.3208	233.052	0.104358	not annotated
S_PBL_c1503	831	117.862	1127.84	0.104502	not annotated
S_PBL_c3260	553	70.1561	670.291	0.104665	gi|223546779|gb|EEF48277.1| conserved hypothetical protein [Ricinus communis]
S_PBL_c10325	854	15.902	151.804	0.104754	gi|157350844|emb|CAO40959.1| unnamed protein product [Vitis vinifera]
S_PBL_c38669	476	5.61249	53.4522	0.105	not annotated
S_PBL_c16343	481	2.80624	26.7261	0.105	gi|18411917|ref|NP_567228.1| epoxide hydrolase, putative [Arabidopsis thaliana]
S_PBL_c39725	463	2.80624	26.7261	0.105	not annotated
S_PBL_c6329	970	46.7707	444.723	0.105168	gi|157329558|emb|CAO40668.1| unnamed protein product [Vitis vinifera]
S_PBL_c18036	774	40.2228	381.649	0.105392	gi|225455256|ref|XP_002273092.1| PREDICTED: hypothetical protein [Vitis vinifera]
S_PBL_c32835	487	9.35414	88.7307	0.105422	gi|50838657|dbj|BAD34493.1| Gag-Pol [Ipomoea batatas]
S_PBL_c8418	832	45.8353	434.032	0.105603	gi|225469038|ref|XP_002266481.1| PREDICTED: hypothetical protein [Vitis vinifera]
S_PBL_lrc53559	497	371.359	3513.95	0.105681	gi|71738561|gb|AAZ40342.1| beta-1,3-glucanase 2 [Ziziphus jujuba]
S_PBL_c17752	768	33.6749	318.575	0.105705	gi|116486991|emb|CAJ40778.1| hydroxycinnamoyl transferase [Coffea arabica]
S_PBL_c36809	592	16.8375	159.288	0.105705	gi|147826474|emb|CAN72806.1| hypothetical protein [Vitis vinifera]
S_PBL_c48659	315	71.0915	672.429	0.105723	not annotated
S_PBL_c12928	724	68.2852	645.703	0.105753	gi|108743310|dbj|BAE95414.1| mitogen-activated protein kinase kinase [Nicotiana benthamiana]
S_PBL_c20769	608	28.9978	273.676	0.105957	gi|225453983|ref|XP_002280446.1| PREDICTED: hypothetical protein [Vitis vinifera]
S_PBL_c30279	540	14.9666	141.114	0.106061	gi|157339862|emb|CAO45539.1| unnamed protein product [Vitis vinifera]
S_PBL_c12907	489	7.48331	70.557	0.106061	gi|223533986|gb|EEF35708.1| light-inducible protein atls1, putative [Ricinus communis]
S_PBL_c19536	505	7.48331	70.557	0.106061	not annotated
S_PBL_c9129	429	3.74166	35.2785	0.106061	not annotated
S_PBL_c9781	996	3.74166	35.2785	0.106061	not annotated
S_PBL_c32235	605	3.74166	35.2785	0.106061	gi|134117071|ref|XP_772762.1| hypothetical protein CNBK1360 [Cryptococcus neoformans var. neoformans B-3501A]
S_PBL_c21574	520	282.495	2661.92	0.106124	gi|225455256|ref|XP_002273092.1| PREDICTED: hypothetical protein [Vitis vinifera]
S_PBL_c21084	632	474.255	4448.3	0.106615	gi|1168732|sp|P42754.1|MTDH_PETCR RecName: Full=Mannitol dehydrogenase; AltName: Full=NAD-dependent mannitol dehydrogenase
S_PBL_c24605	705	18.7083	175.323	0.106707	gi|157345328|emb|CAO14626.1| unnamed protein product [Vitis vinifera]
S_PBL_c36569	688	4.67707	43.8308	0.106707	not annotated
S_PBL_c14460	710	10.2896	96.214	0.106944	gi|5360653|dbj|BAA82092.1| vetispiradiene synthase [Solanum tuberosum]
S_PBL_lrc52547	497	10.2896	96.214	0.106944	not annotated
S_PBL_c24670	967	26.1916	244.811	0.106987	not annotated
S_PBL_c1015	711	993.41	9282.52	0.107019	gi|83283995|gb|ABC01905.1| fructose-bisphosphate aldolase-like protein [Solanum tuberosum]
S_PBL_c1227	702	21.5145	200.98	0.107048	gi|224090061|ref|XP_002308926.1| predicted protein [Populus trichocarpa]
S_PBL_c30756	825	5.61249	52.3832	0.107143	not annotated
S_PBL_c50509	586	6.5479	60.9356	0.107456	not annotated
S_PBL_c19692	464	87.9289	816.75	0.107657	not annotated
S_PBL_c14497	303	23.3854	217.016	0.107759	not annotated
S_PBL_lrc54395	620	96.3477	893.722	0.107805	gi|225459251|ref|XP_002285767.1| PREDICTED: hypothetical protein [Vitis vinifera]
S_PBL_c4695	1492	47.7061	441.516	0.108051	gi|147778722|emb|CAN76105.1| hypothetical protein [Vitis vinifera]
S_PBL_c46531	460	10.2896	95.145	0.108146	gi|224097224|ref|XP_002334632.1| predicted protein [Populus trichocarpa]
S_PBL_c6832	585	16.8375	155.012	0.108621	not annotated
S_PBL_c2107	862	24.3208	223.43	0.108852	gi|224056797|ref|XP_002299028.1| predicted protein [Populus trichocarpa]
S_PBL_c19315	645	50.5124	463.966	0.108871	not annotated
S_PBL_c10095	770	7.48331	68.4189	0.109375	not annotated
S_PBL_c3672	755	4.67707	42.7618	0.109375	gi|209954725|dbj|BAG80553.1| UDP-glucose:glucosyltransferase [Lycium barbarum]
S_PBL_c5795	615	3.74166	34.2094	0.109375	gi|223551298|gb|EEF52784.1| prolyl 4-hydroxylase alpha subunit, putative [Ricinus communis]
S_PBL_c8742	848	2.80624	25.6571	0.109375	gi|224139410|ref|XP_002323098.1| predicted protein [Populus trichocarpa]
S_PBL_c8931	1123	2.80624	25.6571	0.109375	gi|15213964|sp|Q9M6K1.1|DCAM_IPOBA RecName: Full=S-adenosylmethionine decarboxylase proenzyme; Short=AdoMetDC; Short=SAMDC; Contains: RecName: Full=S-adenosylmethionine decarboxylase alpha chain; Contains: RecName: Full=S-adenosylmethionine decarboxylase
S_PBL_c20037	418	2.80624	25.6571	0.109375	not annotated
S_PBL_c46255	313	2.80624	25.6571	0.109375	not annotated
S_PBL_lrc54640	426	2.80624	25.6571	0.109375	gi|223537106|gb|EEF38740.1| conserved hypothetical protein [Ricinus communis]
S_PBL_c25071	666	1.87083	17.1047	0.109375	gi|9755609|emb|CAC01763.1| putative mitochondrial carrier protein [Arabidopsis thaliana]
S_PBL_c27928	400	1.87083	17.1047	0.109375	gi|170097936|ref|XP_001880187.1| predicted protein [Laccaria bicolor S238N-H82]
S_PBL_c33724	533	1.87083	17.1047	0.109375	not annotated
S_PBL_c37739	325	1.87083	17.1047	0.109375	gi|157345010|emb|CAO71738.1| unnamed protein product [Vitis vinifera]
S_PBL_c33823	311	52.3832	477.863	0.10962	not annotated
S_PBL_lrc52403	572	28.9978	264.054	0.109818	gi|224140004|ref|XP_002323377.1| predicted protein [Populus trichocarpa]
S_PBL_c13438	509	71.0915	644.634	0.110282	not annotated
S_PBL_c1905	584	89.7998	812.474	0.110526	gi|225429199|ref|XP_002276272.1| PREDICTED: hypothetical protein [Vitis vinifera]
S_PBL_c19710	480	31.8041	287.573	0.110595	not annotated
S_PBL_c22760	561	47.7061	430.825	0.110732	gi|147863093|emb|CAN82979.1| hypothetical protein [Vitis vinifera]
S_PBL_c6784	1332	243.208	2195.82	0.110759	gi|167859969|emb|CAP58707.1| putative polyol transported protein 2 [Hevea brasiliensis]
S_PBL_c13837	727	9.35414	84.4546	0.110759	gi|157360799|emb|CAO70400.1| unnamed protein product [Vitis vinifera]
S_PBL_c804	894	1023.34	9231.2	0.110857	gi|157340199|emb|CAO45876.1| unnamed protein product [Vitis vinifera]
S_PBL_c17153	731	38.352	345.302	0.111068	gi|30025133|gb|AAM44082.1| putative sorbitol transporter [Prunus cerasus]
S_PBL_c20221	566	7.48331	67.3498	0.111111	gi|225431003|ref|XP_002279191.1| PREDICTED: hypothetical protein [Vitis vinifera]
S_PBL_c29733	616	7.48331	67.3498	0.111111	gi|224123576|ref|XP_002319114.1| predicted protein [Populus trichocarpa]
S_PBL_c52099	597	19.6437	176.392	0.111364	not annotated
S_PBL_c20647	566	6.5479	58.7975	0.111364	gi|224075453|ref|XP_002304640.1| AP2/ERF domain-containing transcription factor [Populus trichocarpa]
S_PBL_lrc25227	849	14.9666	133.631	0.112	gi|225441639|ref|XP_002282201.1| PREDICTED: hypothetical protein [Vitis vinifera]
S_PBL_c26625	578	4.67707	41.6928	0.112179	not annotated
S_PBL_c41780	367	30.8687	274.745	0.112354	not annotated
S_PBL_c29801	501	24.3208	215.947	0.112624	gi|88683144|emb|CAJ77506.1| putative peroxidase [Solanum tuberosum]
S_PBL_c2312	734	344.232	3051.05	0.112824	gi|3024360|sp|Q42667.1|PALY_CITLI RecName: Full=Phenylalanine ammonia-lyase
S_PBL_c4952	508	14.0312	124.009	0.113147	gi|224128982|ref|XP_002320471.1| hypothetical protein POPTRDRAFT_246659 [Populus trichocarpa]
S_PBL_lrc54969	504	233.854	2061.12	0.11346	gi|148616162|gb|ABQ96852.1| glutathione S-transferase [Solanum commersonii]
S_PBL_c15456	505	9.35414	82.3165	0.113636	not annotated
S_PBL_c18125	773	281.56	2474.84	0.113769	gi|224135207|ref|XP_002327592.1| predicted protein [Populus trichocarpa]
S_PBL_lrc53089	509	65.479	574.077	0.11406	not annotated
S_PBL_c37938	465	16.8375	147.528	0.11413	gi|157356230|emb|CAO50157.1| unnamed protein product [Vitis vinifera]
S_PBL_c4552	935	2.80624	24.588	0.11413	gi|110931806|gb|ABH02902.1| MYB transcription factor MYB179 [Glycine max]
S_PBL_c30370	583	2.80624	24.588	0.11413	gi|225439608|ref|XP_002266957.1| PREDICTED: hypothetical protein [Vitis vinifera]
S_PBL_lrc31645	376	2.80624	24.588	0.11413	not annotated
S_PBL_c37300	572	2.80624	24.588	0.11413	not annotated
S_PBL_lrc27141	398	13.0958	114.388	0.114486	not annotated
S_PBL_c13404	776	7.48331	65.2117	0.114754	not annotated
S_PBL_c4272	471	9.35414	81.2474	0.115132	not annotated
S_PBL_c25123	663	4.67707	40.6237	0.115132	not annotated
S_PBL_c35306	1145	4.67707	40.6237	0.115132	gi|223537704|gb|EEF39327.1| Protein COBRA precursor, putative [Ricinus communis]
S_PBL_c7477	518	106.637	925.793	0.115185	not annotated
S_PBL_c9686	764	59.8665	519.556	0.115226	not annotated
S_PBL_c28671	545	10.2896	88.7307	0.115964	not annotated
S_PBL_lrc54843	431	26.1916	225.568	0.116114	gi|2290782|gb|AAB65163.1| glutathione S-transferase, class-phi [Solanum commersonii]
S_PBL_lrc53321	612	27.127	233.052	0.116399	gi|147812715|emb|CAN61747.1| hypothetical protein [Vitis vinifera]
S_PBL_c15	716	121.604	1044.46	0.116428	not annotated
S_PBL_lrc55096	392	5.61249	48.107	0.116667	gi|224127015|ref|XP_002329362.1| predicted protein [Populus trichocarpa]
S_PBL_c2677	630	3.74166	32.0713	0.116667	gi|223543989|gb|EEF45515.1| ccaat-binding transcription factor subunit A, putative [Ricinus communis]
S_PBL_c26489	431	3.74166	32.0713	0.116667	not annotated
S_PBL_c30901	479	1.87083	16.0357	0.116667	not annotated
S_PBL_c34491	398	1.87083	16.0357	0.116667	gi|71004518|ref|XP_756925.1| hypothetical protein UM00778.1 [Ustilago maydis 521]
S_PBL_c19225	808	112.25	957.864	0.117188	gi|160278502|gb|ABL67954.2| 1-aminocyclopropane-1-carboxylate oxidase [Ipomoea nil]
S_PBL_c17993	467	49.577	421.204	0.117703	gi|225464577|ref|XP_002273581.1| PREDICTED: hypothetical protein isoform 1 [Vitis vinifera]
S_PBL_c6067	614	59.8665	507.796	0.117895	gi|146772370|gb|ABQ45487.1| unknown [Solanum lycopersicum]
S_PBL_c16089	496	4.67707	39.5547	0.118243	gi|226501166|ref|NP_001150754.1| endochitinase PR4 [Zea mays]
S_PBL_c42592	591	4.67707	39.5547	0.118243	gi|169869394|ref|XP_001841263.1| conserved hypothetical protein [Coprinopsis cinerea okayama7#130]
S_PBL_c2775	783	135.635	1144.95	0.118464	gi|157355058|emb|CAO48419.1| unnamed protein product [Vitis vinifera]
S_PBL_c39884	459	12.1604	102.628	0.11849	not annotated
S_PBL_c2818	989	66.4144	560.18	0.118559	gi|222139394|gb|ACM45716.1| class IV chitinase [Pyrus pyrifolia]
S_PBL_c17408	372	187.083	1576.84	0.118644	gi|115482270|ref|NP_001064728.1| Os10g0450800 [Oryza sativa (japonica cultivar-group)]
S_PBL_c19053	518	22.4499	189.221	0.118644	gi|225469880|ref|XP_002267409.1| PREDICTED: hypothetical protein, partial [Vitis vinifera]
S_PBL_c15827	464	14.9666	126.147	0.118644	not annotated
S_PBL_c2059	768	110.379	930.069	0.118678	not annotated
S_PBL_c12615	1416	328.33	2762.41	0.118856	gi|156763848|emb|CAO99126.1| putative cinnamyl alcohol dehydrogenase [Nicotiana tabacum]
S_PBL_c24864	456	15.902	133.631	0.119	gi|217070130|gb|ACJ83425.1| unknown [Medicago truncatula]
S_PBL_c16955	416	120.668	1012.39	0.119192	not annotated
S_PBL_c17452	453	16.8375	141.114	0.119318	gi|157350844|emb|CAO40959.1| unnamed protein product [Vitis vinifera]
S_PBL_c21217	696	8.41873	70.557	0.119318	gi|147866196|emb|CAN79837.1| hypothetical protein [Vitis vinifera]
S_PBL_c5935	813	2.80624	23.519	0.119318	gi|33516947|sp|O04795.1|PERA_IPOBA RecName: Full=Anionic peroxidase; AltName: Full=SwPA1; Flags: Precursor
S_PBL_c995	1101	757.686	6333.02	0.11964	gi|224103219|ref|XP_002312970.1| predicted protein [Populus trichocarpa]
S_PBL_c14266	643	29.9333	250.157	0.119658	gi|157331954|emb|CAO67763.1| unnamed protein product [Vitis vinifera]
S_PBL_c17193	645	129.087	1077.6	0.119792	gi|40036973|gb|AAR37363.1| xyloglucan endo-transglycosylase [Nicotiana attenuata]
S_PBL_c419	1315	92.606	772.92	0.119813	gi|223532710|gb|EEF34490.1| Sialin, putative [Ricinus communis]
S_PBL_c29437	746	18.7083	156.081	0.119863	not annotated
S_PBL_c12167	339	9.35414	78.0403	0.119863	gi|147816431|emb|CAN61955.1| hypothetical protein [Vitis vinifera]
S_PBL_c14173	496	9.35414	78.0403	0.119863	not annotated
S_PBL_c20580	369	41.1582	343.163	0.119938	not annotated
S_PBL_c5152	604	85.1227	707.708	0.120279	gi|223528201|gb|EEF30261.1| conserved hypothetical protein [Ricinus communis]
S_PBL_c42151	391	10.2896	85.5236	0.120313	not annotated
S_PBL_c4424	540	21.5145	178.531	0.120509	not annotated
S_PBL_c55	822	3.74166	31.0023	0.12069	gi|12830360|emb|CAC29040.1| catechol oxidase [Ipomoea batatas]
S_PBL_c8876	654	156.214	1293.54	0.120764	gi|147789396|emb|CAN75549.1| hypothetical protein [Vitis vinifera]
S_PBL_c25170	547	12.1604	100.49	0.121011	gi|157335490|emb|CAO61320.1| unnamed protein product [Vitis vinifera]
S_PBL_lrc53806	473	20.5791	169.978	0.121069	gi|224137110|ref|XP_002327024.1| predicted protein [Populus trichocarpa]
S_PBL_c6748	1379	33.6749	277.952	0.121154	gi|147791956|emb|CAN75240.1| hypothetical protein [Vitis vinifera]
S_PBL_c21656	641	23.3854	192.428	0.121528	gi|147791956|emb|CAN75240.1| hypothetical protein [Vitis vinifera]
S_PBL_c9373	498	9.35414	76.9712	0.121528	gi|118482615|gb|ABK93227.1| unknown [Populus trichocarpa]
S_PBL_c1099	891	75.7686	623.253	0.121569	gi|1620970|emb|CAA70100.1| L-lactate dehydrogenase [Solanum lycopersicum]
S_PBL_c12048	415	62.6728	515.28	0.121629	gi|121663827|dbj|BAF44533.1| class IV chitinase [Nicotiana tabacum]
S_PBL_c37148	492	60.8019	499.244	0.121788	gi|110798118|gb|ABG90904.1| coat protein [Merremia leaf curl virus]
S_PBL_c344	872	20.5791	168.909	0.121835	not annotated
S_PBL_c32747	616	38.352	314.299	0.122024	gi|224125778|ref|XP_002329715.1| predicted protein [Populus trichocarpa]
S_PBL_c55232	625	143.118	1172.74	0.122037	not annotated
S_PBL_lrc27494	652	5.61249	45.9689	0.122093	not annotated
S_PBL_c16159	498	47.7061	390.201	0.12226	gi|8439541|gb|AAF74981.1|AF082891_1 cystathionine gamma-synthase isoform 1 [Solanum tuberosum]
S_PBL_c744	1082	43.9645	359.199	0.122396	gi|223527431|gb|EEF29568.1| Chitinase 1 precursor, putative [Ricinus communis]
S_PBL_c7232	677	32.7395	267.261	0.1225	not annotated
S_PBL_c1663	640	473.32	3862.46	0.122544	gi|15241847|ref|NP_195869.1| heat shock cognate 70 kDa protein 2 (HSC70-2) (HSP70-2) [Arabidopsis thaliana]
S_PBL_c1825	685	22.4499	182.807	0.122807	gi|94962424|gb|ABF48527.1| cell wall peroxidase [Capsicum annuum]
S_PBL_c23129	433	8.41873	68.4189	0.123047	gi|85068594|gb|ABC69377.1| CYP81B2v2 [Nicotiana tabacum]
S_PBL_c12904	625	18.7083	151.804	0.123239	not annotated
S_PBL_c18321	679	63.6082	515.28	0.123444	gi|147790360|emb|CAN67732.1| hypothetical protein [Vitis vinifera]
S_PBL_c28122	516	11.225	90.8688	0.123529	gi|225449056|ref|XP_002274887.1| PREDICTED: hypothetical protein [Vitis vinifera]
S_PBL_c7109	834	144.989	1171.67	0.123745	not annotated
S_PBL_c23188	597	122.539	989.936	0.123785	not annotated
S_PBL_lrc27007	444	17.7729	143.252	0.124067	gi|225461484|ref|XP_002285047.1| PREDICTED: hypothetical protein [Vitis vinifera]
S_PBL_c52759	532	17.7729	143.252	0.124067	gi|22900886|gb|AAN06953.1| amt2-like protein [Medicago truncatula]
S_PBL_c19751	429	20.5791	165.702	0.124194	not annotated
S_PBL_c54144	580	26.1916	210.602	0.124365	not annotated
S_PBL_c14778	468	28.0624	225.568	0.124408	not annotated
S_PBL_c19349	501	249.756	2004.46	0.1246	gi|147819359|emb|CAN60168.1| hypothetical protein [Vitis vinifera]
S_PBL_c2016	937	1183.3	9472.81	0.124915	gi|225462114|ref|XP_002262673.1| PREDICTED: hypothetical protein [Vitis vinifera]
S_PBL_c2897	845	74.8331	598.665	0.125	gi|223536624|gb|EEF38266.1| Spotted leaf protein, putative [Ricinus communis]
S_PBL_c46934	411	11.225	89.7998	0.125	gi|225428873|ref|XP_002285113.1| PREDICTED: hypothetical protein [Vitis vinifera]
S_PBL_c20225	422	6.5479	52.3832	0.125	not annotated
S_PBL_lrc42692	397	6.5479	52.3832	0.125	gi|15231296|ref|NP_187970.1| oxidoreductase, 2OG-Fe(II) oxygenase family protein [Arabidopsis thaliana]
S_PBL_c19489	635	4.67707	37.4166	0.125	not annotated
S_PBL_c42032	428	3.74166	29.9333	0.125	gi|157343984|emb|CAO68917.1| unnamed protein product [Vitis vinifera]
S_PBL_c36910	465	2.80624	22.4499	0.125	gi|238597719|ref|XP_002394404.1| hypothetical protein MPER_05707 [Moniliophthora perniciosa FA553]
S_PBL_c2344	628	1.87083	14.9666	0.125	not annotated
S_PBL_c22748	396	1.87083	14.9666	0.125	gi|224085197|ref|XP_002307516.1| predicted protein [Populus trichocarpa]
S_PBL_c27839	468	1.87083	14.9666	0.125	gi|224134687|ref|XP_002321883.1| predicted protein [Populus trichocarpa]
S_PBL_c33904	456	1.87083	14.9666	0.125	not annotated
S_PBL_c42070	440	1.87083	14.9666	0.125	not annotated
S_PBL_c47377	462	1.87083	14.9666	0.125	not annotated
S_PBL_c20480	393	148.731	1188.78	0.125112	gi|30580381|sp|Q9SWB8.1|CAMT2_EUCGL RecName: Full=Caffeoyl-CoA O-methyltransferase 2; AltName: Full=Trans-caffeoyl-CoA 3-O-methyltransferase 2; Short=CCoAOMT-2; Short=CCoAMT-2
S_PBL_c15761	582	96.3477	769.712	0.125174	gi|62867576|emb|CAI84653.1| hypothetical protein [Nicotiana tabacum]
S_PBL_c5476	500	242.272	1930.7	0.125484	gi|25901033|dbj|BAC41250.1| vacuolar proton-inorganic pyrophosphatase [Pyrus communis]
S_PBL_c20637	818	93.5414	741.917	0.126081	gi|225457835|ref|XP_002267135.1| PREDICTED: hypothetical protein [Vitis vinifera]
S_PBL_c16639	448	11.225	88.7307	0.126506	not annotated
S_PBL_c29339	404	10.2896	81.2474	0.126645	not annotated
S_PBL_lrc48610	525	10.2896	81.2474	0.126645	gi|224143520|ref|XP_002324983.1| predicted protein [Populus trichocarpa]
S_PBL_c13954	527	46.7707	368.821	0.126812	gi|147767466|emb|CAN66716.1| hypothetical protein [Vitis vinifera]
S_PBL_c14556	1042	26.1916	206.326	0.126943	gi|147834942|emb|CAN70198.1| hypothetical protein [Vitis vinifera]
S_PBL_c38518	447	7.48331	58.7975	0.127273	not annotated
S_PBL_c16748	382	392.874	3085.26	0.127339	not annotated
S_PBL_c22733	570	14.0312	110.112	0.127427	gi|157331954|emb|CAO67763.1| unnamed protein product [Vitis vinifera]
S_PBL_c2008	1038	110.379	863.788	0.127785	gi|76560794|gb|ABA43899.1| beta-carotene hydroxylase [Coffea canephora]
S_PBL_c15871	643	156.214	1221.92	0.127843	gi|33516947|sp|O04795.1|PERA_IPOBA RecName: Full=Anionic peroxidase; AltName: Full=SwPA1; Flags: Precursor
S_PBL_lrc27643	766	5.61249	43.8308	0.128049	gi|157346270|emb|CAO15967.1| unnamed protein product [Vitis vinifera]
S_PBL_c45329	451	5.61249	43.8308	0.128049	gi|52631037|gb|AAU84988.1| anthranilate synthase alpha 1 [Camptotheca acuminata]
S_PBL_c16377	726	15.902	124.009	0.128233	gi|49524068|emb|CAG32961.1| putative auxin-amidohydrolase precursor [Populus alba x Populus tremula]
S_PBL_c15393	430	29.9333	233.052	0.12844	gi|224071081|ref|XP_002303354.1| predicted protein [Populus trichocarpa]
S_PBL_c13479	935	14.0312	109.043	0.128676	gi|224056138|ref|XP_002298734.1| predicted protein [Populus trichocarpa]
S_PBL_s55159	495	96.3477	746.193	0.129119	gi|71738561|gb|AAZ40342.1| beta-1,3-glucanase 2 [Ziziphus jujuba]
S_PBL_c21209	428	19.6437	151.804	0.129401	gi|224126749|ref|XP_002319917.1| predicted protein [Populus trichocarpa]
S_PBL_c16342	667	43.0291	332.473	0.129421	not annotated
S_PBL_c13462	1253	108.508	834.924	0.129962	gi|225468906|ref|XP_002268915.1| PREDICTED: hypothetical protein [Vitis vinifera]
S_PBL_c17757	569	24.3208	187.083	0.13	gi|224084626|ref|XP_002307364.1| 2-dehydro-3-deoxyphosphoheptonate aldolase/ 3-deoxy-d-arabino-heptulosonate 7-phosphate synthetase [Populus trichocarpa]
S_PBL_c19843	1086	69.2207	532.384	0.13002	gi|223534816|gb|EEF36506.1| l-lactate dehydrogenase, putative [Ricinus communis]
S_PBL_c7148	895	84.1873	645.703	0.130381	gi|157350844|emb|CAO40959.1| unnamed protein product [Vitis vinifera]
S_PBL_c29270	396	22.4499	172.116	0.130435	not annotated
S_PBL_c18342	526	58.9311	451.137	0.130628	gi|223531109|gb|EEF32958.1| ATP binding protein, putative [Ricinus communis]
S_PBL_c12248	738	8.41873	64.1427	0.13125	not annotated
S_PBL_lrc40920	495	2.80624	21.3809	0.13125	not annotated
S_PBL_c46245	373	2.80624	21.3809	0.13125	not annotated
S_PBL_c10544	480	13.0958	99.4212	0.13172	not annotated
S_PBL_c22017	690	47.7061	361.337	0.132027	gi|147803361|emb|CAN71048.1| hypothetical protein [Vitis vinifera]
S_PBL_c15211	591	7.48331	56.6594	0.132075	gi|224063447|ref|XP_002301149.1| predicted protein [Populus trichocarpa]
S_PBL_c7222	1040	136.57	1032.7	0.132246	not annotated
S_PBL_c6282	520	28.9978	219.154	0.132317	gi|147865459|emb|CAN83663.1| hypothetical protein [Vitis vinifera]
S_PBL_c31983	524	14.0312	105.835	0.132576	gi|223544747|gb|EEF46263.1| cation:cation antiporter, putative [Ricinus communis]
S_PBL_c10722	488	4.67707	35.2785	0.132576	not annotated
S_PBL_c33771	464	4.67707	35.2785	0.132576	gi|170096466|ref|XP_001879453.1| predicted protein [Laccaria bicolor S238N-H82]
S_PBL_c52292	820	106.637	803.922	0.132646	gi|197690586|emb|CAQ58420.1| sucrose transporter [Nicotiana tabacum]
S_PBL_c3484	994	110.379	830.648	0.132883	gi|118488960|gb|ABK96288.1| unknown [Populus trichocarpa x Populus deltoides]
S_PBL_c12	2829	1287.13	9652.41	0.133348	gi|90419459|ref|ZP_01227369.1| conserved hypothetical protein [Aurantimonas sp. SI85-9A1]
S_PBL_c4698	675	18.7083	140.045	0.133588	gi|145049666|gb|ABP35525.1| S-adenosyl-L-methionine synthetase [Ipomoea batatas]
S_PBL_c42043	256	102.896	768.643	0.133866	not annotated
S_PBL_c10508	845	33.6749	251.226	0.134043	gi|225434698|ref|XP_002280897.1| PREDICTED: hypothetical protein [Vitis vinifera]
S_PBL_c8342	432	28.9978	215.947	0.134282	gi|223539751|gb|EEF41332.1| conserved hypothetical protein [Ricinus communis]
S_PBL_c4074	736	79.5102	591.182	0.134494	gi|147767466|emb|CAN66716.1| hypothetical protein [Vitis vinifera]
S_PBL_c32001	575	5.61249	41.6928	0.134615	gi|224110962|ref|XP_002315697.1| predicted protein [Populus trichocarpa]
S_PBL_c18616	501	3.74166	27.7952	0.134615	gi|55956978|emb|CAI11453.1| alpha-6-galactosyltransferase [Nicotiana benthamiana]
S_PBL_c22524	651	3.74166	27.7952	0.134615	not annotated
S_PBL_lrc52648	362	3.74166	27.7952	0.134615	not annotated
S_PBL_c14911	413	1.87083	13.8976	0.134615	gi|224074185|ref|XP_002304291.1| predicted protein [Populus trichocarpa]
S_PBL_c20336	423	1.87083	13.8976	0.134615	gi|147852164|emb|CAN82256.1| hypothetical protein [Vitis vinifera]
S_PBL_c24113	407	1.87083	13.8976	0.134615	gi|11933400|dbj|BAB19757.1| nitrate transporter NRT1-2 [Glycine max]
S_PBL_c27665	725	1.87083	13.8976	0.134615	not annotated
S_PBL_c28219	451	1.87083	13.8976	0.134615	gi|223527334|gb|EEF29480.1| conserved hypothetical protein [Ricinus communis]
S_PBL_c30822	556	1.87083	13.8976	0.134615	not annotated
S_PBL_lrc40793	412	1.87083	13.8976	0.134615	not annotated
S_PBL_c7691	2453	305.88	2271.72	0.134647	gi|147803361|emb|CAN71048.1| hypothetical protein [Vitis vinifera]
S_PBL_c6654	1595	246.949	1831.27	0.134851	gi|157348191|emb|CAO22901.1| unnamed protein product [Vitis vinifera]
S_PBL_c5397	614	120.668	892.653	0.13518	not annotated
S_PBL_c47158	251	28.0624	207.395	0.135309	gi|147767869|emb|CAN71280.1| hypothetical protein [Vitis vinifera]
S_PBL_lrc52334	540	14.0312	103.697	0.135309	gi|225439641|ref|XP_002269189.1| PREDICTED: hypothetical protein isoform 1 [Vitis vinifera]
S_PBL_c27468	537	36.4812	269.399	0.135417	not annotated
S_PBL_lrc55011	493	41.1582	303.609	0.135563	gi|224122378|ref|XP_002330608.1| predicted protein [Populus trichocarpa]
S_PBL_c4153	1438	103.831	765.436	0.135649	gi|224101157|ref|XP_002312163.1| predicted protein [Populus trichocarpa]
S_PBL_c2478	766	21.5145	158.219	0.13598	gi|197690586|emb|CAQ58420.1| sucrose transporter [Nicotiana tabacum]
S_PBL_c49637	499	49.577	364.544	0.135997	gi|1168782|sp|Q09011.1|CAST_SOLTU RecName: Full=Calcium-binding protein CAST
S_PBL_c17576	455	82.3165	605.079	0.136042	not annotated
S_PBL_c1457	565	39.2874	288.642	0.136111	not annotated
S_PBL_c46010	568	6.5479	48.107	0.136111	not annotated
S_PBL_lrc25982	508	17.7729	130.423	0.13627	not annotated
S_PBL_c980	472	11.225	82.3165	0.136364	gi|3913439|sp|Q96471.1|DCAM_IPONI RecName: Full=S-adenosylmethionine decarboxylase proenzyme; Short=AdoMetDC; Short=SAMDC; Contains: RecName: Full=S-adenosylmethionine decarboxylase alpha chain; Contains: RecName: Full=S-adenosylmethionine decarboxylase b
S_PBL_c12885	843	4.67707	34.2094	0.136719	not annotated
S_PBL_c32563	468	4.67707	34.2094	0.136719	gi|147779056|emb|CAN66812.1| hypothetical protein [Vitis vinifera]
S_PBL_c44139	469	4.67707	34.2094	0.136719	not annotated
S_PBL_c18502	822	387.262	2829.76	0.136853	gi|223528682|gb|EEF30696.1| Phenylalanine ammonia-lyase, putative [Ricinus communis]
S_PBL_c1627	991	293.72	2145.57	0.136896	gi|56542467|gb|AAV92898.1| Avr9/Cf-9 rapidly elicited protein 102 [Nicotiana tabacum]
S_PBL_c53672	470	7.48331	54.5213	0.137255	not annotated
S_PBL_lrc54157	482	243.208	1767.13	0.137629	gi|223534816|gb|EEF36506.1| l-lactate dehydrogenase, putative [Ricinus communis]
S_PBL_lrc54991	356	39.2874	285.435	0.13764	gi|156763848|emb|CAO99126.1| putative cinnamyl alcohol dehydrogenase [Nicotiana tabacum]
S_PBL_lrc50626	651	15.902	115.457	0.137731	not annotated
S_PBL_c7726	853	227.306	1648.47	0.137889	not annotated
S_PBL_c22142	368	197.372	1430.38	0.137986	gi|46020016|dbj|BAD13500.1| dehydrin [Nicotiana tabacum]
S_PBL_c20479	410	2.80624	20.3119	0.138158	gi|15224109|ref|NP_180003.1| basic helix-loop-helix (bHLH) family protein [Arabidopsis thaliana]
S_PBL_c20536	474	2.80624	20.3119	0.138158	not annotated
S_PBL_c21930	344	2.80624	20.3119	0.138158	not annotated
S_PBL_c40520	252	2.80624	20.3119	0.138158	gi|157327294|emb|CAO15087.1| unnamed protein product [Vitis vinifera]
S_PBL_c13307	812	580.892	4191.73	0.138581	gi|224094711|ref|XP_002310203.1| predicted protein [Populus trichocarpa]
S_PBL_lrc54060	498	12.1604	87.6617	0.13872	gi|123650|sp|P09189.1|HSP7C_PETHY RecName: Full=Heat shock cognate 70 kDa protein
S_PBL_lrc54435	546	22.4499	161.426	0.139073	gi|224057036|ref|XP_002299115.1| predicted protein [Populus trichocarpa]
S_PBL_c4736	1823	148.731	1069.04	0.139125	gi|8439541|gb|AAF74981.1|AF082891_1 cystathionine gamma-synthase isoform 1 [Solanum tuberosum]
S_PBL_c13047	685	6.5479	47.038	0.139205	not annotated
S_PBL_lrc36985	519	6.5479	47.038	0.139205	gi|157350081|emb|CAO40019.1| unnamed protein product [Vitis vinifera]
S_PBL_c20237	434	37.4166	268.33	0.139442	not annotated
S_PBL_c10731	486	62.6728	448.999	0.139583	gi|147832853|emb|CAN72814.1| hypothetical protein [Vitis vinifera]
S_PBL_c19724	459	272.206	1948.87	0.139674	not annotated
S_PBL_c21733	748	50.5124	361.337	0.139793	gi|224090061|ref|XP_002308926.1| predicted protein [Populus trichocarpa]
S_PBL_c9605	502	7.48331	53.4522	0.14	not annotated
S_PBL_c42300	300	3.74166	26.7261	0.14	gi|224094827|ref|XP_002310254.1| predicted protein [Populus trichocarpa]
S_PBL_c42472	435	3.74166	26.7261	0.14	not annotated
S_PBL_lrc52163	480	95.4123	680.982	0.14011	gi|223526883|gb|EEF29093.1| 14 kDa proline-rich protein DC2.15 precursor, putative [Ricinus communis]
S_PBL_c22963	592	28.0624	199.911	0.140374	gi|224085499|ref|XP_002307596.1| predicted protein [Populus trichocarpa]
S_PBL_c48992	493	8.41873	59.8665	0.140625	not annotated
S_PBL_c10667	503	26.1916	186.014	0.140805	gi|225466173|ref|XP_002263161.1| PREDICTED: hypothetical protein [Vitis vinifera]
S_PBL_c10744	404	13.0958	93.0069	0.140805	gi|157360799|emb|CAO70400.1| unnamed protein product [Vitis vinifera]
S_PBL_c18828	918	197.372	1400.45	0.140935	not annotated
S_PBL_c55078	510	202.049	1433.59	0.14094	gi|147834942|emb|CAN70198.1| hypothetical protein [Vitis vinifera]
S_PBL_c52478	466	9.35414	66.2808	0.141129	gi|3915165|sp|O50046.1|TRPB_CAMAC RecName: Full=Tryptophan synthase beta chain 2, chloroplastic; Flags: Precursor
S_PBL_c16173	586	155.279	1100.05	0.141156	gi|1620970|emb|CAA70100.1| L-lactate dehydrogenase [Solanum lycopersicum]
S_PBL_c53743	686	66.4144	470.38	0.141193	gi|87240756|gb|ABD32614.1| Peptidase T2, asparaginase 2 [Medicago truncatula]
S_PBL_c3648	608	33.6749	238.397	0.141256	not annotated
S_PBL_c19072	457	70.1561	496.037	0.141433	gi|224132566|ref|XP_002321354.1| predicted protein [Populus trichocarpa]
S_PBL_c7741	1230	92.606	654.256	0.141544	gi|223547377|gb|EEF48872.1| conserved hypothetical protein [Ricinus communis]
S_PBL_c18835	500	72.0269	508.865	0.141544	not annotated
S_PBL_s54889	244	21.5145	151.804	0.141725	gi|223528788|gb|EEF30795.1| ribosomal protein S28, putative [Ricinus communis]
S_PBL_c49907	360	16.8375	118.664	0.141892	not annotated
S_PBL_c38789	526	11.225	79.1093	0.141892	not annotated
S_PBL_c8844	512	23.3854	164.633	0.142045	gi|224056797|ref|XP_002299028.1| predicted protein [Populus trichocarpa]
S_PBL_c15256	720	101.96	715.191	0.142564	gi|224064434|ref|XP_002301474.1| predicted protein [Populus trichocarpa]
S_PBL_c1128	798	86.0581	602.941	0.14273	gi|147795873|emb|CAN74227.1| hypothetical protein [Vitis vinifera]
S_PBL_c14673	539	14.9666	104.766	0.142857	not annotated
S_PBL_c11996	876	426.549	2984.77	0.142908	not annotated
S_PBL_c2841	775	105.702	737.641	0.143297	not annotated
S_PBL_c10619	625	12.1604	84.4546	0.143987	not annotated
S_PBL_c16205	648	13.0958	90.8688	0.144118	gi|209954703|dbj|BAG80542.1| glycosyltransferase [Lycium barbarum]
S_PBL_c4430	703	846.55	5859.44	0.144476	gi|83282998|gb|ABC01060.1| L-asparaginase 2 [Phaseolus vulgaris]
S_PBL_c38230	453	17.7729	122.94	0.144565	gi|224122378|ref|XP_002330608.1| predicted protein [Populus trichocarpa]
S_PBL_c17032	427	36.4812	252.295	0.144597	gi|82570227|gb|ABB83676.1| putative p-coumaroyl 3'-hydroxylase CYP98A-C1 [Coffea canephora]
S_PBL_c28919	798	24.3208	167.84	0.144904	gi|129560505|dbj|BAF48803.1| wound-responsive AP2 like factor 1 [Nicotiana tabacum]
S_PBL_c5484	762	100.089	690.603	0.14493	not annotated
S_PBL_lrc52587	649	355.457	2451.32	0.145007	gi|8099340|gb|AAF72100.1|AF146691_1 ELI3 [Lycopersicon esculentum]
S_PBL_c3912	814	28.9978	199.911	0.145053	gi|147858960|emb|CAN80825.1| hypothetical protein [Vitis vinifera]
S_PBL_c33029	804	36.4812	250.157	0.145833	gi|225434311|ref|XP_002264896.1| PREDICTED: hypothetical protein [Vitis vinifera]
S_PBL_c26454	536	19.6437	134.7	0.145833	not annotated
S_PBL_lrc52585	696	5.61249	38.4856	0.145833	gi|4033365|emb|CAA11417.1| ATP sulfurylase [Brassica juncea]
S_PBL_c33344	356	4.67707	32.0713	0.145833	gi|224113203|ref|XP_002316422.1| predicted protein [Populus trichocarpa]
S_PBL_c23936	506	3.74166	25.6571	0.145833	gi|118483487|gb|ABK93642.1| unknown [Populus trichocarpa]
S_PBL_lrc26304	396	3.74166	25.6571	0.145833	not annotated
S_PBL_c4522	476	2.80624	19.2428	0.145833	not annotated
S_PBL_c9903	594	2.80624	19.2428	0.145833	gi|224114149|ref|XP_002316681.1| predicted protein [Populus trichocarpa]
S_PBL_c21601	464	2.80624	19.2428	0.145833	gi|50980868|gb|AAT91280.1| putative inorganic phosphate transporter [Paxillus involutus]
S_PBL_c41303	459	2.80624	19.2428	0.145833	not annotated
S_PBL_c11740	1046	1.87083	12.8285	0.145833	gi|48527431|gb|AAT45847.1| elongation factor 1-alpha 1 [Elaeis guineensis]
S_PBL_c17412	461	1.87083	12.8285	0.145833	not annotated
S_PBL_c24554	694	1.87083	12.8285	0.145833	gi|50838657|dbj|BAD34493.1| Gag-Pol [Ipomoea batatas]
S_PBL_c28888	469	1.87083	12.8285	0.145833	gi|147774254|emb|CAN76953.1| hypothetical protein [Vitis vinifera]
S_PBL_c31993	417	1.87083	12.8285	0.145833	gi|169856547|ref|XP_001834931.1| hypothetical protein CC1G_10805 [Coprinopsis cinerea okayama7#130]
S_PBL_c1172	602	743.654	5094	0.145986	gi|223528788|gb|EEF30795.1| ribosomal protein S28, putative [Ricinus communis]
S_PBL_c3294	641	47.7061	326.059	0.146311	gi|224094827|ref|XP_002310254.1| predicted protein [Populus trichocarpa]
S_PBL_c7407	560	41.1582	281.159	0.146388	gi|225425886|ref|XP_002270661.1| PREDICTED: hypothetical protein [Vitis vinifera]
S_PBL_c11364	883	39.2874	268.33	0.146414	gi|224070738|ref|XP_002303219.1| iaa-amino acid hydrolase 11 [Populus trichocarpa]
S_PBL_c11202	603	89.7998	611.494	0.146853	gi|145049570|gb|ABP35520.1| tonoplast intrinsic protein [Ipomoea batatas]
S_PBL_c1688	1681	61.7373	420.135	0.146947	not annotated
S_PBL_c11350	749	81.381	553.765	0.146959	not annotated
S_PBL_c3910	1031	15.902	107.974	0.147277	gi|225424289|ref|XP_002284639.1| PREDICTED: hypothetical protein [Vitis vinifera]
S_PBL_c33374	459	158.085	1073.32	0.147286	not annotated
S_PBL_lrc54256	709	71.0915	482.139	0.14745	gi|224140429|ref|XP_002323585.1| predicted protein [Populus trichocarpa]
S_PBL_c14093	570	276.883	1876.17	0.147578	gi|224121108|ref|XP_002318498.1| predicted protein [Populus trichocarpa]
S_PBL_lrc55225	442	12.1604	82.3165	0.147727	not annotated
S_PBL_c16539	1121	211.404	1430.38	0.147795	gi|223529671|gb|EEF31615.1| Pyrophosphate-energized vacuolar membrane proton pump, putative [Ricinus communis]
S_PBL_c11162	632	18.7083	126.147	0.148305	not annotated
S_PBL_c5979	813	9.35414	63.0737	0.148305	gi|223523646|gb|EEF27132.1| longevity assurance factor, putative [Ricinus communis]
S_PBL_c15514	519	9.35414	63.0737	0.148305	gi|223545931|gb|EEF47434.1| conserved hypothetical protein [Ricinus communis]
S_PBL_c32346	549	35.5457	239.466	0.148438	gi|21104|emb|CAA48611.1| hydroxymethylglutaryl-CoA reductase (NADPH) [Raphanus sativus]
S_PBL_c43056	429	8.41873	56.6594	0.148585	gi|12323422|gb|AAG51685.1|AC016972_4 hypothetical protein; 43000-45608 [Arabidopsis thaliana]
S_PBL_c10300	1153	63.6082	427.618	0.14875	gi|90656518|gb|ABD96608.1| xyloglucan endotransglucosylase XET2 [Capsicum annuum]
S_PBL_c13388	681	93.5414	628.598	0.14881	not annotated
S_PBL_c20837	461	7.48331	50.2451	0.148936	gi|223549440|gb|EEF50928.1| Polcalcin Jun o, putative [Ricinus communis]
S_PBL_c28808	583	7.48331	50.2451	0.148936	not annotated
S_PBL_lrc52155	547	183.341	1229.4	0.14913	gi|15241847|ref|NP_195869.1| heat shock cognate 70 kDa protein 2 (HSC70-2) (HSP70-2) [Arabidopsis thaliana]
S_PBL_c17706	664	42.0936	282.228	0.149148	gi|12643806|sp|Q9LEC8.1|DHEB_NICPL RecName: Full=Glutamate dehydrogenase B; Short=GDH B
S_PBL_c12918	456	6.5479	43.8308	0.14939	gi|18149189|dbj|BAB83610.1| 6b-interacting protein 1 [Nicotiana tabacum]
S_PBL_c7554	788	133.764	893.722	0.149671	gi|223525545|gb|EEF28083.1| conserved hypothetical protein [Ricinus communis]
S_PBL_c51093	554	12.1604	81.2474	0.149671	gi|225457941|ref|XP_002279714.1| PREDICTED: hypothetical protein [Vitis vinifera]
S_PBL_c9594	831	376.037	2510.12	0.149808	not annotated
S_PBL_lrc54831	470	5.61249	37.4166	0.15	gi|225449256|ref|XP_002280470.1| PREDICTED: hypothetical protein [Vitis vinifera]
S_PBL_c10417	557	621.115	4139.34	0.150052	gi|147861256|emb|CAN83987.1| hypothetical protein [Vitis vinifera]
S_PBL_c13829	751	26.1916	174.254	0.150307	gi|147807822|emb|CAN73131.1| hypothetical protein [Vitis vinifera]
S_PBL_lrc53205	706	25.2562	167.84	0.150478	gi|147836306|emb|CAN75425.1| hypothetical protein [Vitis vinifera]
S_PBL_c12525	511	653.855	4334.98	0.150832	gi|5777889|emb|CAB53515.1| cysteine protease [Solanum tuberosum]
S_PBL_c44392	450	4.67707	31.0023	0.150862	not annotated
S_PBL_c4746	711	63.6082	421.204	0.151015	gi|12229631|sp|O24145.1|4CL1_TOBAC RecName: Full=4-coumarate--CoA ligase 1; Short=4CL 1; AltName: Full=4-coumaroyl-CoA synthase 1
S_PBL_c17845	892	47.7061	315.368	0.151271	gi|223534817|gb|EEF36507.1| l-lactate dehydrogenase, putative [Ricinus communis]
S_PBL_c18142	631	34.6103	228.776	0.151285	gi|225459268|ref|XP_002285779.1| PREDICTED: hypothetical protein [Vitis vinifera]
S_PBL_lrc52597	680	55.1894	364.544	0.151393	not annotated
S_PBL_c17529	767	15.902	104.766	0.151786	not annotated
S_PBL_c805	895	42.0936	276.883	0.152027	not annotated
S_PBL_c22432	397	150.602	989.936	0.152133	gi|10443872|gb|AAG17619.1|AF248080_1 phosphoenolpyruvate carboxylase [Flaveria trinervia]
S_PBL_lrc23599	811	492.963	3240.28	0.152136	gi|806720|gb|AAA66362.1| arabinogalactan-protein precursor
S_PBL_c49047	345	11.225	73.7641	0.152174	not annotated
S_PBL_c33917	526	3.74166	24.588	0.152174	gi|157347470|emb|CAO18107.1| unnamed protein product [Vitis vinifera]
S_PBL_c40351	589	3.74166	24.588	0.152174	gi|164457325|dbj|BAF98176.1| trehalose-6-phosphate synthase [Solanum lycopersicum]
S_PBL_c12206	761	43.0291	282.228	0.152462	gi|147843648|emb|CAN82003.1| hypothetical protein [Vitis vinifera]
S_PBL_lrc54563	655	43.0291	282.228	0.152462	gi|1170094|sp|P46423.1|GSTF_HYOMU RecName: Full=Glutathione S-transferase; AltName: Full=GST class-phi; AltName: Full=25 kDa auxin-binding protein
S_PBL_c34125	412	14.0312	91.9379	0.152616	gi|147783212|emb|CAN64241.1| hypothetical protein [Vitis vinifera]
S_PBL_lrc52172	606	208.597	1365.17	0.1528	gi|1170094|sp|P46423.1|GSTF_HYOMU RecName: Full=Glutathione S-transferase; AltName: Full=GST class-phi; AltName: Full=25 kDa auxin-binding protein
S_PBL_c24930	651	65.479	427.618	0.153125	gi|88659682|gb|ABD47739.1| pectate lyase [Eucalyptus globulus subsp. globulus]
S_PBL_c52838	497	6.5479	42.7618	0.153125	not annotated
S_PBL_c7803	980	442.451	2886.42	0.153287	gi|110293351|gb|ABG66307.1| CCR4 associated factor 1-related protein [Capsicum annuum]
S_PBL_c21561	365	9.35414	60.9356	0.153509	not annotated
S_PBL_c43659	464	9.35414	60.9356	0.153509	not annotated
S_PBL_lrc52683	555	14.9666	97.2831	0.153846	gi|223542154|gb|EEF43698.1| Polcalcin Jun o, putative [Ricinus communis]
S_PBL_c7780	511	8.41873	54.5213	0.154412	gi|223535246|gb|EEF36923.1| galactose-1-phosphate uridylyltransferase, putative [Ricinus communis]
S_PBL_c62	604	2.80624	18.1738	0.154412	not annotated
S_PBL_c34825	859	2.80624	18.1738	0.154412	not annotated
S_PBL_c41727	466	2.80624	18.1738	0.154412	gi|223537019|gb|EEF38655.1| conserved hypothetical protein [Ricinus communis]
S_PBL_c51759	730	2.80624	18.1738	0.154412	gi|147863576|emb|CAN79772.1| hypothetical protein [Vitis vinifera]
S_PBL_lrc52654	513	630.469	4080.54	0.154506	gi|168703125|ref|ZP_02735402.1| hypothetical protein GobsU_26581 [Gemmata obscuriglobus UQM 2246]
S_PBL_c14731	982	29.9333	193.497	0.154696	gi|41059804|gb|AAR99376.1| ring domain containing protein [Capsicum annuum]
S_PBL_c7416	746	60.8019	392.34	0.154973	gi|224099087|ref|XP_002311369.1| predicted protein [Populus trichocarpa]
S_PBL_c647	1181	44.8999	289.711	0.154982	not annotated
S_PBL_s49365	482	41.1582	265.123	0.155242	gi|1351365|sp|P48505.2|UCR11_SOLTU RecName: Full=Ubiquinol-cytochrome c reductase complex 6.7 kDa protein; Short=CR6
S_PBL_c33553	697	20.5791	132.562	0.155242	gi|13346194|gb|AAK19619.1|AF336286_1 GHMYB9 [Gossypium hirsutum]
S_PBL_c36783	475	10.2896	66.2808	0.155242	gi|167963118|dbj|BAG09364.1| peroxisomal enoyl-CoA hydratase/isomerase family protein [Glycine max]
S_PBL_c9293	481	7.48331	48.107	0.155556	not annotated
S_PBL_c42098	458	7.48331	48.107	0.155556	not annotated
S_PBL_c552	600	31.8041	204.188	0.155759	gi|225440847|ref|XP_002282286.1| PREDICTED: hypothetical protein [Vitis vinifera]
S_PBL_c28381	710	111.314	714.122	0.155876	gi|30961939|gb|AAP40021.1| hexokinase [Nicotiana benthamiana]
S_PBL_lrc53338	715	621.115	3981.12	0.156015	gi|225424349|ref|XP_002284875.1| PREDICTED: hypothetical protein [Vitis vinifera]
S_PBL_c18582	868	653.855	4190.66	0.156027	gi|187761611|dbj|BAG31944.1| MAP kinase [Nicotiana benthamiana]
S_PBL_c14882	853	47.7061	305.747	0.156031	gi|223537674|gb|EEF39297.1| Pectinesterase-2 precursor, putative [Ricinus communis]
S_PBL_c9403	450	30.8687	197.773	0.156081	not annotated
S_PBL_c13261	528	23.3854	149.666	0.15625	gi|224143520|ref|XP_002324983.1| predicted protein [Populus trichocarpa]
S_PBL_c41045	379	14.0312	89.7998	0.15625	gi|223527228|gb|EEF29391.1| subtilisin inhibitor 1, putative [Ricinus communis]
S_PBL_c40364	690	9.35414	59.8665	0.15625	not annotated
S_PBL_c14563	500	4.67707	29.9333	0.15625	gi|147861933|emb|CAN78769.1| hypothetical protein [Vitis vinifera]
S_PBL_c17893	694	193.631	1239.02	0.156277	not annotated
S_PBL_c1983	1023	104.766	670.291	0.1563	not annotated
S_PBL_c11941	577	64.5436	412.651	0.156412	gi|118483602|gb|ABK93697.1| unknown [Populus trichocarpa]
S_PBL_c2606	950	25.2562	161.426	0.156457	gi|145411498|gb|ABP68407.1| 1-aminocyclopropane-1-carboxylate oxidase [Solanum lycopersicum]
S_PBL_c19902	483	169.31	1080.8	0.156652	gi|224087819|ref|XP_002308236.1| predicted protein [Populus trichocarpa]
S_PBL_lrc28731	539	48.6415	310.023	0.156897	not annotated
S_PBL_c33179	689	13.0958	83.3855	0.157051	gi|38489222|gb|AAR21296.1| NDR1-like protein [Nicotiana benthamiana]
S_PBL_c13065	678	214.21	1363.03	0.157157	gi|40806079|gb|AAR92031.1| cystathionine gamma synthase [Lycopersicon esculentum]
S_PBL_c17085	648	38.352	243.742	0.157346	not annotated
S_PBL_c34465	462	38.352	243.742	0.157346	gi|147786900|emb|CAN62312.1| hypothetical protein [Vitis vinifera]
S_PBL_c1358	1592	28.9978	183.876	0.157703	gi|148612415|gb|ABQ96123.1| gibberellic acid receptor-b [Gossypium hirsutum]
S_PBL_c15646	770	41.1582	260.847	0.157787	gi|157338890|emb|CAO42241.1| unnamed protein product [Vitis vinifera]
S_PBL_lrc52141	705	10.2896	65.2117	0.157787	not annotated
S_PBL_c100	1043	319.912	2026.91	0.157832	gi|124484381|dbj|BAF46301.1| putative ripening protein [Ipomoea nil]
S_PBL_c11346	701	134.7	853.098	0.157895	gi|118490013|gb|ABK96800.1| ACRE 132-like protein [Solanum tuberosum]
S_PBL_c15717	423	12.1604	76.9712	0.157986	gi|66807851|ref|XP_637648.1| homeobox transcription factor [Dictyostelium discoideum AX4]
S_PBL_c860	799	120.668	763.298	0.158088	gi|225458344|ref|XP_002281661.1| PREDICTED: hypothetical protein [Vitis vinifera]
S_PBL_c2827	1219	14.0312	88.7307	0.158133	gi|225461361|ref|XP_002284668.1| PREDICTED: hypothetical protein [Vitis vinifera]
S_PBL_c565	717	63.6082	401.961	0.158245	not annotated
S_PBL_lrc54724	586	106.637	673.498	0.158333	gi|225435722|ref|XP_002285699.1| PREDICTED: hypothetical protein [Vitis vinifera]
S_PBL_c53799	561	136.57	861.65	0.158499	gi|157355456|emb|CAO48846.1| unnamed protein product [Vitis vinifera]
S_PBL_c13811	838	67.3498	424.411	0.15869	not annotated
S_PBL_c29710	935	41.1582	258.709	0.159091	gi|225447035|ref|XP_002269463.1| PREDICTED: hypothetical protein [Vitis vinifera]
S_PBL_c36326	516	13.0958	82.3165	0.159091	gi|78217441|gb|ABB36796.1| cryptochrome 1 [Nicotiana sylvestris]
S_PBL_c14448	803	11.225	70.557	0.159091	not annotated
S_PBL_c32942	453	11.225	70.557	0.159091	gi|50726936|gb|AAT81164.1| membrane acyl-CoA binding protein [Agave americana]
S_PBL_c15380	423	9.35414	58.7975	0.159091	not annotated
S_PBL_lrc24724	862	7.48331	47.038	0.159091	not annotated
S_PBL_c26506	472	5.61249	35.2785	0.159091	not annotated
S_PBL_c45619	527	5.61249	35.2785	0.159091	not annotated
S_PBL_c26805	884	3.74166	23.519	0.159091	gi|157345136|emb|CAO71864.1| unnamed protein product [Vitis vinifera]
S_PBL_c47808	310	3.74166	23.519	0.159091	not annotated
S_PBL_c16583	646	1.87083	11.7595	0.159091	gi|75766684|gb|ABA28312.1| nitrilase 4B [Lupinus angustifolius]
S_PBL_c16596	645	1.87083	11.7595	0.159091	gi|157360799|emb|CAO70400.1| unnamed protein product [Vitis vinifera]
S_PBL_c19303	511	1.87083	11.7595	0.159091	not annotated
S_PBL_c21899	367	1.87083	11.7595	0.159091	not annotated
S_PBL_c24204	481	1.87083	11.7595	0.159091	not annotated
S_PBL_c27670	463	1.87083	11.7595	0.159091	not annotated
S_PBL_c29132	495	1.87083	11.7595	0.159091	gi|110738037|dbj|BAF00953.1| hypothetical protein [Arabidopsis thaliana]
S_PBL_c31176	304	1.87083	11.7595	0.159091	not annotated
S_PBL_lrc33683	391	1.87083	11.7595	0.159091	gi|147778819|emb|CAN75947.1| hypothetical protein [Vitis vinifera]
S_PBL_c35631	531	1.87083	11.7595	0.159091	gi|168701455|ref|ZP_02733732.1| hypothetical protein GobsU_18155 [Gemmata obscuriglobus UQM 2246]
S_PBL_c36906	326	1.87083	11.7595	0.159091	gi|225465564|ref|XP_002263360.1| PREDICTED: hypothetical protein [Vitis vinifera]
S_PBL_c50644	527	1.87083	11.7595	0.159091	not annotated
S_PBL_lrc52932	959	135.635	852.029	0.159191	not annotated
S_PBL_c2252	1340	79.5102	498.175	0.159603	gi|225459637|ref|XP_002285878.1| PREDICTED: hypothetical protein isoform 1 [Vitis vinifera]
S_PBL_c18330	822	42.0936	262.985	0.160061	gi|53792455|dbj|BAD53363.1| bHLH transcription factor-like protein [Oryza sativa Japonica Group]
S_PBL_c17124	700	63.6082	396.616	0.160377	not annotated
S_PBL_lrc52727	557	94.4768	589.044	0.16039	gi|1620970|emb|CAA70100.1| L-lactate dehydrogenase [Solanum lycopersicum]
S_PBL_c34965	610	10.2896	64.1427	0.160417	gi|147768838|emb|CAN75888.1| hypothetical protein [Vitis vinifera]
S_PBL_c13256	570	14.9666	93.0069	0.16092	gi|224093832|ref|XP_002310011.1| predicted protein [Populus trichocarpa]
S_PBL_c8556	745	87.9289	546.282	0.160959	gi|12643806|sp|Q9LEC8.1|DHEB_NICPL RecName: Full=Glutamate dehydrogenase B; Short=GDH B
S_PBL_c12182	751	193.631	1202.68	0.161	gi|168702079|ref|ZP_02734356.1| hypothetical protein GobsU_21305 [Gemmata obscuriglobus UQM 2246]
S_PBL_lrc53892	509	45.8353	284.366	0.161184	gi|164457325|dbj|BAF98176.1| trehalose-6-phosphate synthase [Solanum lycopersicum]
S_PBL_c3188	1827	66.4144	411.582	0.161364	gi|17887381|gb|AAL40864.1| receptor protein kinase-like protein [Capsicum annuum]
S_PBL_c1157	1257	289.978	1793.86	0.161651	not annotated
S_PBL_c26962	655	71.0915	439.377	0.1618	not annotated
S_PBL_lrc54543	561	325.524	2010.87	0.161882	not annotated
S_PBL_c4654	824	144.054	889.445	0.161959	gi|147790360|emb|CAN67732.1| hypothetical protein [Vitis vinifera]
S_PBL_c26	688	4.67707	28.8642	0.162037	not annotated
S_PBL_c37043	470	4.67707	28.8642	0.162037	not annotated
S_PBL_c38498	439	4.67707	28.8642	0.162037	not annotated
S_PBL_lrc49329	508	4.67707	28.8642	0.162037	not annotated
S_PBL_c37641	642	48.6415	299.333	0.1625	gi|223544203|gb|EEF45727.1| transcription factor, putative [Ricinus communis]
S_PBL_c15783	664	212.339	1305.3	0.162674	gi|223550798|gb|EEF52284.1| ubiquitin-protein ligase, putative [Ricinus communis]
S_PBL_c3333	567	7.48331	45.9689	0.162791	gi|224127015|ref|XP_002329362.1| predicted protein [Populus trichocarpa]
S_PBL_lrc23598	561	7.48331	45.9689	0.162791	gi|119575932|gb|EAW55528.1| histone 1, H4c [Homo sapiens]
S_PBL_lrc45522	480	18.7083	114.388	0.163551	not annotated
S_PBL_c10226	571	441.516	2697.2	0.163694	gi|223533154|gb|EEF34912.1| conserved hypothetical protein [Ricinus communis]
S_PBL_c6023	491	115.056	702.363	0.163813	gi|157355387|emb|CAO48777.1| unnamed protein product [Vitis vinifera]
S_PBL_c569	922	673.498	4109.41	0.163892	not annotated
S_PBL_c12698	656	300.268	1831.27	0.163967	gi|225433571|ref|XP_002271662.1| PREDICTED: hypothetical protein [Vitis vinifera]
S_PBL_c39432	526	14.0312	85.5236	0.164063	gi|224066971|ref|XP_002302305.1| predicted protein [Populus trichocarpa]
S_PBL_lrc32392	409	11.225	68.4189	0.164063	not annotated
S_PBL_lrc52142	484	11.225	68.4189	0.164063	gi|224143520|ref|XP_002324983.1| predicted protein [Populus trichocarpa]
S_PBL_c11502	639	8.41873	51.3142	0.164063	gi|225432466|ref|XP_002278920.1| PREDICTED: hypothetical protein [Vitis vinifera]
S_PBL_c22904	702	5.61249	34.2094	0.164063	not annotated
S_PBL_c42281	337	5.61249	34.2094	0.164063	gi|223525328|gb|EEF27965.1| Silicon transporter, putative [Ricinus communis]
S_PBL_c14196	429	2.80624	17.1047	0.164063	gi|1246823|emb|CAA61964.1| hypothetical protein [Phoenix dactylifera]
S_PBL_lrc23404	688	2.80624	17.1047	0.164063	gi|225450181|ref|XP_002263522.1| PREDICTED: hypothetical protein isoform 1 [Vitis vinifera]
S_PBL_c34700	425	2.80624	17.1047	0.164063	gi|157342708|emb|CAO65420.1| unnamed protein product [Vitis vinifera]
S_PBL_c45526	481	2.80624	17.1047	0.164063	not annotated
S_PBL_c1147	1005	80.4456	489.623	0.164301	gi|224085379|ref|XP_002307559.1| predicted protein [Populus trichocarpa]
S_PBL_c4506	671	127.216	773.989	0.164365	gi|224126755|ref|XP_002329465.1| SAUR family protein [Populus trichocarpa]
S_PBL_c19732	463	183.341	1115.01	0.16443	gi|157337861|emb|CAO38905.1| unnamed protein product [Vitis vinifera]
S_PBL_c19132	474	27.127	164.633	0.164773	gi|193290678|gb|ACF17647.1| putative cinnamoyl-CoA reductase [Capsicum annuum]
S_PBL_c44782	667	70.1561	425.48	0.164887	not annotated
S_PBL_c20696	903	76.704	465.035	0.164943	gi|224088392|ref|XP_002308438.1| predicted protein [Populus trichocarpa]
S_PBL_c25232	718	25.2562	152.873	0.16521	not annotated
S_PBL_c9048	824	106.637	644.634	0.165423	not annotated
S_PBL_c94	631	13.0958	79.1093	0.165541	gi|225431640|ref|XP_002263211.1| PREDICTED: hypothetical protein [Vitis vinifera]
S_PBL_c28681	429	6.5479	39.5547	0.165541	gi|147819180|emb|CAN78085.1| hypothetical protein [Vitis vinifera]
S_PBL_c40445	487	6.5479	39.5547	0.165541	not annotated
S_PBL_c19238	687	34.6103	208.464	0.166026	gi|223534152|gb|EEF35868.1| transcription factor, putative [Ricinus communis]
S_PBL_lrc53015	540	34.6103	208.464	0.166026	gi|25901033|dbj|BAC41250.1| vacuolar proton-inorganic pyrophosphatase [Pyrus communis]
S_PBL_c25068	824	14.0312	84.4546	0.166139	gi|157345314|emb|CAO14612.1| unnamed protein product [Vitis vinifera]
S_PBL_c18186	469	17.7729	106.904	0.16625	gi|224141901|ref|XP_002324299.1| predicted protein [Populus trichocarpa]
S_PBL_c13417	508	43.0291	258.709	0.166322	gi|157348183|emb|CAO22893.1| unnamed protein product [Vitis vinifera]
S_PBL_c53601	800	28.9978	174.254	0.166411	gi|157355648|emb|CAO49465.1| unnamed protein product [Vitis vinifera]
S_PBL_c387	960	422.807	2540.05	0.166456	gi|2290782|gb|AAB65163.1| glutathione S-transferase, class-phi [Solanum commersonii]
S_PBL_c11967	697	26.1916	157.15	0.166667	gi|225440047|ref|XP_002276858.1| PREDICTED: hypothetical protein [Vitis vinifera]
S_PBL_c14738	406	14.9666	89.7998	0.166667	gi|145049666|gb|ABP35525.1| S-adenosyl-L-methionine synthetase [Ipomoea batatas]
S_PBL_s22900	330	14.9666	89.7998	0.166667	gi|209954723|dbj|BAG80552.1| UDP-glucose:glucosyltransferase [Lycium barbarum]
S_PBL_c19180	352	3.74166	22.4499	0.166667	not annotated
S_PBL_c37795	522	3.74166	22.4499	0.166667	not annotated
S_PBL_c35946	440	123.475	739.779	0.166908	not annotated
S_PBL_c13056	555	187.083	1120.36	0.166985	not annotated
S_PBL_c19953	890	12.1604	72.6951	0.167279	gi|224066255|ref|XP_002302049.1| AP2/ERF domain-containing transcription factor [Populus trichocarpa]
S_PBL_c17198	486	20.5791	122.94	0.167391	gi|223536898|gb|EEF38536.1| Glucan endo-1,3-beta-glucosidase precursor, putative [Ricinus communis]
S_PBL_c34753	421	20.5791	122.94	0.167391	gi|145222632|ref|YP_001133310.1| integral membrane protein-like protein [Mycobacterium gilvum PYR-GCK]
S_PBL_c6051	760	57.9957	346.371	0.167438	gi|139538833|gb|ABO77956.1| hydroxycinnamoyl-CoA quinate hydroxycinnamoyltransferase [Coffea canephora]
S_PBL_c1559	901	37.4166	223.43	0.167464	gi|1345978|sp|P48627.1|FAD6C_BRANA RecName: Full=Omega-6 fatty acid desaturase, chloroplastic; Flags: Precursor
S_PBL_c12164	915	62.6728	374.166	0.1675	gi|37359706|dbj|BAC98298.1| LEXYL1 [Solanum lycopersicum]
S_PBL_c8050	635	231.983	1384.41	0.167568	gi|224084626|ref|XP_002307364.1| 2-dehydro-3-deoxyphosphoheptonate aldolase/ 3-deoxy-d-arabino-heptulosonate 7-phosphate synthetase [Populus trichocarpa]
S_PBL_lrc52417	718	48.6415	289.711	0.167897	gi|223541365|gb|EEF42916.1| Transitional endoplasmic reticulum ATPase, putative [Ricinus communis]
S_PBL_c1871	633	17.7729	105.835	0.167929	not annotated
S_PBL_c21896	578	27.127	161.426	0.168046	gi|8099340|gb|AAF72100.1|AF146691_1 ELI3 [Lycopersicon esculentum]
S_PBL_c19345	469	366.682	2179.78	0.16822	not annotated
S_PBL_lrc36988	376	9.35414	55.5903	0.168269	gi|11994861|dbj|BAB19963.1| putative ripening protein [Calystegia soldanella]
S_PBL_c31708	560	4.67707	27.7952	0.168269	gi|224133744|ref|XP_002321650.1| predicted protein [Populus trichocarpa]
S_PBL_c46377	368	4.67707	27.7952	0.168269	not annotated
S_PBL_c14457	788	1068.24	6342.64	0.168422	not annotated
S_PBL_c12989	945	128.152	760.091	0.168601	gi|51243767|gb|AAT99576.1| putrescine N-methyltransferase [Anisodus tanguticus]
S_PBL_c18831	999	10.2896	60.9356	0.16886	gi|186461211|gb|ACC78283.1| putative laccase [Rosa hybrid cultivar]
S_PBL_c197	1461	238.531	1411.14	0.169034	gi|147832735|emb|CAN63747.1| hypothetical protein [Vitis vinifera]
S_PBL_c37545	197	49.577	292.918	0.169252	not annotated
S_PBL_c903	743	142.183	839.2	0.169427	gi|166919370|gb|ABZ04080.1| chloroplast heat shock protein 70-1 [Ipomoea nil]
S_PBL_c6491	519	203.92	1201.61	0.169706	gi|223541490|gb|EEF43039.1| Protein COBRA precursor, putative [Ricinus communis]
S_PBL_c53751	500	36.4812	214.878	0.169776	gi|223528201|gb|EEF30261.1| conserved hypothetical protein [Ricinus communis]
S_PBL_lrc35016	659	43.0291	253.364	0.169831	gi|157346137|emb|CAO15834.1| unnamed protein product [Vitis vinifera]
S_PBL_c20634	488	14.0312	82.3165	0.170455	not annotated
S_PBL_c12011	890	321.783	1885.8	0.170635	gi|168703125|ref|ZP_02735402.1| hypothetical protein GobsU_26581 [Gemmata obscuriglobus UQM 2246]
S_PBL_s54993	418	22.4499	131.493	0.170732	gi|212722810|ref|NP_001131909.1| hypothetical protein LOC100193298 [Zea mays]
S_PBL_c19496	735	14.9666	87.6617	0.170732	gi|147767344|emb|CAN71267.1| hypothetical protein [Vitis vinifera]
S_PBL_c29377	598	7.48331	43.8308	0.170732	gi|125531204|gb|EAY77769.1| hypothetical protein OsI_32807 [Oryza sativa Indica Group]
S_PBL_lrc54183	468	23.3854	136.838	0.170898	gi|8099340|gb|AAF72100.1|AF146691_1 ELI3 [Lycopersicon esculentum]
S_PBL_c23501	527	8.41873	49.1761	0.171196	not annotated
S_PBL_c31732	536	8.41873	49.1761	0.171196	not annotated
S_PBL_lrc52723	478	119.733	699.155	0.171254	gi|224143520|ref|XP_002324983.1| predicted protein [Populus trichocarpa]
S_PBL_c1414	945	17.7729	103.697	0.171392	not annotated
S_PBL_c12371	508	85.1227	496.037	0.171606	gi|55956978|emb|CAI11453.1| alpha-6-galactosyltransferase [Nicotiana benthamiana]
S_PBL_lrc52204	735	38.352	223.43	0.171651	gi|224127314|ref|XP_002329247.1| predicted protein [Populus trichocarpa]
S_PBL_lrc28899	787	67.3498	392.34	0.171662	gi|157327487|emb|CAO15468.1| unnamed protein product [Vitis vinifera]
S_PBL_lrc24241	484	60.8019	353.854	0.171828	not annotated
S_PBL_c19328	1319	20.5791	119.733	0.171875	gi|224057036|ref|XP_002299115.1| predicted protein [Populus trichocarpa]
S_PBL_c5192	706	72.9623	424.411	0.171914	gi|223536898|gb|EEF38536.1| Glucan endo-1,3-beta-glucosidase precursor, putative [Ricinus communis]
S_PBL_lrc54441	491	32.7395	190.29	0.172051	gi|223545097|gb|EEF46608.1| DNA binding protein, putative [Ricinus communis]
S_PBL_c9807	436	44.8999	260.847	0.172131	not annotated
S_PBL_c10203	725	44.8999	260.847	0.172131	gi|147865459|emb|CAN83663.1| hypothetical protein [Vitis vinifera]
S_PBL_c1691	577	25.2562	146.459	0.172445	gi|224129682|ref|XP_002320645.1| glutaredoxin [Populus trichocarpa]
S_PBL_lrc53842	536	634.211	3664.69	0.17306	not annotated
S_PBL_c25685	747	37.4166	215.947	0.173267	gi|85068646|gb|ABC69403.1| CYP71D51v1 [Nicotiana tabacum]
S_PBL_c17314	1036	2361.92	13617.5	0.173448	gi|110293351|gb|ABG66307.1| CCR4 associated factor 1-related protein [Capsicum annuum]
S_PBL_c16782	782	69.2207	398.754	0.173592	gi|147768453|emb|CAN78332.1| hypothetical protein [Vitis vinifera]
S_PBL_c21123	810	86.0581	494.968	0.173866	gi|65306612|gb|AAY41879.1| cinnamoyl-CoA reductase [Lycopersicon esculentum]
S_PBL_lrc35326	544	2072.88	11914.5	0.173979	gi|57013900|ref|YP_173374.1| hypothetical protein NitaMp027 [Nicotiana tabacum]
S_PBL_c5635	1053	111.314	636.082	0.175	gi|145049632|gb|ABP35523.1| PnFL-2 [Ipomoea batatas]
S_PBL_c830	636	23.3854	133.631	0.175	gi|224054678|ref|XP_002298348.1| predicted protein [Populus trichocarpa]
S_PBL_c32153	452	13.0958	74.8331	0.175	gi|157353990|emb|CAO46531.1| unnamed protein product [Vitis vinifera]
S_PBL_lrc52500	689	13.0958	74.8331	0.175	gi|223541365|gb|EEF42916.1| Transitional endoplasmic reticulum ATPase, putative [Ricinus communis]
S_PBL_c15448	662	9.35414	53.4522	0.175	not annotated
S_PBL_c4325	425	8.41873	48.107	0.175	not annotated
S_PBL_c18303	624	8.41873	48.107	0.175	gi|217070250|gb|ACJ83485.1| unknown [Medicago truncatula]
S_PBL_c2664	601	5.61249	32.0713	0.175	gi|157340369|emb|CAO46046.1| unnamed protein product [Vitis vinifera]
S_PBL_lrc27653	469	4.67707	26.7261	0.175	not annotated
S_PBL_c36926	594	4.67707	26.7261	0.175	gi|147784018|emb|CAN76835.1| hypothetical protein [Vitis vinifera]
S_PBL_c16055	200	3.74166	21.3809	0.175	not annotated
S_PBL_c23323	574	3.74166	21.3809	0.175	gi|223542989|gb|EEF44525.1| calcium-dependent protein kinase, putative [Ricinus communis]
S_PBL_c36971	497	3.74166	21.3809	0.175	gi|74475508|gb|ABA07956.1| glyceraldehyde-3-dehydrogenase C subunit [Glycine max]
S_PBL_c47490	223	3.74166	21.3809	0.175	not annotated
S_PBL_c21137	349	2.80624	16.0357	0.175	not annotated
S_PBL_c32527	581	2.80624	16.0357	0.175	gi|220966838|gb|ACL97386.1| Gag-Pol polyprotein [Medicago truncatula]
S_PBL_c34997	476	2.80624	16.0357	0.175	gi|15240528|ref|NP_199777.1| leucine-rich repeat transmembrane protein kinase, putative [Arabidopsis thaliana]
S_PBL_lrc35930	479	2.80624	16.0357	0.175	not annotated
S_PBL_c50828	705	2.80624	16.0357	0.175	gi|232275|sp|Q01544.1|HSP21_IPONI RecName: Full=17.2 kDa class II heat shock protein
S_PBL_c10187	604	1.87083	10.6904	0.175	gi|157347856|emb|CAO22443.1| unnamed protein product [Vitis vinifera]
S_PBL_c13887	473	1.87083	10.6904	0.175	not annotated
S_PBL_c13951	531	1.87083	10.6904	0.175	gi|224133810|ref|XP_002327686.1| predicted protein [Populus trichocarpa]
S_PBL_c14762	555	1.87083	10.6904	0.175	not annotated
S_PBL_c19219	364	1.87083	10.6904	0.175	not annotated
S_PBL_c24045	634	1.87083	10.6904	0.175	not annotated
S_PBL_c29719	529	1.87083	10.6904	0.175	gi|224065310|ref|XP_002301768.1| predicted protein [Populus trichocarpa]
S_PBL_c33768	481	1.87083	10.6904	0.175	not annotated
S_PBL_c43476	429	1.87083	10.6904	0.175	gi|171466695|gb|ACB46526.1| trehalose 6-P phosphatase [Cryptococcus gattii]
S_PBL_lrc45121	486	1.87083	10.6904	0.175	gi|147789754|emb|CAN67410.1| hypothetical protein [Vitis vinifera]
S_PBL_c51390	403	1.87083	10.6904	0.175	gi|223527298|gb|EEF29450.1| conserved hypothetical protein [Ricinus communis]
S_PBL_c11024	633	307.751	1750.03	0.175855	gi|1130684|emb|CAA87084.1| acetohydroxyacid synthase [Gossypium hirsutum]
S_PBL_c21977	817	246.949	1403.66	0.175933	gi|147795381|emb|CAN67602.1| hypothetical protein [Vitis vinifera]
S_PBL_lrc24458	779	111.314	631.806	0.176184	not annotated
S_PBL_c53381	668	1626.69	9226.93	0.176298	gi|157342079|emb|CAO64192.1| unnamed protein product [Vitis vinifera]
S_PBL_c5387	448	697.819	3954.4	0.176467	gi|223533771|gb|EEF35503.1| conserved hypothetical protein [Ricinus communis]
S_PBL_c7250	736	44.8999	253.364	0.177215	gi|125563499|gb|EAZ08879.1| hypothetical protein OsI_31140 [Oryza sativa Indica Group]
S_PBL_lrc34348	354	58.9311	332.473	0.177251	gi|17352487|gb|AAA79700.2| GF14 Kappa isoform [Arabidopsis thaliana]
S_PBL_lrc26219	674	14.0312	79.1093	0.177365	gi|224105475|ref|XP_002313823.1| predicted protein [Populus trichocarpa]
S_PBL_c53439	488	14.0312	79.1093	0.177365	gi|223516901|gb|EEF25115.1| endo-1,3(4)-beta-glucanase, putative [Ricinus communis]
S_PBL_c12169	679	187.083	1054.08	0.177485	gi|223547898|gb|EEF49390.1| glycerophosphodiester phosphodiesterase, putative [Ricinus communis]
S_PBL_c2165	513	13.0958	73.7641	0.177536	not annotated
S_PBL_c6831	1053	170.245	956.795	0.177933	not annotated
S_PBL_lrc23756	530	11.225	63.0737	0.177966	not annotated
S_PBL_c35322	599	32.7395	183.876	0.178052	gi|11933397|dbj|BAB19756.1| nitrate transporter NRT1-1 [Glycine max]
S_PBL_c25647	783	10.2896	57.7284	0.178241	gi|224108313|ref|XP_002314801.1| predicted protein [Populus trichocarpa]
S_PBL_c54095	877	10.2896	57.7284	0.178241	gi|224076008|ref|XP_002304870.1| predicted protein [Populus trichocarpa]
S_PBL_c5209	646	161.827	907.619	0.178298	gi|56542461|gb|AAV92895.1| Avr9/Cf-9 rapidly elicited protein 76 [Nicotiana tabacum]
S_PBL_lrc53179	494	117.862	660.67	0.178398	gi|223534816|gb|EEF36506.1| l-lactate dehydrogenase, putative [Ricinus communis]
S_PBL_c25399	432	8.41873	47.038	0.178977	not annotated
S_PBL_lrc24355	671	63.6082	354.923	0.179217	gi|60459383|gb|AAX20037.1| ethylene responsive element binding protein C4 [Capsicum annuum]
S_PBL_c4101	835	275.947	1538.36	0.179378	not annotated
S_PBL_c15234	494	312.428	1741.47	0.179405	not annotated
S_PBL_c16651	509	7.48331	41.6928	0.179487	not annotated
S_PBL_c1237	691	335.814	1867.62	0.179808	gi|7576889|gb|AAF64041.1|AF229811_1 fatty acid hydroperoxide lyase [Cucumis sativus]
S_PBL_c40	698	340.491	1893.28	0.179842	not annotated
S_PBL_c333	2168	1085.08	6024.07	0.180124	gi|223532877|gb|EEF34649.1| heat shock protein, putative [Ricinus communis]
S_PBL_c3279	504	19.6437	109.043	0.180147	gi|225429199|ref|XP_002276272.1| PREDICTED: hypothetical protein [Vitis vinifera]
S_PBL_c31120	471	6.5479	36.3475	0.180147	gi|32470632|gb|AAP45159.1| Plant viral-response family protein [Solanum bulbocastanum]
S_PBL_c32369	369	6.5479	36.3475	0.180147	gi|224058340|ref|XP_002299484.1| predicted protein [Populus trichocarpa]
S_PBL_c35681	499	6.5479	36.3475	0.180147	not annotated
S_PBL_c6630	499	25.2562	140.045	0.180344	not annotated
S_PBL_c17445	483	62.6728	347.44	0.180385	not annotated
S_PBL_c12037	655	55.1894	305.747	0.180507	not annotated
S_PBL_lrc54042	476	12.1604	67.3498	0.180556	not annotated
S_PBL_c22722	590	70.1561	388.063	0.180785	gi|224121926|ref|XP_002318707.1| 4-coumarate-coa ligase [Populus trichocarpa]
S_PBL_c28924	597	23.3854	129.354	0.180785	gi|223540703|gb|EEF42266.1| Metalloendoproteinase 1 precursor, putative [Ricinus communis]
S_PBL_c13129	518	193.631	1070.11	0.180944	gi|224136149|ref|XP_002327393.1| predicted protein [Populus trichocarpa]
S_PBL_c8597	1259	315.235	1740.41	0.181127	gi|156118320|gb|ABU49721.1| WRKY transcription factor 2 [Solanum tuberosum]
S_PBL_c1727	656	118.798	655.325	0.181281	gi|224136526|ref|XP_002326882.1| predicted protein [Populus trichocarpa]
S_PBL_c10124	639	30.8687	169.978	0.181604	not annotated
S_PBL_c27536	974	10.2896	56.6594	0.181604	not annotated
S_PBL_c44068	570	10.2896	56.6594	0.181604	gi|225460799|ref|XP_002275409.1| PREDICTED: hypothetical protein [Vitis vinifera]
S_PBL_c19480	624	35.5457	195.635	0.181694	not annotated
S_PBL_lrc38521	552	35.5457	195.635	0.181694	gi|4589836|dbj|BAA76896.1| LeArcA2 protein [Solanum lycopersicum]
S_PBL_c10259	1030	250.691	1379.07	0.181783	gi|6177892|dbj|BAA86070.1| Phospate transpoter [Nicotiana tabacum]
S_PBL_c18494	628	49.577	272.606	0.181863	not annotated
S_PBL_c10701	960	33.6749	184.945	0.182081	gi|15225009|ref|NP_181435.1| GCN5-related N-acetyltransferase (GNAT) family protein [Arabidopsis thaliana]
S_PBL_c20028	422	273.141	1499.87	0.18211	not annotated
S_PBL_c30560	1017	9.35414	51.3142	0.182292	not annotated
S_PBL_c48993	526	9.35414	51.3142	0.182292	not annotated
S_PBL_c27512	475	4.67707	25.6571	0.182292	gi|147778385|emb|CAN67368.1| hypothetical protein [Vitis vinifera]
S_PBL_lrc44918	581	4.67707	25.6571	0.182292	gi|225458699|ref|XP_002284966.1| PREDICTED: hypothetical protein [Vitis vinifera]
S_PBL_c23316	799	124.41	680.982	0.182692	not annotated
S_PBL_c35732	529	17.7729	97.2831	0.182692	gi|223550910|gb|EEF52396.1| DNA binding protein, putative [Ricinus communis]
S_PBL_lrc53855	652	79.5102	435.101	0.18274	gi|76161012|gb|ABA40469.1| 60S ribosomal protein L21-like protein [Solanum tuberosum]
S_PBL_c31910	533	25.2562	137.907	0.18314	gi|224108371|ref|XP_002314825.1| predicted protein [Populus trichocarpa]
S_PBL_c14013	841	144.989	791.093	0.183277	gi|224094697|ref|XP_002310201.1| predicted protein [Populus trichocarpa]
S_PBL_c21439	499	56.1249	305.747	0.183566	gi|12229632|sp|O24146.1|4CL2_TOBAC RecName: Full=4-coumarate--CoA ligase 2; Short=4CL 2; AltName: Full=4-coumaroyl-CoA synthase 2
S_PBL_c43036	477	216.081	1177.02	0.183583	not annotated
S_PBL_c8069	539	412.518	2246.06	0.183663	not annotated
S_PBL_c14473	709	260.981	1419.69	0.183829	not annotated
S_PBL_c19035	442	30.8687	167.84	0.183917	gi|18418034|ref|NP_567896.1| LUG (LEUNIG) [Arabidopsis thaliana]
S_PBL_c15402	489	65.479	355.992	0.183934	gi|194346322|gb|ACF49507.1| omega-6 desaturase [Linum usitatissimum]
S_PBL_lrc31315	463	82.3165	446.861	0.184211	not annotated
S_PBL_c983	486	29.9333	162.495	0.184211	gi|224120644|ref|XP_002330916.1| predicted protein [Populus trichocarpa]
S_PBL_lrc24925	625	7.48331	40.6237	0.184211	gi|163638062|gb|ABL67953.2| 1-aminocyclopropane-1-carboxylate oxidase [Ipomoea nil]
S_PBL_c17208	507	3.74166	20.3119	0.184211	not annotated
S_PBL_c18054	646	3.74166	20.3119	0.184211	not annotated
S_PBL_c16004	738	400.357	2172.3	0.184301	gi|225436984|ref|XP_002272235.1| PREDICTED: hypothetical protein [Vitis vinifera]
S_PBL_s54051	407	51.4478	279.021	0.184387	gi|38636547|dbj|BAD02939.1| high-affinity nitrate transporter [Prunus persica]
S_PBL_lrc54104	656	275.947	1495.59	0.184507	not annotated
S_PBL_c24112	737	78.5748	425.48	0.184673	gi|224055897|ref|XP_002298697.1| predicted protein [Populus trichocarpa]
S_PBL_c18422	425	17.7729	96.214	0.184722	not annotated
S_PBL_lrc53173	468	17.7729	96.214	0.184722	gi|8099340|gb|AAF72100.1|AF146691_1 ELI3 [Lycopersicon esculentum]
S_PBL_c1057	878	45.8353	248.018	0.184806	gi|147861933|emb|CAN78769.1| hypothetical protein [Vitis vinifera]
S_PBL_c9682	767	97.2831	525.97	0.184959	gi|147806162|emb|CAN63331.1| hypothetical protein [Vitis vinifera]
S_PBL_c20723	646	103.831	561.249	0.185	gi|224057036|ref|XP_002299115.1| predicted protein [Populus trichocarpa]
S_PBL_lrc52600	928	144.054	778.265	0.185096	not annotated
S_PBL_c39241	472	10.2896	55.5903	0.185096	not annotated
S_PBL_c30359	581	19.6437	105.835	0.185606	gi|224136153|ref|XP_002327394.1| predicted protein [Populus trichocarpa]
S_PBL_c15045	481	6.5479	35.2785	0.185606	gi|223533936|gb|EEF35661.1| ATP binding protein, putative [Ricinus communis]
S_PBL_c23920	657	6.5479	35.2785	0.185606	gi|225435602|ref|XP_002283262.1| PREDICTED: hypothetical protein [Vitis vinifera]
S_PBL_c6636	538	415.324	2236.44	0.185707	gi|2055384|gb|AAB53203.1| cold-stress inducible protein [Solanum tuberosum]
S_PBL_c18016	484	150.602	810.336	0.185851	gi|224101077|ref|XP_002312133.1| predicted protein [Populus trichocarpa]
S_PBL_c1977	854	31.8041	171.047	0.185938	gi|224127272|ref|XP_002320031.1| f-box family protein [Populus trichocarpa]
S_PBL_c2245	1119	25.2562	135.769	0.186024	not annotated
S_PBL_lrc23382	624	186.147	1000.63	0.186031	gi|195622906|gb|ACG33283.1| adhesive/proline-rich protein [Zea mays]
S_PBL_c53045	556	1398.44	7508.97	0.186236	gi|157342079|emb|CAO64192.1| unnamed protein product [Vitis vinifera]
S_PBL_c708	989	108.508	582.63	0.186239	gi|147812715|emb|CAN61747.1| hypothetical protein [Vitis vinifera]
S_PBL_lrc54453	553	111.314	597.596	0.18627	gi|224084626|ref|XP_002307364.1| 2-dehydro-3-deoxyphosphoheptonate aldolase/ 3-deoxy-d-arabino-heptulosonate 7-phosphate synthetase [Populus trichocarpa]
S_PBL_c14096	530	45.8353	245.88	0.186413	gi|30688575|ref|NP_850348.1| unknown protein [Arabidopsis thaliana]
S_PBL_c23876	523	51.4478	275.814	0.186531	not annotated
S_PBL_c22438	653	27.127	145.39	0.186581	gi|224124002|ref|XP_002319217.1| predicted protein [Populus trichocarpa]
S_PBL_c20831	735	144.054	771.85	0.186634	gi|1345970|sp|P48620.1|FAD3C_SESIN RecName: Full=Omega-3 fatty acid desaturase, chloroplastic; Flags: Precursor
S_PBL_c32751	509	29.9333	160.357	0.186667	gi|108710709|gb|ABF98504.1| expressed protein [Oryza sativa (japonica cultivar-group)]
S_PBL_c2370	668	14.9666	80.1784	0.186667	not annotated
S_PBL_c14327	456	17.7729	95.145	0.186798	gi|224134901|ref|XP_002321933.1| predicted protein [Populus trichocarpa]
S_PBL_c15638	538	329.266	1760.72	0.187007	gi|194700722|gb|ACF84445.1| unknown [Zea mays]
S_PBL_c7923	656	54.254	289.711	0.187269	not annotated
S_PBL_c7716	772	778.265	4153.24	0.187387	not annotated
S_PBL_c6966	760	14.0312	74.8331	0.1875	gi|157336929|emb|CAO21275.1| unnamed protein product [Vitis vinifera]
S_PBL_c17974	494	11.225	59.8665	0.1875	gi|116784756|gb|ABK23460.1| unknown [Picea sitchensis]
S_PBL_c13914	419	8.41873	44.8999	0.1875	not annotated
S_PBL_c6075	720	5.61249	29.9333	0.1875	gi|224139876|ref|XP_002323320.1| predicted protein [Populus trichocarpa]
S_PBL_c9273	401	5.61249	29.9333	0.1875	not annotated
S_PBL_c43613	405	5.61249	29.9333	0.1875	not annotated
S_PBL_c18599	403	2.80624	14.9666	0.1875	gi|223536863|gb|EEF38502.1| FGFR1 oncogene partner, putative [Ricinus communis]
S_PBL_lrc24589	455	2.80624	14.9666	0.1875	not annotated
S_PBL_c32101	480	2.80624	14.9666	0.1875	gi|225469244|ref|XP_002266092.1| PREDICTED: hypothetical protein [Vitis vinifera]
S_PBL_c46713	308	2.80624	14.9666	0.1875	not annotated
S_PBL_c51092	372	2.80624	14.9666	0.1875	not annotated
S_PBL_c36090	312	66.4144	353.854	0.187689	not annotated
S_PBL_c1956	1234	205.791	1095.77	0.187805	gi|109940137|sp|P25766.2|RGP1_ORYSJ RecName: Full=Ras-related protein RGP1; AltName: Full=GTP-binding regulatory protein RGP1
S_PBL_c53349	420	279.689	1488.11	0.187949	gi|157342079|emb|CAO64192.1| unnamed protein product [Vitis vinifera]
S_PBL_c5701	785	48.6415	258.709	0.188017	not annotated
S_PBL_c13086	622	115.991	616.839	0.188042	not annotated
S_PBL_c9879	641	157.15	833.855	0.188462	gi|223546864|gb|EEF48361.1| s-receptor kinase, putative [Ricinus communis]
S_PBL_c24728	742	52.3832	277.952	0.188462	gi|157360731|emb|CAO70330.1| unnamed protein product [Vitis vinifera]
S_PBL_c8637	819	489.222	2587.09	0.189101	not annotated
S_PBL_c22974	649	37.4166	197.773	0.189189	gi|15799272|gb|AAL08212.1| putative ammonium transporter AMT2 [Lotus japonicus]
S_PBL_c1026	515	7.48331	39.5547	0.189189	not annotated
S_PBL_lrc54349	468	133.764	706.639	0.189297	gi|145049690|gb|ABP35526.1| CCR4-associated factor [Ipomoea batatas]
S_PBL_c8253	786	83.2519	439.377	0.189477	not annotated
S_PBL_c23293	581	103.831	547.351	0.189697	gi|147803361|emb|CAN71048.1| hypothetical protein [Vitis vinifera]
S_PBL_c383	621	26.1916	137.907	0.189922	gi|224094827|ref|XP_002310254.1| predicted protein [Populus trichocarpa]
S_PBL_c21555	532	82.3165	432.963	0.190123	gi|147791391|emb|CAN59784.1| hypothetical protein [Vitis vinifera]
S_PBL_c12639	455	230.112	1210.16	0.19015	gi|217070698|gb|ACJ83709.1| unknown [Medicago truncatula]
S_PBL_c42973	317	4.67707	24.588	0.190217	not annotated
S_PBL_lrc52136	489	4.67707	24.588	0.190217	not annotated
S_PBL_lrc52151	598	4.67707	24.588	0.190217	gi|157355449|emb|CAO48839.1| unnamed protein product [Vitis vinifera]
S_PBL_c18055	455	660.403	3467.98	0.190428	not annotated
S_PBL_c14236	579	45.8353	240.535	0.190556	not annotated
S_PBL_c54602	547	100.089	524.901	0.190682	gi|157345733|emb|CAO15031.1| unnamed protein product [Vitis vinifera]
S_PBL_c2964	496	15.902	83.3855	0.190705	gi|15222990|ref|NP_177752.1| unknown protein [Arabidopsis thaliana]
S_PBL_c26157	495	165.568	866.995	0.190968	gi|226532642|ref|NP_001150745.1| peptide transporter PTR2 [Zea mays]
S_PBL_c15021	436	98.2185	514.211	0.191008	not annotated
S_PBL_c7970	906	306.816	1604.64	0.191206	gi|225443654|ref|XP_002280261.1| PREDICTED: hypothetical protein [Vitis vinifera]
S_PBL_c15329	553	13.0958	68.4189	0.191406	gi|115445191|ref|NP_001046375.1| Os02g0232900 [Oryza sativa (japonica cultivar-group)]
S_PBL_c18711	481	13.0958	68.4189	0.191406	not annotated
S_PBL_c5072	503	43.0291	224.499	0.191667	gi|195500137|ref|XP_002097246.1| GE24601 [Drosophila yakuba]
S_PBL_c4001	669	8.41873	43.8308	0.192073	gi|15229644|ref|NP_190563.1| LBD38 (LOB DOMAIN-CONTAINING PROTEIN 38) [Arabidopsis thaliana]
S_PBL_c27063	708	8.41873	43.8308	0.192073	gi|147827175|emb|CAN77707.1| hypothetical protein [Vitis vinifera]
S_PBL_c38572	627	8.41873	43.8308	0.192073	not annotated
S_PBL_c3867	610	45.8353	238.397	0.192265	gi|223540269|gb|EEF41840.1| peptide transporter, putative [Ricinus communis]
S_PBL_c7698	714	134.7	697.017	0.193252	gi|157343857|emb|CAO68363.1| unnamed protein product [Vitis vinifera]
S_PBL_c13795	1335	100.089	517.418	0.19344	gi|133711805|gb|ABO36623.1| putative RNA-binding protein [Solanum lycopersicum]
S_PBL_c40028	558	25.2562	130.423	0.193648	not annotated
S_PBL_c16151	511	669.757	3456.22	0.193783	gi|3582000|emb|CAA09419.1| hexose transporter protein [Solanum lycopersicum]
S_PBL_c6712	534	11.225	57.7284	0.194444	not annotated
S_PBL_lrc39435	473	5.61249	28.8642	0.194444	gi|224079197|ref|XP_002305790.1| predicted protein [Populus trichocarpa]
S_PBL_c5636	519	3.74166	19.2428	0.194444	not annotated
S_PBL_c7677	690	3.74166	19.2428	0.194444	gi|224107106|ref|XP_002314377.1| predicted protein [Populus trichocarpa]
S_PBL_c16966	487	3.74166	19.2428	0.194444	gi|225424349|ref|XP_002284875.1| PREDICTED: hypothetical protein [Vitis vinifera]
S_PBL_c33331	480	3.74166	19.2428	0.194444	not annotated
S_PBL_c51462	574	3.74166	19.2428	0.194444	not annotated
S_PBL_lrc52455	485	3.74166	19.2428	0.194444	gi|40949983|gb|AAR97604.1| flowering promoting factor-like 1 [Nicotiana tabacum]
S_PBL_c15922	487	120.668	618.977	0.194948	gi|223533153|gb|EEF34911.1| conserved hypothetical protein [Ricinus communis]
S_PBL_lrc35193	471	54.254	277.952	0.195192	gi|225448560|ref|XP_002277562.1| PREDICTED: hypothetical protein [Vitis vinifera]
S_PBL_c18287	537	284.366	1456.04	0.195301	not annotated
S_PBL_c40758	473	23.3854	119.733	0.195313	not annotated
S_PBL_c18049	901	782.006	4002.5	0.195379	gi|10798750|dbj|BAB16427.1| NtEIG-E80 [Nicotiana tabacum]
S_PBL_lrc48464	610	19.6437	100.49	0.195479	not annotated
S_PBL_c21801	1188	1038.31	5306.74	0.195659	gi|224127015|ref|XP_002329362.1| predicted protein [Populus trichocarpa]
S_PBL_c15679	496	158.085	807.129	0.195861	not annotated
S_PBL_lrc37651	354	14.0312	71.626	0.195896	gi|147811058|emb|CAN63485.1| hypothetical protein [Vitis vinifera]
S_PBL_c8916	641	106.637	544.144	0.195972	gi|116332|sp|P29060.1|CHIA_TOBAC RecName: Full=Acidic endochitinase; Flags: Precursor
S_PBL_lrc54372	443	118.798	606.148	0.195988	gi|225459235|ref|XP_002285754.1| PREDICTED: hypothetical protein [Vitis vinifera]
S_PBL_c1721	738	32.7395	166.771	0.196314	gi|225427302|ref|XP_002279131.1| PREDICTED: hypothetical protein [Vitis vinifera]
S_PBL_c5114	772	70.1561	357.061	0.196482	not annotated
S_PBL_c4580	670	57.9957	295.056	0.196558	gi|224151821|ref|XP_002337158.1| predicted protein [Populus trichocarpa]
S_PBL_c6433	518	8.41873	42.7618	0.196875	gi|224077038|ref|XP_002305103.1| flavonoid o-methyltransferase related [Populus trichocarpa]
S_PBL_c31250	554	8.41873	42.7618	0.196875	gi|223527062|gb|EEF29246.1| acyl-CoA oxidase, putative [Ricinus communis]
S_PBL_c539	1192	466.772	2370.07	0.196944	gi|187761611|dbj|BAG31944.1| MAP kinase [Nicotiana benthamiana]
S_PBL_c16979	531	72.0269	365.613	0.197003	not annotated
S_PBL_c20796	503	55.1894	280.09	0.197042	gi|225424289|ref|XP_002284639.1| PREDICTED: hypothetical protein [Vitis vinifera]
S_PBL_c13381	837	3723.88	18846.2	0.197593	not annotated
S_PBL_c17945	462	109.443	553.765	0.197635	gi|223535559|gb|EEF37227.1| BRASSINAZOLE-RESISTANT 1 protein, putative [Ricinus communis]
S_PBL_lrc55028	468	945.704	4779.7	0.197858	gi|223528707|gb|EEF30720.1| Phospho-2-dehydro-3-deoxyheptonate aldolase 1, chloroplast precursor, putative [Ricinus communis]
S_PBL_c2029	694	22.4499	113.319	0.198113	gi|225462114|ref|XP_002262673.1| PREDICTED: hypothetical protein [Vitis vinifera]
S_PBL_lrc49253	781	150.602	760.091	0.198136	gi|83722769|gb|ABC41657.1| carbonic anhydrase 2 [Flaveria pringlei]
S_PBL_c3374	561	49.577	250.157	0.198184	gi|225439908|ref|XP_002279741.1| PREDICTED: hypothetical protein [Vitis vinifera]
S_PBL_lrc29465	838	103.831	523.832	0.198214	gi|224111148|ref|XP_002315763.1| predicted protein [Populus trichocarpa]
S_PBL_c39031	428	31.8041	160.357	0.198333	gi|225427240|ref|XP_002278451.1| PREDICTED: hypothetical protein [Vitis vinifera]
S_PBL_c19099	875	363.876	1834.48	0.198354	gi|5734438|emb|CAB52688.1| hexose transporter [Solanum lycopersicum]
S_PBL_c2678	504	760.492	3831.46	0.198486	gi|3913439|sp|Q96471.1|DCAM_IPONI RecName: Full=S-adenosylmethionine decarboxylase proenzyme; Short=AdoMetDC; Short=SAMDC; Contains: RecName: Full=S-adenosylmethionine decarboxylase alpha chain; Contains: RecName: Full=S-adenosylmethionine decarboxylase b
S_PBL_c2517	709	364.812	1837.69	0.198517	gi|42541363|gb|AAS19533.1| omega-6 fatty acid desaturase [Cucurbita pepo]
S_PBL_c15161	730	6202.73	31226.8	0.198635	gi|145524136|ref|XP_001447898.1| hypothetical protein [Paramecium tetraurelia strain d4-2]
S_PBL_c17256	562	37.4166	188.152	0.198864	gi|156891141|gb|ABU96708.1| glutaredoxin [Solanum tuberosum]
S_PBL_c13058	824	4.67707	23.519	0.198864	not annotated
S_PBL_lrc23830	538	4.67707	23.519	0.198864	gi|157358264|emb|CAO65901.1| unnamed protein product [Vitis vinifera]
S_PBL_lrc48140	541	4.67707	23.519	0.198864	not annotated
S_PBL_c11269	519	26.1916	131.493	0.199187	not annotated
S_PBL_c14640	775	113.185	567.663	0.199388	gi|225464063|ref|XP_002269289.1| PREDICTED: hypothetical protein [Vitis vinifera]
S_PBL_c20524	417	82.3165	412.651	0.199482	not annotated
[truncated: 2,279 more rows]

## Sheet: 2.5fold up ISR vs FR
Contig	Length	ISR reads	FR reads	Fold Change	Annotation
S_PBL_c2971	936	3135.51	2.13809	1466.5	gi|83265597|gb|ABB97549.1| sporamin A precursor [Ipomoea batatas]
S_PBL_c9555	931	1843.7	2.13809	862.313	gi|168278|gb|AAA33391.1| sporamin A precursor
S_PBL_c21625	450	672.563	1.06904	629.125	gi|217940|dbj|BAA00828.1| beta-amylase [Ipomoea batatas]
S_PBL_c2075	958	502.318	1.06904	469.875	not annotated
S_PBL_c54	918	2525.62	6.41427	393.75	gi|134843|sp|P10917.1|SPORA_IPOBA RecName: Full=Sporamin A; Flags: Precursor
S_PBL_c17697	844	753.009	2.13809	352.188	gi|604318|gb|AAB52547.1| sporamin precursor
S_PBL_c15531	438	2823.08	11.7595	240.068	gi|168278|gb|AAA33391.1| sporamin A precursor
S_PBL_c3494	967	252.562	1.06904	236.25	gi|18027441|gb|AAL55800.1|AF289060_1 sporamin [Ipomoea batatas]
S_PBL_c2027	1665	186.147	1.06904	174.125	gi|217936|dbj|BAA02286.1| beta-amylase [Ipomoea batatas]
S_PBL_lrc53020	508	386.326	3.20713	120.458	not annotated
S_PBL_lrc25060	898	128.152	1.06904	119.875	gi|157328840|emb|CAO23244.1| unnamed protein product [Vitis vinifera]
S_PBL_c9857	630	581.828	5.34522	108.85	not annotated
S_PBL_c3428	1350	577.151	5.34522	107.975	not annotated
S_PBL_c18337	561	1035.5	9.6214	107.625	gi|60602908|gb|AAX27911.1| unknown [Schistosoma japonicum]
S_PBL_c3870	696	104.766	1.06904	98	gi|82569705|gb|ABB83474.1| beta-expansin precursor [Solanum lycopersicum]
S_PBL_c4363	735	199.243	2.13809	93.1875	not annotated
S_PBL_c3830	725	291.849	3.20713	91	gi|223549185|gb|EEF50674.1| conserved hypothetical protein [Ricinus communis]
S_PBL_lrc52376	494	189.889	2.13809	88.8125	not annotated
S_PBL_c2723	895	93.5414	1.06904	87.5	gi|157329971|emb|CAO43166.1| unnamed protein product [Vitis vinifera]
S_PBL_c1850	702	182.406	2.13809	85.3125	not annotated
S_PBL_c15391	502	89.7998	1.06904	84	not annotated
S_PBL_c48117	388	262.851	3.20713	81.9583	gi|119905|sp|P10933.1|FENR1_PEA RecName: Full=Ferredoxin--NADP reductase, leaf isozyme, chloroplastic; Short=FNR; Flags: Precursor
S_PBL_c20358	683	85.1227	1.06904	79.625	gi|157348153|emb|CAO22863.1| unnamed protein product [Vitis vinifera]
S_PBL_c3576	454	169.31	2.13809	79.1875	not annotated
S_PBL_c7526	860	79.5102	1.06904	74.375	not annotated
S_PBL_lrc53818	757	4080.28	58.7975	69.3955	gi|126363759|dbj|BAF47746.1| ADP-glucose pyrophosphorylase beta subunit IbAGPb1A [Ipomoea batatas]
S_PBL_lrc30491	523	145.925	2.13809	68.25	gi|130172|sp|P27598.1|PHSL_IPOBA RecName: Full=Alpha-1,4 glucan phosphorylase L isozyme, chloroplastic/amyloplastic; AltName: Full=Starch phosphorylase L; Flags: Precursor
S_PBL_lrc52525	509	72.9623	1.06904	68.25	gi|225457620|ref|XP_002274272.1| PREDICTED: hypothetical protein [Vitis vinifera]
S_PBL_c41294	520	68.2852	1.06904	63.875	not annotated
S_PBL_c54084	609	135.635	2.13809	63.4375	not annotated
S_PBL_c31475	869	66.4144	1.06904	62.125	not annotated
S_PBL_lrc52682	527	66.4144	1.06904	62.125	gi|224083350|ref|XP_002306992.1| predicted protein [Populus trichocarpa]
S_PBL_c10411	496	64.5436	1.06904	60.375	gi|3327271|dbj|BAA31699.1| PKn2 [Ipomoea nil]
S_PBL_lrc27049	954	255.368	4.27618	59.7188	not annotated
S_PBL_c14744	705	63.6082	1.06904	59.5	gi|223529558|gb|EEF31509.1| Ubiquitin-protein ligase bre-1, putative [Ricinus communis]
S_PBL_c18129	413	1393.77	23.519	59.2614	gi|151175711|dbj|BAF47744.2| ADP-glucose pyrophosphorylase alpha subunit IbAGPa1 [Ipomoea batatas]
S_PBL_c7810	531	123.475	2.13809	57.75	not annotated
S_PBL_c1234	886	2045.75	36.3475	56.2831	gi|126363759|dbj|BAF47746.1| ADP-glucose pyrophosphorylase beta subunit IbAGPb1A [Ipomoea batatas]
S_PBL_c695	596	721.204	12.8285	56.2188	gi|130172|sp|P27598.1|PHSL_IPOBA RecName: Full=Alpha-1,4 glucan phosphorylase L isozyme, chloroplastic/amyloplastic; AltName: Full=Starch phosphorylase L; Flags: Precursor
S_PBL_c12308	666	115.056	2.13809	53.8125	gi|12585308|sp|P93262.1|PGMC_MESCR RecName: Full=Phosphoglucomutase, cytoplasmic; Short=PGM; AltName: Full=Glucose phosphomutase
S_PBL_c16839	282	55.1894	1.06904	51.625	not annotated
S_PBL_c47419	537	55.1894	1.06904	51.625	gi|223548596|gb|EEF50087.1| serine-threonine protein kinase, plant-type, putative [Ricinus communis]
S_PBL_c51126	492	661.338	12.8285	51.5521	gi|151175711|dbj|BAF47744.2| ADP-glucose pyrophosphorylase alpha subunit IbAGPa1 [Ipomoea batatas]
S_PBL_c7145	689	161.827	3.20713	50.4583	not annotated
S_PBL_lrc53425	456	211.404	4.27618	49.4375	gi|126363759|dbj|BAF47746.1| ADP-glucose pyrophosphorylase beta subunit IbAGPb1A [Ipomoea batatas]
S_PBL_c21020	403	103.831	2.13809	48.5625	not annotated
S_PBL_c1397	989	408.776	8.55236	47.7969	gi|151175711|dbj|BAF47744.2| ADP-glucose pyrophosphorylase alpha subunit IbAGPa1 [Ipomoea batatas]
S_PBL_c19766	429	984.056	21.3809	46.025	gi|130172|sp|P27598.1|PHSL_IPOBA RecName: Full=Alpha-1,4 glucan phosphorylase L isozyme, chloroplastic/amyloplastic; AltName: Full=Starch phosphorylase L; Flags: Precursor
S_PBL_c27362	723	48.6415	1.06904	45.5	not annotated
S_PBL_c17399	508	96.3477	2.13809	45.0625	gi|147827569|emb|CAN66345.1| hypothetical protein [Vitis vinifera]
S_PBL_c9064	749	144.054	3.20713	44.9167	gi|152143327|gb|ABS29405.1| NBS-LRR type disease resistance protein [Ipomoea batatas]
S_PBL_c13311	674	233.854	5.34522	43.75	gi|225446973|ref|XP_002265155.1| PREDICTED: hypothetical protein [Vitis vinifera]
S_PBL_c1370	1388	322.718	7.48331	43.125	gi|228312|prf||1802404A starch phosphorylase
S_PBL_c11331	775	45.8353	1.06904	42.875	not annotated
S_PBL_c28086	639	89.7998	2.13809	42	gi|24308633|gb|AAN52756.1| Unknown protein [Oryza sativa (japonica cultivar-group)]
S_PBL_c4470	576	43.9645	1.06904	41.125	not annotated
S_PBL_c12867	901	43.0291	1.06904	40.25	not annotated
S_PBL_c32608	537	43.0291	1.06904	40.25	not annotated
S_PBL_c39395	503	43.0291	1.06904	40.25	not annotated
S_PBL_s54187	429	379.778	9.6214	39.4722	gi|126363759|dbj|BAF47746.1| ADP-glucose pyrophosphorylase beta subunit IbAGPb1A [Ipomoea batatas]
S_PBL_c9560	484	42.0936	1.06904	39.375	gi|157339901|emb|CAO45578.1| unnamed protein product [Vitis vinifera]
S_PBL_c3258	782	333.943	8.55236	39.0469	gi|109715750|dbj|BAE96952.1| starch branching enzyme I [Ipomoea batatas]
S_PBL_c2219	1166	41.1582	1.06904	38.5	gi|157345616|emb|CAO14914.1| unnamed protein product [Vitis vinifera]
S_PBL_c19798	448	41.1582	1.06904	38.5	not annotated
S_PBL_c38401	516	41.1582	1.06904	38.5	gi|157344800|emb|CAO70555.1| unnamed protein product [Vitis vinifera]
S_PBL_c12478	532	202.049	5.34522	37.8	gi|224087088|ref|XP_002308060.1| predicted protein [Populus trichocarpa]
S_PBL_c99	803	39.2874	1.06904	36.75	gi|46102537|gb|AAS80319.1| thioredoxin protein [Nicotiana benthamiana]
S_PBL_c25281	742	39.2874	1.06904	36.75	gi|157347408|emb|CAO18045.1| unnamed protein product [Vitis vinifera]
S_PBL_c32897	544	39.2874	1.06904	36.75	gi|223526772|gb|EEF28997.1| phd/F-box containing protein, putative [Ricinus communis]
S_PBL_lrc25340	924	156.214	4.27618	36.5313	gi|157341145|emb|CAO49052.1| unnamed protein product [Vitis vinifera]
S_PBL_c15173	427	116.927	3.20713	36.4583	not annotated
S_PBL_c2819	509	38.352	1.06904	35.875	not annotated
S_PBL_lrc39450	419	75.7686	2.13809	35.4375	gi|225456820|ref|XP_002278323.1| PREDICTED: hypothetical protein [Vitis vinifera]
S_PBL_c7795	764	188.018	5.34522	35.175	not annotated
S_PBL_c15930	665	36.4812	1.06904	34.125	gi|15241019|ref|NP_195781.1| unknown protein [Arabidopsis thaliana]
S_PBL_c2641	644	71.0915	2.13809	33.25	gi|223548204|gb|EEF49695.1| conserved hypothetical protein [Ricinus communis]
S_PBL_c8812	862	35.5457	1.06904	33.25	gi|225446641|ref|XP_002281197.1| PREDICTED: hypothetical protein isoform 2 [Vitis vinifera]
S_PBL_c19329	581	69.2207	2.13809	32.375	gi|223527864|gb|EEF29956.1| adenylsulfate kinase, putative [Ricinus communis]
S_PBL_c4878	637	34.6103	1.06904	32.375	gi|10697182|dbj|BAB16317.1| secretory peroxidase [Avicennia marina]
S_PBL_c8852	647	34.6103	1.06904	32.375	not annotated
S_PBL_c20469	483	34.6103	1.06904	32.375	not annotated
S_PBL_c7043	528	841.873	26.7261	31.5	not annotated
S_PBL_c54651	441	33.6749	1.06904	31.5	gi|157355146|emb|CAO48522.1| unnamed protein product [Vitis vinifera]
S_PBL_lrc48379	708	398.487	12.8285	31.0625	gi|14150753|gb|AAK54618.1|AF375053_1 glucose-6-phosphate/phosphate translocator [Oryza sativa]
S_PBL_c15516	568	130.958	4.27618	30.625	not annotated
S_PBL_lrc29587	810	32.7395	1.06904	30.625	gi|15144514|gb|AAK84481.1| unknown [Lycopersicon esculentum]
S_PBL_c13193	579	520.09	17.1047	30.4063	gi|224105067|ref|XP_002313673.1| predicted protein [Populus trichocarpa]
S_PBL_c23506	702	64.5436	2.13809	30.1875	gi|17226270|gb|AAL37714.1|AF403444_1 beta-mannosidase enzyme [Lycopersicon esculentum]
S_PBL_c1194	698	63.6082	2.13809	29.75	gi|119394505|gb|ABL74479.1| dihydroflavonol 4-reductase [Ipomoea batatas]
S_PBL_c15624	592	63.6082	2.13809	29.75	not annotated
S_PBL_c34061	467	31.8041	1.06904	29.75	not annotated
S_PBL_lrc36909	472	31.8041	1.06904	29.75	gi|15144514|gb|AAK84481.1| unknown [Lycopersicon esculentum]
S_PBL_c47048	363	31.8041	1.06904	29.75	gi|22329532|ref|NP_683303.1| DVL4/RTFL17 (ROTUNDIFOLIA LIKE 17) [Arabidopsis thaliana]
S_PBL_c3396	683	1213.23	41.6928	29.0994	not annotated
S_PBL_c7129	632	30.8687	1.06904	28.875	gi|115457076|ref|NP_001052138.1| Os04g0166600 [Oryza sativa (japonica cultivar-group)]
S_PBL_c12381	529	30.8687	1.06904	28.875	not annotated
S_PBL_c19301	402	30.8687	1.06904	28.875	not annotated
S_PBL_c47209	539	30.8687	1.06904	28.875	not annotated
S_PBL_c14687	597	611.761	21.3809	28.6125	gi|71040683|gb|AAZ20290.1| type 2 metallothionein [Arachis hypogaea]
S_PBL_c13034	589	210.468	7.48331	28.125	not annotated
S_PBL_lrc54063	693	89.7998	3.20713	28	gi|1351018|sp|P47926.1|RSI1_SOLLC RecName: Full=Protein RSI-1; AltName: Full=TR132; Flags: Precursor
S_PBL_c2087	842	29.9333	1.06904	28	gi|18394637|ref|NP_564059.1| glycosyl hydrolase family protein 17 [Arabidopsis thaliana]
S_PBL_c14044	678	29.9333	1.06904	28	not annotated
S_PBL_c23525	570	148.731	5.34522	27.825	gi|147781091|emb|CAN67056.1| hypothetical protein [Vitis vinifera]
S_PBL_c3130	567	235.724	8.55236	27.5625	not annotated
S_PBL_c20441	487	87.9289	3.20713	27.4167	not annotated
S_PBL_c8700	588	116.927	4.27618	27.3438	gi|157355482|emb|CAO48872.1| unnamed protein product [Vitis vinifera]
S_PBL_c24821	831	174.922	6.41427	27.2708	gi|210061121|gb|ACJ05633.1| squalene epoxidase 1 [Nigella sativa]
S_PBL_lrc35274	483	57.9957	2.13809	27.125	not annotated
S_PBL_c5866	818	28.9978	1.06904	27.125	not annotated
S_PBL_c7737	691	28.9978	1.06904	27.125	gi|77963735|gb|ABB13293.1| beta-tubulin [Lycopersicon esculentum]
S_PBL_c20265	447	28.9978	1.06904	27.125	gi|85541775|gb|ABC71051.1| putative disease resistance protein [Ipomoea batatas]
S_PBL_lrc24183	565	28.9978	1.06904	27.125	gi|224114027|ref|XP_002316646.1| predicted protein [Populus trichocarpa]
S_PBL_lrc34889	483	115.056	4.27618	26.9063	gi|224090403|ref|XP_002308981.1| predicted protein [Populus trichocarpa]
S_PBL_c4505	622	84.1873	3.20713	26.25	gi|223530881|gb|EEF32742.1| mevalonate kinase, putative [Ricinus communis]
S_PBL_c22252	261	84.1873	3.20713	26.25	gi|126363757|dbj|BAF47745.1| ADP-glucose pyrophosphorylase alpha subunit IbAGPa2 [Ipomoea batatas]
S_PBL_c2083	543	56.1249	2.13809	26.25	gi|93280156|gb|ABF06706.1| UP-9A [Nicotiana tabacum]
S_PBL_c7877	508	56.1249	2.13809	26.25	gi|156754275|gb|ABU94631.1| putative aquaporin PIP2;3 [Phaseolus vulgaris]
S_PBL_c8330	619	28.0624	1.06904	26.25	gi|147774596|emb|CAN72151.1| hypothetical protein [Vitis vinifera]
S_PBL_c8880	490	28.0624	1.06904	26.25	gi|187884338|gb|ACD37257.1| tousled-like protein [Solanum lycopersicum]
S_PBL_c9057	421	28.0624	1.06904	26.25	gi|225423541|ref|XP_002271979.1| PREDICTED: similar to ankyrin repeat family protein [Vitis vinifera]
S_PBL_lrc37771	498	28.0624	1.06904	26.25	not annotated
S_PBL_c40836	529	28.0624	1.06904	26.25	not annotated
S_PBL_lrc50178	312	28.0624	1.06904	26.25	not annotated
S_PBL_c827	712	1114.08	42.7618	26.0531	gi|60602908|gb|AAX27911.1| unknown [Schistosoma japonicum]
S_PBL_c22127	419	83.2519	3.20713	25.9583	not annotated
S_PBL_c26085	637	83.2519	3.20713	25.9583	gi|147845949|emb|CAN82027.1| hypothetical protein [Vitis vinifera]
S_PBL_c3456	669	220.758	8.55236	25.8125	gi|147835129|emb|CAN76754.1| hypothetical protein [Vitis vinifera]
S_PBL_c16603	546	55.1894	2.13809	25.8125	gi|223543985|gb|EEF45511.1| Flavonol synthase/flavanone 3-hydroxylase, putative [Ricinus communis]
S_PBL_c12130	700	301.203	11.7595	25.6136	gi|110681488|emb|CAL25354.1| hypothetical protein [Platanus x acerifolia]
S_PBL_c1675	658	190.825	7.48331	25.5	not annotated
S_PBL_c5407	615	27.127	1.06904	25.375	gi|19387279|gb|AAL87190.1|AF480497_18 putative pelota [Oryza sativa (japonica cultivar-group)]
S_PBL_c30523	463	27.127	1.06904	25.375	not annotated
S_PBL_c5290	807	80.4456	3.20713	25.0833	gi|225457620|ref|XP_002274272.1| PREDICTED: hypothetical protein [Vitis vinifera]
S_PBL_lrc54062	658	79.5102	3.20713	24.7917	gi|217073214|gb|ACJ84966.1| unknown [Medicago truncatula]
S_PBL_c3430	640	26.1916	1.06904	24.5	not annotated
S_PBL_c6564	912	26.1916	1.06904	24.5	gi|157352206|emb|CAO43234.1| unnamed protein product [Vitis vinifera]
S_PBL_c29856	480	26.1916	1.06904	24.5	not annotated
S_PBL_lrc52853	488	77.6394	3.20713	24.2083	gi|223533660|gb|EEF35397.1| Nonspecific lipid-transfer protein, putative [Ricinus communis]
S_PBL_c23270	221	51.4478	2.13809	24.0625	not annotated
S_PBL_lrc25125	438	51.4478	2.13809	24.0625	gi|217073634|gb|ACJ85177.1| unknown [Medicago truncatula]
S_PBL_c41364	444	51.4478	2.13809	24.0625	not annotated
S_PBL_c27941	587	101.96	4.27618	23.8438	gi|224122116|ref|XP_002330545.1| predicted protein [Populus trichocarpa]
S_PBL_c7862	494	127.216	5.34522	23.8	not annotated
S_PBL_c2734	882	330.201	13.8976	23.7596	gi|1771495|emb|CAB01912.1| ADPglucose pyrophosphorylase [Ipomoea batatas]
S_PBL_c3587	1072	304.01	12.8285	23.6979	gi|147778182|emb|CAN60988.1| hypothetical protein [Vitis vinifera]
S_PBL_c8925	589	25.2562	1.06904	23.625	gi|1370152|emb|CAA98182.1| RAB11F [Lotus japonicus]
S_PBL_c21483	743	25.2562	1.06904	23.625	gi|225430384|ref|XP_002285347.1| PREDICTED: hypothetical protein isoform 1 [Vitis vinifera]
S_PBL_lrc33877	602	25.2562	1.06904	23.625	not annotated
S_PBL_c3090	628	173.987	7.48331	23.25	gi|225445607|ref|XP_002285432.1| PREDICTED: hypothetical protein [Vitis vinifera]
S_PBL_c21244	480	49.577	2.13809	23.1875	not annotated
S_PBL_c27543	858	49.577	2.13809	23.1875	gi|147819220|emb|CAN66911.1| hypothetical protein [Vitis vinifera]
S_PBL_c3042	559	4756.58	205.257	23.1738	gi|42560549|sp|Q42857.2|SSG1_IPOBA RecName: Full=Granule-bound starch synthase 1, chloroplastic/amyloplastic; AltName: Full=Granule-bound starch synthase I; Short=GBSS-I; Flags: Precursor
S_PBL_c15471	553	98.2185	4.27618	22.9688	gi|63079855|gb|AAY29699.1| MADS-box protein [Ipomoea batatas]
S_PBL_c809	690	441.516	19.2428	22.9444	gi|59042581|gb|AAW83819.1| GASA2-like protein [Pelargonium zonale]
S_PBL_c14572	452	24.3208	1.06904	22.75	not annotated
S_PBL_c44506	330	24.3208	1.06904	22.75	not annotated
S_PBL_c46358	220	24.3208	1.06904	22.75	not annotated
S_PBL_c23298	602	532.251	23.519	22.6307	gi|157348448|emb|CAO23340.1| unnamed protein product [Vitis vinifera]
S_PBL_c38613	425	47.7061	2.13809	22.3125	not annotated
S_PBL_c5711	722	278.753	12.8285	21.7292	gi|224066595|ref|XP_002302154.1| predicted protein [Populus trichocarpa]
S_PBL_c1534	679	4599.43	213.809	21.5119	gi|109900626|gb|ABG47806.1| pectin methlyesterase inhibitor protein 1 [Capsicum annuum]
S_PBL_c40586	467	45.8353	2.13809	21.4375	not annotated
S_PBL_c36669	403	250.691	11.7595	21.3182	gi|157343740|emb|CAO68246.1| unnamed protein product [Vitis vinifera]
S_PBL_c816	804	1207.62	56.6594	21.3137	gi|224065244|ref|XP_002301735.1| predicted protein [Populus trichocarpa]
S_PBL_c3402	781	44.8999	2.13809	21	gi|223547444|gb|EEF48939.1| ubiquitin-conjugating enzyme E2 C, putative [Ricinus communis]
S_PBL_c15009	620	44.8999	2.13809	21	gi|115476190|ref|NP_001061691.1| Os08g0379400 [Oryza sativa (japonica cultivar-group)]
S_PBL_lrc54804	600	44.8999	2.13809	21	gi|162708010|gb|ABY19574.1| alcohol dehydrogenase [Manihot esculenta]
S_PBL_c1321	657	22.4499	1.06904	21	gi|224101737|ref|XP_002312401.1| predicted protein [Populus trichocarpa]
S_PBL_c6048	588	22.4499	1.06904	21	gi|1707929|sp|P55242.1|GLGL2_SOLTU RecName: Full=Glucose-1-phosphate adenylyltransferase large subunit 2, chloroplastic/amyloplastic; AltName: Full=Alpha-D-glucose-1-phosphate adenyl transferase; AltName: Full=ADP-glucose pyrophosphorylase; AltName: Full=
S_PBL_c16571	517	22.4499	1.06904	21	not annotated
S_PBL_c26537	458	22.4499	1.06904	21	gi|147860148|emb|CAN78724.1| hypothetical protein [Vitis vinifera]
S_PBL_c7170	548	88.8644	4.27618	20.7813	gi|133872|sp|P29344.1|RR1_SPIOL RecName: Full=30S ribosomal protein S1, chloroplastic; AltName: Full=CS1; Flags: Precursor
S_PBL_c2261	704	87.9289	4.27618	20.5625	not annotated
S_PBL_c19050	622	218.887	10.6904	20.475	gi|223533660|gb|EEF35397.1| Nonspecific lipid-transfer protein, putative [Ricinus communis]
S_PBL_c4648	609	65.479	3.20713	20.4167	not annotated
S_PBL_c3632	811	1622.01	80.1784	20.23	gi|118486912|gb|ABK95290.1| unknown [Populus trichocarpa]
S_PBL_c23437	713	64.5436	3.20713	20.125	gi|224111118|ref|XP_002315753.1| predicted protein [Populus trichocarpa]
S_PBL_lrc23539	578	43.0291	2.13809	20.125	not annotated
S_PBL_lrc35636	539	43.0291	2.13809	20.125	not annotated
S_PBL_c9661	525	21.5145	1.06904	20.125	gi|225449160|ref|XP_002278401.1| PREDICTED: hypothetical protein [Vitis vinifera]
S_PBL_c11803	669	21.5145	1.06904	20.125	not annotated
S_PBL_c13761	604	21.5145	1.06904	20.125	not annotated
S_PBL_c34577	588	21.5145	1.06904	20.125	not annotated
S_PBL_c45348	368	21.5145	1.06904	20.125	not annotated
S_PBL_c10421	462	84.1873	4.27618	19.6875	not annotated
S_PBL_c8043	677	42.0936	2.13809	19.6875	not annotated
S_PBL_c13411	551	42.0936	2.13809	19.6875	not annotated
S_PBL_c9881	569	840.002	42.7618	19.6438	gi|42560549|sp|Q42857.2|SSG1_IPOBA RecName: Full=Granule-bound starch synthase 1, chloroplastic/amyloplastic; AltName: Full=Granule-bound starch synthase I; Short=GBSS-I; Flags: Precursor
S_PBL_c8709	857	83.2519	4.27618	19.4688	gi|225440191|ref|XP_002278329.1| PREDICTED: hypothetical protein [Vitis vinifera]
S_PBL_c46290	253	103.831	5.34522	19.425	not annotated
S_PBL_c25632	581	185.212	9.6214	19.25	not annotated
S_PBL_c9396	545	20.5791	1.06904	19.25	gi|76161002|gb|ABA40464.1| unknown [Solanum tuberosum]
S_PBL_c34562	679	20.5791	1.06904	19.25	gi|223541451|gb|EEF43001.1| conserved hypothetical protein [Ricinus communis]
S_PBL_c39898	385	20.5791	1.06904	19.25	gi|47824941|gb|AAT38715.1| Probable origin recognition complex subunit 6, putative [Solanum demissum]
S_PBL_c47025	506	20.5791	1.06904	19.25	not annotated
S_PBL_c644	1321	606.148	32.0713	18.9	not annotated
S_PBL_c2046	2253	277.818	14.9666	18.5625	gi|12585317|sp|Q9M4G5.1|PGMP_SOLTU RecName: Full=Phosphoglucomutase, chloroplastic; Short=PGM; AltName: Full=Glucose phosphomutase; Flags: Precursor
S_PBL_c2277	691	58.9311	3.20713	18.375	not annotated
S_PBL_c15660	802	39.2874	2.13809	18.375	gi|12585316|sp|Q9M4G4.1|PGMC_SOLTU RecName: Full=Phosphoglucomutase, cytoplasmic; Short=PGM; AltName: Full=Glucose phosphomutase
S_PBL_c36677	692	39.2874	2.13809	18.375	gi|224115564|ref|XP_002317067.1| predicted protein [Populus trichocarpa]
S_PBL_c9285	708	19.6437	1.06904	18.375	gi|113205231|gb|AAT39303.2| Myosin heavy chain-like protein, putative [Solanum demissum]
S_PBL_c20416	452	19.6437	1.06904	18.375	not annotated
S_PBL_c24306	494	19.6437	1.06904	18.375	not annotated
S_PBL_c33011	311	19.6437	1.06904	18.375	gi|225464499|ref|XP_002272003.1| PREDICTED: hypothetical protein [Vitis vinifera]
S_PBL_c33034	467	19.6437	1.06904	18.375	gi|145335439|ref|NP_563910.2| CCS1 (copper chaperone for superoxide dismutase 1); superoxide dismutase copper chaperone [Arabidopsis thaliana]
S_PBL_c51819	593	19.6437	1.06904	18.375	gi|224054328|ref|XP_002298205.1| predicted protein [Populus trichocarpa]
S_PBL_c7302	680	215.145	11.7595	18.2955	gi|71040683|gb|AAZ20290.1| type 2 metallothionein [Arachis hypogaea]
S_PBL_c10843	662	136.57	7.48331	18.25	gi|118487000|gb|ABK95331.1| unknown [Populus trichocarpa]
S_PBL_c30537	721	77.6394	4.27618	18.1563	not annotated
S_PBL_c41	1068	135.635	7.48331	18.125	gi|225432147|ref|XP_002265735.1| PREDICTED: hypothetical protein [Vitis vinifera]
S_PBL_c1106	436	57.9957	3.20713	18.0833	not annotated
S_PBL_lrc34972	351	57.9957	3.20713	18.0833	not annotated
S_PBL_c18183	775	250.691	13.8976	18.0385	gi|224083350|ref|XP_002306992.1| predicted protein [Populus trichocarpa]
S_PBL_c18689	550	385.391	21.3809	18.025	not annotated
S_PBL_c1669	818	289.043	16.0357	18.025	not annotated
S_PBL_c2064	767	1072.92	59.8665	17.9219	gi|217075044|gb|ACJ85882.1| unknown [Medicago truncatula]
S_PBL_c4478	541	567.797	32.0713	17.7042	not annotated
S_PBL_c18743	511	37.4166	2.13809	17.5	gi|1370152|emb|CAA98182.1| RAB11F [Lotus japonicus]
S_PBL_c29990	470	37.4166	2.13809	17.5	gi|147780513|emb|CAN62559.1| hypothetical protein [Vitis vinifera]
S_PBL_c30197	716	37.4166	2.13809	17.5	gi|224074013|ref|XP_002304214.1| predicted protein [Populus trichocarpa]
S_PBL_c36676	377	37.4166	2.13809	17.5	not annotated
S_PBL_c41910	761	37.4166	2.13809	17.5	gi|223548144|gb|EEF49636.1| DNA repair helicase rad5,16, putative [Ricinus communis]
S_PBL_c13060	702	18.7083	1.06904	17.5	gi|147860397|emb|CAN80445.1| hypothetical protein [Vitis vinifera]
S_PBL_c22318	222	18.7083	1.06904	17.5	not annotated
S_PBL_c34557	469	18.7083	1.06904	17.5	gi|225446761|ref|XP_002278350.1| PREDICTED: hypothetical protein [Vitis vinifera]
S_PBL_c17793	430	148.731	8.55236	17.3906	gi|82623389|gb|ABB87109.1| protein tyrosine phosphatase-like [Solanum tuberosum]
S_PBL_c2271	919	73.8977	4.27618	17.2813	gi|224128942|ref|XP_002320459.1| predicted protein [Populus trichocarpa]
S_PBL_c22307	630	129.087	7.48331	17.25	gi|224065244|ref|XP_002301735.1| predicted protein [Populus trichocarpa]
S_PBL_c11032	458	368.553	21.3809	17.2375	not annotated
S_PBL_c20706	390	110.379	6.41427	17.2083	not annotated
S_PBL_c2854	608	36.4812	2.13809	17.0625	not annotated
S_PBL_c35091	432	36.4812	2.13809	17.0625	gi|118487691|gb|ABK95670.1| unknown [Populus trichocarpa]
S_PBL_lrc48097	213	36.4812	2.13809	17.0625	not annotated
S_PBL_c10906	495	199.243	11.7595	16.9432	not annotated
S_PBL_c1314	956	900.804	53.4522	16.8525	gi|225434277|ref|XP_002262902.1| PREDICTED: hypothetical protein isoform 1 [Vitis vinifera]
S_PBL_c12333	637	89.7998	5.34522	16.8	gi|157360940|emb|CAO70769.1| unnamed protein product [Vitis vinifera]
S_PBL_c12071	535	337.685	20.3119	16.625	not annotated
S_PBL_lrc23832	508	106.637	6.41427	16.625	gi|223533503|gb|EEF35245.1| conserved hypothetical protein [Ricinus communis]
S_PBL_c2448	723	71.0915	4.27618	16.625	gi|157343796|emb|CAO68302.1| unnamed protein product [Vitis vinifera]
S_PBL_c19547	457	17.7729	1.06904	16.625	not annotated
S_PBL_c20996	584	17.7729	1.06904	16.625	gi|223534197|gb|EEF35913.1| receptor protein kinase, putative [Ricinus communis]
S_PBL_c21380	457	17.7729	1.06904	16.625	not annotated
S_PBL_c21587	523	17.7729	1.06904	16.625	not annotated
S_PBL_c29353	637	17.7729	1.06904	16.625	not annotated
S_PBL_c38544	473	17.7729	1.06904	16.625	not annotated
S_PBL_lrc54207	373	17.7729	1.06904	16.625	gi|224087957|ref|XP_002308272.1| predicted protein [Populus trichocarpa]
S_PBL_c11900	1012	122.539	7.48331	16.375	not annotated
S_PBL_c10333	773	244.143	14.9666	16.3125	not annotated
S_PBL_c6322	596	86.9935	5.34522	16.275	gi|223543290|gb|EEF44822.1| Adenine phosphoribosyltransferase, putative [Ricinus communis]
S_PBL_c26896	449	260.045	16.0357	16.2167	not annotated
S_PBL_c8109	588	586.505	36.3475	16.136	gi|225469216|ref|XP_002264407.1| PREDICTED: hypothetical protein [Vitis vinifera]
S_PBL_c3793	1007	86.0581	5.34522	16.1	not annotated
S_PBL_c7570	733	86.0581	5.34522	16.1	gi|157345615|emb|CAO14913.1| unnamed protein product [Vitis vinifera]
S_PBL_c19232	946	257.239	16.0357	16.0417	not annotated
S_PBL_c3913	774	546.282	34.2094	15.9688	not annotated
S_PBL_c5783	678	33.6749	2.13809	15.75	gi|147840874|emb|CAN71023.1| hypothetical protein [Vitis vinifera]
S_PBL_c12657	789	33.6749	2.13809	15.75	gi|225431279|ref|XP_002275676.1| PREDICTED: hypothetical protein [Vitis vinifera]
S_PBL_c19930	432	33.6749	2.13809	15.75	gi|224131322|ref|XP_002328510.1| predicted protein [Populus trichocarpa]
S_PBL_c3378	748	16.8375	1.06904	15.75	gi|157342712|emb|CAO65424.1| unnamed protein product [Vitis vinifera]
S_PBL_c20542	585	16.8375	1.06904	15.75	gi|225448741|ref|XP_002281259.1| PREDICTED: hypothetical protein [Vitis vinifera]
S_PBL_c20775	462	16.8375	1.06904	15.75	gi|224052861|ref|XP_002297617.1| predicted protein [Populus trichocarpa]
S_PBL_c30702	498	16.8375	1.06904	15.75	not annotated
S_PBL_c30777	513	16.8375	1.06904	15.75	gi|223536995|gb|EEF38631.1| ATP-binding cassette transporter, putative [Ricinus communis]
S_PBL_c31479	348	16.8375	1.06904	15.75	gi|13161906|emb|CAC33000.1| urease accessory protein G [Solanum tuberosum]
S_PBL_c45476	307	16.8375	1.06904	15.75	gi|224077534|ref|XP_002305290.1| predicted protein [Populus trichocarpa]
S_PBL_c52724	479	16.8375	1.06904	15.75	not annotated
S_PBL_c1824	1433	1547.18	98.3521	15.731	gi|20149054|gb|AAM12782.1| putative expansin [Capsicum annuum]
S_PBL_c4145	725	497.64	32.0713	15.5167	gi|1172159|gb|AAA86423.1| starch synthase [Ipomoea batatas]
S_PBL_c9336	937	131.893	8.55236	15.4219	gi|224109484|ref|XP_002333248.1| predicted protein [Populus trichocarpa]
S_PBL_c7388	819	32.7395	2.13809	15.3125	gi|223542724|gb|EEF44261.1| Protein ABC1, mitochondrial precursor, putative [Ricinus communis]
S_PBL_c19139	455	2393.73	157.15	15.2321	not annotated
S_PBL_c19292	445	194.566	12.8285	15.1667	gi|20269051|emb|CAC84706.1| aux/IAA protein [Populus tremula x Populus tremuloides]
S_PBL_c27003	592	48.6415	3.20713	15.1667	not annotated
S_PBL_c23750	769	356.393	23.519	15.1534	gi|224097317|ref|XP_002310906.1| high mobility group family [Populus trichocarpa]
S_PBL_c42250	513	80.4456	5.34522	15.05	not annotated
S_PBL_c18822	713	208.597	13.8976	15.0096	gi|217073214|gb|ACJ84966.1| unknown [Medicago truncatula]
S_PBL_c11782	352	320.847	21.3809	15.0063	not annotated
S_PBL_c14400	506	318.041	21.3809	14.875	not annotated
S_PBL_c11774	489	47.7061	3.20713	14.875	not annotated
S_PBL_c29473	532	47.7061	3.20713	14.875	gi|224126529|ref|XP_002319860.1| predicted protein [Populus trichocarpa]
S_PBL_c9475	564	31.8041	2.13809	14.875	gi|223537746|gb|EEF39366.1| amino acid binding protein, putative [Ricinus communis]
S_PBL_c23917	527	31.8041	2.13809	14.875	gi|157329165|emb|CAO24592.1| unnamed protein product [Vitis vinifera]
S_PBL_c46346	523	31.8041	2.13809	14.875	gi|223534708|gb|EEF36400.1| lipoate-protein ligase B, putative [Ricinus communis]
S_PBL_c10427	417	15.902	1.06904	14.875	not annotated
S_PBL_c11580	591	15.902	1.06904	14.875	gi|19387279|gb|AAL87190.1|AF480497_18 putative pelota [Oryza sativa (japonica cultivar-group)]
S_PBL_c13414	1041	15.902	1.06904	14.875	gi|223551245|gb|EEF52731.1| conserved hypothetical protein [Ricinus communis]
S_PBL_c15482	484	15.902	1.06904	14.875	not annotated
S_PBL_c16379	555	15.902	1.06904	14.875	not annotated
S_PBL_c19360	657	15.902	1.06904	14.875	gi|87240782|gb|ABD32640.1| WD40-like [Medicago truncatula]
S_PBL_c22701	394	15.902	1.06904	14.875	gi|223533968|gb|EEF35690.1| ferritin, plant, putative [Ricinus communis]
S_PBL_c24745	455	15.902	1.06904	14.875	gi|147771137|emb|CAN74179.1| hypothetical protein [Vitis vinifera]
S_PBL_c26735	429	15.902	1.06904	14.875	gi|118489133|gb|ABK96373.1| unknown [Populus trichocarpa x Populus deltoides]
S_PBL_c28168	817	15.902	1.06904	14.875	gi|189081844|sp|Q9SL03.2|CALS2_ARATH RecName: Full=Callose synthase 2; AltName: Full=1,3-beta-glucan synthase; AltName: Full=Protein GLUCAN SYNTHASE-LIKE 3
S_PBL_c41161	449	15.902	1.06904	14.875	not annotated
S_PBL_lrc52090	826	15.902	1.06904	14.875	gi|225443928|ref|XP_002271644.1| PREDICTED: hypothetical protein [Vitis vinifera]
S_PBL_lrc52297	530	15.902	1.06904	14.875	gi|170217|gb|AAA34064.1| ubiquitin fusion protein
S_PBL_c14763	639	94.4768	6.41427	14.7292	gi|225453293|ref|XP_002268179.1| PREDICTED: hypothetical protein [Vitis vinifera]
S_PBL_c53665	612	298.397	20.3119	14.6908	gi|118486912|gb|ABK95290.1| unknown [Populus trichocarpa]
S_PBL_c6536	740	3066.29	209.533	14.6339	gi|105671579|gb|ABF74687.1| expansin [Ipomoea batatas]
S_PBL_c10761	582	124.41	8.55236	14.5469	gi|81074755|gb|ABB55373.1| polygalacturonase-like protein-like [Solanum tuberosum]
S_PBL_c36404	674	278.753	19.2428	14.4861	gi|157345698|emb|CAO14996.1| unnamed protein product [Vitis vinifera]
S_PBL_c35761	379	61.7373	4.27618	14.4375	gi|223540603|gb|EEF42166.1| homeobox protein, putative [Ricinus communis]
S_PBL_c711	480	30.8687	2.13809	14.4375	not annotated
S_PBL_c18155	378	30.8687	2.13809	14.4375	gi|157339289|emb|CAO43830.1| unnamed protein product [Vitis vinifera]
S_PBL_c49457	391	229.177	16.0357	14.2917	gi|217075502|gb|ACJ86111.1| unknown [Medicago truncatula]
S_PBL_c1593	1748	181.47	12.8285	14.1458	gi|56562179|emb|CAH60892.1| 1,4-alpha-glucan-maltohydrolase [Solanum lycopersicum]
S_PBL_c13769	551	286.237	20.3119	14.0921	not annotated
S_PBL_c6872	580	59.8665	4.27618	14	not annotated
S_PBL_c1655	489	44.8999	3.20713	14	gi|223537041|gb|EEF38677.1| Cyclin-dependent kinases regulatory subunit, putative [Ricinus communis]
S_PBL_c10420	593	29.9333	2.13809	14	gi|225427254|ref|XP_002278688.1| PREDICTED: hypothetical protein [Vitis vinifera]
S_PBL_c15558	457	29.9333	2.13809	14	gi|223538951|gb|EEF40549.1| PLE, putative [Ricinus communis]
S_PBL_c27197	566	29.9333	2.13809	14	not annotated
S_PBL_c52942	588	29.9333	2.13809	14	gi|157878742|pdb|1L3A|A Chain A, Structure Of The Plant Transcriptional Regulator Pbf-2
S_PBL_c9728	532	14.9666	1.06904	14	not annotated
S_PBL_c10677	747	14.9666	1.06904	14	gi|147854834|emb|CAN82412.1| hypothetical protein [Vitis vinifera]
S_PBL_c20915	387	14.9666	1.06904	14	gi|115448141|ref|NP_001047850.1| Os02g0702400 [Oryza sativa (japonica cultivar-group)]
S_PBL_c30321	499	14.9666	1.06904	14	not annotated
S_PBL_c30586	482	14.9666	1.06904	14	gi|157335916|emb|CAO61746.1| unnamed protein product [Vitis vinifera]
S_PBL_c32220	480	14.9666	1.06904	14	not annotated
S_PBL_c32920	430	14.9666	1.06904	14	gi|147863130|emb|CAN78778.1| hypothetical protein [Vitis vinifera]
S_PBL_c34393	360	14.9666	1.06904	14	gi|147846685|emb|CAN80641.1| hypothetical protein [Vitis vinifera]
S_PBL_c42375	440	14.9666	1.06904	14	not annotated
S_PBL_c43774	606	14.9666	1.06904	14	not annotated
S_PBL_c45433	224	14.9666	1.06904	14	gi|224129412|ref|XP_002320580.1| predicted protein [Populus trichocarpa]
S_PBL_lrc49328	160	14.9666	1.06904	14	gi|224146020|ref|XP_002325850.1| predicted protein [Populus trichocarpa]
S_PBL_c10439	787	177.729	12.8285	13.8542	gi|224101419|ref|XP_002312271.1| predicted protein [Populus trichocarpa]
S_PBL_c12976	620	58.9311	4.27618	13.7813	gi|1351018|sp|P47926.1|RSI1_SOLLC RecName: Full=Protein RSI-1; AltName: Full=TR132; Flags: Precursor
S_PBL_c16608	856	264.722	19.2428	13.7569	gi|157336648|emb|CAO71333.1| unnamed protein product [Vitis vinifera]
S_PBL_c5421	1107	218.887	16.0357	13.65	gi|224133762|ref|XP_002327674.1| predicted protein [Populus trichocarpa]
S_PBL_lrc53888	532	72.9623	5.34522	13.65	not annotated
S_PBL_c2430	755	815.681	59.8665	13.625	not annotated
S_PBL_c22306	539	130.958	9.6214	13.6111	not annotated
S_PBL_c37141	718	159.956	11.7595	13.6023	gi|145334303|ref|NP_001078533.1| metal ion binding [Arabidopsis thaliana]
S_PBL_c812	616	57.9957	4.27618	13.5625	gi|15220397|ref|NP_176896.1| lactoylglutathione lyase, putative / glyoxalase I, putative [Arabidopsis thaliana]
S_PBL_c8137	854	28.9978	2.13809	13.5625	gi|160420032|dbj|BAF93479.1| class-I knotted1-like homeobox protein IBKN2 [Ipomoea batatas]
S_PBL_c16152	575	28.9978	2.13809	13.5625	gi|223534458|gb|EEF36160.1| 26S protease regulatory subunit, putative [Ricinus communis]
S_PBL_lrc23581	539	28.9978	2.13809	13.5625	gi|157350549|emb|CAO40598.1| unnamed protein product [Vitis vinifera]
S_PBL_c8710	538	231.047	17.1047	13.5078	gi|223538481|gb|EEF40086.1| purine permease, putative [Ricinus communis]
S_PBL_c9606	693	86.0581	6.41427	13.4167	gi|157359514|emb|CAO67715.1| unnamed protein product [Vitis vinifera]
S_PBL_c5118	1470	43.0291	3.20713	13.4167	gi|9885274|gb|AAG01382.1|AF194174_1 alcohol dehydrogenase 2 [Vitis vinifera]
S_PBL_c13456	705	114.121	8.55236	13.3438	gi|224106758|ref|XP_002314276.1| predicted protein [Populus trichocarpa]
S_PBL_lrc29721	449	57.0603	4.27618	13.3438	gi|157346147|emb|CAO15844.1| unnamed protein product [Vitis vinifera]
S_PBL_c41456	527	57.0603	4.27618	13.3438	gi|182408102|gb|ACB87734.1| aquaporin [Manihot esculenta]
S_PBL_c12883	478	71.0915	5.34522	13.3	not annotated
S_PBL_lrc34637	505	85.1227	6.41427	13.2708	gi|60602996|gb|AAX27955.1| unknown [Schistosoma japonicum]
S_PBL_c6579	761	353.587	26.7261	13.23	not annotated
S_PBL_c3808	727	84.1873	6.41427	13.125	gi|147795880|emb|CAN65317.1| hypothetical protein [Vitis vinifera]
S_PBL_c8969	425	70.1561	5.34522	13.125	gi|14764466|gb|AAK72098.1| myo-inositol-1-phosphate synthase [Glycine max]
S_PBL_c35736	482	42.0936	3.20713	13.125	not annotated
S_PBL_c40425	379	42.0936	3.20713	13.125	gi|225424689|ref|XP_002263411.1| PREDICTED: hypothetical protein [Vitis vinifera]
S_PBL_c18522	393	14.0312	1.06904	13.125	not annotated
S_PBL_c20197	465	14.0312	1.06904	13.125	not annotated
S_PBL_c20311	437	14.0312	1.06904	13.125	not annotated
S_PBL_c20503	448	14.0312	1.06904	13.125	gi|225427409|ref|XP_002264082.1| PREDICTED: hypothetical protein [Vitis vinifera]
S_PBL_lrc24947	496	14.0312	1.06904	13.125	gi|147841693|emb|CAN68657.1| hypothetical protein [Vitis vinifera]
S_PBL_c28680	476	14.0312	1.06904	13.125	gi|223549538|gb|EEF51026.1| conserved hypothetical protein [Ricinus communis]
S_PBL_c28806	511	14.0312	1.06904	13.125	gi|157344049|emb|CAO68982.1| unnamed protein product [Vitis vinifera]
S_PBL_c31373	422	14.0312	1.06904	13.125	not annotated
S_PBL_c42356	711	14.0312	1.06904	13.125	gi|71726942|gb|AAZ39642.1| cytochrome P450 fatty acid omega-hydroxylase [Petunia x hybrida]
S_PBL_c44412	560	14.0312	1.06904	13.125	gi|224087598|ref|XP_002308194.1| predicted protein [Populus trichocarpa]
S_PBL_c47434	378	14.0312	1.06904	13.125	not annotated
S_PBL_c6179	662	111.314	8.55236	13.0156	gi|27527525|emb|CAD42726.1| putative rac protein [Nicotiana tabacum]
S_PBL_c15996	562	111.314	8.55236	13.0156	not annotated
S_PBL_c1428	620	97.2831	7.48331	13	gi|124484385|dbj|BAF46303.1| alcohol dehydrogenase [Ipomoea nil]
S_PBL_c25251	761	83.2519	6.41427	12.9792	not annotated
S_PBL_c20581	573	138.441	10.6904	12.95	gi|157328220|emb|CAO17695.1| unnamed protein product [Vitis vinifera]
S_PBL_lrc44902	725	372.295	28.8642	12.8981	gi|124360058|gb|ABN08074.1| Gibberellin regulated protein [Medicago truncatula]
S_PBL_c8887	608	82.3165	6.41427	12.8333	gi|12585429|sp|O82703.1|VATG2_TOBAC RecName: Full=V-type proton ATPase subunit G 2; Short=V-ATPase subunit G 2; AltName: Full=Vacuolar proton pump subunit G 2
S_PBL_c11205	804	41.1582	3.20713	12.8333	gi|225451617|ref|XP_002276364.1| PREDICTED: hypothetical protein [Vitis vinifera]
S_PBL_c1990	782	435.903	34.2094	12.7422	gi|118481326|gb|ABK92606.1| unknown [Populus trichocarpa]
S_PBL_c5516	467	135.635	10.6904	12.6875	gi|12718822|dbj|BAB32405.1| NQK1 MAPKK [Nicotiana tabacum]
S_PBL_c13792	577	54.254	4.27618	12.6875	gi|147770695|emb|CAN77926.1| hypothetical protein [Vitis vinifera]
S_PBL_c20129	723	54.254	4.27618	12.6875	not annotated
S_PBL_c44462	589	54.254	4.27618	12.6875	not annotated
S_PBL_c12772	358	27.127	2.13809	12.6875	not annotated
S_PBL_c20198	438	27.127	2.13809	12.6875	not annotated
S_PBL_c42015	559	27.127	2.13809	12.6875	not annotated
S_PBL_c40490	448	67.3498	5.34522	12.6	gi|224091325|ref|XP_002309224.1| predicted protein [Populus trichocarpa]
S_PBL_c16189	460	160.891	12.8285	12.5417	not annotated
S_PBL_c22461	449	80.4456	6.41427	12.5417	gi|225459292|ref|XP_002285787.1| PREDICTED: hypothetical protein [Vitis vinifera]
S_PBL_c34681	368	93.5414	7.48331	12.5	not annotated
S_PBL_c6601	1019	427.484	34.2094	12.4961	gi|224087319|ref|XP_002308119.1| predicted protein [Populus trichocarpa]
S_PBL_c19002	617	53.3186	4.27618	12.4688	not annotated
S_PBL_c16523	1042	864.323	69.4879	12.4385	gi|223541917|gb|EEF43463.1| Glucan endo-1,3-beta-glucosidase precursor, putative [Ricinus communis]
S_PBL_c15117	491	79.5102	6.41427	12.3958	gi|4151066|emb|CAA71815.1| ribonucleotide reductase [Nicotiana tabacum]
S_PBL_c10157	872	794.167	64.1427	12.3813	gi|76161002|gb|ABA40464.1| unknown [Solanum tuberosum]
S_PBL_c11924	773	92.606	7.48331	12.375	gi|118723368|gb|ABL10371.1| GAGA-binding transcriptional activator [Medicago truncatula]
S_PBL_c370	505	409.711	33.1404	12.3629	gi|71040683|gb|AAZ20290.1| type 2 metallothionein [Arachis hypogaea]
S_PBL_c4097	454	105.702	8.55236	12.3594	not annotated
S_PBL_c10879	683	105.702	8.55236	12.3594	gi|48766856|gb|AAR00325.2| rapid alkalinization factor 1 [Solanum chacoense]
S_PBL_c3914	787	985.927	80.1784	12.2967	not annotated
S_PBL_c17421	1160	117.862	9.6214	12.25	not annotated
S_PBL_c9203	566	39.2874	3.20713	12.25	gi|157338274|emb|CAO39318.1| unnamed protein product [Vitis vinifera]
S_PBL_c48349	280	39.2874	3.20713	12.25	gi|225470640|ref|XP_002265906.1| PREDICTED: hypothetical protein [Vitis vinifera]
S_PBL_c5700	1189	26.1916	2.13809	12.25	gi|225469426|ref|XP_002266924.1| PREDICTED: hypothetical protein [Vitis vinifera]
S_PBL_c21519	532	26.1916	2.13809	12.25	gi|147832635|emb|CAN68223.1| hypothetical protein [Vitis vinifera]
S_PBL_c34392	678	26.1916	2.13809	12.25	not annotated
S_PBL_c9497	673	13.0958	1.06904	12.25	gi|110749713|gb|ABG90382.1| lateral organ boundaries domain protein [Caragana korshinskii]
S_PBL_c12570	659	13.0958	1.06904	12.25	gi|223540525|gb|EEF42092.1| ganglioside-induced differentiation-associated protein 1, 2 gdap, putative [Ricinus communis]
S_PBL_c13603	580	13.0958	1.06904	12.25	gi|11131745|sp|P93508.1|CALR_RICCO RecName: Full=Calreticulin; Flags: Precursor
S_PBL_c17810	440	13.0958	1.06904	12.25	not annotated
S_PBL_c20907	626	13.0958	1.06904	12.25	gi|157336209|emb|CAO70894.1| unnamed protein product [Vitis vinifera]
S_PBL_c21281	339	13.0958	1.06904	12.25	not annotated
S_PBL_c27950	749	13.0958	1.06904	12.25	gi|223535013|gb|EEF36696.1| sgd1p, putative [Ricinus communis]
S_PBL_c31753	597	13.0958	1.06904	12.25	gi|157350497|emb|CAO40546.1| unnamed protein product [Vitis vinifera]
S_PBL_c37911	231	13.0958	1.06904	12.25	not annotated
S_PBL_c41706	387	13.0958	1.06904	12.25	gi|224136902|ref|XP_002322444.1| predicted protein [Populus trichocarpa]
S_PBL_lrc46977	256	13.0958	1.06904	12.25	not annotated
S_PBL_c6140	592	77.6394	6.41427	12.1042	gi|147815455|emb|CAN61876.1| hypothetical protein [Vitis vinifera]
S_PBL_c21236	385	1628.56	134.7	12.0903	not annotated
S_PBL_c6598	1228	257.239	21.3809	12.0313	not annotated
S_PBL_c32328	490	51.4478	4.27618	12.0313	gi|5821406|dbj|BAA83809.1| 24 kDa vacuolar protein VP24 [Ipomoea batatas]
S_PBL_lrc53121	455	591.182	49.1761	12.0217	not annotated
S_PBL_c21189	591	192.695	16.0357	12.0167	gi|147840874|emb|CAN71023.1| hypothetical protein [Vitis vinifera]
S_PBL_c3690	652	282.495	23.519	12.0114	gi|157152684|gb|ABV24845.1| RNA-dependent RNA polymerase [Nicotiana glutinosa]
S_PBL_c10910	907	767.975	64.1427	11.9729	gi|217073634|gb|ACJ85177.1| unknown [Medicago truncatula]
S_PBL_c27190	655	76.704	6.41427	11.9583	gi|165875296|gb|ABY68457.1| chalcone synthase [Ipomoea batatas]
S_PBL_c24166	589	38.352	3.20713	11.9583	gi|154816299|gb|ABS87383.1| minichromosome maintenance factor [Lactuca sativa]
S_PBL_c12939	647	63.6082	5.34522	11.9	not annotated
S_PBL_c6427	515	88.8644	7.48331	11.875	not annotated
S_PBL_c36867	452	88.8644	7.48331	11.875	gi|118490660|ref|XP_001238639.1| hypothetical protein [Eimeria tenella]
S_PBL_c38682	470	75.7686	6.41427	11.8125	gi|15223744|ref|NP_172891.1| leucine-rich repeat transmembrane protein kinase, putative [Arabidopsis thaliana]
S_PBL_c12956	714	50.5124	4.27618	11.8125	gi|157349066|emb|CAO24144.1| unnamed protein product [Vitis vinifera]
S_PBL_c30794	492	50.5124	4.27618	11.8125	gi|224122628|ref|XP_002330529.1| predicted protein [Populus trichocarpa]
S_PBL_c50698	647	50.5124	4.27618	11.8125	gi|157350074|emb|CAO40012.1| unnamed protein product [Vitis vinifera]
S_PBL_c2891	550	25.2562	2.13809	11.8125	gi|225444714|ref|XP_002278332.1| PREDICTED: hypothetical protein [Vitis vinifera]
S_PBL_c3701	757	25.2562	2.13809	11.8125	not annotated
S_PBL_c34469	469	25.2562	2.13809	11.8125	not annotated
S_PBL_c14309	484	315.235	26.7261	11.795	not annotated
S_PBL_c906	665	363.876	31.0023	11.7371	gi|224087088|ref|XP_002308060.1| predicted protein [Populus trichocarpa]
S_PBL_lrc53219	723	1366.64	116.526	11.7282	gi|157353282|emb|CAO45205.1| unnamed protein product [Vitis vinifera]
S_PBL_c24135	979	626.728	53.4522	11.725	gi|4827253|dbj|BAA77603.1| plastidic aldolase [Nicotiana paniculata]
S_PBL_c24574	749	374.166	32.0713	11.6667	gi|224058229|ref|XP_002299467.1| predicted protein [Populus trichocarpa]
S_PBL_c37389	460	187.083	16.0357	11.6667	gi|223549366|gb|EEF50854.1| conserved hypothetical protein [Ricinus communis]
S_PBL_c3146	646	37.4166	3.20713	11.6667	not annotated
S_PBL_c27661	566	37.4166	3.20713	11.6667	not annotated
S_PBL_c51379	572	49.577	4.27618	11.5938	not annotated
S_PBL_c3776	593	903.61	78.0403	11.5788	gi|217073634|gb|ACJ85177.1| unknown [Medicago truncatula]
S_PBL_c18327	333	111.314	9.6214	11.5694	not annotated
S_PBL_c19809	459	296.526	25.6571	11.5573	gi|147854933|emb|CAN80273.1| hypothetical protein [Vitis vinifera]
S_PBL_c1049	699	912.029	79.1093	11.5287	gi|124360058|gb|ABN08074.1| Gibberellin regulated protein [Medicago truncatula]
S_PBL_c25459	740	147.795	12.8285	11.5208	not annotated
S_PBL_c35024	443	146.86	12.8285	11.4479	not annotated
S_PBL_lrc52519	578	1936.31	169.978	11.3915	gi|197293846|gb|ACH58421.1| nodulin 93 [Prunus dulcis]
S_PBL_c13738	495	121.604	10.6904	11.375	gi|60460043|gb|AAX20166.1| putative MAPK protein kinase [Triticum aestivum]
S_PBL_c384	686	36.4812	3.20713	11.375	gi|147767780|emb|CAN62667.1| hypothetical protein [Vitis vinifera]
S_PBL_c3368	503	36.4812	3.20713	11.375	gi|224136252|ref|XP_002322283.1| predicted protein [Populus trichocarpa]
S_PBL_c9517	514	24.3208	2.13809	11.375	not annotated
S_PBL_c30496	754	24.3208	2.13809	11.375	gi|225432568|ref|XP_002281089.1| PREDICTED: hypothetical protein [Vitis vinifera]
S_PBL_c33729	516	24.3208	2.13809	11.375	not annotated
S_PBL_c11903	591	12.1604	1.06904	11.375	not annotated
S_PBL_c12993	298	12.1604	1.06904	11.375	gi|30692346|ref|NP_850903.1| RPS1 (ribosomal protein S1); RNA binding [Arabidopsis thaliana]
S_PBL_c13130	422	12.1604	1.06904	11.375	not annotated
S_PBL_c18722	562	12.1604	1.06904	11.375	gi|157339360|emb|CAO43901.1| unnamed protein product [Vitis vinifera]
S_PBL_c19648	125	12.1604	1.06904	11.375	not annotated
S_PBL_c22197	408	12.1604	1.06904	11.375	not annotated
S_PBL_c24365	492	12.1604	1.06904	11.375	not annotated
S_PBL_c27466	420	12.1604	1.06904	11.375	not annotated
S_PBL_c30879	545	12.1604	1.06904	11.375	not annotated
S_PBL_c32408	420	12.1604	1.06904	11.375	not annotated
S_PBL_c38016	425	12.1604	1.06904	11.375	not annotated
S_PBL_c40139	371	12.1604	1.06904	11.375	not annotated
S_PBL_c44586	462	12.1604	1.06904	11.375	gi|223544013|gb|EEF45539.1| pentatricopeptide repeat-containing protein, putative [Ricinus communis]
S_PBL_c16520	769	96.3477	8.55236	11.2656	gi|182407840|gb|ACB87911.1| F-box-containing protein 1 [Malus x domestica]
S_PBL_c28021	474	59.8665	5.34522	11.2	not annotated
S_PBL_c6696	742	107.573	9.6214	11.1806	gi|223535431|gb|EEF37101.1| adenylsulfate kinase, putative [Ricinus communis]
S_PBL_c19691	456	489.222	43.8308	11.1616	not annotated
S_PBL_c38132	408	47.7061	4.27618	11.1563	not annotated
S_PBL_lrc36935	309	165.568	14.9666	11.0625	not annotated
S_PBL_c1048	757	82.3165	7.48331	11	gi|38605537|sp|P93349.1|XTH_TOBAC RecName: Full=Probable xyloglucan endotransglucosylase/hydrolase protein; Flags: Precursor
S_PBL_c14530	611	292.785	26.7261	10.955	gi|223545439|gb|EEF46944.1| Adenine phosphoribosyltransferase, putative [Ricinus communis]
S_PBL_c37497	453	46.7707	4.27618	10.9375	not annotated
S_PBL_c42229	387	46.7707	4.27618	10.9375	gi|224126895|ref|XP_002319953.1| predicted protein [Populus trichocarpa]
S_PBL_c14789	646	23.3854	2.13809	10.9375	not annotated
S_PBL_c15158	520	23.3854	2.13809	10.9375	not annotated
S_PBL_c1492	1079	582.763	53.4522	10.9025	not annotated
S_PBL_c41101	418	314.299	28.8642	10.8889	not annotated
S_PBL_c7601	593	81.381	7.48331	10.875	gi|157357267|emb|CAO63769.1| unnamed protein product [Vitis vinifera]
S_PBL_c18392	678	57.9957	5.34522	10.85	not annotated
S_PBL_c32283	594	150.602	13.8976	10.8365	gi|16903349|gb|AAL30452.1|AF362947_1 endo-beta-1,4-glucanase precursor [Nicotiana tabacum]
S_PBL_c23610	2292	92.606	8.55236	10.8281	not annotated
S_PBL_c13191	603	103.831	9.6214	10.7917	gi|10568116|gb|AAD28192.2| calcium-dependent protein kinase [Solanum tuberosum]
S_PBL_c45389	442	69.2207	6.41427	10.7917	gi|157356488|emb|CAO62668.1| unnamed protein product [Vitis vinifera]
S_PBL_c14741	464	34.6103	3.20713	10.7917	gi|225446641|ref|XP_002281197.1| PREDICTED: hypothetical protein isoform 2 [Vitis vinifera]
S_PBL_c21377	571	34.6103	3.20713	10.7917	not annotated
S_PBL_c25350	819	34.6103	3.20713	10.7917	not annotated
S_PBL_c9634	931	45.8353	4.27618	10.7188	gi|83265567|gb|ABB97536.1| microtubule-associated protein [Nicotiana benthamiana]
S_PBL_c27746	534	45.8353	4.27618	10.7188	gi|223550905|gb|EEF52391.1| DNA binding protein, putative [Ricinus communis]
S_PBL_c49960	520	45.8353	4.27618	10.7188	gi|223532578|gb|EEF34366.1| electron transporter, putative [Ricinus communis]
S_PBL_c2586	671	594.924	55.5903	10.7019	not annotated
S_PBL_c11762	744	171.181	16.0357	10.675	gi|160420034|dbj|BAF93480.1| class-I knotted1-like homeobox protein IBKN3 [Ipomoea batatas]
S_PBL_c22055	346	57.0603	5.34522	10.675	gi|62526579|gb|AAX84675.1| ACC oxidase ACCO2 [Manihot esculenta]
S_PBL_c32704	502	57.0603	5.34522	10.675	not annotated
S_PBL_c10896	1077	125.346	11.7595	10.6591	gi|15236054|ref|NP_195694.1| unknown protein [Arabidopsis thaliana]
S_PBL_c16613	487	819.423	76.9712	10.6458	not annotated
S_PBL_c3703	1242	101.96	9.6214	10.5972	gi|147857018|emb|CAN81808.1| hypothetical protein [Vitis vinifera]
S_PBL_c6289	503	756.75	71.626	10.5653	gi|224068518|ref|XP_002326137.1| predicted protein [Populus trichocarpa]
S_PBL_c28918	420	338.62	32.0713	10.5583	not annotated
S_PBL_c23201	485	639.823	60.9356	10.5	not annotated
S_PBL_c2856	727	78.5748	7.48331	10.5	gi|1216285|emb|CAA65243.1| SNF1-related protein kinase [Solanum tuberosum]
S_PBL_c15654	997	78.5748	7.48331	10.5	not annotated
S_PBL_c45881	565	56.1249	5.34522	10.5	gi|224117752|ref|XP_002317659.1| predicted protein [Populus trichocarpa]
S_PBL_c9084	1433	44.8999	4.27618	10.5	gi|4138265|emb|CAA06925.1| Avr9 elicitor response protein [Nicotiana tabacum]
S_PBL_c28146	386	44.8999	4.27618	10.5	not annotated
S_PBL_c5405	869	33.6749	3.20713	10.5	not annotated
S_PBL_c22696	627	33.6749	3.20713	10.5	gi|225451862|ref|XP_002282212.1| PREDICTED: hypothetical protein [Vitis vinifera]
S_PBL_c42354	350	33.6749	3.20713	10.5	not annotated
S_PBL_c47681	527	33.6749	3.20713	10.5	not annotated
S_PBL_c15419	506	22.4499	2.13809	10.5	not annotated
S_PBL_c6424	510	11.225	1.06904	10.5	not annotated
S_PBL_c6585	718	11.225	1.06904	10.5	not annotated
S_PBL_c7898	431	11.225	1.06904	10.5	not annotated
S_PBL_c8761	1248	11.225	1.06904	10.5	gi|157350563|emb|CAO40612.1| unnamed protein product [Vitis vinifera]
S_PBL_c16710	366	11.225	1.06904	10.5	not annotated
S_PBL_c17554	462	11.225	1.06904	10.5	not annotated
S_PBL_c19150	538	11.225	1.06904	10.5	not annotated
S_PBL_c22214	518	11.225	1.06904	10.5	gi|124359246|gb|ABN05751.1| Esterase/lipase/thioesterase [Medicago truncatula]
S_PBL_c22355	142	11.225	1.06904	10.5	not annotated
S_PBL_c22876	325	11.225	1.06904	10.5	not annotated
S_PBL_c24205	632	11.225	1.06904	10.5	gi|224055711|ref|XP_002298615.1| predicted protein [Populus trichocarpa]
S_PBL_c24404	582	11.225	1.06904	10.5	gi|118483259|gb|ABK93532.1| unknown [Populus trichocarpa]
S_PBL_c25100	505	11.225	1.06904	10.5	gi|118481005|gb|ABK92456.1| unknown [Populus trichocarpa]
S_PBL_c30014	601	11.225	1.06904	10.5	gi|225436097|ref|XP_002277822.1| PREDICTED: hypothetical protein [Vitis vinifera]
S_PBL_c31039	408	11.225	1.06904	10.5	not annotated
S_PBL_c31534	522	11.225	1.06904	10.5	not annotated
S_PBL_c31605	475	11.225	1.06904	10.5	not annotated
S_PBL_c35087	392	11.225	1.06904	10.5	gi|223528717|gb|EEF30729.1| [ribulose-bisphosphate carboxylase]-lysine N-methyltransferase, putative [Ricinus communis]
S_PBL_c42068	510	11.225	1.06904	10.5	gi|225459403|ref|XP_002284291.1| PREDICTED: hypothetical protein [Vitis vinifera]
S_PBL_c42841	365	11.225	1.06904	10.5	gi|21535791|emb|CAC85727.1| putative carbamoyl phosphate synthase large subunit [Nicotiana tabacum]
S_PBL_c42891	530	11.225	1.06904	10.5	gi|223536995|gb|EEF38631.1| ATP-binding cassette transporter, putative [Ricinus communis]
S_PBL_c48723	169	11.225	1.06904	10.5	not annotated
S_PBL_c53496	690	11.225	1.06904	10.5	gi|17940740|gb|AAL49749.1|AF452011_1 aquaporin-like protein [Petunia x hybrida]
S_PBL_c53549	336	11.225	1.06904	10.5	gi|5669654|gb|AAD46412.1|AF096262_1 ER6 protein [Lycopersicon esculentum]
S_PBL_lrc49266	588	937.285	89.7998	10.4375	not annotated
S_PBL_c39915	379	100.089	9.6214	10.4028	gi|147777018|emb|CAN70074.1| hypothetical protein [Vitis vinifera]
S_PBL_c2331	464	77.6394	7.48331	10.375	gi|157353787|emb|CAO46319.1| unnamed protein product [Vitis vinifera]
S_PBL_c6151	1126	874.612	84.4546	10.356	gi|15553091|dbj|BAB64912.1| starch branching enzyme II [Ipomoea batatas]
S_PBL_c5127	683	342.362	33.1404	10.3306	gi|2641344|gb|AAB86868.1| alcohol dehydrogenase [Pyrus communis]
S_PBL_c23149	395	55.1894	5.34522	10.325	not annotated
S_PBL_c17911	412	43.9645	4.27618	10.2813	not annotated
S_PBL_c35984	560	43.9645	4.27618	10.2813	gi|147769464|emb|CAN70349.1| hypothetical protein [Vitis vinifera]
S_PBL_lrc26197	465	680.046	66.2808	10.2601	not annotated
S_PBL_c20863	459	186.147	18.1738	10.2426	gi|25815120|emb|CAD29291.1| alcohol NADP+ oxidoreductase [Solanum tuberosum]
S_PBL_lrc53276	586	305.88	29.9333	10.2188	gi|217073214|gb|ACJ84966.1| unknown [Medicago truncatula]
S_PBL_c42092	504	65.479	6.41427	10.2083	not annotated
S_PBL_c14455	455	32.7395	3.20713	10.2083	not annotated
S_PBL_c29683	372	32.7395	3.20713	10.2083	gi|126238202|gb|ABO07412.1| centromere protein C1 [Solanum lycopersicum]
S_PBL_c41426	506	32.7395	3.20713	10.2083	gi|157358403|emb|CAO66063.1| unnamed protein product [Vitis vinifera]
S_PBL_lrc53447	497	32.7395	3.20713	10.2083	gi|15239185|ref|NP_201389.1| unknown protein [Arabidopsis thaliana]
S_PBL_c1770	558	1013.99	99.4212	10.1989	not annotated
S_PBL_c21897	592	119.733	11.7595	10.1818	not annotated
S_PBL_c22829	984	86.9935	8.55236	10.1719	not annotated
S_PBL_c33434	670	54.254	5.34522	10.15	gi|189332857|dbj|BAG41962.1| calcineurin B-like calcium binding protein [Vicia faba]
S_PBL_c5565	972	2369.4	234.121	10.1204	gi|118487000|gb|ABK95331.1| unknown [Populus trichocarpa]
S_PBL_c2989	699	173.052	17.1047	10.1172	gi|2501187|sp|Q38709.1|THI4_ALNGL RecName: Full=Thiazole biosynthetic enzyme, chloroplastic; AltName: Full=AG6; Flags: Precursor
S_PBL_c6089	652	150.602	14.9666	10.0625	gi|225457600|ref|XP_002272900.1| PREDICTED: hypothetical protein [Vitis vinifera]
S_PBL_c28667	652	86.0581	8.55236	10.0625	gi|225434317|ref|XP_002276162.1| PREDICTED: hypothetical protein [Vitis vinifera]
S_PBL_c25079	567	43.0291	4.27618	10.0625	not annotated
S_PBL_c5445	602	21.5145	2.13809	10.0625	gi|223544011|gb|EEF45537.1| hypothetical protein RCOM_0681090 [Ricinus communis]
S_PBL_c25142	449	21.5145	2.13809	10.0625	not annotated
S_PBL_c28649	805	21.5145	2.13809	10.0625	not annotated
S_PBL_c47358	201	21.5145	2.13809	10.0625	not annotated
S_PBL_c2360	627	461.159	45.9689	10.032	not annotated
S_PBL_c1649	795	149.666	14.9666	10	gi|157849712|gb|ABV89639.1| stress enhanced protein 1 [Brassica rapa]
S_PBL_c2180	383	53.3186	5.34522	9.975	not annotated
S_PBL_c9710	496	85.1227	8.55236	9.95313	not annotated
S_PBL_c37887	500	85.1227	8.55236	9.95313	not annotated
S_PBL_c37635	488	63.6082	6.41427	9.91667	not annotated
S_PBL_c9775	496	31.8041	3.20713	9.91667	gi|157343855|emb|CAO68361.1| unnamed protein product [Vitis vinifera]
S_PBL_c30006	509	31.8041	3.20713	9.91667	not annotated
S_PBL_c32618	508	31.8041	3.20713	9.91667	not annotated
S_PBL_lrc53594	470	242.272	24.588	9.85326	gi|224141565|ref|XP_002324138.1| predicted protein [Populus trichocarpa]
S_PBL_c4033	894	126.281	12.8285	9.84375	gi|225444357|ref|XP_002266056.1| PREDICTED: hypothetical protein [Vitis vinifera]
S_PBL_c12143	1058	84.1873	8.55236	9.84375	gi|115463255|ref|NP_001055227.1| Os05g0333500 [Oryza sativa (japonica cultivar-group)]
S_PBL_lrc25378	573	42.0936	4.27618	9.84375	not annotated
S_PBL_c21903	618	283.431	28.8642	9.81944	gi|63079855|gb|AAY29699.1| MADS-box protein [Ipomoea batatas]
S_PBL_c4924	479	52.3832	5.34522	9.8	not annotated
S_PBL_c33927	413	52.3832	5.34522	9.8	not annotated
S_PBL_c7852	723	124.41	12.8285	9.69792	not annotated
S_PBL_c14283	559	134.7	13.8976	9.69231	not annotated
S_PBL_c1206	715	679.111	70.557	9.625	not annotated
S_PBL_c269	620	92.606	9.6214	9.625	gi|147783561|emb|CAN68445.1| hypothetical protein [Vitis vinifera]
S_PBL_c17127	843	51.4478	5.34522	9.625	gi|223551434|gb|EEF52920.1| conserved hypothetical protein [Ricinus communis]
S_PBL_c34278	438	51.4478	5.34522	9.625	not annotated
S_PBL_c4057	1848	30.8687	3.20713	9.625	gi|225425063|ref|XP_002271846.1| PREDICTED: hypothetical protein [Vitis vinifera]
S_PBL_c25531	802	30.8687	3.20713	9.625	gi|111035810|emb|CAH04307.1| putative quinolinate phosphoribosyltransferase [Nicotiana tabacum]
S_PBL_c32084	478	30.8687	3.20713	9.625	gi|157351584|emb|CAO42543.1| unnamed protein product [Vitis vinifera]
S_PBL_c16287	504	20.5791	2.13809	9.625	gi|225461526|ref|XP_002285149.1| PREDICTED: hypothetical protein [Vitis vinifera]
S_PBL_c17251	440	20.5791	2.13809	9.625	gi|147823227|emb|CAN70872.1| hypothetical protein [Vitis vinifera]
S_PBL_c18380	437	20.5791	2.13809	9.625	gi|147781123|emb|CAN71908.1| hypothetical protein [Vitis vinifera]
S_PBL_c24250	383	20.5791	2.13809	9.625	gi|147862894|emb|CAN83208.1| hypothetical protein [Vitis vinifera]
S_PBL_c26340	560	20.5791	2.13809	9.625	not annotated
S_PBL_c27475	605	20.5791	2.13809	9.625	gi|147866733|emb|CAN83068.1| hypothetical protein [Vitis vinifera]
S_PBL_c36248	526	20.5791	2.13809	9.625	not annotated
S_PBL_c43991	525	20.5791	2.13809	9.625	gi|147845835|emb|CAN82190.1| hypothetical protein [Vitis vinifera]
S_PBL_c3099	847	10.2896	1.06904	9.625	gi|90992880|gb|ABE03628.1| glucose-6-phosphate isomerase [Lycopersicon esculentum]
S_PBL_c4954	551	10.2896	1.06904	9.625	gi|161579976|gb|ABN10955.2| auxin response factor 8 [Ipomoea nil]
S_PBL_c8415	548	10.2896	1.06904	9.625	gi|224059544|ref|XP_002299899.1| predicted protein [Populus trichocarpa]
S_PBL_c10344	507	10.2896	1.06904	9.625	gi|15219186|ref|NP_173623.1| kelch repeat-containing F-box family protein [Arabidopsis thaliana]
S_PBL_c10395	469	10.2896	1.06904	9.625	not annotated
S_PBL_c10600	565	10.2896	1.06904	9.625	not annotated
S_PBL_c12514	516	10.2896	1.06904	9.625	gi|147838634|emb|CAN65055.1| hypothetical protein [Vitis vinifera]
S_PBL_c20090	408	10.2896	1.06904	9.625	not annotated
S_PBL_c20178	540	10.2896	1.06904	9.625	not annotated
S_PBL_c20847	377	10.2896	1.06904	9.625	not annotated
S_PBL_c20903	412	10.2896	1.06904	9.625	not annotated
S_PBL_c22528	588	10.2896	1.06904	9.625	gi|225439920|ref|XP_002275244.1| PREDICTED: hypothetical protein [Vitis vinifera]
S_PBL_c26191	665	10.2896	1.06904	9.625	not annotated
S_PBL_c27047	595	10.2896	1.06904	9.625	not annotated
S_PBL_c29908	604	10.2896	1.06904	9.625	gi|225459779|ref|XP_002285907.1| PREDICTED: hypothetical protein [Vitis vinifera]
S_PBL_c31844	558	10.2896	1.06904	9.625	not annotated
S_PBL_c33508	405	10.2896	1.06904	9.625	not annotated
S_PBL_c36123	597	10.2896	1.06904	9.625	not annotated
S_PBL_c37264	726	10.2896	1.06904	9.625	not annotated
S_PBL_c38637	425	10.2896	1.06904	9.625	not annotated
S_PBL_c39284	279	10.2896	1.06904	9.625	not annotated
S_PBL_c40771	421	10.2896	1.06904	9.625	not annotated
S_PBL_c48489	551	10.2896	1.06904	9.625	gi|223531407|gb|EEF33241.1| tbp-1 interacting protein, putative [Ricinus communis]
S_PBL_lrc51396	485	10.2896	1.06904	9.625	not annotated
S_PBL_lrc52268	625	10.2896	1.06904	9.625	gi|83584406|gb|ABC24973.1| BTF3-like transcription factor [Lycopersicon esculentum]
S_PBL_c16048	616	686.594	71.626	9.58582	gi|223529801|gb|EEF31736.1| protein phosphatase 2c, putative [Ricinus communis]
S_PBL_c1580	656	592.117	62.0046	9.54957	not annotated
S_PBL_c37978	499	81.381	8.55236	9.51563	not annotated
S_PBL_c14262	768	1036.44	109.043	9.5049	gi|157343796|emb|CAO68302.1| unnamed protein product [Vitis vinifera]
S_PBL_c11431	675	253.497	26.7261	9.485	gi|157360084|emb|CAO69267.1| unnamed protein product [Vitis vinifera]
S_PBL_c27965	443	50.5124	5.34522	9.45	not annotated
S_PBL_c12098	687	282.495	29.9333	9.4375	gi|157351627|emb|CAO42586.1| unnamed protein product [Vitis vinifera]
S_PBL_c19984	663	141.248	14.9666	9.4375	gi|224122636|ref|XP_002318887.1| predicted protein [Populus trichocarpa]
S_PBL_c7433	451	443.386	47.038	9.42614	not annotated
S_PBL_c6338	677	372.295	39.5547	9.41216	gi|63079855|gb|AAY29699.1| MADS-box protein [Ipomoea batatas]
S_PBL_c15425	708	1458.31	155.012	9.40776	gi|224054380|ref|XP_002298231.1| predicted protein [Populus trichocarpa]
S_PBL_c14438	605	40.2228	4.27618	9.40625	gi|224114904|ref|XP_002316889.1| predicted protein [Populus trichocarpa]
S_PBL_lrc36720	465	40.2228	4.27618	9.40625	not annotated
S_PBL_c13514	456	231.047	24.588	9.39674	not annotated
S_PBL_c14606	731	320.847	34.2094	9.37891	not annotated
S_PBL_c1491	577	159.956	17.1047	9.35156	gi|223544699|gb|EEF46215.1| conserved hypothetical protein [Ricinus communis]
S_PBL_c38784	455	159.956	17.1047	9.35156	gi|157336324|emb|CAO71009.1| unnamed protein product [Vitis vinifera]
S_PBL_c31508	693	59.8665	6.41427	9.33333	gi|223532940|gb|EEF34706.1| transcription factor, putative [Ricinus communis]
S_PBL_c8626	456	29.9333	3.20713	9.33333	not annotated
S_PBL_c9238	549	29.9333	3.20713	9.33333	gi|223535555|gb|EEF37223.1| geranyl geranyl pyrophosphate synthase, putative [Ricinus communis]
S_PBL_c17549	357	29.9333	3.20713	9.33333	gi|147767780|emb|CAN62667.1| hypothetical protein [Vitis vinifera]
S_PBL_c18955	250	29.9333	3.20713	9.33333	not annotated
S_PBL_c36328	626	29.9333	3.20713	9.33333	gi|223526199|gb|EEF28526.1| peptidyl-prolyl cis-trans isomerase, putative [Ricinus communis]
S_PBL_c36549	485	29.9333	3.20713	9.33333	gi|223541772|gb|EEF43320.1| conserved hypothetical protein [Ricinus communis]
S_PBL_c44145	459	29.9333	3.20713	9.33333	gi|14484938|gb|AAK62821.1|AF332960_1 auxin-regulated dual specificity cytosolic kinase [Lycopersicon esculentum]
S_PBL_c6204	732	259.11	27.7952	9.32212	gi|224103167|ref|XP_002312951.1| predicted protein [Populus trichocarpa]
S_PBL_c8102	675	109.443	11.7595	9.30682	not annotated
S_PBL_c4192	652	675.369	72.6951	9.29044	gi|217070152|gb|ACJ83436.1| unknown [Medicago truncatula]
S_PBL_c3321	979	49.577	5.34522	9.275	gi|147818338|emb|CAN75840.1| hypothetical protein [Vitis vinifera]
S_PBL_c8104	426	88.8644	9.6214	9.23611	not annotated
S_PBL_c14722	599	167.439	18.1738	9.21324	not annotated
S_PBL_c1525	1030	58.9311	6.41427	9.1875	gi|85718018|gb|ABC75032.1| UDP-apiose/xylose synthase [Solanum tuberosum]
S_PBL_c10980	616	58.9311	6.41427	9.1875	gi|24745959|dbj|BAC23052.1| putative lipid transfer protein [Solanum tuberosum]
S_PBL_c13821	393	19.6437	2.13809	9.1875	gi|148270940|gb|ABQ53638.1| Src homology-3 domain protein 3 [Cucumis melo]
S_PBL_c17597	612	19.6437	2.13809	9.1875	gi|75220933|sp|Q40161.1|GP1_SOLLC RecName: Full=Polygalacturonase-1 non-catalytic subunit beta; AltName: Full=AroGP1; AltName: Full=Polygalacturonase converter; Short=PG converter; Flags: Precursor
S_PBL_c24522	643	19.6437	2.13809	9.1875	gi|196052752|gb|ABY48757.4| iron-superoxide dismutase [Dimocarpus longan]
S_PBL_c25824	500	19.6437	2.13809	9.1875	gi|157348818|emb|CAO23819.1| unnamed protein product [Vitis vinifera]
S_PBL_c31848	330	19.6437	2.13809	9.1875	not annotated
S_PBL_c33516	376	19.6437	2.13809	9.1875	not annotated
S_PBL_c36235	592	19.6437	2.13809	9.1875	gi|224124634|ref|XP_002330072.1| predicted protein [Populus trichocarpa]
S_PBL_c36914	431	19.6437	2.13809	9.1875	gi|147805691|emb|CAN76152.1| hypothetical protein [Vitis vinifera]
S_PBL_c39891	473	19.6437	2.13809	9.1875	gi|157351292|emb|CAO41479.1| unnamed protein product [Vitis vinifera]
S_PBL_c6155	708	263.787	28.8642	9.13889	gi|225453293|ref|XP_002268179.1| PREDICTED: hypothetical protein [Vitis vinifera]
S_PBL_c6143	1030	97.2831	10.6904	9.1	not annotated
S_PBL_c9826	622	48.6415	5.34522	9.1	gi|223538951|gb|EEF40549.1| PLE, putative [Ricinus communis]
S_PBL_c3221	578	658.532	72.6951	9.05882	not annotated
S_PBL_c7154	795	57.9957	6.41427	9.04167	gi|225462058|ref|XP_002275829.1| PREDICTED: hypothetical protein [Vitis vinifera]
S_PBL_c28019	540	57.9957	6.41427	9.04167	gi|157335462|emb|CAO61292.1| unnamed protein product [Vitis vinifera]
S_PBL_c51711	657	28.9978	3.20713	9.04167	gi|225445063|ref|XP_002280262.1| PREDICTED: hypothetical protein [Vitis vinifera]
S_PBL_c3529	670	337.685	37.4166	9.025	gi|223541107|gb|EEF42663.1| conserved hypothetical protein [Ricinus communis]
S_PBL_c14667	585	67.3498	7.48331	9	not annotated
S_PBL_c11087	862	854.969	95.145	8.98596	gi|157345616|emb|CAO14914.1| unnamed protein product [Vitis vinifera]
S_PBL_c18020	427	38.352	4.27618	8.96875	gi|223541224|gb|EEF42779.1| uridine cytidine kinase I, putative [Ricinus communis]
S_PBL_c41115	511	86.0581	9.6214	8.94444	not annotated
S_PBL_c11767	1559	190.825	21.3809	8.925	gi|9885274|gb|AAG01382.1|AF194174_1 alcohol dehydrogenase 2 [Vitis vinifera]
S_PBL_c23898	753	95.4123	10.6904	8.925	gi|194466266|gb|ACF74362.1| perchloric acid soluble translation inhibitor protein [Arachis hypogaea]
S_PBL_c3509	994	114.121	12.8285	8.89583	gi|223528293|gb|EEF30340.1| alanine-glyoxylate aminotransferase, putative [Ricinus communis]
S_PBL_c42616	440	550.024	62.0046	8.87069	not annotated
S_PBL_c12373	978	500.447	56.6594	8.83255	gi|148905956|gb|ABR16139.1| unknown [Picea sitchensis]
S_PBL_lrc27142	659	113.185	12.8285	8.82292	not annotated
S_PBL_c1807	753	310.558	35.2785	8.80303	gi|157353282|emb|CAO45205.1| unnamed protein product [Vitis vinifera]
S_PBL_c31756	450	768.911	87.6617	8.77134	gi|224144972|ref|XP_002325480.1| predicted protein [Populus trichocarpa]
S_PBL_c20299	464	346.103	39.5547	8.75	gi|147778651|emb|CAN62896.1| hypothetical protein [Vitis vinifera]
S_PBL_c33890	843	130.958	14.9666	8.75	gi|157360471|emb|CAO69694.1| unnamed protein product [Vitis vinifera]
S_PBL_c8619	658	74.8331	8.55236	8.75	gi|33339703|gb|AAQ14331.1|AF283506_1 MYC1 [Catharanthus roseus]
S_PBL_c53666	449	65.479	7.48331	8.75	gi|223551206|gb|EEF52692.1| conserved hypothetical protein [Ricinus communis]
S_PBL_c2767	605	56.1249	6.41427	8.75	gi|147766743|emb|CAN69697.1| hypothetical protein [Vitis vinifera]
S_PBL_c25814	691	37.4166	4.27618	8.75	not annotated
S_PBL_c39124	480	37.4166	4.27618	8.75	gi|157338882|emb|CAO42233.1| unnamed protein product [Vitis vinifera]
S_PBL_c3981	626	28.0624	3.20713	8.75	not annotated
S_PBL_c12454	572	28.0624	3.20713	8.75	gi|225428467|ref|XP_002284186.1| PREDICTED: hypothetical protein isoform 1 [Vitis vinifera]
S_PBL_c34527	361	28.0624	3.20713	8.75	gi|224082570|ref|XP_002306746.1| predicted protein [Populus trichocarpa]
S_PBL_c10535	590	18.7083	2.13809	8.75	gi|157342708|emb|CAO65420.1| unnamed protein product [Vitis vinifera]
S_PBL_c10949	705	18.7083	2.13809	8.75	gi|224066933|ref|XP_002302286.1| predicted protein [Populus trichocarpa]
S_PBL_c14403	718	18.7083	2.13809	8.75	gi|223545323|gb|EEF46828.1| transcription factor, putative [Ricinus communis]
S_PBL_c14503	690	18.7083	2.13809	8.75	gi|223546774|gb|EEF48272.1| conserved hypothetical protein [Ricinus communis]
S_PBL_c14974	493	18.7083	2.13809	8.75	gi|226495077|ref|NP_001148317.1| augmenter of liver regeneration [Zea mays]
S_PBL_c23479	470	18.7083	2.13809	8.75	gi|147795787|emb|CAN72074.1| hypothetical protein [Vitis vinifera]
S_PBL_lrc28591	494	18.7083	2.13809	8.75	gi|147852185|emb|CAN80140.1| hypothetical protein [Vitis vinifera]
S_PBL_c36349	689	18.7083	2.13809	8.75	gi|225445358|ref|XP_002284853.1| PREDICTED: hypothetical protein [Vitis vinifera]
S_PBL_c43019	244	18.7083	2.13809	8.75	not annotated
S_PBL_c44051	573	18.7083	2.13809	8.75	gi|224068881|ref|XP_002326222.1| predicted protein [Populus trichocarpa]
S_PBL_c48361	501	18.7083	2.13809	8.75	not annotated
S_PBL_c12170	580	334.878	38.4856	8.70139	not annotated
S_PBL_c17758	432	167.439	19.2428	8.70139	gi|225465383|ref|XP_002276838.1| PREDICTED: hypothetical protein [Vitis vinifera]
S_PBL_c33819	424	139.377	16.0357	8.69167	not annotated
S_PBL_c10714	1338	424.678	49.1761	8.63587	gi|224121656|ref|XP_002318639.1| nucleobase ascorbate transporter [Populus trichocarpa]
S_PBL_lrc49862	510	129.087	14.9666	8.625	gi|81074755|gb|ABB55373.1| polygalacturonase-like protein-like [Solanum tuberosum]
S_PBL_c798	868	101.025	11.7595	8.59091	not annotated
S_PBL_c19460	353	91.6706	10.6904	8.575	gi|223535526|gb|EEF37195.1| Glycosyltransferase QUASIMODO1, putative [Ricinus communis]
S_PBL_c293	648	72.9623	8.55236	8.53125	gi|1710401|sp|P49730.1|RIR2_TOBAC RecName: Full=Ribonucleoside-diphosphate reductase small chain; AltName: Full=Ribonucleotide reductase small subunit; AltName: Full=Ribonucleoside-diphosphate reductase R2 subunit
S_PBL_c50388	678	36.4812	4.27618	8.53125	gi|223530615|gb|EEF32491.1| conserved hypothetical protein [Ricinus communis]
S_PBL_lrc34947	493	363.876	42.7618	8.50938	gi|157342701|emb|CAO65413.1| unnamed protein product [Vitis vinifera]
S_PBL_c22946	518	245.079	28.8642	8.49074	gi|157353787|emb|CAO46319.1| unnamed protein product [Vitis vinifera]
S_PBL_c35219	586	117.862	13.8976	8.48077	gi|225461728|ref|XP_002285516.1| PREDICTED: hypothetical protein [Vitis vinifera]
S_PBL_c12026	515	81.381	9.6214	8.45833	not annotated
S_PBL_lrc52558	690	54.254	6.41427	8.45833	gi|217075254|gb|ACJ85987.1| unknown [Medicago truncatula]
S_PBL_c1538	1004	27.127	3.20713	8.45833	gi|3929922|dbj|BAA34713.1| plastidal protoporphyrinogen oxidase [Nicotiana tabacum]
S_PBL_c7367	724	27.127	3.20713	8.45833	not annotated
S_PBL_c12552	583	27.127	3.20713	8.45833	gi|225440996|ref|XP_002277422.1| PREDICTED: hypothetical protein [Vitis vinifera]
S_PBL_c20488	385	27.127	3.20713	8.45833	gi|223547041|gb|EEF48538.1| Serine/threonine-protein kinase SAPK1, putative [Ricinus communis]
S_PBL_c33196	529	27.127	3.20713	8.45833	gi|147771522|emb|CAN75692.1| hypothetical protein [Vitis vinifera]
S_PBL_c36029	378	27.127	3.20713	8.45833	gi|18415638|ref|NP_567620.1| ZAC (ARF-GAP DOMAIN 12); ARF GTPase activator [Arabidopsis thaliana]
S_PBL_c40023	428	27.127	3.20713	8.45833	gi|157339400|emb|CAO43941.1| unnamed protein product [Vitis vinifera]
S_PBL_c10584	457	558.442	66.2808	8.4254	not annotated
S_PBL_c6701	477	72.0269	8.55236	8.42188	gi|157344877|emb|CAO71605.1| unnamed protein product [Vitis vinifera]
S_PBL_c4281	726	233.854	27.7952	8.41346	not annotated
S_PBL_c18826	482	332.072	39.5547	8.39527	not annotated
S_PBL_c14964	694	365.747	43.8308	8.34451	gi|223533660|gb|EEF35397.1| Nonspecific lipid-transfer protein, putative [Ricinus communis]
S_PBL_lrc28730	492	266.593	32.0713	8.3125	not annotated
S_PBL_c27061	433	35.5457	4.27618	8.3125	not annotated
S_PBL_c48574	627	35.5457	4.27618	8.3125	gi|223549812|gb|EEF51300.1| Beta-1,3-galactosyltransferase sqv-2, putative [Ricinus communis]
S_PBL_c3619	570	17.7729	2.13809	8.3125	gi|18395913|ref|NP_564248.1| unknown protein [Arabidopsis thaliana]
S_PBL_c5637	511	17.7729	2.13809	8.3125	gi|225436767|ref|XP_002267360.1| PREDICTED: hypothetical protein [Vitis vinifera]
S_PBL_c7663	496	17.7729	2.13809	8.3125	not annotated
S_PBL_c7791	465	17.7729	2.13809	8.3125	not annotated
S_PBL_c7891	1040	17.7729	2.13809	8.3125	gi|157354676|emb|CAO47994.1| unnamed protein product [Vitis vinifera]
S_PBL_c10502	424	17.7729	2.13809	8.3125	gi|45504723|gb|AAS66905.1| phantastica [Nicotiana tabacum]
S_PBL_c17375	492	17.7729	2.13809	8.3125	not annotated
S_PBL_c19034	443	17.7729	2.13809	8.3125	gi|224114882|ref|XP_002332253.1| predicted protein [Populus trichocarpa]
S_PBL_c20481	488	17.7729	2.13809	8.3125	gi|224110576|ref|XP_002315563.1| predicted protein [Populus trichocarpa]
S_PBL_c21949	352	17.7729	2.13809	8.3125	gi|45433319|emb|CAD27463.1| nucleosome assembly protein 1-like protein 4 [Nicotiana tabacum]
S_PBL_c42058	308	17.7729	2.13809	8.3125	not annotated
S_PBL_c42914	422	17.7729	2.13809	8.3125	not annotated
S_PBL_c48076	144	17.7729	2.13809	8.3125	not annotated
S_PBL_c31412	461	97.2831	11.7595	8.27273	gi|160420034|dbj|BAF93480.1| class-I knotted1-like homeobox protein IBKN3 [Ipomoea batatas]
S_PBL_c9472	711	43.9645	5.34522	8.225	not annotated
S_PBL_c21313	372	43.9645	5.34522	8.225	not annotated
S_PBL_c31897	603	96.3477	11.7595	8.19318	gi|1076609|pir||S46419 NTL1 protein - curled-leaved tobacco
S_PBL_c12318	460	122.539	14.9666	8.1875	gi|13124867|gb|AAK11735.1| starch associated protein R1 [Solanum tuberosum]
S_PBL_c7717	713	1161.78	142.183	8.17105	gi|224125024|ref|XP_002329872.1| predicted protein [Populus trichocarpa]
S_PBL_c3029	882	78.5748	9.6214	8.16667	gi|152926153|gb|ABS32227.1| exocyst complex subunit SEC6 [Carica papaya]
S_PBL_c17281	484	52.3832	6.41427	8.16667	not annotated
S_PBL_c17829	485	52.3832	6.41427	8.16667	gi|157342708|emb|CAO65420.1| unnamed protein product [Vitis vinifera]
S_PBL_c27948	445	52.3832	6.41427	8.16667	not annotated
S_PBL_c38316	353	52.3832	6.41427	8.16667	not annotated
S_PBL_c29427	537	26.1916	3.20713	8.16667	gi|147798997|emb|CAN72570.1| hypothetical protein [Vitis vinifera]
S_PBL_c34460	596	26.1916	3.20713	8.16667	gi|223542719|gb|EEF44256.1| hypothetical protein RCOM_1020410 [Ricinus communis]
S_PBL_c42295	454	26.1916	3.20713	8.16667	gi|157358199|emb|CAO65836.1| unnamed protein product [Vitis vinifera]
S_PBL_c50595	219	26.1916	3.20713	8.16667	not annotated
S_PBL_lrc54823	461	26.1916	3.20713	8.16667	gi|3860323|emb|CAA10129.1| hypothetical protein [Cicer arietinum]
S_PBL_lrc26606	527	811.004	99.4212	8.15726	not annotated
S_PBL_c5916	991	270.335	33.1404	8.15726	gi|15218435|ref|NP_177984.1| EMB1473 (EMBRYO DEFECTIVE 1473); structural constituent of ribosome [Arabidopsis thaliana]
S_PBL_lrc53603	551	313.364	38.4856	8.14236	gi|18399308|ref|NP_566396.1| NHL1 (NDR1/HIN1-like 1) [Arabidopsis thaliana]
S_PBL_lrc52758	790	2149.58	265.123	8.10786	gi|224125024|ref|XP_002329872.1| predicted protein [Populus trichocarpa]
S_PBL_c25247	704	199.243	24.588	8.10326	gi|157348112|emb|CAO22822.1| unnamed protein product [Vitis vinifera]
S_PBL_c49395	334	103.831	12.8285	8.09375	not annotated
S_PBL_c3517	492	34.6103	4.27618	8.09375	gi|223547138|gb|EEF48635.1| conserved hypothetical protein [Ricinus communis]
S_PBL_c2864	524	77.6394	9.6214	8.06944	not annotated
S_PBL_c9256	581	43.0291	5.34522	8.05	gi|223527886|gb|EEF29976.1| STS14 protein precursor, putative [Ricinus communis]
S_PBL_c24900	549	43.0291	5.34522	8.05	gi|124360609|gb|ABN08608.1| Zinc finger, RING-type [Medicago truncatula]
S_PBL_c51857	553	51.4478	6.41427	8.02083	gi|225451862|ref|XP_002282212.1| PREDICTED: hypothetical protein [Vitis vinifera]
S_PBL_c8837	761	2304.86	288.642	7.98519	not annotated
S_PBL_lrc40611	450	68.2852	8.55236	7.98438	gi|225424351|ref|XP_002284879.1| PREDICTED: hypothetical protein [Vitis vinifera]
S_PBL_c33792	571	76.704	9.6214	7.97222	gi|224138098|ref|XP_002322729.1| predicted protein [Populus trichocarpa]
S_PBL_c3886	782	93.5414	11.7595	7.95455	not annotated
S_PBL_c8	961	101.96	12.8285	7.94792	gi|225450256|ref|XP_002269148.1| PREDICTED: hypothetical protein [Vitis vinifera]
S_PBL_c26425	1010	254.433	32.0713	7.93333	gi|223536549|gb|EEF38195.1| glutamate receptor 3 plant, putative [Ricinus communis]
S_PBL_c43158	512	109.443	13.8976	7.875	gi|223527030|gb|EEF29217.1| Root phototropism protein, putative [Ricinus communis]
S_PBL_c10266	872	101.025	12.8285	7.875	gi|147790626|emb|CAN59826.1| hypothetical protein [Vitis vinifera]
S_PBL_c27242	983	75.7686	9.6214	7.875	gi|11134035|sp|P93566.1|PSBP_SOLTU RecName: Full=Oxygen-evolving enhancer protein 2, chloroplastic; Short=OEE2; AltName: Full=23 kDa subunit of oxygen evolving system of photosystem II; AltName: Full=OEC 23 kDa subunit; AltName: Full=23 kDa thylakoid memb
S_PBL_c7707	770	50.5124	6.41427	7.875	not annotated
S_PBL_c17459	770	42.0936	5.34522	7.875	gi|224068937|ref|XP_002302861.1| predicted protein [Populus trichocarpa]
S_PBL_c29282	546	42.0936	5.34522	7.875	gi|157335526|emb|CAO61356.1| unnamed protein product [Vitis vinifera]
S_PBL_c32270	712	42.0936	5.34522	7.875	gi|54873555|gb|AAV41032.1| cyclin D-like protein [Nicotiana tabacum]
S_PBL_c12433	580	33.6749	4.27618	7.875	not annotated
S_PBL_c21034	854	33.6749	4.27618	7.875	gi|157346162|emb|CAO15859.1| unnamed protein product [Vitis vinifera]
S_PBL_c45512	247	33.6749	4.27618	7.875	not annotated
S_PBL_c54365	540	33.6749	4.27618	7.875	gi|147778621|emb|CAN71725.1| hypothetical protein [Vitis vinifera]
S_PBL_c6216	591	25.2562	3.20713	7.875	gi|157344877|emb|CAO71605.1| unnamed protein product [Vitis vinifera]
S_PBL_c13068	627	25.2562	3.20713	7.875	gi|237770540|gb|ACR19180.1| S-like RNase [Citrus maxima]
S_PBL_c14562	558	25.2562	3.20713	7.875	gi|224121268|ref|XP_002330785.1| predicted protein [Populus trichocarpa]
S_PBL_c28711	368	25.2562	3.20713	7.875	not annotated
S_PBL_c38235	445	25.2562	3.20713	7.875	gi|157353739|emb|CAO46271.1| unnamed protein product [Vitis vinifera]
S_PBL_c2145	401	16.8375	2.13809	7.875	not annotated
S_PBL_c3753	481	16.8375	2.13809	7.875	not annotated
S_PBL_c8267	872	16.8375	2.13809	7.875	gi|157337592|emb|CAO21938.1| unnamed protein product [Vitis vinifera]
S_PBL_c10315	656	16.8375	2.13809	7.875	not annotated
S_PBL_c11224	557	16.8375	2.13809	7.875	not annotated
S_PBL_c19025	471	16.8375	2.13809	7.875	not annotated
S_PBL_c19539	286	16.8375	2.13809	7.875	gi|157343851|emb|CAO68357.1| unnamed protein product [Vitis vinifera]
S_PBL_c21050	375	16.8375	2.13809	7.875	not annotated
S_PBL_c21174	457	16.8375	2.13809	7.875	not annotated
S_PBL_c23608	939	16.8375	2.13809	7.875	not annotated
S_PBL_c25743	580	16.8375	2.13809	7.875	gi|223539525|gb|EEF41113.1| conserved hypothetical protein [Ricinus communis]
S_PBL_lrc25884	535	16.8375	2.13809	7.875	not annotated
S_PBL_c27795	570	16.8375	2.13809	7.875	gi|224124998|ref|XP_002319477.1| predicted protein [Populus trichocarpa]
S_PBL_c32466	511	16.8375	2.13809	7.875	not annotated
S_PBL_c44513	345	16.8375	2.13809	7.875	not annotated
S_PBL_c48048	332	16.8375	2.13809	7.875	not annotated
S_PBL_lrc52363	582	16.8375	2.13809	7.875	not annotated
S_PBL_c345	1302	773.588	98.3521	7.86549	not annotated
S_PBL_c4738	805	585.569	74.8331	7.825	gi|157342492|emb|CAO65204.1| unnamed protein product [Vitis vinifera]
S_PBL_c30219	683	250.691	32.0713	7.81667	gi|157345011|emb|CAO71739.1| unnamed protein product [Vitis vinifera]
S_PBL_c10422	493	116.927	14.9666	7.8125	gi|19320|emb|CAA42537.1| wound induced protein [Solanum lycopersicum]
S_PBL_lrc38118	426	116.927	14.9666	7.8125	not annotated
S_PBL_c26944	496	232.918	29.9333	7.78125	gi|217070636|gb|ACJ83678.1| unknown [Medicago truncatula]
S_PBL_c40217	720	74.8331	9.6214	7.77778	not annotated
S_PBL_c15276	443	206.727	26.7261	7.735	gi|8671782|gb|AAF78388.1|AC069551_21 T10O22.12 [Arabidopsis thaliana]
S_PBL_c4691	658	99.1539	12.8285	7.72917	gi|194239472|dbj|BAG55245.1| downward leaf curling protein [Cucumis melo]
S_PBL_c21094	449	49.577	6.41427	7.72917	gi|729617|sp|Q03681.1|BIP1_TOBAC RecName: Full=Luminal-binding protein 1; Short=BiP 1; AltName: Full=78 kDa glucose-regulated protein homolog 1; AltName: Full=GRP 78-1
S_PBL_c45529	437	49.577	6.41427	7.72917	not annotated
S_PBL_lrc31898	284	90.7352	11.7595	7.71591	not annotated
S_PBL_c21941	466	41.1582	5.34522	7.7	not annotated
S_PBL_c12325	524	115.056	14.9666	7.6875	not annotated
S_PBL_c11096	534	401.293	52.3832	7.66071	gi|11558254|emb|CAC17795.1| microtubule-associated protein MAP65-1b [Nicotiana tabacum]
S_PBL_c14463	389	1088.82	142.183	7.65789	gi|223539960|gb|EEF41538.1| conserved hypothetical protein [Ricinus communis]
S_PBL_c17416	468	98.2185	12.8285	7.65625	gi|224147050|ref|XP_002336395.1| predicted protein [Populus trichocarpa]
S_PBL_c5849	624	32.7395	4.27618	7.65625	not annotated
S_PBL_c11488	812	32.7395	4.27618	7.65625	gi|224126727|ref|XP_002329458.1| predicted protein [Populus trichocarpa]
S_PBL_c34957	541	32.7395	4.27618	7.65625	not annotated
S_PBL_c19289	306	155.279	20.3119	7.64474	not annotated
S_PBL_c6257	745	1446.15	189.221	7.64266	gi|223539994|gb|EEF41572.1| Alpha-expansin 8 precursor, putative [Ricinus communis]
S_PBL_c17875	535	203.92	26.7261	7.63	gi|145700967|gb|ABH04325.2| ROP-like protein [Medicago truncatula]
S_PBL_c20502	363	57.0603	7.48331	7.625	gi|149676198|dbj|BAF64710.1| putative transposase [Ipomoea tricolor]
S_PBL_c16949	763	154.343	20.3119	7.59868	not annotated
S_PBL_lrc53379	450	227.306	29.9333	7.59375	gi|63079855|gb|AAY29699.1| MADS-box protein [Ipomoea batatas]
S_PBL_c7922	536	121.604	16.0357	7.58333	not annotated
S_PBL_c9637	547	72.9623	9.6214	7.58333	gi|18447913|dbj|BAB84322.1| ras-related protein RAB8-1 [Nicotiana tabacum]
S_PBL_c9417	536	48.6415	6.41427	7.58333	gi|115475111|ref|NP_001061152.1| Os08g0187800 [Oryza sativa (japonica cultivar-group)]
S_PBL_c8491	607	24.3208	3.20713	7.58333	gi|157327562|emb|CAO15549.1| unnamed protein product [Vitis vinifera]
S_PBL_c16771	384	24.3208	3.20713	7.58333	not annotated
S_PBL_c19218	598	24.3208	3.20713	7.58333	gi|118483986|gb|ABK93880.1| unknown [Populus trichocarpa]
S_PBL_c7710	796	542.54	71.626	7.57463	gi|223546364|gb|EEF47866.1| catalytic, putative [Ricinus communis]
S_PBL_c6591	1190	1356.35	179.6	7.55208	not annotated
S_PBL_c15552	622	40.2228	5.34522	7.525	not annotated
S_PBL_c35769	363	40.2228	5.34522	7.525	not annotated
S_PBL_c19646	469	425.614	56.6594	7.51179	not annotated
S_PBL_c11002	605	681.917	90.8688	7.50441	not annotated
S_PBL_c1985	736	56.1249	7.48331	7.5	not annotated
S_PBL_c11444	455	128.152	17.1047	7.49219	gi|157351360|emb|CAO41547.1| unnamed protein product [Vitis vinifera]
S_PBL_lrc33670	516	128.152	17.1047	7.49219	not annotated
S_PBL_lrc29164	921	87.9289	11.7595	7.47727	not annotated
S_PBL_c46119	191	318.976	42.7618	7.45937	not annotated
S_PBL_c8133	504	349.845	47.038	7.4375	gi|18406012|ref|NP_565978.1| unknown protein [Arabidopsis thaliana]
S_PBL_c11461	648	254.433	34.2094	7.4375	gi|38453854|dbj|BAD02268.1| aspartate aminotransferase [Nicotiana tabacum]
S_PBL_c17746	539	79.5102	10.6904	7.4375	gi|224103167|ref|XP_002312951.1| predicted protein [Populus trichocarpa]
S_PBL_c3346	498	47.7061	6.41427	7.4375	gi|198400335|gb|ACH87176.1| 50S ribosomal protein L5 [Camellia sinensis]
S_PBL_c6245	484	47.7061	6.41427	7.4375	gi|147862426|emb|CAN79749.1| hypothetical protein [Vitis vinifera]
S_PBL_c31258	427	31.8041	4.27618	7.4375	not annotated
S_PBL_c2140	496	15.902	2.13809	7.4375	gi|157352768|emb|CAO44583.1| unnamed protein product [Vitis vinifera]
S_PBL_c12504	566	15.902	2.13809	7.4375	gi|157355196|emb|CAO48572.1| unnamed protein product [Vitis vinifera]
S_PBL_c13840	329	15.902	2.13809	7.4375	not annotated
S_PBL_c25188	466	15.902	2.13809	7.4375	gi|147803012|emb|CAN61854.1| hypothetical protein [Vitis vinifera]
S_PBL_c26763	713	15.902	2.13809	7.4375	gi|223544761|gb|EEF46277.1| protein binding protein, putative [Ricinus communis]
S_PBL_c30977	614	15.902	2.13809	7.4375	gi|157336763|emb|CAO71448.1| unnamed protein product [Vitis vinifera]
S_PBL_c34546	671	15.902	2.13809	7.4375	not annotated
S_PBL_c40772	375	15.902	2.13809	7.4375	not annotated
S_PBL_lrc54646	539	15.902	2.13809	7.4375	gi|18403095|ref|NP_564571.1| THFS (10-FORMYLTETRAHYDROFOLATE SYNTHETASE); ATP binding / formate-tetrahydrofolate ligase [Arabidopsis thaliana]
S_PBL_c15123	437	3289.85	443.654	7.41536	gi|223539960|gb|EEF41538.1| conserved hypothetical protein [Ricinus communis]
S_PBL_c5355	950	173.987	23.519	7.39773	gi|223531571|gb|EEF33400.1| metal ion binding protein, putative [Ricinus communis]
S_PBL_c2539	725	323.653	43.8308	7.38415	gi|223540669|gb|EEF42232.1| DNA binding protein, putative [Ricinus communis]
S_PBL_c4008	896	220.758	29.9333	7.375	gi|224078896|ref|XP_002305670.1| predicted protein [Populus trichocarpa]
S_PBL_c24800	698	165.568	22.4499	7.375	not annotated
S_PBL_c26769	609	55.1894	7.48331	7.375	gi|157346901|emb|CAO17140.1| unnamed protein product [Vitis vinifera]
S_PBL_c3037	811	2442.37	331.404	7.36976	gi|76161002|gb|ABA40464.1| unknown [Solanum tuberosum]
S_PBL_c15780	1067	1109.4	150.735	7.35993	gi|75101081|sp|P93217.1|GP2_SOLLC RecName: Full=Polygalacturonase non-catalytic subunit AroGP2; Flags: Precursor
S_PBL_c32504	422	39.2874	5.34522	7.35	not annotated
S_PBL_c6230	747	172.116	23.519	7.31818	gi|225459742|ref|XP_002285895.1| PREDICTED: hypothetical protein [Vitis vinifera]
S_PBL_c23600	709	86.0581	11.7595	7.31818	gi|157336386|emb|CAO71071.1| unnamed protein product [Vitis vinifera]
S_PBL_lrc38466	434	86.0581	11.7595	7.31818	not annotated
S_PBL_c30409	487	179.6	24.588	7.30435	gi|223528071|gb|EEF30146.1| 2-deoxyglucose-6-phosphate phosphatase, putative [Ricinus communis]
S_PBL_c23929	872	397.551	54.5213	7.29167	gi|157327947|emb|CAO16911.1| unnamed protein product [Vitis vinifera]
S_PBL_c4119	799	140.312	19.2428	7.29167	gi|224070786|ref|XP_002303236.1| predicted protein [Populus trichocarpa]
S_PBL_c10027	431	93.5414	12.8285	7.29167	not annotated
S_PBL_c23796	723	46.7707	6.41427	7.29167	gi|51989474|gb|AAU21243.1| putative RNA-dependent RNA polymerase RdRP2 [Nicotiana benthamiana]
S_PBL_c1041	469	23.3854	3.20713	7.29167	gi|225440892|ref|XP_002282670.1| PREDICTED: hypothetical protein [Vitis vinifera]
S_PBL_c9730	482	23.3854	3.20713	7.29167	gi|24745959|dbj|BAC23052.1| putative lipid transfer protein [Solanum tuberosum]
S_PBL_c26532	917	23.3854	3.20713	7.29167	not annotated
S_PBL_c26853	470	23.3854	3.20713	7.29167	gi|224060678|ref|XP_002300252.1| predicted protein [Populus trichocarpa]
S_PBL_c43509	350	23.3854	3.20713	7.29167	gi|118484177|gb|ABK93970.1| unknown [Populus trichocarpa]
S_PBL_lrc37845	691	209.533	28.8642	7.25926	not annotated
S_PBL_lrc27282	788	255.368	35.2785	7.23864	gi|8886726|gb|AAF80560.1|AF192486_1 omega-6 fatty acid desaturase [Sesamum indicum]
S_PBL_c22463	967	433.097	59.8665	7.23438	gi|89276299|gb|ABD66506.1| actin depolymerizing factor 4 [Gossypium hirsutum]
S_PBL_c1349	751	811.94	112.25	7.23333	gi|157340033|emb|CAO45710.1| unnamed protein product [Vitis vinifera]
S_PBL_c2116	974	1103.79	152.873	7.22028	gi|225445937|ref|XP_002263999.1| PREDICTED: hypothetical protein [Vitis vinifera]
S_PBL_c10244	437	61.7373	8.55236	7.21875	gi|157345616|emb|CAO14914.1| unnamed protein product [Vitis vinifera]
S_PBL_lrc53817	600	61.7373	8.55236	7.21875	gi|57106967|ref|XP_543797.1| PREDICTED: similar to germinal histone H4 gene [Canis familiaris]
S_PBL_c5065	551	30.8687	4.27618	7.21875	gi|157345402|emb|CAO14700.1| unnamed protein product [Vitis vinifera]
S_PBL_c14372	694	30.8687	4.27618	7.21875	gi|22328730|ref|NP_567509.2| unknown protein [Arabidopsis thaliana]
S_PBL_c21993	387	30.8687	4.27618	7.21875	gi|225467266|ref|XP_002269722.1| PREDICTED: hypothetical protein, partial [Vitis vinifera]
S_PBL_c9718	585	3571.41	494.968	7.21544	gi|224105067|ref|XP_002313673.1| predicted protein [Populus trichocarpa]
S_PBL_c33406	584	200.179	27.7952	7.20192	not annotated
S_PBL_c4945	1010	307.751	42.7618	7.19688	gi|118481295|gb|ABK92591.1| unknown [Populus trichocarpa]
S_PBL_c89	723	537.863	74.8331	7.1875	not annotated
S_PBL_c14975	840	153.408	21.3809	7.175	gi|225459683|ref|XP_002285887.1| PREDICTED: hypothetical protein [Vitis vinifera]
S_PBL_c3363	462	38.352	5.34522	7.175	not annotated
S_PBL_c14924	647	38.352	5.34522	7.175	not annotated
S_PBL_c2925	1037	774.523	107.974	7.17327	gi|224133996|ref|XP_002327730.1| predicted protein [Populus trichocarpa]
S_PBL_c29	990	1709	238.397	7.16872	not annotated
S_PBL_c20532	450	45.8353	6.41427	7.14583	not annotated
S_PBL_c13149	580	99.1539	13.8976	7.13462	gi|118482532|gb|ABK93187.1| unknown [Populus trichocarpa]
S_PBL_c43803	421	197.372	27.7952	7.10096	not annotated
S_PBL_c21647	590	68.2852	9.6214	7.09722	not annotated
S_PBL_c17487	442	227.306	32.0713	7.0875	gi|15234434|ref|NP_193871.1| protein kinase family protein [Arabidopsis thaliana]
S_PBL_lrc42844	445	75.7686	10.6904	7.0875	not annotated
S_PBL_c28762	509	234.789	33.1404	7.08468	gi|15226804|ref|NP_181016.1| ACD11 (ACCELERATED CELL DEATH 11) [Arabidopsis thaliana]
S_PBL_c27723	467	393.809	55.5903	7.08413	gi|224078584|ref|XP_002305564.1| predicted protein [Populus trichocarpa]
S_PBL_c12668	514	83.2519	11.7595	7.07955	gi|118481358|gb|ABK92622.1| unknown [Populus trichocarpa]
S_PBL_c50080	667	113.185	16.0357	7.05833	not annotated
S_PBL_c27154	496	120.668	17.1047	7.05469	gi|157358408|emb|CAO66068.1| unnamed protein product [Vitis vinifera]
S_PBL_c20389	503	143.118	20.3119	7.04605	gi|118482532|gb|ABK93187.1| unknown [Populus trichocarpa]
S_PBL_c11759	458	405.97	57.7284	7.03241	gi|225437543|ref|XP_002275880.1| PREDICTED: hypothetical protein [Vitis vinifera]
S_PBL_c11776	734	231.983	33.1404	7	gi|2853041|emb|CAA63777.1| 1-phosphatidylinositol-4,5-bisphosphate phosphodiesterase; phosphoinositide-specific phospholipase C [Solanum tuberosum]
S_PBL_c19258	726	127.216	18.1738	7	gi|157353282|emb|CAO45205.1| unnamed protein product [Vitis vinifera]
S_PBL_c20438	450	67.3498	9.6214	7	not annotated
S_PBL_c8906	494	59.8665	8.55236	7	not annotated
S_PBL_c25510	623	52.3832	7.48331	7	gi|157344715|emb|CAO70470.1| unnamed protein product [Vitis vinifera]
S_PBL_lrc28405	664	37.4166	5.34522	7	gi|225444037|ref|XP_002282043.1| PREDICTED: hypothetical protein isoform 1 [Vitis vinifera]
S_PBL_c33297	505	37.4166	5.34522	7	not annotated
S_PBL_c34988	581	37.4166	5.34522	7	not annotated
S_PBL_c35105	585	37.4166	5.34522	7	gi|157356830|emb|CAO63032.1| unnamed protein product [Vitis vinifera]
S_PBL_lrc33381	438	29.9333	4.27618	7	gi|217070296|gb|ACJ83508.1| unknown [Medicago truncatula]
S_PBL_lrc39617	448	29.9333	4.27618	7	not annotated
S_PBL_c39985	386	29.9333	4.27618	7	gi|157342714|emb|CAO65426.1| unnamed protein product [Vitis vinifera]
S_PBL_c2625	651	22.4499	3.20713	7	not annotated
S_PBL_c10925	758	22.4499	3.20713	7	not annotated
S_PBL_c12293	571	22.4499	3.20713	7	gi|224124124|ref|XP_002319251.1| predicted protein [Populus trichocarpa]
S_PBL_c13715	472	22.4499	3.20713	7	gi|124359393|gb|ABD28547.2| Protein C6orf115, putative [Medicago truncatula]
S_PBL_c14662	427	22.4499	3.20713	7	not annotated
S_PBL_c22920	575	22.4499	3.20713	7	not annotated
S_PBL_c27384	491	22.4499	3.20713	7	gi|223535045|gb|EEF36727.1| Sodium-dependent phosphate transport protein, putative [Ricinus communis]
S_PBL_lrc35504	397	22.4499	3.20713	7	not annotated
S_PBL_c44526	663	22.4499	3.20713	7	not annotated
S_PBL_c44990	457	22.4499	3.20713	7	gi|157354677|emb|CAO47995.1| unnamed protein product [Vitis vinifera]
S_PBL_c4686	475	14.9666	2.13809	7	not annotated
S_PBL_c5383	624	14.9666	2.13809	7	gi|223544315|gb|EEF45836.1| phosphofructokinase, putative [Ricinus communis]
S_PBL_c13367	495	14.9666	2.13809	7	gi|224092198|ref|XP_002309505.1| predicted protein [Populus trichocarpa]
S_PBL_c13841	909	14.9666	2.13809	7	gi|224058097|ref|XP_002299448.1| predicted protein [Populus trichocarpa]
S_PBL_c26305	484	14.9666	2.13809	7	not annotated
S_PBL_c28387	424	14.9666	2.13809	7	not annotated
S_PBL_c30976	462	14.9666	2.13809	7	gi|217073984|gb|ACJ85352.1| unknown [Medicago truncatula]
S_PBL_c30989	771	14.9666	2.13809	7	gi|157355622|emb|CAO49439.1| unnamed protein product [Vitis vinifera]
S_PBL_c31210	664	14.9666	2.13809	7	not annotated
S_PBL_c37421	405	14.9666	2.13809	7	gi|18406430|ref|NP_566006.1| dihydrodipicolinate reductase family protein [Arabidopsis thaliana]
S_PBL_c38290	696	14.9666	2.13809	7	gi|225449965|ref|XP_002271203.1| PREDICTED: hypothetical protein [Vitis vinifera]
S_PBL_lrc48034	305	14.9666	2.13809	7	not annotated
S_PBL_c9833	693	812.875	116.526	6.97592	gi|15242165|ref|NP_196996.1| gibberellin-regulated family protein [Arabidopsis thaliana]
S_PBL_c17771	630	334.878	48.107	6.96111	gi|224109484|ref|XP_002333248.1| predicted protein [Populus trichocarpa]
S_PBL_c14954	936	126.281	18.1738	6.94853	gi|157341707|emb|CAO62262.1| unnamed protein product [Vitis vinifera]
S_PBL_c4237	653	96.3477	13.8976	6.93269	gi|115461390|ref|NP_001054295.1| Os04g0682300 [Oryza sativa (japonica cultivar-group)]
S_PBL_c28094	482	81.381	11.7595	6.92045	gi|125863342|gb|ABN58480.1| cyclin-dependent kinase [Actinidia chinensis]
S_PBL_c15642	431	66.4144	9.6214	6.90278	gi|4927284|gb|AAD33072.1|AF149251_1 secretory peroxidase [Nicotiana tabacum]
S_PBL_c29158	554	125.346	18.1738	6.89706	gi|223549366|gb|EEF50854.1| conserved hypothetical protein [Ricinus communis]
S_PBL_lrc53659	368	611.761	88.7307	6.89458	gi|224087273|ref|XP_002308110.1| predicted protein [Populus trichocarpa]
S_PBL_c2308	607	235.724	34.2094	6.89063	gi|157355146|emb|CAO48522.1| unnamed protein product [Vitis vinifera]
S_PBL_c13589	764	58.9311	8.55236	6.89063	not annotated
S_PBL_c18771	460	102.896	14.9666	6.875	not annotated
S_PBL_c12702	539	51.4478	7.48331	6.875	not annotated
S_PBL_c17378	460	51.4478	7.48331	6.875	gi|157340781|emb|CAO47586.1| unnamed protein product [Vitis vinifera]
S_PBL_c2843	537	388.197	56.6594	6.85142	not annotated
S_PBL_c12040	639	204.856	29.9333	6.84375	gi|223529801|gb|EEF31736.1| protein phosphatase 2c, putative [Ricinus communis]
S_PBL_c25384	672	145.925	21.3809	6.825	gi|157348279|emb|CAO22989.1| unnamed protein product [Vitis vinifera]
S_PBL_c10822	451	36.4812	5.34522	6.825	not annotated
S_PBL_c19249	321	36.4812	5.34522	6.825	gi|189473427|gb|ACD99685.1| histone H1-like protein [Camellia sinensis]
S_PBL_c110	715	480.803	70.557	6.81439	gi|224129052|ref|XP_002328878.1| predicted protein [Populus trichocarpa]
S_PBL_c14792	562	65.479	9.6214	6.80556	gi|224059322|ref|XP_002299825.1| predicted protein [Populus trichocarpa]
S_PBL_c13752	533	871.806	128.285	6.79583	gi|2641346|gb|AAB86869.1| alcohol dehydrogenase [Pyrus communis]
S_PBL_c3831	1293	260.981	38.4856	6.78125	gi|224104091|ref|XP_002313314.1| predicted protein [Populus trichocarpa]
S_PBL_c17583	655	57.9957	8.55236	6.78125	not annotated
S_PBL_c2537	775	28.9978	4.27618	6.78125	gi|157334856|emb|CAO70869.1| unnamed protein product [Vitis vinifera]
S_PBL_c10434	680	28.9978	4.27618	6.78125	not annotated
S_PBL_c41301	439	28.9978	4.27618	6.78125	not annotated
S_PBL_lrc54376	547	28.9978	4.27618	6.78125	gi|147774813|emb|CAN60283.1| hypothetical protein [Vitis vinifera]
S_PBL_c10543	840	419.066	62.0046	6.75862	gi|147837872|emb|CAN60565.1| hypothetical protein [Vitis vinifera]
S_PBL_c23067	488	101.025	14.9666	6.75	gi|75278818|sp|O80363.1|RK17_TOBAC RecName: Full=50S ribosomal protein L17, chloroplastic; AltName: Full=CL17; Flags: Precursor
S_PBL_c5472	672	50.5124	7.48331	6.75	not annotated
S_PBL_c12138	528	50.5124	7.48331	6.75	not annotated
S_PBL_c18331	355	72.0269	10.6904	6.7375	not annotated
S_PBL_lrc53291	566	136.57	20.3119	6.72368	gi|118487000|gb|ABK95331.1| unknown [Populus trichocarpa]
S_PBL_c21425	738	451.805	67.3498	6.70833	not annotated
S_PBL_lrc54217	625	86.0581	12.8285	6.70833	gi|116789139|gb|ABK25130.1| unknown [Picea sitchensis]
S_PBL_c12060	960	64.5436	9.6214	6.70833	gi|118486114|gb|ABK94900.1| unknown [Populus trichocarpa]
S_PBL_c14105	532	43.0291	6.41427	6.70833	gi|224104059|ref|XP_002333987.1| predicted protein [Populus trichocarpa]
S_PBL_c26071	614	43.0291	6.41427	6.70833	gi|147807231|emb|CAN75162.1| hypothetical protein [Vitis vinifera]
S_PBL_c30938	603	43.0291	6.41427	6.70833	gi|157343877|emb|CAO68383.1| unnamed protein product [Vitis vinifera]
S_PBL_c34882	743	43.0291	6.41427	6.70833	gi|18420555|ref|NP_568073.1| unknown protein [Arabidopsis thaliana]
S_PBL_c6768	483	21.5145	3.20713	6.70833	not annotated
S_PBL_c21501	354	21.5145	3.20713	6.70833	not annotated
S_PBL_c26979	552	21.5145	3.20713	6.70833	gi|145334303|ref|NP_001078533.1| metal ion binding [Arabidopsis thaliana]
S_PBL_c31175	423	21.5145	3.20713	6.70833	not annotated
S_PBL_c39191	436	21.5145	3.20713	6.70833	gi|157357598|emb|CAO64571.1| unnamed protein product [Vitis vinifera]
S_PBL_c39893	485	21.5145	3.20713	6.70833	not annotated
S_PBL_c45693	379	21.5145	3.20713	6.70833	not annotated
S_PBL_c51429	470	21.5145	3.20713	6.70833	gi|157335505|emb|CAO61335.1| unnamed protein product [Vitis vinifera]
S_PBL_lrc52669	440	1268.42	189.221	6.70339	not annotated
S_PBL_c7788	546	121.604	18.1738	6.69118	not annotated
S_PBL_c31397	918	142.183	21.3809	6.65	not annotated
S_PBL_c9193	688	71.0915	10.6904	6.65	gi|15241595|ref|NP_196449.1| unknown protein [Arabidopsis thaliana]
S_PBL_c38890	448	35.5457	5.34522	6.65	gi|147769448|emb|CAN74770.1| hypothetical protein [Vitis vinifera]
S_PBL_c51325	667	35.5457	5.34522	6.65	not annotated
S_PBL_lrc53435	612	35.5457	5.34522	6.65	gi|18420092|ref|NP_568389.1| RPT6A; ATPase [Arabidopsis thaliana]
S_PBL_c28842	916	148.731	22.4499	6.625	gi|21592631|gb|AAM64580.1| unknown [Arabidopsis thaliana]
S_PBL_c13435	821	127.216	19.2428	6.61111	gi|147833323|emb|CAN61988.1| hypothetical protein [Vitis vinifera]
S_PBL_c22780	696	536.928	81.2474	6.60855	gi|1351018|sp|P47926.1|RSI1_SOLLC RecName: Full=Protein RSI-1; AltName: Full=TR132; Flags: Precursor
S_PBL_c30470	554	77.6394	11.7595	6.60227	not annotated
S_PBL_c172	734	1037.37	157.15	6.60119	not annotated
S_PBL_c244	436	91.6706	13.8976	6.59615	gi|223546644|gb|EEF48142.1| AP-4 complex subunit sigma-1, putative [Ricinus communis]
S_PBL_c4208	577	1042.99	158.219	6.59206	gi|223537746|gb|EEF39366.1| amino acid binding protein, putative [Ricinus communis]
S_PBL_c17948	613	70.1561	10.6904	6.5625	not annotated
S_PBL_c23794	603	56.1249	8.55236	6.5625	not annotated
S_PBL_c4051	730	42.0936	6.41427	6.5625	gi|118489422|gb|ABK96514.1| unknown [Populus trichocarpa x Populus deltoides]
S_PBL_c14923	401	42.0936	6.41427	6.5625	gi|157342866|emb|CAO65578.1| unnamed protein product [Vitis vinifera]
S_PBL_c130	1597	28.0624	4.27618	6.5625	gi|157342708|emb|CAO65420.1| unnamed protein product [Vitis vinifera]
S_PBL_c2792	853	28.0624	4.27618	6.5625	gi|157336412|emb|CAO71097.1| unnamed protein product [Vitis vinifera]
S_PBL_c12220	497	28.0624	4.27618	6.5625	gi|147784525|emb|CAN61726.1| hypothetical protein [Vitis vinifera]
S_PBL_c21361	585	28.0624	4.27618	6.5625	not annotated
S_PBL_c3019	692	14.0312	2.13809	6.5625	gi|224142383|ref|XP_002324538.1| predicted protein [Populus trichocarpa]
S_PBL_c9651	729	14.0312	2.13809	6.5625	gi|85068630|gb|ABC69395.1| CYP71D47v2 [Nicotiana tabacum]
S_PBL_c11680	499	14.0312	2.13809	6.5625	not annotated
S_PBL_c12028	885	14.0312	2.13809	6.5625	gi|225428572|ref|XP_002284665.1| PREDICTED: hypothetical protein [Vitis vinifera]
S_PBL_c13152	673	14.0312	2.13809	6.5625	gi|224109332|ref|XP_002315162.1| predicted protein [Populus trichocarpa]
S_PBL_c28386	421	14.0312	2.13809	6.5625	not annotated
S_PBL_c36478	538	14.0312	2.13809	6.5625	gi|225425869|ref|XP_002266262.1| PREDICTED: hypothetical protein [Vitis vinifera]
S_PBL_c40462	398	14.0312	2.13809	6.5625	not annotated
S_PBL_c51460	650	14.0312	2.13809	6.5625	gi|223548575|gb|EEF50066.1| pelota, putative [Ricinus communis]
S_PBL_lrc26900	520	90.7352	13.8976	6.52885	not annotated
S_PBL_c13024	682	521.961	80.1784	6.51	gi|224102619|ref|XP_002312750.1| predicted protein [Populus trichocarpa]
S_PBL_c14574	626	111.314	17.1047	6.50781	gi|224067096|ref|XP_002302353.1| predicted protein [Populus trichocarpa]
S_PBL_c14441	617	145.925	22.4499	6.5	not annotated
S_PBL_c11931	530	97.2831	14.9666	6.5	gi|154550159|gb|ABS83388.1| auxin response factor 8 [Solanum lycopersicum]
S_PBL_c8323	912	48.6415	7.48331	6.5	not annotated
S_PBL_c9926	650	180.535	27.7952	6.49519	not annotated
S_PBL_c1772	723	117.862	18.1738	6.48529	gi|60602908|gb|AAX27911.1| unknown [Schistosoma japonicum]
S_PBL_lrc32255	489	242.272	37.4166	6.475	gi|147840237|emb|CAN70689.1| hypothetical protein [Vitis vinifera]
S_PBL_c29762	541	69.2207	10.6904	6.475	gi|195629734|gb|ACG36508.1| ankyrin repeat protein [Zea mays]
S_PBL_c10767	549	34.6103	5.34522	6.475	gi|157345169|emb|CAO71897.1| unnamed protein product [Vitis vinifera]
S_PBL_c12101	457	34.6103	5.34522	6.475	gi|223537746|gb|EEF39366.1| amino acid binding protein, putative [Ricinus communis]
S_PBL_c16734	645	34.6103	5.34522	6.475	gi|225441995|ref|XP_002266506.1| PREDICTED: hypothetical protein [Vitis vinifera]
S_PBL_c24240	732	34.6103	5.34522	6.475	not annotated
S_PBL_c24678	652	34.6103	5.34522	6.475	not annotated
S_PBL_c31207	797	34.6103	5.34522	6.475	gi|225445591|ref|XP_002285400.1| PREDICTED: hypothetical protein [Vitis vinifera]
S_PBL_c31742	426	34.6103	5.34522	6.475	not annotated
S_PBL_lrc54028	730	34.6103	5.34522	6.475	gi|226510226|ref|NP_001152620.1| GDU1 [Zea mays]
S_PBL_c17657	444	193.631	29.9333	6.46875	not annotated
S_PBL_c5143	728	883.967	136.838	6.45996	not annotated
S_PBL_lrc53052	596	400.357	62.0046	6.4569	not annotated
S_PBL_c5744	686	55.1894	8.55236	6.45313	gi|4512591|dbj|BAA75308.1| flavanone 3-hydroxyrase [Ipomoea batatas]
S_PBL_c25672	642	55.1894	8.55236	6.45313	gi|147833194|emb|CAN68643.1| hypothetical protein [Vitis vinifera]
S_PBL_lrc33414	510	55.1894	8.55236	6.45313	gi|266879|sp|P29687.1|RAB5_TOBAC RecName: Full=Ras-related protein Rab5
S_PBL_c6341	1140	391.939	60.9356	6.43202	gi|86129698|gb|ABC86558.1| abscisic acid 8'-hydroxylase [Phaseolus vulgaris]
S_PBL_c14010	781	302.139	47.038	6.4233	not annotated
S_PBL_c53390	665	123.475	19.2428	6.41667	gi|1216280|emb|CAA65244.1| SNF1-related protein kinase [Solanum tuberosum]
S_PBL_c13864	469	20.5791	3.20713	6.41667	gi|224065423|ref|XP_002301810.1| predicted protein [Populus trichocarpa]
S_PBL_c17481	1000	20.5791	3.20713	6.41667	not annotated
S_PBL_c24560	465	20.5791	3.20713	6.41667	gi|224068652|ref|XP_002326166.1| predicted protein [Populus trichocarpa]
S_PBL_c25155	515	20.5791	3.20713	6.41667	gi|224129812|ref|XP_002320677.1| predicted protein [Populus trichocarpa]
S_PBL_c26127	504	20.5791	3.20713	6.41667	not annotated
S_PBL_c26779	615	20.5791	3.20713	6.41667	not annotated
S_PBL_lrc50795	300	20.5791	3.20713	6.41667	not annotated
S_PBL_c515	2559	930.737	145.39	6.40165	not annotated
S_PBL_c53541	431	390.068	60.9356	6.40132	not annotated
S_PBL_c9595	468	608.955	95.145	6.40028	not annotated
S_PBL_c25132	661	109.443	17.1047	6.39844	gi|224126383|ref|XP_002329540.1| predicted protein [Populus trichocarpa]
S_PBL_c39804	468	109.443	17.1047	6.39844	gi|217070130|gb|ACJ83425.1| unknown [Medicago truncatula]
S_PBL_c3414	1997	771.717	120.802	6.38827	gi|224118274|ref|XP_002317777.1| predicted protein [Populus trichocarpa]
S_PBL_c25381	735	68.2852	10.6904	6.3875	gi|224099835|ref|XP_002311638.1| predicted protein [Populus trichocarpa]
S_PBL_c48711	199	211.404	33.1404	6.37903	not annotated
S_PBL_c2533	427	47.7061	7.48331	6.375	gi|125630795|gb|ABN47005.1| early nodulin 93 protein [Populus alba x Populus tremula var. glandulosa]
S_PBL_c2858	516	47.7061	7.48331	6.375	gi|1389893|gb|AAB02945.1| squalene synthase [Nicotiana tabacum]
S_PBL_lrc53072	718	318.976	50.2451	6.3484	gi|157343796|emb|CAO68302.1| unnamed protein product [Vitis vinifera]
S_PBL_c10858	728	54.254	8.55236	6.34375	not annotated
S_PBL_c9778	641	27.127	4.27618	6.34375	gi|225459860|ref|XP_002285931.1| PREDICTED: hypothetical protein [Vitis vinifera]
S_PBL_c18564	469	27.127	4.27618	6.34375	gi|67077850|dbj|BAD99512.1| calnexin-like protein [Solanum lycopersicum]
S_PBL_c26659	554	27.127	4.27618	6.34375	gi|223551399|gb|EEF52885.1| conserved hypothetical protein [Ricinus communis]
S_PBL_lrc53180	323	27.127	4.27618	6.34375	gi|224056353|ref|XP_002298817.1| AP2/ERF domain-containing transcription factor [Populus trichocarpa]
S_PBL_c14915	518	196.437	31.0023	6.33621	gi|225447799|ref|XP_002266729.1| PREDICTED: hypothetical protein [Vitis vinifera]
S_PBL_c19611	478	169.31	26.7261	6.335	not annotated
S_PBL_c1111	711	399.422	63.0737	6.33263	not annotated
S_PBL_c5240	542	87.9289	13.8976	6.32692	not annotated
S_PBL_c15469	447	60.8019	9.6214	6.31944	not annotated
S_PBL_c15052	578	33.6749	5.34522	6.3	gi|15824043|dbj|BAB68552.1| zeta-carotene desaturase [Citrus unshiu]
S_PBL_c25518	1099	33.6749	5.34522	6.3	gi|45935137|gb|AAS79595.1| putative serine/arginine (SR) protein kinase protein [Ipomoea trifida]
S_PBL_c40076	440	33.6749	5.34522	6.3	gi|18396829|ref|NP_564312.1| unknown protein [Arabidopsis thaliana]
S_PBL_c45425	427	33.6749	5.34522	6.3	gi|224127350|ref|XP_002320052.1| predicted protein [Populus trichocarpa]
S_PBL_c3035	779	316.17	50.2451	6.29255	gi|157356780|emb|CAO62982.1| unnamed protein product [Vitis vinifera]
S_PBL_c26182	642	114.121	18.1738	6.27941	gi|224143271|ref|XP_002324900.1| predicted protein [Populus trichocarpa]
S_PBL_c8910	758	281.56	44.8999	6.27083	not annotated
S_PBL_c11610	551	40.2228	6.41427	6.27083	gi|147815805|emb|CAN70422.1| hypothetical protein [Vitis vinifera]
S_PBL_c27765	574	40.2228	6.41427	6.27083	gi|224088826|ref|XP_002308556.1| predicted protein [Populus trichocarpa]
S_PBL_c21049	530	723.075	115.457	6.26273	gi|223551434|gb|EEF52920.1| conserved hypothetical protein [Ricinus communis]
S_PBL_c18430	482	468.643	74.8331	6.2625	gi|82623379|gb|ABB87104.1| ChaC-like family protein-like [Solanum tuberosum]
S_PBL_c1760	1734	86.9935	13.8976	6.25962	gi|224072427|ref|XP_002303728.1| predicted protein [Populus trichocarpa]
S_PBL_c9404	640	86.9935	13.8976	6.25962	gi|225440157|ref|XP_002277968.1| PREDICTED: hypothetical protein [Vitis vinifera]
S_PBL_c3108	449	46.7707	7.48331	6.25	gi|147858431|emb|CAN79240.1| hypothetical protein [Vitis vinifera]
S_PBL_c5673	985	46.7707	7.48331	6.25	gi|223541940|gb|EEF43486.1| ubiquitin-protein ligase, putative [Ricinus communis]
S_PBL_c5747	528	46.7707	7.48331	6.25	gi|223537368|gb|EEF38997.1| conserved hypothetical protein [Ricinus communis]
S_PBL_c6710	1128	100.089	16.0357	6.24167	gi|157359616|emb|CAO67833.1| unnamed protein product [Vitis vinifera]
S_PBL_c24833	560	100.089	16.0357	6.24167	gi|147782384|emb|CAN77381.1| hypothetical protein [Vitis vinifera]
S_PBL_c10479	542	179.6	28.8642	6.22222	not annotated
S_PBL_c2026	640	59.8665	9.6214	6.22222	gi|157346681|emb|CAO16750.1| unnamed protein product [Vitis vinifera]
S_PBL_c2366	739	186.147	29.9333	6.21875	gi|148905956|gb|ABR16139.1| unknown [Picea sitchensis]
S_PBL_c1288	521	66.4144	10.6904	6.2125	gi|225457608|ref|XP_002273917.1| PREDICTED: hypothetical protein [Vitis vinifera]
S_PBL_c2748	783	66.4144	10.6904	6.2125	gi|225450011|ref|XP_002274498.1| PREDICTED: hypothetical protein [Vitis vinifera]
S_PBL_c31212	428	66.4144	10.6904	6.2125	gi|218198071|gb|EEC80498.1| hypothetical protein OsI_22743 [Oryza sativa Indica Group]
S_PBL_c15676	438	272.206	43.8308	6.21037	gi|118482695|gb|ABK93266.1| unknown [Populus trichocarpa]
S_PBL_c12115	556	72.9623	11.7595	6.20455	gi|225441157|ref|XP_002268193.1| PREDICTED: hypothetical protein isoform 2 [Vitis vinifera]
S_PBL_c26382	702	238.531	38.4856	6.19792	gi|157342940|emb|CAO65652.1| unnamed protein product [Vitis vinifera]
S_PBL_c9704	579	687.53	111.181	6.18389	gi|225446969|ref|XP_002265035.1| PREDICTED: hypothetical protein [Vitis vinifera]
S_PBL_c15047	573	825.035	133.631	6.174	gi|82941457|dbj|BAE48793.1| sulfite oxidase [Codonopsis lanceolata]
S_PBL_c7682	667	131.893	21.3809	6.16875	not annotated
S_PBL_c5647	716	373.23	60.9356	6.125	gi|224109464|ref|XP_002315205.1| predicted protein [Populus trichocarpa]
S_PBL_c19556	662	301.203	49.1761	6.125	gi|217070130|gb|ACJ83425.1| unknown [Medicago truncatula]
S_PBL_c8454	760	176.793	28.8642	6.125	gi|1838976|emb|CAA52015.1| vsf-1 [Solanum lycopersicum]
S_PBL_c39318	469	157.15	25.6571	6.125	not annotated
S_PBL_c45269	399	137.506	22.4499	6.125	gi|224107333|ref|XP_002314449.1| predicted protein [Populus trichocarpa]
S_PBL_c20468	406	104.766	17.1047	6.125	gi|27448145|gb|AAO13795.1|AF352575_1 putative sterol 4-alpha-methyl-oxidase [Gossypium arboreum]
S_PBL_c16257	572	98.2185	16.0357	6.125	not annotated
S_PBL_c33563	460	98.2185	16.0357	6.125	not annotated
S_PBL_c16544	534	85.1227	13.8976	6.125	gi|157343288|emb|CAO67339.1| unnamed protein product [Vitis vinifera]
S_PBL_c21416	250	78.5748	12.8285	6.125	not annotated
S_PBL_c11655	655	72.0269	11.7595	6.125	gi|224145672|ref|XP_002325726.1| calcium dependent protein kinase 12 [Populus trichocarpa]
S_PBL_c33571	451	72.0269	11.7595	6.125	gi|225461068|ref|XP_002281649.1| PREDICTED: hypothetical protein [Vitis vinifera]
S_PBL_c46333	622	52.3832	8.55236	6.125	not annotated
S_PBL_lrc54785	675	52.3832	8.55236	6.125	gi|37783275|gb|AAP42506.1| anionic peroxidase swpb1 [Ipomoea batatas]
S_PBL_c51822	567	45.8353	7.48331	6.125	gi|157353741|emb|CAO46273.1| unnamed protein product [Vitis vinifera]
S_PBL_c4631	543	32.7395	5.34522	6.125	gi|224116144|ref|XP_002317224.1| predicted protein [Populus trichocarpa]
S_PBL_c32720	557	32.7395	5.34522	6.125	not annotated
S_PBL_lrc54259	480	32.7395	5.34522	6.125	not annotated
S_PBL_c15221	456	26.1916	4.27618	6.125	not annotated
S_PBL_c19045	387	26.1916	4.27618	6.125	not annotated
S_PBL_c22115	450	26.1916	4.27618	6.125	gi|147775880|emb|CAN60286.1| hypothetical protein [Vitis vinifera]
S_PBL_c23813	511	26.1916	4.27618	6.125	gi|147790587|emb|CAN76521.1| hypothetical protein [Vitis vinifera]
S_PBL_c2791	624	19.6437	3.20713	6.125	not annotated
S_PBL_c4368	472	19.6437	3.20713	6.125	gi|223533392|gb|EEF35142.1| conserved hypothetical protein [Ricinus communis]
S_PBL_c6674	750	19.6437	3.20713	6.125	gi|225440769|ref|XP_002275723.1| PREDICTED: hypothetical protein [Vitis vinifera]
S_PBL_c13083	417	19.6437	3.20713	6.125	not annotated
S_PBL_c19308	635	19.6437	3.20713	6.125	gi|18420092|ref|NP_568389.1| RPT6A; ATPase [Arabidopsis thaliana]
S_PBL_c21520	570	19.6437	3.20713	6.125	not annotated
S_PBL_c26358	605	19.6437	3.20713	6.125	not annotated
S_PBL_c27251	523	19.6437	3.20713	6.125	gi|157348247|emb|CAO22957.1| unnamed protein product [Vitis vinifera]
S_PBL_c30772	710	19.6437	3.20713	6.125	not annotated
S_PBL_c39398	458	19.6437	3.20713	6.125	gi|547886|sp|P36444.1|MAOC_FLAPR RecName: Full=NADP-dependent malic enzyme, chloroplastic; Short=NADP-ME; Flags: Precursor
S_PBL_c44660	448	19.6437	3.20713	6.125	gi|116781703|gb|ABK22209.1| unknown [Picea sitchensis]
S_PBL_c2186	614	13.0958	2.13809	6.125	gi|224053090|ref|XP_002297702.1| predicted protein [Populus trichocarpa]
S_PBL_c7700	504	13.0958	2.13809	6.125	not annotated
S_PBL_c9319	521	13.0958	2.13809	6.125	not annotated
S_PBL_c10120	684	13.0958	2.13809	6.125	not annotated
S_PBL_c13325	502	13.0958	2.13809	6.125	not annotated
S_PBL_c13959	698	13.0958	2.13809	6.125	not annotated
S_PBL_c14323	665	13.0958	2.13809	6.125	gi|224142748|ref|XP_002324715.1| predicted protein [Populus trichocarpa]
S_PBL_c21624	464	13.0958	2.13809	6.125	not annotated
S_PBL_c23093	391	13.0958	2.13809	6.125	gi|22087556|gb|AAM90961.1|AF516366_1 5-formyltetrahydrofolate cycloligase [Lycopersicon esculentum]
S_PBL_c23636	944	13.0958	2.13809	6.125	not annotated
S_PBL_c23893	473	13.0958	2.13809	6.125	gi|157337723|emb|CAO22069.1| unnamed protein product [Vitis vinifera]
S_PBL_c24941	797	13.0958	2.13809	6.125	gi|119720836|gb|ABL97988.1| putative c-myc binding protein [Brassica rapa]
S_PBL_c25636	478	13.0958	2.13809	6.125	not annotated
S_PBL_lrc30113	784	13.0958	2.13809	6.125	gi|170773910|gb|ACB32231.1| nascent polypeptide associated complex alpha [Solanum chacoense]
S_PBL_c37935	501	13.0958	2.13809	6.125	not annotated
S_PBL_c44797	324	13.0958	2.13809	6.125	not annotated
S_PBL_c45548	269	13.0958	2.13809	6.125	gi|147819080|emb|CAN65349.1| hypothetical protein [Vitis vinifera]
S_PBL_c50888	405	13.0958	2.13809	6.125	gi|157349255|emb|CAO24401.1| unnamed protein product [Vitis vinifera]
S_PBL_c51050	670	13.0958	2.13809	6.125	gi|87116458|dbj|BAE79381.1| unnamed protein product [Ipomoea batatas]
S_PBL_c51959	420	13.0958	2.13809	6.125	not annotated
S_PBL_lrc54010	595	13.0958	2.13809	6.125	gi|445613|prf||1909359B ribosomal protein L7
S_PBL_c7809	903	437.774	71.626	6.11194	gi|4566614|gb|AAD23407.1| actin depolymerizing factor [Populus x canescens]
S_PBL_c30058	712	123.475	20.3119	6.07895	not annotated
S_PBL_lrc51506	674	116.927	19.2428	6.07639	gi|175363751|gb|ACB72462.1| elongation factor 1 gamma-like protein [Nicotiana tabacum]
S_PBL_c861	838	155.279	25.6571	6.05208	not annotated
S_PBL_c5151	563	64.5436	10.6904	6.0375	gi|223532038|gb|EEF33848.1| conserved hypothetical protein [Ricinus communis]
S_PBL_c27294	662	115.991	19.2428	6.02778	gi|224100075|ref|XP_002311733.1| predicted protein [Populus trichocarpa]
S_PBL_lrc32848	567	57.9957	9.6214	6.02778	not annotated
S_PBL_lrc52536	621	3402.1	564.456	6.02723	gi|224105067|ref|XP_002313673.1| predicted protein [Populus trichocarpa]
S_PBL_c3311	433	1080.4	179.6	6.01563	not annotated
S_PBL_c3159	1011	51.4478	8.55236	6.01563	not annotated
S_PBL_c19078	444	51.4478	8.55236	6.01563	not annotated
S_PBL_c30350	595	51.4478	8.55236	6.01563	not annotated
S_PBL_c9041	463	96.3477	16.0357	6.00833	not annotated
S_PBL_c15573	804	134.7	22.4499	6	not annotated
S_PBL_c34240	502	44.8999	7.48331	6	not annotated
S_PBL_c19071	486	38.352	6.41427	5.97917	gi|212722000|ref|NP_001131707.1| hypothetical protein LOC100193069 [Zea mays]
S_PBL_c32450	504	38.352	6.41427	5.97917	gi|225429528|ref|XP_002279053.1| PREDICTED: hypothetical protein [Vitis vinifera]
S_PBL_c3451	685	217.016	36.3475	5.97059	not annotated
S_PBL_lrc25088	549	70.1561	11.7595	5.96591	not annotated
S_PBL_c37675	524	260.981	43.8308	5.95427	gi|217070130|gb|ACJ83425.1| unknown [Medicago truncatula]
S_PBL_c11051	629	928.866	156.081	5.9512	gi|225446505|ref|XP_002278607.1| PREDICTED: hypothetical protein [Vitis vinifera]
S_PBL_c41224	431	63.6082	10.6904	5.95	not annotated
S_PBL_c8532	599	31.8041	5.34522	5.95	not annotated
S_PBL_c14619	451	31.8041	5.34522	5.95	gi|15225771|ref|NP_180235.1| HY1 (HEME OXYGENASE 1) [Arabidopsis thaliana]
S_PBL_c21620	438	31.8041	5.34522	5.95	gi|224105143|ref|XP_002313700.1| predicted protein [Populus trichocarpa]
S_PBL_lrc52857	758	31.8041	5.34522	5.95	not annotated
S_PBL_c13347	480	449.934	75.9022	5.92782	gi|60602908|gb|AAX27911.1| unknown [Schistosoma japonicum]
S_PBL_c32971	445	82.3165	13.8976	5.92308	not annotated
S_PBL_c14181	642	240.401	40.6237	5.91776	gi|147815805|emb|CAN70422.1| hypothetical protein [Vitis vinifera]
S_PBL_c10696	455	50.5124	8.55236	5.90625	gi|15226167|ref|NP_180936.1| ribosomal protein S5 family protein [Arabidopsis thaliana]
S_PBL_c3355	496	25.2562	4.27618	5.90625	not annotated
S_PBL_c25474	523	25.2562	4.27618	5.90625	gi|224065462|ref|XP_002301824.1| predicted protein [Populus trichocarpa]
S_PBL_c34448	476	25.2562	4.27618	5.90625	not annotated
S_PBL_c47925	485	25.2562	4.27618	5.90625	gi|225425916|ref|XP_002272215.1| PREDICTED: hypothetical protein [Vitis vinifera]
S_PBL_lrc52776	476	25.2562	4.27618	5.90625	gi|162457908|ref|NP_001106072.1| ferric-chelate reductase (NADH)2 [Zea mays]
S_PBL_c6924	1368	523.832	88.7307	5.90361	not annotated
S_PBL_c34736	870	69.2207	11.7595	5.88636	gi|23495741|dbj|BAC19952.1| aldo/keto reductase family-like protein [Oryza sativa Japonica Group]
S_PBL_c22076	442	113.185	19.2428	5.88194	not annotated
S_PBL_c40910	484	333.008	56.6594	5.87736	not annotated
S_PBL_c18617	493	43.9645	7.48331	5.875	gi|223543528|gb|EEF45059.1| conserved hypothetical protein [Ricinus communis]
S_PBL_c546	734	106.637	18.1738	5.86765	gi|167599639|gb|ABZ88805.1| ATP synthase subunit H protein [Hevea brasiliensis]
S_PBL_c2627	865	81.381	13.8976	5.85577	gi|224083904|ref|XP_002307167.1| predicted protein [Populus trichocarpa]
S_PBL_c24979	473	100.089	17.1047	5.85156	not annotated
S_PBL_lrc35649	303	1310.52	224.499	5.8375	gi|225433718|ref|XP_002268742.1| PREDICTED: hypothetical protein [Vitis vinifera]
S_PBL_c10205	470	224.499	38.4856	5.83333	gi|224105067|ref|XP_002313673.1| predicted protein [Populus trichocarpa]
S_PBL_c12061	595	112.25	19.2428	5.83333	gi|157360615|emb|CAO70198.1| unnamed protein product [Vitis vinifera]
S_PBL_c17430	446	18.7083	3.20713	5.83333	gi|223548383|gb|EEF49874.1| respiratory burst oxidase, putative [Ricinus communis]
S_PBL_c41031	691	18.7083	3.20713	5.83333	not annotated
S_PBL_c2753	1154	1518.18	260.847	5.82018	gi|224074703|ref|XP_002304432.1| predicted protein [Populus trichocarpa]
S_PBL_c2658	794	317.105	54.5213	5.81618	not annotated
S_PBL_c1999	651	211.404	36.3475	5.81618	gi|223525324|gb|EEF27963.1| metal ion binding protein, putative [Ricinus communis]
S_PBL_c14120	1092	86.9935	14.9666	5.8125	gi|224131394|ref|XP_002328528.1| predicted protein [Populus trichocarpa]
S_PBL_lrc43499	276	68.2852	11.7595	5.80682	not annotated
S_PBL_lrc32214	507	229.177	39.5547	5.79392	gi|217070130|gb|ACJ83425.1| unknown [Medicago truncatula]
S_PBL_lrc43438	765	130.023	22.4499	5.79167	gi|225466219|ref|XP_002267209.1| PREDICTED: hypothetical protein [Vitis vinifera]
S_PBL_c3400	975	401.293	69.4879	5.775	gi|157342296|emb|CAO64409.1| unnamed protein product [Vitis vinifera]
S_PBL_c7127	997	154.343	26.7261	5.775	not annotated
S_PBL_c30281	526	92.606	16.0357	5.775	not annotated
S_PBL_c28053	477	61.7373	10.6904	5.775	not annotated
S_PBL_c5629	587	30.8687	5.34522	5.775	gi|217075843|gb|ACJ86281.1| unknown [Medicago truncatula]
S_PBL_c10221	568	30.8687	5.34522	5.775	not annotated
S_PBL_c12940	547	30.8687	5.34522	5.775	not annotated
S_PBL_c18939	515	30.8687	5.34522	5.775	not annotated
S_PBL_c37582	443	30.8687	5.34522	5.775	gi|224128806|ref|XP_002320426.1| predicted protein [Populus trichocarpa]
S_PBL_lrc29748	532	104.766	18.1738	5.76471	gi|17940742|gb|AAL49750.1|AF452012_1 aquaporin-like protein [Petunia x hybrida]
S_PBL_c24699	560	73.8977	12.8285	5.76042	gi|12331620|gb|AAG52994.1| receptor-like protein kinase INRPK1c [Ipomoea nil]
S_PBL_lrc53160	679	233.854	40.6237	5.75658	gi|1346172|sp|P49118.1|BIP_SOLLC RecName: Full=Luminal-binding protein; Short=BiP; AltName: Full=78 kDa glucose-regulated protein homolog; AltName: Full=GRP 78; Flags: Precursor
S_PBL_c4995	480	116.927	20.3119	5.75658	gi|225464420|ref|XP_002269381.1| PREDICTED: hypothetical protein [Vitis vinifera]
S_PBL_c7926	954	159.956	27.7952	5.75481	gi|1552214|dbj|BAA13440.1| calcium dependent protein kinase [Ipomoea batatas]
S_PBL_c24455	981	43.0291	7.48331	5.75	gi|225440033|ref|XP_002276673.1| PREDICTED: hypothetical protein [Vitis vinifera]
S_PBL_c20867	706	915.771	159.288	5.74916	gi|111183163|gb|ABH07900.1| auxin repressed/dormancy associated protein [Lycopersicon esculentum]
S_PBL_c7041	1142	98.2185	17.1047	5.74219	gi|224143225|ref|XP_002324886.1| predicted protein [Populus trichocarpa]
S_PBL_c10788	978	973.766	169.978	5.72877	gi|89276299|gb|ABD66506.1| actin depolymerizing factor 4 [Gossypium hirsutum]
S_PBL_c16102	656	606.148	105.835	5.72727	not annotated
S_PBL_c17231	467	318.041	55.5903	5.72115	not annotated
S_PBL_c3406	596	79.5102	13.8976	5.72115	gi|225452080|ref|XP_002284052.1| PREDICTED: plastid hexose transporter [Vitis vinifera]
S_PBL_c29661	776	79.5102	13.8976	5.72115	not annotated
S_PBL_c20396	417	103.831	18.1738	5.71324	not annotated
S_PBL_c37539	691	115.991	20.3119	5.71053	gi|7672163|emb|CAB89288.1| chloroplast FtsZ-like protein [Nicotiana tabacum]
S_PBL_c41179	439	128.152	22.4499	5.70833	not annotated
S_PBL_c1664	956	835.325	146.459	5.70347	not annotated
S_PBL_c17768	453	194.566	34.2094	5.6875	gi|217074042|gb|ACJ85381.1| unknown [Medicago truncatula]
S_PBL_c53922	495	60.8019	10.6904	5.6875	gi|147815558|emb|CAN70529.1| hypothetical protein [Vitis vinifera]
S_PBL_c11912	626	48.6415	8.55236	5.6875	not annotated
S_PBL_c16479	674	36.4812	6.41427	5.6875	not annotated
S_PBL_c17392	555	36.4812	6.41427	5.6875	gi|157350710|emb|CAO40801.1| unnamed protein product [Vitis vinifera]
S_PBL_c43846	356	36.4812	6.41427	5.6875	not annotated
S_PBL_c1722	1416	24.3208	4.27618	5.6875	not annotated
S_PBL_c2645	563	24.3208	4.27618	5.6875	gi|224082576|ref|XP_002306749.1| predicted protein [Populus trichocarpa]
S_PBL_c7121	451	24.3208	4.27618	5.6875	not annotated
S_PBL_c30706	586	24.3208	4.27618	5.6875	not annotated
S_PBL_c51885	603	24.3208	4.27618	5.6875	gi|190148357|gb|ACE63261.1| histidine kinase 3 [Betula pendula]
S_PBL_c1013	485	12.1604	2.13809	5.6875	gi|225457600|ref|XP_002272900.1| PREDICTED: hypothetical protein [Vitis vinifera]
S_PBL_c6243	921	12.1604	2.13809	5.6875	gi|223543124|gb|EEF44658.1| conserved hypothetical protein [Ricinus communis]
S_PBL_c8511	552	12.1604	2.13809	5.6875	gi|224110148|ref|XP_002315428.1| predicted protein [Populus trichocarpa]
S_PBL_c12215	540	12.1604	2.13809	5.6875	gi|147815139|emb|CAN59777.1| hypothetical protein [Vitis vinifera]
S_PBL_c13592	750	12.1604	2.13809	5.6875	gi|225437182|ref|XP_002280916.1| PREDICTED: hypothetical protein isoform 1 [Vitis vinifera]
S_PBL_c15107	448	12.1604	2.13809	5.6875	gi|157354604|emb|CAO47915.1| unnamed protein product [Vitis vinifera]
S_PBL_c17454	437	12.1604	2.13809	5.6875	not annotated
S_PBL_c17531	541	12.1604	2.13809	5.6875	not annotated
S_PBL_c20095	444	12.1604	2.13809	5.6875	gi|157336724|emb|CAO71409.1| unnamed protein product [Vitis vinifera]
S_PBL_c22293	403	12.1604	2.13809	5.6875	gi|157338776|emb|CAO42127.1| unnamed protein product [Vitis vinifera]
S_PBL_lrc23722	493	12.1604	2.13809	5.6875	not annotated
S_PBL_c25442	537	12.1604	2.13809	5.6875	gi|223545448|gb|EEF46953.1| ATP binding protein, putative [Ricinus communis]
S_PBL_c31135	429	12.1604	2.13809	5.6875	not annotated
S_PBL_c32058	609	12.1604	2.13809	5.6875	gi|147834602|emb|CAN69654.1| hypothetical protein [Vitis vinifera]
S_PBL_c38406	380	12.1604	2.13809	5.6875	not annotated
S_PBL_c38538	684	12.1604	2.13809	5.6875	not annotated
S_PBL_c41528	476	12.1604	2.13809	5.6875	not annotated
S_PBL_c43465	387	12.1604	2.13809	5.6875	not annotated
S_PBL_c44192	501	12.1604	2.13809	5.6875	gi|118489193|gb|ABK96403.1| unknown [Populus trichocarpa x Populus deltoides]
S_PBL_c46854	574	12.1604	2.13809	5.6875	gi|224103737|ref|XP_002313174.1| predicted protein [Populus trichocarpa]
S_PBL_c48454	520	12.1604	2.13809	5.6875	gi|225455310|ref|XP_002275469.1| PREDICTED: hypothetical protein [Vitis vinifera]
S_PBL_c48684	320	12.1604	2.13809	5.6875	gi|225438321|ref|XP_002272983.1| PREDICTED: hypothetical protein [Vitis vinifera]
S_PBL_c52997	399	12.1604	2.13809	5.6875	gi|225440616|ref|XP_002273894.1| PREDICTED: hypothetical protein [Vitis vinifera]
S_PBL_lrc54925	532	12.1604	2.13809	5.6875	not annotated
S_PBL_c13281	553	260.981	45.9689	5.67733	not annotated
S_PBL_c11270	873	2158	380.58	5.67029	gi|225465764|ref|XP_002266630.1| PREDICTED: hypothetical protein [Vitis vinifera]
S_PBL_c22056	773	211.404	37.4166	5.65	gi|157353948|emb|CAO46483.1| unnamed protein product [Vitis vinifera]
S_PBL_c5038	635	66.4144	11.7595	5.64773	not annotated
S_PBL_c17854	479	66.4144	11.7595	5.64773	gi|224140981|ref|XP_002323855.1| predicted protein [Populus trichocarpa]
S_PBL_c21315	322	66.4144	11.7595	5.64773	gi|6094476|sp|O23787.1|THI4_CITSI RecName: Full=Thiazole biosynthetic enzyme, chloroplastic; Flags: Precursor
S_PBL_c13	3298	1623.88	287.573	5.64684	not annotated
S_PBL_c4857	949	549.088	97.2831	5.64423	gi|134684|sp|P10792.1|SODCP_PETHY RecName: Full=Superoxide dismutase [Cu-Zn], chloroplastic; Flags: Precursor
S_PBL_c11520	592	120.668	21.3809	5.64375	not annotated
S_PBL_c36831	472	54.254	9.6214	5.63889	not annotated
S_PBL_c6526	753	210.468	37.4166	5.625	gi|224127370|ref|XP_002320057.1| predicted protein [Populus trichocarpa]
S_PBL_lrc37753	726	84.1873	14.9666	5.625	gi|224125024|ref|XP_002329872.1| predicted protein [Populus trichocarpa]
S_PBL_c17274	587	42.0936	7.48331	5.625	gi|225451346|ref|XP_002279607.1| PREDICTED: hypothetical protein [Vitis vinifera]
S_PBL_c38663	425	42.0936	7.48331	5.625	gi|157354449|emb|CAO47075.1| unnamed protein product [Vitis vinifera]
S_PBL_lrc54811	616	42.0936	7.48331	5.625	gi|224104285|ref|XP_002313384.1| predicted protein [Populus trichocarpa]
S_PBL_c13300	633	131.893	23.519	5.60795	gi|445612|prf||1909359A ribosomal protein S19
S_PBL_c12851	530	59.8665	10.6904	5.6	gi|147827569|emb|CAN66345.1| hypothetical protein [Vitis vinifera]
S_PBL_c30252	747	59.8665	10.6904	5.6	gi|224135111|ref|XP_002321986.1| predicted protein [Populus trichocarpa]
S_PBL_c38764	568	29.9333	5.34522	5.6	not annotated
S_PBL_lrc53558	477	29.9333	5.34522	5.6	gi|223528352|gb|EEF30392.1| cytochrome-c oxidase, putative [Ricinus communis]
S_PBL_lrc54722	512	694.077	124.009	5.59698	not annotated
S_PBL_c25853	956	65.479	11.7595	5.56818	gi|157344364|emb|CAO69747.1| unnamed protein product [Vitis vinifera]
S_PBL_c19925	417	184.277	33.1404	5.56048	not annotated
S_PBL_c6002	830	118.798	21.3809	5.55625	not annotated
S_PBL_c6717	1108	260.981	47.038	5.5483	gi|157347419|emb|CAO18056.1| unnamed protein product [Vitis vinifera]
S_PBL_c8467	1050	124.41	22.4499	5.54167	gi|27529838|dbj|BAC53934.1| hypothetical protein [Nicotiana tabacum]
S_PBL_c11621	641	35.5457	6.41427	5.54167	gi|157342746|emb|CAO65458.1| unnamed protein product [Vitis vinifera]
S_PBL_c21581	529	35.5457	6.41427	5.54167	not annotated
S_PBL_c33143	467	35.5457	6.41427	5.54167	gi|9885799|gb|AAG01532.1|AF289465_1 cyclin-dependent kinase B1-1 [Nicotiana tabacum]
S_PBL_c40782	441	35.5457	6.41427	5.54167	gi|84468384|dbj|BAE71275.1| hypothetical protein [Trifolium pratense]
S_PBL_c47300	439	35.5457	6.41427	5.54167	gi|223546244|gb|EEF47746.1| conserved hypothetical protein [Ricinus communis]
S_PBL_c5064	632	17.7729	3.20713	5.54167	gi|223530151|gb|EEF32063.1| sorting nexin 3, putative [Ricinus communis]
S_PBL_c5674	542	17.7729	3.20713	5.54167	not annotated
S_PBL_c10460	433	17.7729	3.20713	5.54167	not annotated
S_PBL_c22508	615	17.7729	3.20713	5.54167	gi|225440616|ref|XP_002273894.1| PREDICTED: hypothetical protein [Vitis vinifera]
S_PBL_c25935	454	17.7729	3.20713	5.54167	gi|157343526|emb|CAO68032.1| unnamed protein product [Vitis vinifera]
S_PBL_lrc28032	463	17.7729	3.20713	5.54167	gi|157357723|emb|CAO64707.1| unnamed protein product [Vitis vinifera]
S_PBL_c28107	713	17.7729	3.20713	5.54167	gi|83283975|gb|ABC01895.1| transporter-like protein [Solanum tuberosum]
S_PBL_c31524	716	17.7729	3.20713	5.54167	gi|157343063|emb|CAO66552.1| unnamed protein product [Vitis vinifera]
S_PBL_c34279	469	17.7729	3.20713	5.54167	not annotated
S_PBL_lrc44941	335	17.7729	3.20713	5.54167	not annotated
S_PBL_c9996	818	130.023	23.519	5.52841	gi|187942403|gb|ACD40010.1| pollen-specific C2 domain containing protein [Nicotiana alata]
S_PBL_c452	716	395.68	71.626	5.52425	gi|223534082|gb|EEF35800.1| Alpha-expansin 13 precursor, putative [Ricinus communis]
S_PBL_c18902	646	247.885	44.8999	5.52083	gi|225464420|ref|XP_002269381.1| PREDICTED: hypothetical protein [Vitis vinifera]
S_PBL_c1505	984	153.408	27.7952	5.51923	gi|224120432|ref|XP_002318328.1| predicted protein [Populus trichocarpa]
S_PBL_c10871	577	2546.2	461.827	5.51331	gi|225446331|ref|XP_002271850.1| PREDICTED: hypothetical protein [Vitis vinifera]
S_PBL_c15026	487	471.449	85.5236	5.5125	gi|82621174|gb|ABB86275.1| sulfite oxidase-like [Solanum tuberosum]
S_PBL_c51046	252	58.9311	10.6904	5.5125	not annotated
S_PBL_c24991	761	123.475	22.4499	5.5	gi|223528266|gb|EEF30317.1| Glucan endo-1,3-beta-glucosidase precursor, putative [Ricinus communis]
S_PBL_c3584	684	41.1582	7.48331	5.5	not annotated
S_PBL_c5243	1204	41.1582	7.48331	5.5	gi|12081917|dbj|BAB20861.1| cytosolic cysteine synthase [Solanum tuberosum]
S_PBL_c15730	1136	146.86	26.7261	5.495	not annotated
S_PBL_c518	1610	234.789	42.7618	5.49062	gi|157348227|emb|CAO22937.1| unnamed protein product [Vitis vinifera]
S_PBL_c18187	800	87.9289	16.0357	5.48333	gi|224114359|ref|XP_002332378.1| hypothetical protein POPTRDRAFT_746911 [Populus trichocarpa]
S_PBL_c17992	576	111.314	20.3119	5.48026	not annotated
S_PBL_c25187	555	696.884	127.216	5.47794	gi|225430672|ref|XP_002270882.1| PREDICTED: hypothetical protein [Vitis vinifera]
S_PBL_c19343	999	140.312	25.6571	5.46875	not annotated
S_PBL_c18051	401	46.7707	8.55236	5.46875	not annotated
S_PBL_c5456	516	23.3854	4.27618	5.46875	gi|543868|sp|Q06450.2|ATP5E_IPOBA RecName: Full=ATP synthase subunit epsilon, mitochondrial
S_PBL_c10181	527	23.3854	4.27618	5.46875	not annotated
S_PBL_c14516	438	23.3854	4.27618	5.46875	gi|157338230|emb|CAO39274.1| unnamed protein product [Vitis vinifera]
S_PBL_c18534	387	23.3854	4.27618	5.46875	gi|14423508|gb|AAK62436.1|AF386991_1 Unknown protein [Arabidopsis thaliana]
S_PBL_c21650	582	23.3854	4.27618	5.46875	gi|76160982|gb|ABA40454.1| proteasome alpha subunit-like protein [Solanum tuberosum]
S_PBL_c25794	773	23.3854	4.27618	5.46875	not annotated
S_PBL_lrc42193	439	23.3854	4.27618	5.46875	not annotated
S_PBL_c47187	404	23.3854	4.27618	5.46875	not annotated
S_PBL_c48585	413	104.766	19.2428	5.44444	not annotated
S_PBL_c22352	486	52.3832	9.6214	5.44444	gi|147772011|emb|CAN60251.1| hypothetical protein [Vitis vinifera]
S_PBL_c5004	1214	133.764	24.588	5.44022	gi|223549809|gb|EEF51297.1| vacuolar ATP synthase subunit E, putative [Ricinus communis]
S_PBL_c28576	612	162.762	29.9333	5.4375	gi|225430762|ref|XP_002266832.1| PREDICTED: hypothetical protein [Vitis vinifera]
S_PBL_c406	573	139.377	25.6571	5.43229	gi|223536706|gb|EEF38347.1| tubulin-specific chaperone A (tubulin-folding cofactor A) (cfa), putative [Ricinus communis]
S_PBL_c20668	525	139.377	25.6571	5.43229	gi|223527632|gb|EEF29744.1| ATP-dependent Clp protease proteolytic subunit, putative [Ricinus communis]
S_PBL_c30288	645	139.377	25.6571	5.43229	gi|157355229|emb|CAO48605.1| unnamed protein product [Vitis vinifera]
S_PBL_c3688	1052	86.9935	16.0357	5.425	gi|82623379|gb|ABB87104.1| ChaC-like family protein-like [Solanum tuberosum]
S_PBL_c5612	757	57.9957	10.6904	5.425	not annotated
S_PBL_c10898	590	28.9978	5.34522	5.425	gi|223540549|gb|EEF42116.1| replication factor C / DNA polymerase III gamma-tau subunit, putative [Ricinus communis]
S_PBL_c23918	467	28.9978	5.34522	5.425	gi|15219523|ref|NP_174753.1| oxidoreductase, 2OG-Fe(II) oxygenase family protein [Arabidopsis thaliana]
S_PBL_c13775	1109	156.214	28.8642	5.41204	gi|223538951|gb|EEF40549.1| PLE, putative [Ricinus communis]
S_PBL_c29305	704	63.6082	11.7595	5.40909	not annotated
S_PBL_c21887	290	69.2207	12.8285	5.39583	not annotated
S_PBL_c7819	497	34.6103	6.41427	5.39583	gi|224094262|ref|XP_002310115.1| predicted protein [Populus trichocarpa]
S_PBL_c20980	455	178.664	33.1404	5.39113	not annotated
S_PBL_c16452	557	443.386	82.3165	5.38636	gi|157342708|emb|CAO65420.1| unnamed protein product [Vitis vinifera]
S_PBL_c5323	874	1151.5	213.809	5.38563	not annotated
S_PBL_c41372	434	74.8331	13.8976	5.38462	gi|4774163|dbj|BAA77508.1| F1-ATP synthase delta subunit [Ipomoea batatas]
S_PBL_c18356	425	230.112	42.7618	5.38125	gi|224106966|ref|XP_002314326.1| predicted protein [Populus trichocarpa]
S_PBL_c27397	602	80.4456	14.9666	5.375	not annotated
S_PBL_c41583	477	126.281	23.519	5.36932	gi|217072056|gb|ACJ84388.1| unknown [Medicago truncatula]
S_PBL_c9040	548	131.893	24.588	5.36413	not annotated
S_PBL_c8171	530	383.52	71.626	5.35448	not annotated
S_PBL_c17335	703	915.771	171.047	5.35391	gi|192912970|gb|ACF06593.1| eukaryotic translation initiation factor 2 beta subunit [Elaeis guineensis]
S_PBL_c39731	442	97.2831	18.1738	5.35294	gi|157360265|emb|CAO69476.1| unnamed protein product [Vitis vinifera]
S_PBL_c35381	600	148.731	27.7952	5.35096	not annotated
S_PBL_c3489	864	319.912	59.8665	5.34375	gi|157348641|emb|CAO23533.1| unnamed protein product [Vitis vinifera]
S_PBL_c21818	560	222.629	41.6928	5.33974	gi|147864059|emb|CAN83221.1| hypothetical protein [Vitis vinifera]
S_PBL_c16043	713	228.241	42.7618	5.3375	gi|102140037|gb|ABF70168.1| phosphoglycerate kinase, chloroplast, putative [Musa acuminata]
S_PBL_c2667	738	57.0603	10.6904	5.3375	gi|225445842|ref|XP_002277907.1| PREDICTED: hypothetical protein [Vitis vinifera]
S_PBL_c1020	1525	307.751	57.7284	5.33102	gi|82621174|gb|ABB86275.1| sulfite oxidase-like [Solanum tuberosum]
S_PBL_c502	844	62.6728	11.7595	5.32955	gi|224146020|ref|XP_002325850.1| predicted protein [Populus trichocarpa]
S_PBL_c27939	667	62.6728	11.7595	5.32955	gi|223535649|gb|EEF37315.1| ATP binding protein, putative [Ricinus communis]
S_PBL_c13963	417	660.403	124.009	5.32543	not annotated
S_PBL_c5576	1220	267.529	50.2451	5.32447	gi|81076565|gb|ABB55395.1| LYTB-like protein precursor-like [Solanum tuberosum]
S_PBL_lrc28258	806	136.57	25.6571	5.32292	gi|118488777|gb|ABK96199.1| unknown [Populus trichocarpa]
S_PBL_c38073	465	136.57	25.6571	5.32292	not annotated
S_PBL_c4260	955	142.183	26.7261	5.32	gi|157345576|emb|CAO14874.1| unnamed protein product [Vitis vinifera]
S_PBL_c20081	434	73.8977	13.8976	5.31731	not annotated
S_PBL_c22684	531	164.633	31.0023	5.31034	gi|27461067|gb|AAL40888.1| obtusifoliol-14-demethylase [Nicotiana tabacum]
S_PBL_c4563	943	266.593	50.2451	5.30585	gi|147834234|emb|CAN70883.1| hypothetical protein [Vitis vinifera]
S_PBL_c16499	476	90.7352	17.1047	5.30469	not annotated
S_PBL_lrc54985	441	187.083	35.2785	5.30303	gi|225439920|ref|XP_002275244.1| PREDICTED: hypothetical protein [Vitis vinifera]
S_PBL_c25324	649	96.3477	18.1738	5.30147	gi|147860071|emb|CAN78894.1| hypothetical protein [Vitis vinifera]
S_PBL_c37758	710	96.3477	18.1738	5.30147	not annotated
S_PBL_c52137	527	209.533	39.5547	5.2973	gi|224107839|ref|XP_002314620.1| predicted protein [Populus trichocarpa]
S_PBL_lrc47201	553	412.518	78.0403	5.28596	not annotated
S_PBL_c8168	646	208.597	39.5547	5.27365	not annotated
S_PBL_c16129	543	242.272	45.9689	5.27035	not annotated
S_PBL_c846	1190	973.766	184.945	5.26517	gi|224091042|ref|XP_002309156.1| predicted protein [Populus trichocarpa]
S_PBL_lrc55259	490	1179.56	224.499	5.25417	not annotated
S_PBL_c859	527	123.475	23.519	5.25	gi|224062005|ref|XP_002300707.1| predicted protein [Populus trichocarpa]
S_PBL_c18497	414	84.1873	16.0357	5.25	not annotated
S_PBL_c17882	437	78.5748	14.9666	5.25	not annotated
S_PBL_c29777	675	78.5748	14.9666	5.25	not annotated
S_PBL_c9152	504	67.3498	12.8285	5.25	not annotated
S_PBL_c19244	1093	50.5124	9.6214	5.25	not annotated
S_PBL_c23699	788	44.8999	8.55236	5.25	not annotated
S_PBL_c1433	1330	39.2874	7.48331	5.25	gi|223539793|gb|EEF41373.1| chloroplast inner envelope protein, putative [Ricinus communis]
S_PBL_c9786	725	39.2874	7.48331	5.25	gi|67906424|gb|AAY82589.1| bZIP [Nicotiana tabacum]
S_PBL_lrc34541	474	39.2874	7.48331	5.25	gi|223546247|gb|EEF47749.1| RNA binding protein, putative [Ricinus communis]
S_PBL_c32556	609	33.6749	6.41427	5.25	not annotated
S_PBL_c48023	398	33.6749	6.41427	5.25	gi|224118350|ref|XP_002317797.1| predicted protein [Populus trichocarpa]
S_PBL_c35481	706	28.0624	5.34522	5.25	gi|223535785|gb|EEF37447.1| natural resistance-associated macrophage protein, putative [Ricinus communis]
S_PBL_c36881	777	28.0624	5.34522	5.25	gi|147845950|emb|CAN82028.1| hypothetical protein [Vitis vinifera]
S_PBL_lrc52493	585	28.0624	5.34522	5.25	gi|225425690|ref|XP_002273676.1| PREDICTED: similar to 60S ribosomal protein L34 [Vitis vinifera]
S_PBL_c15096	425	22.4499	4.27618	5.25	gi|224105067|ref|XP_002313673.1| predicted protein [Populus trichocarpa]
S_PBL_c16376	361	22.4499	4.27618	5.25	gi|157353784|emb|CAO46316.1| unnamed protein product [Vitis vinifera]
S_PBL_c25967	569	22.4499	4.27618	5.25	gi|225440083|ref|XP_002282555.1| PREDICTED: hypothetical protein [Vitis vinifera]
S_PBL_c34553	544	22.4499	4.27618	5.25	gi|118487896|gb|ABK95770.1| unknown [Populus trichocarpa]
S_PBL_c35893	423	22.4499	4.27618	5.25	not annotated
S_PBL_c53393	418	22.4499	4.27618	5.25	gi|157357165|emb|CAO63659.1| unnamed protein product [Vitis vinifera]
S_PBL_c1894	540	16.8375	3.20713	5.25	not annotated
S_PBL_c2090	628	16.8375	3.20713	5.25	gi|223533797|gb|EEF35529.1| Arginyl-tRNA--protein transferase, putative [Ricinus communis]
S_PBL_c5448	559	16.8375	3.20713	5.25	gi|218191114|gb|EEC73541.1| hypothetical protein OsI_07948 [Oryza sativa Indica Group]
S_PBL_c10355	466	16.8375	3.20713	5.25	gi|225425690|ref|XP_002273676.1| PREDICTED: similar to 60S ribosomal protein L34 [Vitis vinifera]
S_PBL_c19207	745	16.8375	3.20713	5.25	gi|147805775|emb|CAN69472.1| hypothetical protein [Vitis vinifera]
S_PBL_c20360	572	16.8375	3.20713	5.25	not annotated
S_PBL_c20601	464	16.8375	3.20713	5.25	gi|223536824|gb|EEF38463.1| conserved hypothetical protein [Ricinus communis]
S_PBL_c25012	754	16.8375	3.20713	5.25	gi|223543787|gb|EEF45315.1| catalytic, putative [Ricinus communis]
S_PBL_c35438	595	16.8375	3.20713	5.25	not annotated
S_PBL_c36041	549	16.8375	3.20713	5.25	not annotated
S_PBL_c41424	445	16.8375	3.20713	5.25	gi|157329606|emb|CAO40881.1| unnamed protein product [Vitis vinifera]
S_PBL_c43764	383	16.8375	3.20713	5.25	not annotated
S_PBL_c48365	245	16.8375	3.20713	5.25	gi|195625830|gb|ACG34745.1| dehydrin 13 [Zea mays]
S_PBL_c5167	1009	11.225	2.13809	5.25	gi|18447915|dbj|BAB84323.1| ras-related protein RAB8-2 [Nicotiana tabacum]
S_PBL_c5678	649	11.225	2.13809	5.25	gi|225425676|ref|XP_002275043.1| PREDICTED: hypothetical protein [Vitis vinifera]
S_PBL_c6057	466	11.225	2.13809	5.25	gi|223531881|gb|EEF33698.1| Nodulation receptor kinase precursor, putative [Ricinus communis]
S_PBL_c6484	722	11.225	2.13809	5.25	not annotated
S_PBL_c7025	776	11.225	2.13809	5.25	gi|224055297|ref|XP_002298467.1| predicted protein [Populus trichocarpa]
S_PBL_c13286	512	11.225	2.13809	5.25	gi|224063217|ref|XP_002301046.1| predicted protein [Populus trichocarpa]
S_PBL_c16295	2069	11.225	2.13809	5.25	gi|8347244|gb|AAF74566.1|AF215852_1 hexose transporter [Nicotiana tabacum]
S_PBL_c19149	346	11.225	2.13809	5.25	gi|223535987|gb|EEF37646.1| synapse-associated protein, putative [Ricinus communis]
S_PBL_c22818	208	11.225	2.13809	5.25	gi|157342701|emb|CAO65413.1| unnamed protein product [Vitis vinifera]
S_PBL_c24207	463	11.225	2.13809	5.25	not annotated
S_PBL_lrc25504	604	11.225	2.13809	5.25	not annotated
S_PBL_c26364	458	11.225	2.13809	5.25	not annotated
S_PBL_c27103	783	11.225	2.13809	5.25	gi|157352288|emb|CAO43316.1| unnamed protein product [Vitis vinifera]
S_PBL_c34655	508	11.225	2.13809	5.25	not annotated
S_PBL_lrc42806	370	11.225	2.13809	5.25	not annotated
S_PBL_lrc54929	809	11.225	2.13809	5.25	gi|223533755|gb|EEF35487.1| protein with unknown function [Ricinus communis]
S_PBL_c8621	759	568.732	109.043	5.21569	not annotated
S_PBL_c9576	922	228.241	43.8308	5.20732	gi|217072138|gb|ACJ84429.1| unknown [Medicago truncatula]
S_PBL_c53978	626	4432.93	852.029	5.20279	gi|17402533|dbj|BAB78700.1| UDP-glucose pyrophosphorylase [Nicotiana tabacum]
S_PBL_lrc39298	447	100.089	19.2428	5.20139	gi|157356594|emb|CAO62789.1| unnamed protein product [Vitis vinifera]
S_PBL_c20578	395	389.132	74.8331	5.2	gi|217070130|gb|ACJ83425.1| unknown [Medicago truncatula]
S_PBL_c13151	493	449.934	86.5926	5.19599	gi|207093554|ref|ZP_03241341.1| hypothetical protein HpylHP_12550 [Helicobacter pylori HPKX_438_AG0C1]
S_PBL_c50690	511	83.2519	16.0357	5.19167	not annotated
S_PBL_c1399	790	77.6394	14.9666	5.1875	gi|224056260|ref|XP_002298780.1| predicted protein [Populus trichocarpa]
S_PBL_lrc52255	682	1025.21	197.773	5.18378	not annotated
S_PBL_c5434	1005	282.495	54.5213	5.18137	gi|147767977|emb|CAN60218.1| hypothetical protein [Vitis vinifera]
S_PBL_c8235	1354	66.4144	12.8285	5.17708	gi|147775244|emb|CAN61602.1| hypothetical protein [Vitis vinifera]
S_PBL_c12346	590	66.4144	12.8285	5.17708	gi|26449997|dbj|BAC42119.1| unknown protein [Arabidopsis thaliana]
S_PBL_lrc36405	482	55.1894	10.6904	5.1625	gi|30017500|gb|AAP12922.1| hypothetical protein Os03g40350 [Oryza sativa (japonica cultivar-group)]
S_PBL_c3726	602	215.145	41.6928	5.16026	gi|115461126|ref|NP_001054163.1| Os04g0663300 [Oryza sativa (japonica cultivar-group)]
S_PBL_c1327	752	286.237	55.5903	5.14904	gi|225457662|ref|XP_002275896.1| PREDICTED: hypothetical protein isoform 1 [Vitis vinifera]
S_PBL_c39152	554	143.118	27.7952	5.14904	gi|157349512|emb|CAO24730.1| unnamed protein product [Vitis vinifera]
S_PBL_c11752	448	93.5414	18.1738	5.14706	not annotated
S_PBL_c34842	426	93.5414	18.1738	5.14706	not annotated
S_PBL_c20790	452	659.467	128.285	5.14063	not annotated
S_PBL_c7263	1095	1037.37	202.049	5.13426	not annotated
S_PBL_c4385	994	82.3165	16.0357	5.13333	gi|157346121|emb|CAO15818.1| unnamed protein product [Vitis vinifera]
S_PBL_c8611	542	38.352	7.48331	5.125	gi|223526229|gb|EEF28551.1| Nodulation receptor kinase precursor, putative [Ricinus communis]
S_PBL_c12610	455	38.352	7.48331	5.125	gi|147839750|emb|CAN70558.1| hypothetical protein [Vitis vinifera]
S_PBL_c53378	592	377.907	73.7641	5.12319	gi|17402533|dbj|BAB78700.1| UDP-glucose pyrophosphorylase [Nicotiana tabacum]
S_PBL_c14168	699	142.183	27.7952	5.11538	not annotated
S_PBL_c14729	657	71.0915	13.8976	5.11538	not annotated
S_PBL_c36705	662	103.831	20.3119	5.11184	gi|224098324|ref|XP_002334565.1| predicted protein [Populus trichocarpa]
S_PBL_c19835	456	136.57	26.7261	5.11	gi|147779427|emb|CAN74480.1| hypothetical protein [Vitis vinifera]
S_PBL_c14471	517	202.049	39.5547	5.10811	not annotated
S_PBL_c25469	958	130.958	25.6571	5.10417	not annotated
S_PBL_c16181	541	32.7395	6.41427	5.10417	gi|194695278|gb|ACF81723.1| unknown [Zea mays]
S_PBL_c3924	958	125.346	24.588	5.09783	gi|157357936|emb|CAO64948.1| unnamed protein product [Vitis vinifera]
S_PBL_c7096	695	92.606	18.1738	5.09559	gi|169540|gb|AAA63452.1| pyrophosphate-fructose 6-phosphate 1-phosphotransferase beta-subunit
S_PBL_c8534	661	92.606	18.1738	5.09559	gi|30694104|ref|NP_568609.2| unknown protein [Arabidopsis thaliana]
S_PBL_c44825	433	92.606	18.1738	5.09559	gi|225465672|ref|XP_002272283.1| PREDICTED: hypothetical protein [Vitis vinifera]
S_PBL_c12694	613	173.987	34.2094	5.08594	not annotated
S_PBL_c6263	486	379.778	74.8331	5.075	not annotated
S_PBL_lrc25290	422	81.381	16.0357	5.075	gi|15081463|gb|AAK83920.1|AF396746_1 MADS-box protein [Ipomoea batatas]
S_PBL_c5310	775	54.254	10.6904	5.075	gi|225458978|ref|XP_002283609.1| PREDICTED: hypothetical protein [Vitis vinifera]
S_PBL_c12893	474	27.127	5.34522	5.075	gi|147805940|emb|CAN61223.1| hypothetical protein [Vitis vinifera]
S_PBL_c43258	551	27.127	5.34522	5.075	not annotated
S_PBL_c22342	567	75.7686	14.9666	5.0625	gi|224106966|ref|XP_002314326.1| predicted protein [Populus trichocarpa]
S_PBL_c30208	503	75.7686	14.9666	5.0625	not annotated
S_PBL_c19947	613	48.6415	9.6214	5.05556	not annotated
S_PBL_c11525	578	2442.37	483.208	5.05448	gi|147861641|emb|CAN79299.1| hypothetical protein [Vitis vinifera]
S_PBL_c7645	936	161.827	32.0713	5.04583	gi|157337689|emb|CAO22035.1| unnamed protein product [Vitis vinifera]
S_PBL_lrc33178	623	161.827	32.0713	5.04583	gi|118483904|gb|ABK93842.1| unknown [Populus trichocarpa]
S_PBL_c18724	443	113.185	22.4499	5.04167	not annotated
S_PBL_lrc29276	420	425.614	84.4546	5.03956	gi|217070130|gb|ACJ83425.1| unknown [Medicago truncatula]
S_PBL_c13872	686	43.0291	8.55236	5.03125	not annotated
S_PBL_c29830	339	43.0291	8.55236	5.03125	not annotated
S_PBL_lrc52861	458	43.0291	8.55236	5.03125	gi|224136252|ref|XP_002322283.1| predicted protein [Populus trichocarpa]
S_PBL_c1031	489	21.5145	4.27618	5.03125	gi|223550065|gb|EEF51552.1| conserved hypothetical protein [Ricinus communis]
S_PBL_c15079	608	21.5145	4.27618	5.03125	not annotated
S_PBL_c16707	601	21.5145	4.27618	5.03125	gi|224094855|ref|XP_002310266.1| predicted protein [Populus trichocarpa]
S_PBL_c21591	564	21.5145	4.27618	5.03125	not annotated
S_PBL_c23905	570	21.5145	4.27618	5.03125	gi|225429918|ref|XP_002283745.1| PREDICTED: hypothetical protein [Vitis vinifera]
S_PBL_c37197	334	21.5145	4.27618	5.03125	gi|224103993|ref|XP_002313274.1| predicted protein [Populus trichocarpa]
S_PBL_c39272	464	21.5145	4.27618	5.03125	gi|157358859|emb|CAO66747.1| unnamed protein product [Vitis vinifera]
S_PBL_c44933	338	21.5145	4.27618	5.03125	gi|157353067|emb|CAO44957.1| unnamed protein product [Vitis vinifera]
S_PBL_c4963	1168	123.475	24.588	5.02174	gi|224104381|ref|XP_002313418.1| predicted protein [Populus trichocarpa]
S_PBL_c7276	1232	171.181	34.2094	5.00391	gi|224111522|ref|XP_002315888.1| predicted protein [Populus trichocarpa]
S_PBL_c9192	733	171.181	34.2094	5.00391	gi|223545480|gb|EEF46985.1| Cellulose synthase A catalytic subunit 6 [UDP-forming], putative [Ricinus communis]
S_PBL_c5792	425	37.4166	7.48331	5	gi|18396033|ref|NP_564259.1| structural constituent of ribosome [Arabidopsis thaliana]
S_PBL_c25298	584	37.4166	7.48331	5	gi|223536372|gb|EEF38022.1| methionine aminopeptidase, putative [Ricinus communis]
S_PBL_c6635	677	2926.91	585.837	4.99612	gi|225426921|ref|XP_002264729.1| PREDICTED: hypothetical protein [Vitis vinifera]
S_PBL_c5275	677	347.039	69.4879	4.99423	gi|225442456|ref|XP_002283614.1| PREDICTED: similar to B5 #5 (cytochrome b5 family protein #5); heme binding / transition metal ion binding [Vitis vinifera]
S_PBL_c13094	571	53.3186	10.6904	4.9875	not annotated
S_PBL_c22697	644	53.3186	10.6904	4.9875	not annotated
S_PBL_c3492	871	154.343	31.0023	4.97845	gi|192764525|gb|ACF05806.1| PAE [Litchi chinensis]
S_PBL_c7884	603	85.1227	17.1047	4.97656	gi|84688912|gb|ABC61505.1| AGO4-2 [Nicotiana benthamiana]
S_PBL_c1415	835	404.099	81.2474	4.97368	gi|225430768|ref|XP_002267591.1| PREDICTED: hypothetical protein [Vitis vinifera]
S_PBL_c11154	730	79.5102	16.0357	4.95833	gi|157347579|emb|CAO18216.1| unnamed protein product [Vitis vinifera]
S_PBL_c3462	598	47.7061	9.6214	4.95833	not annotated
S_PBL_c6038	586	47.7061	9.6214	4.95833	gi|18399227|ref|NP_564444.1| unknown protein [Arabidopsis thaliana]
S_PBL_c4425	686	15.902	3.20713	4.95833	gi|224061821|ref|XP_002300615.1| predicted protein [Populus trichocarpa]
S_PBL_c11232	500	15.902	3.20713	4.95833	not annotated
S_PBL_c15136	499	15.902	3.20713	4.95833	not annotated
S_PBL_c15364	503	15.902	3.20713	4.95833	gi|125630795|gb|ABN47005.1| early nodulin 93 protein [Populus alba x Populus tremula var. glandulosa]
S_PBL_c26605	617	15.902	3.20713	4.95833	not annotated
S_PBL_c28267	384	15.902	3.20713	4.95833	gi|157348023|emb|CAO22610.1| unnamed protein product [Vitis vinifera]
S_PBL_c31043	615	15.902	3.20713	4.95833	gi|224034005|gb|ACN36078.1| unknown [Zea mays]
S_PBL_c34625	380	15.902	3.20713	4.95833	gi|224100069|ref|XP_002311730.1| predicted protein [Populus trichocarpa]
S_PBL_c37525	516	15.902	3.20713	4.95833	not annotated
S_PBL_c42080	525	15.902	3.20713	4.95833	gi|147777091|emb|CAN67843.1| hypothetical protein [Vitis vinifera]
S_PBL_c3270	990	434.032	87.6617	4.95122	gi|223547014|gb|EEF48511.1| 14-3-3 protein, putative [Ricinus communis]
S_PBL_c1030	889	354.522	71.626	4.94963	gi|89276299|gb|ABD66506.1| actin depolymerizing factor 4 [Gossypium hirsutum]
S_PBL_c12888	775	137.506	27.7952	4.94712	gi|223525802|gb|EEF28247.1| beta-galactosidase, putative [Ricinus communis]
S_PBL_c38541	481	179.6	36.3475	4.94118	gi|147799474|emb|CAN68457.1| hypothetical protein [Vitis vinifera]
S_PBL_c5571	946	491.093	99.4212	4.93952	gi|118485371|gb|ABK94543.1| unknown [Populus trichocarpa]
S_PBL_c5675	989	73.8977	14.9666	4.9375	gi|225431334|ref|XP_002277779.1| PREDICTED: hypothetical protein [Vitis vinifera]
S_PBL_c15424	499	73.8977	14.9666	4.9375	gi|224086351|ref|XP_002307859.1| predicted protein [Populus trichocarpa]
S_PBL_c19125	318	73.8977	14.9666	4.9375	gi|167962768|dbj|BAG09371.1| peroxisomal 3-hydroxyisobutyryl-coenzyme A hydrolase [Glycine max]
S_PBL_c22738	403	131.893	26.7261	4.935	gi|168009602|ref|XP_001757494.1| predicted protein [Physcomitrella patens subsp. patens]
S_PBL_c10660	721	57.9957	11.7595	4.93182	gi|157344807|emb|CAO70562.1| unnamed protein product [Vitis vinifera]
S_PBL_c4591	875	42.0936	8.55236	4.92188	gi|147818234|emb|CAN73548.1| hypothetical protein [Vitis vinifera]
S_PBL_c12613	495	42.0936	8.55236	4.92188	not annotated
S_PBL_c17360	431	42.0936	8.55236	4.92188	gi|225463240|ref|XP_002273732.1| PREDICTED: hypothetical protein [Vitis vinifera]
S_PBL_c23690	808	42.0936	8.55236	4.92188	gi|416681|sp|P32980.1|ATPD_TOBAC RecName: Full=ATP synthase delta chain, chloroplastic; AltName: Full=F-ATPase delta chain; Flags: Precursor
S_PBL_c4843	542	68.2852	13.8976	4.91346	gi|157352046|emb|CAO43036.1| unnamed protein product [Vitis vinifera]
S_PBL_c1272	1042	530.38	107.974	4.91213	gi|70568805|dbj|BAE06268.1| cyclin-dependent kinase A1 [Scutellaria baicalensis]
S_PBL_c22571	573	225.435	45.9689	4.90407	not annotated
S_PBL_c4510	491	130.958	26.7261	4.9	not annotated
S_PBL_c4825	679	104.766	21.3809	4.9	not annotated
S_PBL_c21443	602	78.5748	16.0357	4.9	gi|217070130|gb|ACJ83425.1| unknown [Medicago truncatula]
S_PBL_c5938	592	52.3832	10.6904	4.9	gi|225460273|ref|XP_002281996.1| PREDICTED: hypothetical protein [Vitis vinifera]
S_PBL_c3139	536	26.1916	5.34522	4.9	not annotated
S_PBL_c8445	750	26.1916	5.34522	4.9	not annotated
S_PBL_c10303	454	26.1916	5.34522	4.9	not annotated
S_PBL_c11537	743	26.1916	5.34522	4.9	gi|217072776|gb|ACJ84748.1| unknown [Medicago truncatula]
S_PBL_c15994	660	26.1916	5.34522	4.9	gi|224141875|ref|XP_002324286.1| predicted protein [Populus trichocarpa]
S_PBL_c22165	680	26.1916	5.34522	4.9	not annotated
S_PBL_c43367	498	26.1916	5.34522	4.9	not annotated
S_PBL_c47311	449	26.1916	5.34522	4.9	gi|223535323|gb|EEF36998.1| Polygalacturonase precursor, putative [Ricinus communis]
S_PBL_c1212	1278	141.248	28.8642	4.89352	gi|223539244|gb|EEF40837.1| aldose 1-epimerase, putative [Ricinus communis]
S_PBL_c2301	736	653.855	133.631	4.893	gi|223546838|gb|EEF48335.1| protein with unknown function [Ricinus communis]
S_PBL_c6769	545	329.266	67.3498	4.88889	gi|224098187|ref|XP_002311132.1| predicted protein [Populus trichocarpa]
S_PBL_c17797	450	36.4812	7.48331	4.875	gi|157345733|emb|CAO15031.1| unnamed protein product [Vitis vinifera]
S_PBL_lrc26122	573	36.4812	7.48331	4.875	gi|10177912|dbj|BAB11323.1| 4-nitrophenylphosphatase-like protein [Arabidopsis thaliana]
S_PBL_lrc36274	496	36.4812	7.48331	4.875	not annotated
S_PBL_c15752	374	156.214	32.0713	4.87083	not annotated
S_PBL_c46343	473	249.756	51.3142	4.86719	gi|157338906|emb|CAO42257.1| unnamed protein product [Vitis vinifera]
S_PBL_c23142	802	197.372	40.6237	4.85855	gi|4138282|emb|CAA09697.1| RNA-directed RNA polymerase [Nicotiana tabacum]
S_PBL_c1633	576	238.531	49.1761	4.85054	gi|225446973|ref|XP_002265155.1| PREDICTED: hypothetical protein [Vitis vinifera]
S_PBL_c4320	535	134.7	27.7952	4.84615	gi|225446331|ref|XP_002271850.1| PREDICTED: hypothetical protein [Vitis vinifera]
S_PBL_c25523	586	67.3498	13.8976	4.84615	gi|147856314|emb|CAN79640.1| hypothetical protein [Vitis vinifera]
S_PBL_c793	691	165.568	34.2094	4.83984	gi|224067096|ref|XP_002302353.1| predicted protein [Populus trichocarpa]
S_PBL_c4114	1029	201.114	41.6928	4.82372	gi|225431203|ref|XP_002271764.1| PREDICTED: similar to heat shock protein binding [Vitis vinifera]
S_PBL_c40350	208	262.851	54.5213	4.82108	not annotated
S_PBL_c239	751	308.687	64.1427	4.8125	not annotated
S_PBL_c18285	438	113.185	23.519	4.8125	not annotated
S_PBL_c29821	468	102.896	21.3809	4.8125	gi|224126299|ref|XP_002329520.1| predicted protein [Populus trichocarpa]
S_PBL_c34518	481	82.3165	17.1047	4.8125	not annotated
S_PBL_lrc37929	572	72.0269	14.9666	4.8125	gi|223535263|gb|EEF36940.1| Early nodulin, putative [Ricinus communis]
S_PBL_c26629	412	61.7373	12.8285	4.8125	gi|157349826|emb|CAO39682.1| unnamed protein product [Vitis vinifera]
S_PBL_c9639	1111	41.1582	8.55236	4.8125	gi|225431948|ref|XP_002277818.1| PREDICTED: hypothetical protein [Vitis vinifera]
S_PBL_c10747	766	41.1582	8.55236	4.8125	gi|157347285|emb|CAO17667.1| unnamed protein product [Vitis vinifera]
S_PBL_c7765	932	30.8687	6.41427	4.8125	gi|5669656|gb|AAD46413.1|AF096263_1 ER33 protein [Lycopersicon esculentum]
S_PBL_c20737	455	30.8687	6.41427	4.8125	gi|225443562|ref|XP_002277951.1| PREDICTED: similar to Os07g0631100 [Vitis vinifera]
S_PBL_c20991	361	30.8687	6.41427	4.8125	not annotated
S_PBL_c24500	841	30.8687	6.41427	4.8125	not annotated
S_PBL_c24921	436	30.8687	6.41427	4.8125	not annotated
S_PBL_c49937	583	30.8687	6.41427	4.8125	gi|118485594|gb|ABK94648.1| unknown [Populus trichocarpa]
S_PBL_c14715	539	20.5791	4.27618	4.8125	gi|89257629|gb|ABD65117.1| hypothetical protein 31.t00030 [Brassica oleracea]
S_PBL_c34430	399	20.5791	4.27618	4.8125	gi|224103299|ref|XP_002313001.1| predicted protein [Populus trichocarpa]
S_PBL_c47999	517	20.5791	4.27618	4.8125	gi|223545729|gb|EEF47233.1| nucleic acid binding protein, putative [Ricinus communis]
S_PBL_c2170	799	10.2896	2.13809	4.8125	gi|224127037|ref|XP_002319991.1| predicted protein [Populus trichocarpa]
S_PBL_c9366	488	10.2896	2.13809	4.8125	gi|224105353|ref|XP_002313781.1| predicted protein [Populus trichocarpa]
S_PBL_c10781	541	10.2896	2.13809	4.8125	gi|225459396|ref|XP_002285815.1| PREDICTED: hypothetical protein [Vitis vinifera]
S_PBL_c12223	524	10.2896	2.13809	4.8125	gi|157351667|emb|CAO42626.1| unnamed protein product [Vitis vinifera]
S_PBL_c17923	584	10.2896	2.13809	4.8125	gi|22327990|ref|NP_200888.2| heavy-metal-associated domain-containing protein [Arabidopsis thaliana]
S_PBL_c19081	405	10.2896	2.13809	4.8125	gi|225451491|ref|XP_002271350.1| PREDICTED: hypothetical protein [Vitis vinifera]
S_PBL_c21799	582	10.2896	2.13809	4.8125	not annotated
S_PBL_c23352	366	10.2896	2.13809	4.8125	not annotated
S_PBL_c24950	917	10.2896	2.13809	4.8125	gi|15777895|gb|AAL05932.1| SKIP5-like protein [Lycopersicon esculentum]
S_PBL_c27290	441	10.2896	2.13809	4.8125	gi|18394881|ref|NP_564118.1| dolichyl-phosphate beta-D-mannosyltransferase, putative / dolichol-phosphate mannosyltransferase, putative / mannose-P-dolichol synthase, putative [Arabidopsis thaliana]
S_PBL_c27891	719	10.2896	2.13809	4.8125	gi|225440819|ref|XP_002282010.1| PREDICTED: hypothetical protein [Vitis vinifera]
S_PBL_c31045	426	10.2896	2.13809	4.8125	not annotated
S_PBL_c31434	540	10.2896	2.13809	4.8125	gi|157348918|emb|CAO23996.1| unnamed protein product [Vitis vinifera]
S_PBL_c33723	430	10.2896	2.13809	4.8125	not annotated
S_PBL_c35718	495	10.2896	2.13809	4.8125	gi|223546177|gb|EEF47679.1| heat shock protein, putative [Ricinus communis]
S_PBL_c39724	403	10.2896	2.13809	4.8125	gi|225469300|ref|XP_002269258.1| PREDICTED: hypothetical protein [Vitis vinifera]
S_PBL_c40387	430	10.2896	2.13809	4.8125	not annotated
S_PBL_c41013	370	10.2896	2.13809	4.8125	gi|18409796|ref|NP_566982.1| thioredoxin family protein [Arabidopsis thaliana]
S_PBL_lrc41133	376	10.2896	2.13809	4.8125	not annotated
S_PBL_c41174	401	10.2896	2.13809	4.8125	gi|223549543|gb|EEF51031.1| leucine-rich repeat transmembrane protein kinase, putative [Ricinus communis]
S_PBL_c41244	388	10.2896	2.13809	4.8125	gi|147768838|emb|CAN75888.1| hypothetical protein [Vitis vinifera]
S_PBL_c45752	318	10.2896	2.13809	4.8125	not annotated
S_PBL_c49077	446	10.2896	2.13809	4.8125	not annotated
S_PBL_c49122	373	10.2896	2.13809	4.8125	gi|18071664|gb|AAL55431.1| formylglycinamide ribonucleotide amidotransferase [Vigna unguiculata]
S_PBL_c30553	684	231.047	48.107	4.80278	gi|157336354|emb|CAO71039.1| unnamed protein product [Vitis vinifera]
S_PBL_c15958	178	117.862	24.588	4.79348	not annotated
S_PBL_c2496	1012	97.2831	20.3119	4.78947	gi|223543620|gb|EEF45149.1| cysteine desulfurylase, putative [Ricinus communis]
S_PBL_c16773	466	629.534	131.493	4.7876	gi|194352768|emb|CAQ00112.1| papain-like cysteine proteinase [Hordeum vulgare subsp. vulgare]
S_PBL_c4567	612	675.369	142.183	4.75	not annotated
S_PBL_lrc54836	674	35.5457	7.48331	4.75	gi|7387726|sp|O22582.3|H2B_GOSHI RecName: Full=Histone H2B
S_PBL_c2147	668	121.604	25.6571	4.73958	gi|25815120|emb|CAD29291.1| alcohol NADP+ oxidoreductase [Solanum tuberosum]
S_PBL_lrc34195	533	60.8019	12.8285	4.73958	gi|34148025|gb|AAQ62572.1| glycosyltransferase 10 [Ipomoea trifida]
S_PBL_c13343	863	2512.52	530.246	4.73841	gi|12322841|gb|AAG51403.1|AC009465_3 unknown protein, 3' partial; 91932-93234 [Arabidopsis thaliana]
S_PBL_c20130	457	379.778	80.1784	4.73667	gi|60602996|gb|AAX27955.1| unknown [Schistosoma japonicum]
S_PBL_c41041	272	232.918	49.1761	4.73641	not annotated
S_PBL_c10948	791	172.116	36.3475	4.73529	gi|225426200|ref|XP_002279927.1| PREDICTED: hypothetical protein [Vitis vinifera]
S_PBL_c11279	502	86.0581	18.1738	4.73529	not annotated
S_PBL_lrc33934	466	308.687	65.2117	4.73361	not annotated
S_PBL_c29401	506	126.281	26.7261	4.725	gi|224059142|ref|XP_002299736.1| predicted protein [Populus trichocarpa]
S_PBL_c4296	503	50.5124	10.6904	4.725	gi|225439125|ref|XP_002270641.1| PREDICTED: hypothetical protein [Vitis vinifera]
S_PBL_c12405	516	50.5124	10.6904	4.725	gi|157337490|emb|CAO21836.1| unnamed protein product [Vitis vinifera]
S_PBL_c7174	477	25.2562	5.34522	4.725	not annotated
S_PBL_c8502	631	25.2562	5.34522	4.725	gi|22327990|ref|NP_200888.2| heavy-metal-associated domain-containing protein [Arabidopsis thaliana]
S_PBL_c26665	627	25.2562	5.34522	4.725	not annotated
S_PBL_c29440	715	25.2562	5.34522	4.725	not annotated
S_PBL_c49591	165	25.2562	5.34522	4.725	not annotated
S_PBL_lrc54079	486	25.2562	5.34522	4.725	gi|147864059|emb|CAN83221.1| hypothetical protein [Vitis vinifera]
S_PBL_c26172	642	141.248	29.9333	4.71875	gi|223548017|gb|EEF49509.1| aldo-keto reductase, putative [Ricinus communis]
S_PBL_c501	788	700.625	148.597	4.71493	gi|15214410|gb|AAB67993.2| annexin [Gossypium hirsutum]
S_PBL_c7274	748	156.214	33.1404	4.71371	gi|225453612|ref|XP_002267421.1| PREDICTED: hypothetical protein [Vitis vinifera]
S_PBL_c46294	477	196.437	41.6928	4.71154	gi|115455421|ref|NP_001051311.1| Os03g0755100 [Oryza sativa (japonica cultivar-group)]
S_PBL_c7019	869	65.479	13.8976	4.71154	not annotated
S_PBL_c25345	496	105.702	22.4499	4.70833	gi|223525091|gb|EEF27846.1| conserved hypothetical protein [Ricinus communis]
S_PBL_c7591	652	186.147	39.5547	4.70608	not annotated
S_PBL_c9292	849	241.337	51.3142	4.70313	gi|15289760|dbj|BAB63464.1| calcium dependent protein kinase [Solanum tuberosum]
S_PBL_c9095	983	80.4456	17.1047	4.70313	gi|225427383|ref|XP_002283072.1| PREDICTED: hypothetical protein [Vitis vinifera]
S_PBL_c4157	840	40.2228	8.55236	4.70313	not annotated
S_PBL_c21804	384	702.496	149.666	4.69375	not annotated
S_PBL_c6135	823	55.1894	11.7595	4.69318	not annotated
S_PBL_c8105	584	55.1894	11.7595	4.69318	gi|147776519|emb|CAN74010.1| hypothetical protein [Vitis vinifera]
S_PBL_c25145	514	55.1894	11.7595	4.69318	gi|157337369|emb|CAO21715.1| unnamed protein product [Vitis vinifera]
S_PBL_c31133	549	55.1894	11.7595	4.69318	gi|147852216|emb|CAN82248.1| hypothetical protein [Vitis vinifera]
S_PBL_c4771	1751	4388.96	935.414	4.692	gi|1388021|gb|AAB71613.1| UDP-glucose pyrophosphorylase [Solanum tuberosum]
S_PBL_c26849	553	70.1561	14.9666	4.6875	gi|157336313|emb|CAO70998.1| unnamed protein product [Vitis vinifera]
S_PBL_c2911	635	144.989	31.0023	4.67672	gi|225443345|ref|XP_002264942.1| PREDICTED: hypothetical protein isoform 2 [Vitis vinifera]
S_PBL_c25075	762	159.956	34.2094	4.67578	gi|166227726|sp|O22193.2|PUB4_ARATH RecName: Full=U-box domain-containing protein 4; AltName: Full=Plant U-box protein 4
S_PBL_lrc53049	494	219.822	47.038	4.6733	gi|225457662|ref|XP_002275896.1| PREDICTED: hypothetical protein isoform 1 [Vitis vinifera]
S_PBL_c1524	495	44.8999	9.6214	4.66667	gi|225445005|ref|XP_002282984.1| PREDICTED: hypothetical protein [Vitis vinifera]
S_PBL_c17872	441	44.8999	9.6214	4.66667	gi|42601214|gb|AAS21304.1| mitogen-activated protein kinase kinase 2 [Petroselinum crispum]
S_PBL_c33069	680	44.8999	9.6214	4.66667	gi|68299229|emb|CAJ13715.1| putative replication factor A [Capsicum chinense]
S_PBL_c35695	562	44.8999	9.6214	4.66667	not annotated
S_PBL_c6955	491	29.9333	6.41427	4.66667	not annotated
S_PBL_c12029	568	29.9333	6.41427	4.66667	not annotated
S_PBL_c20190	449	29.9333	6.41427	4.66667	gi|149676198|dbj|BAF64710.1| putative transposase [Ipomoea tricolor]
S_PBL_c24167	688	29.9333	6.41427	4.66667	gi|225453732|ref|XP_002272895.1| PREDICTED: hypothetical protein [Vitis vinifera]
S_PBL_c2337	1578	14.9666	3.20713	4.66667	gi|147805442|emb|CAN69618.1| hypothetical protein [Vitis vinifera]
S_PBL_c5667	1228	14.9666	3.20713	4.66667	not annotated
S_PBL_c10065	595	14.9666	3.20713	4.66667	gi|225435743|ref|XP_002285710.1| PREDICTED: hypothetical protein [Vitis vinifera]
S_PBL_c12239	575	14.9666	3.20713	4.66667	gi|147855843|emb|CAN81783.1| hypothetical protein [Vitis vinifera]
S_PBL_c17907	354	14.9666	3.20713	4.66667	not annotated
S_PBL_c21606	589	14.9666	3.20713	4.66667	gi|218195854|gb|EEC78281.1| hypothetical protein OsI_17979 [Oryza sativa Indica Group]
S_PBL_c22517	750	14.9666	3.20713	4.66667	gi|217071258|gb|ACJ83989.1| unknown [Medicago truncatula]
S_PBL_c28085	682	14.9666	3.20713	4.66667	gi|224134144|ref|XP_002321747.1| predicted protein [Populus trichocarpa]
S_PBL_c31196	469	14.9666	3.20713	4.66667	not annotated
S_PBL_c33377	570	14.9666	3.20713	4.66667	gi|157343050|emb|CAO66539.1| unnamed protein product [Vitis vinifera]
S_PBL_c42927	504	14.9666	3.20713	4.66667	gi|157327788|emb|CAO16477.1| unnamed protein product [Vitis vinifera]
S_PBL_lrc52078	471	14.9666	3.20713	4.66667	gi|4928460|gb|AAD33596.1|AF133127_1 thioredoxin h [Hevea brasiliensis]
S_PBL_lrc54941	512	14.9666	3.20713	4.66667	not annotated
S_PBL_c52264	537	109.443	23.519	4.65341	gi|157352046|emb|CAO43036.1| unnamed protein product [Vitis vinifera]
S_PBL_c26588	915	94.4768	20.3119	4.65132	gi|225430354|ref|XP_002285290.1| PREDICTED: hypothetical protein [Vitis vinifera]
S_PBL_c1310	838	79.5102	17.1047	4.64844	not annotated
S_PBL_c9351	743	213.274	45.9689	4.63953	gi|40287496|gb|AAR83862.1| elicitor-inducible protein EIG-J7 [Capsicum annuum]
S_PBL_c52949	641	148.731	32.0713	4.6375	gi|225439346|ref|XP_002270321.1| PREDICTED: hypothetical protein [Vitis vinifera]
S_PBL_c1383	843	99.1539	21.3809	4.6375	gi|3688598|dbj|BAA33460.1| Cycloartenol Synthase [Panax ginseng]
S_PBL_c24989	586	99.1539	21.3809	4.6375	gi|224113087|ref|XP_002316387.1| predicted protein [Populus trichocarpa]
S_PBL_c1367	1407	49.577	10.6904	4.6375	not annotated
S_PBL_c18779	373	49.577	10.6904	4.6375	gi|224142748|ref|XP_002324715.1| predicted protein [Populus trichocarpa]
S_PBL_c9451	714	69.2207	14.9666	4.625	gi|18423719|ref|NP_568822.1| glycosyl hydrolase family 17 protein [Arabidopsis thaliana]
S_PBL_c14766	458	69.2207	14.9666	4.625	not annotated
S_PBL_c13647	438	34.6103	7.48331	4.625	gi|8778626|gb|AAF79634.1|AC025416_8 F5O11.12 [Arabidopsis thaliana]
S_PBL_c54208	524	34.6103	7.48331	4.625	gi|23451057|gb|AAN32641.1|AF416732_1 putative short-chain type alcohol dehydrogenase [Solanum tuberosum]
S_PBL_c7255	635	177.729	38.4856	4.61806	gi|1389893|gb|AAB02945.1| squalene synthase [Nicotiana tabacum]
S_PBL_c8536	1239	143.118	31.0023	4.61638	not annotated
S_PBL_c26877	467	54.254	11.7595	4.61364	not annotated
S_PBL_c31770	702	54.254	11.7595	4.61364	not annotated
S_PBL_lrc51267	446	54.254	11.7595	4.61364	not annotated
S_PBL_c19936	783	182.406	39.5547	4.61149	gi|225465198|ref|XP_002264400.1| PREDICTED: hypothetical protein [Vitis vinifera]
S_PBL_c8477	1534	137.506	29.9333	4.59375	gi|225452312|ref|XP_002272486.1| PREDICTED: hypothetical protein [Vitis vinifera]
S_PBL_c27173	700	39.2874	8.55236	4.59375	not annotated
S_PBL_c6948	439	19.6437	4.27618	4.59375	gi|118484164|gb|ABK93964.1| unknown [Populus trichocarpa]
S_PBL_c11531	498	19.6437	4.27618	4.59375	gi|147863949|emb|CAN83214.1| hypothetical protein [Vitis vinifera]
S_PBL_c11890	614	19.6437	4.27618	4.59375	gi|223547092|gb|EEF48589.1| TRANSPORT INHIBITOR RESPONSE 1 protein, putative [Ricinus communis]
S_PBL_c14699	624	19.6437	4.27618	4.59375	not annotated
S_PBL_c31792	581	19.6437	4.27618	4.59375	not annotated
S_PBL_c33801	374	19.6437	4.27618	4.59375	gi|225429928|ref|XP_002283782.1| PREDICTED: hypothetical protein [Vitis vinifera]
S_PBL_c3969	1416	11512.1	2510.12	4.5863	gi|119354|sp|P26300.1|ENO_SOLLC RecName: Full=Enolase; AltName: Full=2-phosphoglycerate dehydratase; AltName: Full=2-phospho-D-glycerate hydro-lyase
S_PBL_c11670	549	83.2519	18.1738	4.58088	gi|147784563|emb|CAN70486.1| hypothetical protein [Vitis vinifera]
S_PBL_c14816	576	83.2519	18.1738	4.58088	not annotated
S_PBL_c10516	900	793.231	173.185	4.58025	not annotated
S_PBL_c1372	1513	63.6082	13.8976	4.57692	gi|157328144|emb|CAO17250.1| unnamed protein product [Vitis vinifera]
S_PBL_c23698	705	63.6082	13.8976	4.57692	not annotated
S_PBL_c24146	804	107.573	23.519	4.57386	not annotated
S_PBL_c7482	963	981.25	214.878	4.56654	gi|147854933|emb|CAN80273.1| hypothetical protein [Vitis vinifera]
S_PBL_c25316	735	335.814	73.7641	4.55254	gi|224085617|ref|XP_002307637.1| predicted protein [Populus trichocarpa]
S_PBL_c13718	619	24.3208	5.34522	4.55	gi|18423092|ref|NP_568718.1| AFB5 (AUXIN F-BOX PROTEIN 5); ubiquitin-protein ligase [Arabidopsis thaliana]
S_PBL_c18457	642	24.3208	5.34522	4.55	gi|147810042|emb|CAN69364.1| hypothetical protein [Vitis vinifera]
S_PBL_c23348	537	24.3208	5.34522	4.55	not annotated
S_PBL_c26479	785	24.3208	5.34522	4.55	gi|225435806|ref|XP_002285757.1| PREDICTED: hypothetical protein [Vitis vinifera]
S_PBL_c29469	582	24.3208	5.34522	4.55	gi|224131790|ref|XP_002321179.1| GRAS family transcription factor [Populus trichocarpa]
S_PBL_c38256	441	24.3208	5.34522	4.55	not annotated
S_PBL_c27613	605	101.96	22.4499	4.54167	gi|223542290|gb|EEF43832.1| Aspartic proteinase precursor, putative [Ricinus communis]
S_PBL_c26373	532	77.6394	17.1047	4.53906	gi|157335151|emb|CAO60981.1| unnamed protein product [Vitis vinifera]
S_PBL_c43670	555	77.6394	17.1047	4.53906	gi|225440791|ref|XP_002281666.1| PREDICTED: similar to EMB2735 (EMBRYO DEFECTIVE 2735) [Vitis vinifera]
S_PBL_c12001	968	106.637	23.519	4.53409	gi|157347185|emb|CAO17567.1| unnamed protein product [Vitis vinifera]
S_PBL_c8054	804	53.3186	11.7595	4.53409	gi|48209968|gb|AAT40531.1| ATP synthase D chain, mitochondrial, putative [Solanum demissum]
S_PBL_c24285	687	53.3186	11.7595	4.53409	gi|157336623|emb|CAO71308.1| unnamed protein product [Vitis vinifera]
S_PBL_c20874	521	57.9957	12.8285	4.52083	not annotated
S_PBL_c13741	464	28.9978	6.41427	4.52083	not annotated
S_PBL_c47047	340	28.9978	6.41427	4.52083	gi|113205229|gb|AAT39315.2| Senescence-associated protein, putative [Solanum demissum]
S_PBL_c48987	741	28.9978	6.41427	4.52083	gi|157351578|emb|CAO42537.1| unnamed protein product [Vitis vinifera]
S_PBL_c18435	517	236.66	52.3832	4.51786	not annotated
S_PBL_c5347	745	183.341	40.6237	4.51316	gi|6855476|dbj|BAA90481.1| phytocyanin-related protein [Ipomoea nil]
S_PBL_c8754	647	279.689	62.0046	4.51078	gi|225427199|ref|XP_002278066.1| PREDICTED: hypothetical protein [Vitis vinifera]
S_PBL_c19060	550	62.6728	13.8976	4.50962	gi|225431960|ref|XP_002278181.1| PREDICTED: hypothetical protein [Vitis vinifera]
S_PBL_c37986	546	62.6728	13.8976	4.50962	not annotated
S_PBL_c11485	707	101.025	22.4499	4.5	gi|157358300|emb|CAO65937.1| unnamed protein product [Vitis vinifera]
S_PBL_c34228	432	33.6749	7.48331	4.5	not annotated
S_PBL_lrc38188	478	33.6749	7.48331	4.5	not annotated
S_PBL_c2618	808	610.826	135.769	4.49902	gi|224134747|ref|XP_002327479.1| predicted protein [Populus trichocarpa]
S_PBL_c9008	773	384.455	85.5236	4.49531	gi|113205271|gb|AAT38699.2| RNA dependent RNA polymerase family protein [Solanum demissum]
S_PBL_c143	570	7327.1	1631.36	4.4914	gi|223546663|gb|EEF48161.1| conserved hypothetical protein [Ricinus communis]
S_PBL_c2168	562	110.379	24.588	4.48913	gi|117165994|dbj|BAF36296.1| hypothetical protein [Ipomoea trifida]
S_PBL_lrc53997	427	455.547	101.559	4.48553	not annotated
S_PBL_c6772	690	76.704	17.1047	4.48438	gi|224092554|ref|XP_002309659.1| predicted protein [Populus trichocarpa]
S_PBL_c2389	705	38.352	8.55236	4.48438	gi|147766948|emb|CAN63265.1| hypothetical protein [Vitis vinifera]
S_PBL_c44346	273	81.381	18.1738	4.47794	gi|60602996|gb|AAX27955.1| unknown [Schistosoma japonicum]
S_PBL_c18802	485	43.0291	9.6214	4.47222	gi|18400970|ref|NP_566532.1| Ran-binding protein 1 domain-containing protein / RanBP1 domain-containing protein [Arabidopsis thaliana]
S_PBL_c42390	316	43.0291	9.6214	4.47222	gi|223526756|gb|EEF28983.1| ARF GTPase activator, putative [Ricinus communis]
S_PBL_c11562	472	329.266	73.7641	4.46377	gi|224085545|ref|XP_002307615.1| predicted protein [Populus trichocarpa]
S_PBL_c18395	728	95.4123	21.3809	4.4625	gi|102140037|gb|ABF70168.1| phosphoglycerate kinase, chloroplast, putative [Musa acuminata]
S_PBL_c24398	498	95.4123	21.3809	4.4625	gi|225463885|ref|XP_002263642.1| PREDICTED: hypothetical protein [Vitis vinifera]
S_PBL_c27651	672	47.7061	10.6904	4.4625	gi|147784775|emb|CAN64008.1| hypothetical protein [Vitis vinifera]
S_PBL_c14914	707	309.622	69.4879	4.45577	gi|224060219|ref|XP_002300091.1| predicted protein [Populus trichocarpa]
S_PBL_c12859	588	52.3832	11.7595	4.45455	gi|146432259|gb|ABQ41113.1| L-galactose dehydrogenase [Vitis vinifera]
S_PBL_c7828	394	109.443	24.588	4.45109	not annotated
S_PBL_c14041	514	333.008	74.8331	4.45	gi|115477837|ref|NP_001062514.1| Os08g0561700 [Oryza sativa (japonica cultivar-group)]
S_PBL_c1316	475	57.0603	12.8285	4.44792	not annotated
S_PBL_c15216	550	57.0603	12.8285	4.44792	gi|118482193|gb|ABK93025.1| unknown [Populus trichocarpa]
S_PBL_c19754	410	57.0603	12.8285	4.44792	gi|225453684|ref|XP_002269908.1| PREDICTED: hypothetical protein [Vitis vinifera]
S_PBL_c5272	724	66.4144	14.9666	4.4375	gi|194067755|dbj|BAG55005.1| auxin-responsive Aux/IAA gene family member [Ipomoea nil]
S_PBL_c20363	467	142.183	32.0713	4.43333	gi|223528350|gb|EEF30390.1| Rhicadhesin receptor precursor, putative [Ricinus communis]
S_PBL_c13814	732	71.0915	16.0357	4.43333	gi|225446182|ref|XP_002278130.1| PREDICTED: similar to ATGDU3 (ARABIDOPSIS THALIANA GLUTAMINE DUMPER 3) [Vitis vinifera]
S_PBL_c33148	480	667.886	150.735	4.43085	not annotated
S_PBL_c51333	636	80.4456	18.1738	4.42647	not annotated
S_PBL_c17838	460	174.922	39.5547	4.4223	gi|225463240|ref|XP_002273732.1| PREDICTED: hypothetical protein [Vitis vinifera]
S_PBL_c31824	413	113.185	25.6571	4.41146	not annotated
S_PBL_c6847	615	673.498	152.873	4.40559	gi|63079855|gb|AAY29699.1| MADS-box protein [Ipomoea batatas]
S_PBL_c1866	1659	769.846	175.323	4.39101	gi|225428566|ref|XP_002284659.1| PREDICTED: hypothetical protein [Vitis vinifera]
S_PBL_c14681	724	318.976	72.6951	4.38787	not annotated
S_PBL_c9957	538	383.52	87.6617	4.375	gi|225446331|ref|XP_002271850.1| PREDICTED: hypothetical protein [Vitis vinifera]
S_PBL_c37694	474	308.687	70.557	4.375	not annotated
S_PBL_c3838	1209	149.666	34.2094	4.375	gi|147865450|emb|CAN79404.1| hypothetical protein [Vitis vinifera]
S_PBL_c32837	657	93.5414	21.3809	4.375	gi|223546350|gb|EEF47852.1| zinc finger protein, putative [Ricinus communis]
S_PBL_c16409	612	79.5102	18.1738	4.375	not annotated
S_PBL_c14226	695	74.8331	17.1047	4.375	not annotated
S_PBL_c26931	390	70.1561	16.0357	4.375	gi|147780809|emb|CAN77214.1| hypothetical protein [Vitis vinifera]
S_PBL_c42442	358	65.479	14.9666	4.375	gi|224110326|ref|XP_002315485.1| predicted protein [Populus trichocarpa]
S_PBL_c3637	685	60.8019	13.8976	4.375	gi|13430174|gb|AAK25754.1|AF334834_1 putative chaperon P13.9 [Castanea sativa]
S_PBL_c20653	431	60.8019	13.8976	4.375	gi|18416717|ref|NP_567742.1| phosphofructokinase family protein [Arabidopsis thaliana]
S_PBL_c26350	612	60.8019	13.8976	4.375	gi|224129658|ref|XP_002320640.1| predicted protein [Populus trichocarpa]
S_PBL_c5280	679	56.1249	12.8285	4.375	not annotated
S_PBL_c7836	625	51.4478	11.7595	4.375	not annotated
S_PBL_c21950	498	51.4478	11.7595	4.375	not annotated
S_PBL_c6195	674	42.0936	9.6214	4.375	gi|224113625|ref|XP_002316526.1| predicted protein [Populus trichocarpa]
S_PBL_c26309	525	42.0936	9.6214	4.375	not annotated
S_PBL_c11137	511	37.4166	8.55236	4.375	gi|157338612|emb|CAO41963.1| unnamed protein product [Vitis vinifera]
S_PBL_c4890	620	32.7395	7.48331	4.375	gi|225467167|ref|XP_002269291.1| PREDICTED: hypothetical protein [Vitis vinifera]
S_PBL_c44553	448	32.7395	7.48331	4.375	not annotated
S_PBL_c25491	450	23.3854	5.34522	4.375	not annotated
S_PBL_c30504	604	23.3854	5.34522	4.375	gi|223542701|gb|EEF44238.1| conserved hypothetical protein [Ricinus communis]
S_PBL_c39253	318	23.3854	5.34522	4.375	gi|147772302|emb|CAN64562.1| hypothetical protein [Vitis vinifera]
S_PBL_lrc44643	413	23.3854	5.34522	4.375	not annotated
S_PBL_c2589	884	18.7083	4.27618	4.375	gi|223547873|gb|EEF49365.1| vacuolar ATP synthase subunit C, putative [Ricinus communis]
S_PBL_c10283	547	18.7083	4.27618	4.375	not annotated
S_PBL_c11972	1227	18.7083	4.27618	4.375	gi|223548383|gb|EEF49874.1| respiratory burst oxidase, putative [Ricinus communis]
S_PBL_c14019	561	18.7083	4.27618	4.375	gi|225426168|ref|XP_002278930.1| PREDICTED: hypothetical protein [Vitis vinifera]
S_PBL_c15776	420	18.7083	4.27618	4.375	not annotated
S_PBL_lrc38959	405	18.7083	4.27618	4.375	not annotated
S_PBL_c4730	685	14.0312	3.20713	4.375	gi|225447799|ref|XP_002266729.1| PREDICTED: hypothetical protein [Vitis vinifera]
S_PBL_c8677	492	14.0312	3.20713	4.375	gi|118562910|dbj|BAF37800.1| hypothetical protein [Ipomoea trifida]
S_PBL_c10844	568	14.0312	3.20713	4.375	gi|147771494|emb|CAN73653.1| hypothetical protein [Vitis vinifera]
S_PBL_c10927	566	14.0312	3.20713	4.375	gi|9937103|gb|AAG02288.1|AF177981_1 plastid terminal oxidase [Capsicum annuum]
S_PBL_c14131	521	14.0312	3.20713	4.375	not annotated
S_PBL_c14843	571	14.0312	3.20713	4.375	gi|223535726|gb|EEF37389.1| RNA binding protein, putative [Ricinus communis]
S_PBL_c17223	524	14.0312	3.20713	4.375	gi|224143285|ref|XP_002324904.1| predicted protein [Populus trichocarpa]
S_PBL_c17605	667	14.0312	3.20713	4.375	gi|224069094|ref|XP_002326273.1| predicted protein [Populus trichocarpa]
S_PBL_c20136	495	14.0312	3.20713	4.375	gi|157347813|emb|CAO22400.1| unnamed protein product [Vitis vinifera]
S_PBL_c22908	709	14.0312	3.20713	4.375	gi|4467098|emb|CAB37532.1| putative protein [Arabidopsis thaliana]
S_PBL_c30298	410	14.0312	3.20713	4.375	not annotated
S_PBL_c35457	501	14.0312	3.20713	4.375	gi|157357368|emb|CAO63891.1| unnamed protein product [Vitis vinifera]
S_PBL_c37275	599	14.0312	3.20713	4.375	gi|224135003|ref|XP_002321959.1| predicted protein [Populus trichocarpa]
S_PBL_lrc37791	383	14.0312	3.20713	4.375	not annotated
S_PBL_c45056	424	14.0312	3.20713	4.375	gi|225466366|ref|XP_002275441.1| PREDICTED: similar to ribosomal protein L2 [Vitis vinifera]
S_PBL_c51831	491	14.0312	3.20713	4.375	gi|126238204|gb|ABO07413.1| MLH1 [Solanum lycopersicum]
S_PBL_c5900	758	345.168	79.1093	4.36318	gi|224087273|ref|XP_002308110.1| predicted protein [Populus trichocarpa]
S_PBL_lrc54530	495	345.168	79.1093	4.36318	not annotated
S_PBL_c1687	826	134.7	31.0023	4.34483	not annotated
S_PBL_c22656	581	366.682	84.4546	4.34177	gi|157353894|emb|CAO46429.1| unnamed protein product [Vitis vinifera]
S_PBL_c18409	460	120.668	27.7952	4.34135	gi|115464353|ref|NP_001055776.1| Os05g0463900 [Oryza sativa (japonica cultivar-group)]
S_PBL_c10288	558	115.991	26.7261	4.34	gi|223531580|gb|EEF33409.1| conserved hypothetical protein [Ricinus communis]
S_PBL_c2044	578	101.96	23.519	4.33523	gi|223541084|gb|EEF42640.1| Protein AFR, putative [Ricinus communis]
S_PBL_c4216	602	1814.7	419.066	4.33036	not annotated
S_PBL_c21730	443	2633.19	608.287	4.32887	gi|197293846|gb|ACH58421.1| nodulin 93 [Prunus dulcis]
S_PBL_c3162	1033	83.2519	19.2428	4.32639	gi|224052857|ref|XP_002297615.1| predicted protein [Populus trichocarpa]
S_PBL_c9979	827	83.2519	19.2428	4.32639	gi|157353895|emb|CAO46430.1| unnamed protein product [Vitis vinifera]
S_PBL_c28279	687	83.2519	19.2428	4.32639	not annotated
S_PBL_lrc54538	491	83.2519	19.2428	4.32639	gi|15221875|ref|NP_175868.1| G-H2AX/GAMMA-H2AX/H2AXB/HTA3; DNA binding [Arabidopsis thaliana]
S_PBL_c4473	1084	411.582	95.145	4.32584	gi|1346172|sp|P49118.1|BIP_SOLLC RecName: Full=Luminal-binding protein; Short=BiP; AltName: Full=78 kDa glucose-regulated protein homolog; AltName: Full=GRP 78; Flags: Precursor
S_PBL_c2354	1154	221.693	51.3142	4.32031	not annotated
S_PBL_c23603	526	73.8977	17.1047	4.32031	not annotated
S_PBL_c14898	509	217.016	50.2451	4.31915	not annotated
S_PBL_c6412	446	59.8665	13.8976	4.30769	not annotated
S_PBL_c9912	522	414.389	96.214	4.30694	gi|114186917|gb|ABI53846.1| sulfite oxidase [Solanum lycopersicum]
S_PBL_c16711	485	409.711	95.145	4.30618	gi|223543069|gb|EEF44604.1| conserved hypothetical protein [Ricinus communis]
S_PBL_c23887	716	285.301	66.2808	4.30444	not annotated
S_PBL_c14017	955	55.1894	12.8285	4.30208	not annotated
S_PBL_c18678	486	55.1894	12.8285	4.30208	not annotated
S_PBL_c37751	464	55.1894	12.8285	4.30208	not annotated
S_PBL_c54166	778	872.742	203.119	4.29671	gi|225458370|ref|XP_002283364.1| PREDICTED: hypothetical protein [Vitis vinifera]
S_PBL_c2398	754	380.714	88.7307	4.29066	gi|62183958|gb|AAX73299.1| putative permease I [Lycopersicon esculentum]
S_PBL_c46046	228	518.22	120.802	4.28982	not annotated
S_PBL_c16319	476	45.8353	10.6904	4.2875	gi|223538274|gb|EEF39883.1| conserved hypothetical protein [Ricinus communis]
S_PBL_c12527	758	265.658	62.0046	4.28448	gi|22087131|gb|AAM90848.1|AF481952_1 hairy meristem [Petunia x hybrida]
S_PBL_lrc27472	616	173.987	40.6237	4.28289	not annotated
S_PBL_c3020	624	86.9935	20.3119	4.28289	gi|15226156|ref|NP_180930.1| CUTA [Arabidopsis thaliana]
S_PBL_c43617	385	703.432	164.633	4.27273	not annotated
S_PBL_c19901	456	36.4812	8.55236	4.26563	gi|225444780|ref|XP_002279914.1| PREDICTED: hypothetical protein [Vitis vinifera]
S_PBL_c46838	380	36.4812	8.55236	4.26563	not annotated
S_PBL_c6990	635	1161.78	272.606	4.26176	gi|224057529|ref|XP_002299252.1| predicted protein [Populus trichocarpa]
S_PBL_lrc28519	423	273.141	64.1427	4.25833	gi|15239643|ref|NP_197410.1| heavy-metal-associated domain-containing protein [Arabidopsis thaliana]
S_PBL_lrc33324	417	136.57	32.0713	4.25833	not annotated
S_PBL_c25840	808	68.2852	16.0357	4.25833	gi|9802777|gb|AAF99846.1|AC051629_13 Unknown protein [Arabidopsis thaliana]
S_PBL_c26026	600	68.2852	16.0357	4.25833	gi|224109334|ref|XP_002333272.1| predicted protein [Populus trichocarpa]
S_PBL_c3015	584	573.409	134.7	4.25694	gi|82623369|gb|ABB87099.1| unknown [Solanum tuberosum]
S_PBL_c9002	508	100.089	23.519	4.25568	gi|157335069|emb|CAO60899.1| unnamed protein product [Vitis vinifera]
S_PBL_c11211	524	100.089	23.519	4.25568	gi|147775392|emb|CAN73683.1| hypothetical protein [Vitis vinifera]
S_PBL_c11469	1007	159.02	37.4166	4.25	gi|17046459|gb|AAL34531.1|AF439861_1 sucrose-phosphate synthase [Ipomoea batatas]
S_PBL_lrc23386	495	95.4123	22.4499	4.25	gi|60459393|gb|AAX20042.1| proline-rich protein [Capsicum annuum]
S_PBL_c14182	529	31.8041	7.48331	4.25	gi|224084451|ref|XP_002307301.1| predicted protein [Populus trichocarpa]
S_PBL_c16655	819	31.8041	7.48331	4.25	gi|225438007|ref|XP_002270511.1| PREDICTED: hypothetical protein [Vitis vinifera]
S_PBL_c50289	421	31.8041	7.48331	4.25	not annotated
S_PBL_lrc50683	181	31.8041	7.48331	4.25	not annotated
S_PBL_lrc52236	471	122.539	28.8642	4.24537	gi|147864059|emb|CAN83221.1| hypothetical protein [Vitis vinifera]
S_PBL_c44619	340	58.9311	13.8976	4.24038	not annotated
S_PBL_c47750	668	407.841	96.214	4.23889	gi|118489858|gb|ABK96728.1| unknown [Populus trichocarpa x Populus deltoides]
S_PBL_c8706	614	7037.12	1660.23	4.23865	not annotated
S_PBL_c43833	486	144.989	34.2094	4.23828	not annotated
S_PBL_c21118	517	172.116	40.6237	4.23684	gi|42570761|ref|NP_973454.1| PIP (proline iminopeptidase); prolyl aminopeptidase [Arabidopsis thaliana]
S_PBL_c47633	465	86.0581	20.3119	4.23684	not annotated
S_PBL_lrc30184	619	194.566	45.9689	4.23256	gi|118490660|ref|XP_001238639.1| hypothetical protein [Eimeria tenella]
S_PBL_c1517	553	54.254	12.8285	4.22917	gi|18415447|ref|NP_567596.1| unknown protein [Arabidopsis thaliana]
S_PBL_c33346	362	130.958	31.0023	4.22414	not annotated
S_PBL_c9259	889	103.831	24.588	4.22283	gi|157350235|emb|CAO40173.1| unnamed protein product [Vitis vinifera]
S_PBL_c4862	495	581.828	137.907	4.21899	not annotated
S_PBL_c45015	311	49.577	11.7595	4.21591	not annotated
S_PBL_c19064	627	144.054	34.2094	4.21094	not annotated
S_PBL_c17031	621	72.0269	17.1047	4.21094	gi|75115970|sp|Q67UE2.1|HOX11_ORYSJ RecName: Full=Homeobox-leucine zipper protein HOX11; AltName: Full=Homeodomain transcription factor HOX11; AltName: Full=HD-ZIP protein HOX11; AltName: Full=OsHox11
S_PBL_c11056	1191	373.23	88.7307	4.20633	gi|6165885|gb|AAF04727.1|AF101239_1 cathepsin B-like cysteine proteinase [Ipomoea batatas]
S_PBL_c33099	756	206.727	49.1761	4.2038	gi|225444037|ref|XP_002282043.1| PREDICTED: hypothetical protein isoform 1 [Vitis vinifera]
S_PBL_c33025	542	179.6	42.7618	4.2	gi|223549104|gb|EEF50593.1| Proline iminopeptidase, putative [Ricinus communis]
S_PBL_lrc55211	534	157.15	37.4166	4.2	gi|147772011|emb|CAN60251.1| hypothetical protein [Vitis vinifera]
S_PBL_c14454	528	89.7998	21.3809	4.2	not annotated
S_PBL_c7524	678	22.4499	5.34522	4.2	gi|157349930|emb|CAO39829.1| unnamed protein product [Vitis vinifera]
S_PBL_c19625	480	22.4499	5.34522	4.2	gi|40217878|gb|AAR82850.1| expansin-2 [Petunia x hybrida]
S_PBL_c23511	873	22.4499	5.34522	4.2	gi|224090819|ref|XP_002309095.1| predicted protein [Populus trichocarpa]
S_PBL_c26951	601	22.4499	5.34522	4.2	gi|157352943|emb|CAO44833.1| unnamed protein product [Vitis vinifera]
S_PBL_c30027	485	22.4499	5.34522	4.2	gi|30424353|emb|CAC79644.1| dioxygenase [Capsicum annuum]
S_PBL_c36932	618	22.4499	5.34522	4.2	not annotated
S_PBL_c55176	363	22.4499	5.34522	4.2	gi|224082546|ref|XP_002306736.1| predicted protein [Populus trichocarpa]
S_PBL_c25852	647	197.372	47.038	4.19602	gi|223527423|gb|EEF29561.1| Protein P21, putative [Ricinus communis]
S_PBL_c45429	574	125.346	29.9333	4.1875	gi|223539994|gb|EEF41572.1| Alpha-expansin 8 precursor, putative [Ricinus communis]
S_PBL_c216	448	62.6728	14.9666	4.1875	gi|223550441|gb|EEF51928.1| conserved hypothetical protein [Ricinus communis]
S_PBL_c13283	468	62.6728	14.9666	4.1875	gi|224079079|ref|XP_002305741.1| predicted protein [Populus trichocarpa]
S_PBL_c26406	453	201.114	48.107	4.18056	gi|223543782|gb|EEF45310.1| conserved hypothetical protein [Ricinus communis]
S_PBL_c26633	822	120.668	28.8642	4.18056	gi|224071759|ref|XP_002303569.1| predicted protein [Populus trichocarpa]
S_PBL_c7697	741	98.2185	23.519	4.17614	gi|115459588|ref|NP_001053394.1| Os04g0531100 [Oryza sativa (japonica cultivar-group)]
S_PBL_c40402	423	57.9957	13.8976	4.17308	gi|147856981|emb|CAN79664.1| hypothetical protein [Vitis vinifera]
S_PBL_c22678	669	343.297	82.3165	4.17045	not annotated
S_PBL_c11712	455	227.306	54.5213	4.16912	not annotated
S_PBL_c13063	486	245.079	58.7975	4.16818	gi|118482719|gb|ABK93278.1| unknown [Populus trichocarpa]
S_PBL_c45160	402	129.087	31.0023	4.16379	not annotated
S_PBL_c18996	607	182.406	43.8308	4.16159	gi|223532288|gb|EEF34090.1| conserved hypothetical protein [Ricinus communis]
S_PBL_c637	856	377.907	90.8688	4.15882	gi|157350164|emb|CAO40102.1| unnamed protein product [Vitis vinifera]
S_PBL_c32208	678	106.637	25.6571	4.15625	gi|157346272|emb|CAO15969.1| unnamed protein product [Vitis vinifera]
S_PBL_c4362	788	88.8644	21.3809	4.15625	gi|9843771|emb|CAA04261.2| MAP kinase kinase [Solanum lycopersicum]
S_PBL_c615	617	35.5457	8.55236	4.15625	gi|157346142|emb|CAO15839.1| unnamed protein product [Vitis vinifera]
S_PBL_c11742	545	35.5457	8.55236	4.15625	gi|223539180|gb|EEF40773.1| ADP-ribosylation factor, putative [Ricinus communis]
S_PBL_c1328	541	17.7729	4.27618	4.15625	gi|42409001|dbj|BAD10255.1| putative dolichol-phosphate (beta-D) mannosyltransferase 2 [Oryza sativa Japonica Group]
S_PBL_c18852	401	17.7729	4.27618	4.15625	gi|223527190|gb|EEF29359.1| conserved hypothetical protein [Ricinus communis]
S_PBL_c19850	472	17.7729	4.27618	4.15625	not annotated
S_PBL_c32548	663	17.7729	4.27618	4.15625	gi|223549267|gb|EEF50756.1| alpha/beta hydrolase, putative [Ricinus communis]
S_PBL_c38606	410	17.7729	4.27618	4.15625	not annotated
S_PBL_c45262	383	17.7729	4.27618	4.15625	not annotated
S_PBL_c46847	601	17.7729	4.27618	4.15625	gi|47155380|dbj|BAD18925.1| ferredoxin [Codonopsis lanceolata]
S_PBL_lrc52586	546	17.7729	4.27618	4.15625	gi|55977041|sp|P68427.2|H32_PEA RecName: Full=Histone H3.2
S_PBL_c5241	665	173.052	41.6928	4.15064	gi|400992|sp|P30956.1|RK28_TOBAC RecName: Full=50S ribosomal protein L28, chloroplastic; AltName: Full=CL28; Flags: Precursor
S_PBL_c17693	466	155.279	37.4166	4.15	gi|187372954|gb|ACD03211.1| xyloglucan endotransglucosylase/hydrolase 1 [Actinidia eriantha]
S_PBL_c43387	472	101.96	24.588	4.14674	not annotated
S_PBL_c7875	1144	84.1873	20.3119	4.14474	not annotated
S_PBL_c8356	375	66.4144	16.0357	4.14167	gi|115461390|ref|NP_001054295.1| Os04g0682300 [Oryza sativa (japonica cultivar-group)]
S_PBL_c20419	433	66.4144	16.0357	4.14167	gi|76160982|gb|ABA40454.1| proteasome alpha subunit-like protein [Solanum tuberosum]
S_PBL_c2867	932	654.79	158.219	4.13851	gi|5726575|gb|AAD48472.1|AF170089_1 histone H1C [Nicotiana tabacum]
S_PBL_c1307	918	504.188	121.871	4.13706	gi|157358622|emb|CAO66298.1| unnamed protein product [Vitis vinifera]
S_PBL_c6144	550	48.6415	11.7595	4.13636	gi|157878742|pdb|1L3A|A Chain A, Structure Of The Plant Transcriptional Regulator Pbf-2
S_PBL_c12152	538	48.6415	11.7595	4.13636	not annotated
S_PBL_c5246	783	472.384	114.388	4.12967	gi|115472937|ref|NP_001060067.1| Os07g0573400 [Oryza sativa (japonica cultivar-group)]
S_PBL_lrc53476	464	362.005	87.6617	4.12957	gi|157337592|emb|CAO21938.1| unnamed protein product [Vitis vinifera]
S_PBL_c37764	509	202.985	49.1761	4.12772	gi|147774596|emb|CAN72151.1| hypothetical protein [Vitis vinifera]
S_PBL_c37438	493	185.212	44.8999	4.125	gi|132776|sp|P24613.1|RK21_SPIOL RecName: Full=50S ribosomal protein L21, chloroplastic; AltName: Full=CL21; AltName: Full=CS-L7; Flags: Precursor
S_PBL_c1520	571	180.535	43.8308	4.1189	gi|224106768|ref|XP_002314279.1| predicted protein [Populus trichocarpa]
S_PBL_lrc54093	644	43.9645	10.6904	4.1125	gi|194466097|gb|ACF74279.1| double-stranded DNA-binding protein [Arachis hypogaea]
S_PBL_c10176	586	144.989	35.2785	4.10985	not annotated
S_PBL_c3697	628	966.283	235.19	4.10852	not annotated
S_PBL_c24349	833	57.0603	13.8976	4.10577	gi|223539694|gb|EEF41276.1| transferase, transferring glycosyl groups, putative [Ricinus communis]
S_PBL_c2139	514	241.337	58.7975	4.10455	not annotated
S_PBL_c63	1169	70.1561	17.1047	4.10156	not annotated
S_PBL_c7674	907	390.068	95.145	4.09972	gi|157341504|emb|CAO62059.1| unnamed protein product [Vitis vinifera]
S_PBL_lrc54645	457	96.3477	23.519	4.09659	gi|223538274|gb|EEF39883.1| conserved hypothetical protein [Ricinus communis]
S_PBL_c33363	749	384.455	94.076	4.08665	not annotated
S_PBL_c12608	479	196.437	48.107	4.08333	not annotated
S_PBL_c8589	787	144.054	35.2785	4.08333	not annotated
S_PBL_c19344	517	104.766	25.6571	4.08333	not annotated
S_PBL_c3016	957	91.6706	22.4499	4.08333	not annotated
S_PBL_c23356	171	52.3832	12.8285	4.08333	not annotated
S_PBL_c25996	382	52.3832	12.8285	4.08333	not annotated
S_PBL_c33754	737	52.3832	12.8285	4.08333	not annotated
S_PBL_c21671	553	39.2874	9.6214	4.08333	gi|225465870|ref|XP_002265533.1| PREDICTED: hypothetical protein [Vitis vinifera]
S_PBL_c4666	550	26.1916	6.41427	4.08333	gi|224066789|ref|XP_002302216.1| predicted protein [Populus trichocarpa]
S_PBL_c583	528	13.0958	3.20713	4.08333	gi|225439892|ref|XP_002279291.1| PREDICTED: hypothetical protein [Vitis vinifera]
S_PBL_c2813	518	13.0958	3.20713	4.08333	gi|224075712|ref|XP_002304731.1| predicted protein [Populus trichocarpa]
S_PBL_c8615	505	13.0958	3.20713	4.08333	not annotated
S_PBL_c13496	525	13.0958	3.20713	4.08333	gi|225430726|ref|XP_002265804.1| PREDICTED: hypothetical protein [Vitis vinifera]
S_PBL_c17580	502	13.0958	3.20713	4.08333	gi|223537040|gb|EEF38676.1| conserved hypothetical protein [Ricinus communis]
S_PBL_c19358	554	13.0958	3.20713	4.08333	not annotated
S_PBL_c31231	820	13.0958	3.20713	4.08333	gi|147774692|emb|CAN74345.1| hypothetical protein [Vitis vinifera]
S_PBL_c34051	489	13.0958	3.20713	4.08333	not annotated
S_PBL_c41449	425	13.0958	3.20713	4.08333	not annotated
S_PBL_c41468	349	13.0958	3.20713	4.08333	gi|157357311|emb|CAO63819.1| unnamed protein product [Vitis vinifera]
S_PBL_c43448	309	13.0958	3.20713	4.08333	not annotated
S_PBL_c27505	1215	231.047	56.6594	4.07783	gi|115463155|ref|NP_001055177.1| Os05g0317200 [Oryza sativa (japonica cultivar-group)]
S_PBL_lrc44854	419	86.9935	21.3809	4.06875	gi|118489239|gb|ABK96425.1| unknown [Populus trichocarpa x Populus deltoides]
S_PBL_c9951	595	73.8977	18.1738	4.06618	not annotated
S_PBL_c17581	502	73.8977	18.1738	4.06618	gi|225455858|ref|XP_002274270.1| PREDICTED: hypothetical protein [Vitis vinifera]
S_PBL_lrc54305	649	782.006	192.428	4.06389	gi|46095207|gb|AAS80139.1| arachidonic acid-induced DEA1 [Lycopersicon esculentum]
S_PBL_c21475	471	195.502	48.107	4.06389	not annotated
S_PBL_c17528	557	182.406	44.8999	4.0625	not annotated
S_PBL_c1036	692	60.8019	14.9666	4.0625	not annotated
S_PBL_c7301	561	529.445	130.423	4.05943	gi|38112662|gb|AAR11379.1| triose phosphate isomerase cytosolic isoform [Solanum chacoense]
S_PBL_c26889	690	190.825	47.038	4.05682	gi|223546336|gb|EEF47838.1| rotamase, putative [Ricinus communis]
S_PBL_c13568	585	47.7061	11.7595	4.05682	not annotated
S_PBL_c21826	391	47.7061	11.7595	4.05682	not annotated
S_PBL_c40424	457	47.7061	11.7595	4.05682	gi|147799210|emb|CAN74724.1| hypothetical protein [Vitis vinifera]
S_PBL_c24096	663	82.3165	20.3119	4.05263	gi|147788141|emb|CAN67064.1| hypothetical protein [Vitis vinifera]
S_PBL_lrc52295	468	69.2207	17.1047	4.04688	gi|5869758|emb|CAA41632.1| AT-LS1 product [Arabidopsis thaliana]
S_PBL_c19948	477	34.6103	8.55236	4.04688	gi|223550065|gb|EEF51552.1| conserved hypothetical protein [Ricinus communis]
S_PBL_c26751	482	34.6103	8.55236	4.04688	gi|157351033|emb|CAO41190.1| unnamed protein product [Vitis vinifera]
S_PBL_c30591	625	90.7352	22.4499	4.04167	gi|157331016|emb|CAO62631.1| unnamed protein product [Vitis vinifera]
S_PBL_c10550	901	146.86	36.3475	4.04044	not annotated
S_PBL_lrc52275	459	202.985	50.2451	4.03989	not annotated
S_PBL_c11175	543	56.1249	13.8976	4.03846	not annotated
S_PBL_c13587	536	811.004	200.98	4.03524	gi|225427659|ref|XP_002273920.1| PREDICTED: hypothetical protein [Vitis vinifera]
S_PBL_c4245	554	99.1539	24.588	4.03261	gi|225449378|ref|XP_002282431.1| PREDICTED: hypothetical protein isoform 2 [Vitis vinifera]
S_PBL_lrc52235	679	219.822	54.5213	4.03186	gi|400992|sp|P30956.1|RK28_TOBAC RecName: Full=50S ribosomal protein L28, chloroplastic; AltName: Full=CL28; Flags: Precursor
[truncated: 2,076 more rows]
