# Supplementary material for: Transcriptional profiling of sweetpotato (Ipomoea batatas) roots indicates down-regulation of lignin biosynthesis and up-regulation of starch biosynthesis at an early stage of storage root formation
Source: BMC Genomics. 2013 Jul 9;14:460. doi: 10.1186/1471-2164-14-460 (PMC3716973; doi:10.1186/1471-2164-14-460)
Supplement: Additional file 7 — GO-term enrichment in the initiating storage root sample relative to the root transcriptome database. The specific contigs for each GO term in categories biological process (BP), molecular function (MF) and cellular component (CC) are given on separate sheets. ISR – initiating storage root sample. [file 1471-2164-14-460-S7.xls]

## Sheet: ISR_over-represented GO terms
GO term type	GO term	GO accession	ISR sample	Reference	FDR
BP	photosynthesis	GO:0015979	44	201	0.00011
BP	glucose metabolic process	GO:0006006	75	482	0.00031
BP	carbohydrate metabolic process	GO:0005975	257	2333	0.00031
BP	hexose metabolic process	GO:0019318	85	584	0.00037
BP	monosaccharide metabolic process	GO:0005996	93	656	0.00037
BP	alcohol metabolic process	GO:0006066	110	840	0.00075
BP	starch biosynthetic process	GO:0019252	20	64	0.0014
BP	lipid transport	GO:0006869	40	211	0.0015
BP	glycogen biosynthetic process	GO:0005978	17	49	0.002
BP	energy reserve metabolic process	GO:0006112	17	50	0.0021
BP	glycogen metabolic process	GO:0005977	17	50	0.0021
BP	lipid localization	GO:0010876	40	219	0.0022
BP	cellular carbohydrate metabolic process	GO:0044262	180	1626	0.0036
BP	cellular glucan metabolic process	GO:0006073	63	437	0.0054
BP	nodulation	GO:0009877	13	33	0.0059
BP	starch metabolic process	GO:0005982	26	121	0.0069
BP	glucan metabolic process	GO:0044042	63	449	0.0092
BP	cellular polysaccharide metabolic process	GO:0044264	72	547	0.016
BP	protein thiol-disulfide exchange	GO:0006467	7	10	0.033
BP	photosynthesis, light reaction	GO:0019684	19	84	0.04
BP	protein folding	GO:0006457	76	612	0.045
MF	phosphofructokinase activity	GO:0008443	30	80	3.4e-07
MF	lipid binding	GO:0008289	56	336	0.0011
MF	6-phosphofructokinase activity	GO:0003872	16	41	0.0015
MF	carbohydrate kinase activity	GO:0019200	33	167	0.0036
MF	diphosphate-fructose-6-phosphate 1-phosphotransferase activity	GO:0047334	14	35	0.0036
MF	sulfotransferase activity	GO:0008146	19	67	0.004
MF	transferase activity, transferring sulfur-containing groups	GO:0016782	24	103	0.0044
MF	peptidase inhibitor activity	GO:0030414	21	92	0.015
MF	endopeptidase inhibitor activity	GO:0004866	21	92	0.015
MF	nutrient reservoir activity	GO:0045735	18	73	0.02
MF	enzyme inhibitor activity	GO:0004857	34	202	0.021
MF	S-(hydroxymethyl)glutathione dehydrogenase activity	GO:0051903	10	25	0.027
MF	glucose-1-phosphate adenylyltransferase activity	GO:0008878	12	37	0.028
CC	plastid part	GO:0044435	333	1920	1.3e-32
CC	chloroplast part	GO:0044434	294	1751	7.3e-27
CC	plastid	GO:0009536	810	6842	4.3e-26
CC	chloroplast	GO:0009507	580	4535	4e-25
CC	thylakoid	GO:0009579	127	618	3.9e-17
CC	plastid stroma	GO:0009532	135	769	1.8e-13
CC	chloroplast stroma	GO:0009570	126	721	1.8e-12
CC	cytoplasmic part	GO:0044444	1928	21149	5.3e-11
CC	cytoplasm	GO:0005737	2027	22559	7.9e-10
CC	plastid thylakoid	GO:0031976	82	427	7.9e-10
CC	chloroplast thylakoid	GO:0009534	82	426	7.9e-10
CC	organelle subcompartment	GO:0031984	82	438	1.6e-09
CC	intracellular membrane-bounded organelle	GO:0043231	2096	23479	1.6e-09
CC	thylakoid part	GO:0044436	83	443	1.6e-09
CC	intracellular organelle	GO:0043229	2294	25890	1.6e-09
CC	membrane-bounded organelle	GO:0043227	2100	23521	1.6e-09
CC	organelle	GO:0043226	2295	25899	1.6e-09
CC	plastid envelope	GO:0009526	106	660	6.8e-09
CC	photosynthetic membrane	GO:0034357	72	381	1.5e-08
CC	chloroplast thylakoid membrane	GO:0009535	63	315	2.6e-08
CC	plastid thylakoid membrane	GO:0055035	63	316	2.8e-08
CC	organelle part	GO:0044422	670	6825	2e-07
CC	intracellular organelle part	GO:0044446	669	6816	2.1e-07
CC	intracellular part	GO:0044424	2637	30584	2.1e-07
CC	thylakoid membrane	GO:0042651	64	345	2.1e-07
CC	apoplast	GO:0048046	94	605	2.2e-07
CC	intracellular	GO:0005622	2677	31167	4.4e-07
CC	stromule	GO:0010319	25	80	3.5e-06
CC	extracellular region	GO:0005576	123	940	7.1e-06
CC	6-phosphofructokinase complex	GO:0005945	16	41	6.6e-05
CC	chloroplast envelope	GO:0009941	76	543	0.00016
CC	amyloplast	GO:0009501	18	63	0.00053
CC	organelle envelope	GO:0031967	161	1487	0.0021
CC	envelope	GO:0031975	163	1523	0.0031
CC	cell	GO:0005623	3595	44001	0.0065
CC	cell part	GO:0044464	3595	44001	0.0065
CC	nucleoid	GO:0009295	11	35	0.01
CC	photosystem	GO:0009521	12	43	0.014

## Sheet: BP_contigs
GO Accession	FDR	Contig	Annotation
GO:0015979	0.00011
		S_PBL_c48117	gi|119905|sp|P10933.1|FENR1_PEA RecName: Full=Ferredoxin--NADP reductase, leaf isozyme, chloroplastic; Short=FNR; Flags: Precursor
		S_PBL_c1801	gi|223551439|gb|EEF52925.1| phosphofructokinase, putative [Ricinus communis]
		S_PBL_lrc52667	gi|225447117|ref|XP_002271059.1| PREDICTED: hypothetical protein [Vitis vinifera]
		S_PBL_c36235	gi|224124634|ref|XP_002330072.1| predicted protein [Populus trichocarpa]
		S_PBL_c7096	gi|169540|gb|AAA63452.1| pyrophosphate-fructose 6-phosphate 1-phosphotransferase beta-subunit
		S_PBL_c14342	gi|157358622|emb|CAO66298.1| unnamed protein product [Vitis vinifera]
		S_PBL_lrc35218	gi|18391311|ref|NP_563893.1| CLPP6 (Clp protease proteolytic subunit 6); endopeptidase Clp [Arabidopsis thaliana]
		S_PBL_c39659	gi|33943103|gb|AAO89565.2| ZIP [Nicotiana tabacum]
		S_PBL_c572	gi|2499967|sp|Q41229.1|PSAEB_NICSY RecName: Full=Photosystem I reaction center subunit IV B, chloroplastic; Short=PSI-E B; Contains: RecName: Full=Photosystem I reaction center subunit IV B isoform 2; Flags: Precursor
		S_PBL_c1307	gi|157358622|emb|CAO66298.1| unnamed protein product [Vitis vinifera]
		S_PBL_c4425	gi|224061821|ref|XP_002300615.1| predicted protein [Populus trichocarpa]
		S_PBL_c43875	gi|224093568|ref|XP_002309937.1| predicted protein [Populus trichocarpa]
		S_PBL_c42111	gi|147844134|emb|CAN80568.1| hypothetical protein [Vitis vinifera]
GO:0006006	0.00031
		S_PBL_c12308	gi|12585308|sp|P93262.1|PGMC_MESCR RecName: Full=Phosphoglucomutase, cytoplasmic; Short=PGM; AltName: Full=Glucose phosphomutase
		S_PBL_c2046	gi|12585317|sp|Q9M4G5.1|PGMP_SOLTU RecName: Full=Phosphoglucomutase, chloroplastic; Short=PGM; AltName: Full=Glucose phosphomutase; Flags: Precursor
		S_PBL_c20581	gi|157328220|emb|CAO17695.1| unnamed protein product [Vitis vinifera]
		S_PBL_c1479	gi|12585296|sp|Q9SM60.1|PGMC_PEA RecName: Full=Phosphoglucomutase, cytoplasmic; Short=PGM; AltName: Full=Glucose phosphomutase
		S_PBL_c13442	gi|15223226|ref|NP_177230.1| phosphoglucomutase, cytoplasmic, putative / glucose phosphomutase, putative [Arabidopsis thaliana]
		S_PBL_c15660	gi|12585316|sp|Q9M4G4.1|PGMC_SOLTU RecName: Full=Phosphoglucomutase, cytoplasmic; Short=PGM; AltName: Full=Glucose phosphomutase
GO:0005975	0.00031
		S_PBL_c23506	gi|17226270|gb|AAL37714.1|AF403444_1 beta-mannosidase enzyme [Lycopersicon esculentum]
		S_PBL_c2799	gi|225426546|ref|XP_002278950.1| PREDICTED: hypothetical protein [Vitis vinifera]
		S_PBL_c11889	gi|223541590|gb|EEF43139.1| hydrolase, hydrolyzing O-glycosyl compounds, putative [Ricinus communis]
		S_PBL_c16523	gi|223541917|gb|EEF43463.1| Glucan endo-1,3-beta-glucosidase precursor, putative [Ricinus communis]
		S_PBL_c20996	gi|223534197|gb|EEF35913.1| receptor protein kinase, putative [Ricinus communis]
		S_PBL_c23616	gi|147863226|emb|CAN82620.1| hypothetical protein [Vitis vinifera]
		S_PBL_c695	gi|130172|sp|P27598.1|PHSL_IPOBA RecName: Full=Alpha-1,4 glucan phosphorylase L isozyme, chloroplastic/amyloplastic; AltName: Full=Starch phosphorylase L; Flags: Precursor
		S_PBL_c1370	gi|228312|prf||1802404A starch phosphorylase
		S_PBL_c38038	gi|225463807|ref|XP_002270791.1| PREDICTED: hypothetical protein [Vitis vinifera]
		S_PBL_c24991	gi|223528266|gb|EEF30317.1| Glucan endo-1,3-beta-glucosidase precursor, putative [Ricinus communis]
		S_PBL_c14853	gi|224144776|ref|XP_002325410.1| predicted protein [Populus trichocarpa]
		S_PBL_c812	gi|15220397|ref|NP_176896.1| lactoylglutathione lyase, putative / glyoxalase I, putative [Arabidopsis thaliana]
		S_PBL_c3366	gi|224057302|ref|XP_002299206.1| predicted protein [Populus trichocarpa]
		S_PBL_c6526	gi|224127370|ref|XP_002320057.1| predicted protein [Populus trichocarpa]
		S_PBL_c19766	gi|130172|sp|P27598.1|PHSL_IPOBA RecName: Full=Alpha-1,4 glucan phosphorylase L isozyme, chloroplastic/amyloplastic; AltName: Full=Starch phosphorylase L; Flags: Precursor
		S_PBL_lrc30491	gi|130172|sp|P27598.1|PHSL_IPOBA RecName: Full=Alpha-1,4 glucan phosphorylase L isozyme, chloroplastic/amyloplastic; AltName: Full=Starch phosphorylase L; Flags: Precursor
		S_PBL_c32283	gi|16903349|gb|AAL30452.1|AF362947_1 endo-beta-1,4-glucanase precursor [Nicotiana tabacum]
		S_PBL_c10742	gi|15081596|gb|AAK81874.1| putative beta-galactosidase BG1 [Vitis vinifera]
		S_PBL_c12888	gi|223525802|gb|EEF28247.1| beta-galactosidase, putative [Ricinus communis]
		S_PBL_c13042	gi|225459350|ref|XP_002285805.1| PREDICTED: hypothetical protein [Vitis vinifera]
		S_PBL_c17459	gi|224068937|ref|XP_002302861.1| predicted protein [Populus trichocarpa]
		S_PBL_c25672	gi|147833194|emb|CAN68643.1| hypothetical protein [Vitis vinifera]
		S_PBL_c27817
		S_PBL_c48341	gi|157352885|emb|CAO44755.1| unnamed protein product [Vitis vinifera]
		S_PBL_c29203	gi|7939623|gb|AAF70824.1|AF154423_1 putative beta-galactosidase [Lycopersicon esculentum]
		S_PBL_c4234	gi|223531088|gb|EEF32938.1| Glucan endo-1,3-beta-glucosidase precursor, putative [Ricinus communis]
		S_PBL_c5565	gi|118487000|gb|ABK95331.1| unknown [Populus trichocarpa]
		S_PBL_c9451	gi|18423719|ref|NP_568822.1| glycosyl hydrolase family 17 protein [Arabidopsis thaliana]
		S_PBL_c10761	gi|81074755|gb|ABB55373.1| polygalacturonase-like protein-like [Solanum tuberosum]
		S_PBL_c10843	gi|118487000|gb|ABK95331.1| unknown [Populus trichocarpa]
		S_PBL_c14019	gi|225426168|ref|XP_002278930.1| PREDICTED: hypothetical protein [Vitis vinifera]
		S_PBL_c24349	gi|223539694|gb|EEF41276.1| transferase, transferring glycosyl groups, putative [Ricinus communis]
		S_PBL_lrc28258	gi|118488777|gb|ABK96199.1| unknown [Populus trichocarpa]
		S_PBL_c47311	gi|223535323|gb|EEF36998.1| Polygalacturonase precursor, putative [Ricinus communis]
		S_PBL_lrc53291	gi|118487000|gb|ABK95331.1| unknown [Populus trichocarpa]
		S_PBL_c1013	gi|225457600|ref|XP_002272900.1| PREDICTED: hypothetical protein [Vitis vinifera]
		S_PBL_c3258	gi|109715750|dbj|BAE96952.1| starch branching enzyme I [Ipomoea batatas]
		S_PBL_c6089	gi|225457600|ref|XP_002272900.1| PREDICTED: hypothetical protein [Vitis vinifera]
		S_PBL_c27348	gi|157337160|emb|CAO21506.1| unnamed protein product [Vitis vinifera]
		S_PBL_c27723	gi|224078584|ref|XP_002305564.1| predicted protein [Populus trichocarpa]
		S_PBL_c48349	gi|225470640|ref|XP_002265906.1| PREDICTED: hypothetical protein [Vitis vinifera]
		S_PBL_c50698	gi|157350074|emb|CAO40012.1| unnamed protein product [Vitis vinifera]
		S_PBL_c3688	gi|82623379|gb|ABB87104.1| ChaC-like family protein-like [Solanum tuberosum]
		S_PBL_c3808	gi|147795880|emb|CAN65317.1| hypothetical protein [Vitis vinifera]
		S_PBL_c3891	gi|15418698|gb|AAG34725.1| transaldolase ToTAL2 [Lycopersicon esculentum]
		S_PBL_c20907	gi|157336209|emb|CAO70894.1| unnamed protein product [Vitis vinifera]
		S_PBL_c29160	gi|224138396|ref|XP_002326592.1| predicted protein [Populus trichocarpa]
		S_PBL_c13568
		S_PBL_lrc49862	gi|81074755|gb|ABB55373.1| polygalacturonase-like protein-like [Solanum tuberosum]
		S_PBL_c19792	gi|7939619|gb|AAF70822.1|AF154421_1 beta-galactosidase [Lycopersicon esculentum]
		S_PBL_c381	gi|130172|sp|P27598.1|PHSL_IPOBA RecName: Full=Alpha-1,4 glucan phosphorylase L isozyme, chloroplastic/amyloplastic; AltName: Full=Starch phosphorylase L; Flags: Precursor
		S_PBL_c8840	gi|157350121|emb|CAO40059.1| unnamed protein product [Vitis vinifera]
		S_PBL_c15346	gi|218186713|gb|EEC69140.1| hypothetical protein OsI_38068 [Oryza sativa Indica Group]
GO:0019318	0.00037
GO:0005996	0.00037
GO:0006066	0.00075
GO:0019252	0.0014
		S_PBL_c2046	gi|12585317|sp|Q9M4G5.1|PGMP_SOLTU RecName: Full=Phosphoglucomutase, chloroplastic; Short=PGM; AltName: Full=Glucose phosphomutase; Flags: Precursor
		S_PBL_c20581	gi|157328220|emb|CAO17695.1| unnamed protein product [Vitis vinifera]
		S_PBL_c22252	gi|126363757|dbj|BAF47745.1| ADP-glucose pyrophosphorylase alpha subunit IbAGPa2 [Ipomoea batatas]
		S_PBL_c6048	gi|1707929|sp|P55242.1|GLGL2_SOLTU RecName: Full=Glucose-1-phosphate adenylyltransferase large subunit 2, chloroplastic/amyloplastic; AltName: Full=Alpha-D-glucose-1-phosphate adenyl transferase; AltName: Full=ADP-glucose pyrophosphorylase; AltName: Full=AGPase S; AltName: Full=ADP-glucose synthase; Flags: Precursor
		S_PBL_c29254	gi|223547936|gb|EEF49428.1| glucose-1-phosphate adenylyltransferase, putative [Ricinus communis]
		S_PBL_c1234	gi|126363759|dbj|BAF47746.1| ADP-glucose pyrophosphorylase beta subunit IbAGPb1A [Ipomoea batatas]
		S_PBL_c1397	gi|151175711|dbj|BAF47744.2| ADP-glucose pyrophosphorylase alpha subunit IbAGPa1 [Ipomoea batatas]
		S_PBL_c2734	gi|1771495|emb|CAB01912.1| ADPglucose pyrophosphorylase [Ipomoea batatas]
		S_PBL_c3042	gi|42560549|sp|Q42857.2|SSG1_IPOBA RecName: Full=Granule-bound starch synthase 1, chloroplastic/amyloplastic; AltName: Full=Granule-bound starch synthase I; Short=GBSS-I; Flags: Precursor
		S_PBL_c4145	gi|1172159|gb|AAA86423.1| starch synthase [Ipomoea batatas]
		S_PBL_c9881	gi|42560549|sp|Q42857.2|SSG1_IPOBA RecName: Full=Granule-bound starch synthase 1, chloroplastic/amyloplastic; AltName: Full=Granule-bound starch synthase I; Short=GBSS-I; Flags: Precursor
		S_PBL_lrc53425	gi|126363759|dbj|BAF47746.1| ADP-glucose pyrophosphorylase beta subunit IbAGPb1A [Ipomoea batatas]
		S_PBL_lrc53818	gi|126363759|dbj|BAF47746.1| ADP-glucose pyrophosphorylase beta subunit IbAGPb1A [Ipomoea batatas]
		S_PBL_s54187	gi|126363759|dbj|BAF47746.1| ADP-glucose pyrophosphorylase beta subunit IbAGPb1A [Ipomoea batatas]
		S_PBL_c36404	gi|157345698|emb|CAO14996.1| unnamed protein product [Vitis vinifera]
		S_PBL_c18129	gi|151175711|dbj|BAF47744.2| ADP-glucose pyrophosphorylase alpha subunit IbAGPa1 [Ipomoea batatas]
		S_PBL_c51126	gi|151175711|dbj|BAF47744.2| ADP-glucose pyrophosphorylase alpha subunit IbAGPa1 [Ipomoea batatas]
		S_PBL_c146	gi|1771493|emb|CAB01911.1| ADPglucose pyrophosphorylase [Ipomoea batatas]
GO:0006869	0.0015
		S_PBL_c10386	gi|124484377|dbj|BAF46299.1| extensin like protein [Ipomoea nil]
		S_PBL_c13162	gi|124484377|dbj|BAF46299.1| extensin like protein [Ipomoea nil]
		S_PBL_c906	gi|224087088|ref|XP_002308060.1| predicted protein [Populus trichocarpa]
		S_PBL_c3090	gi|225445607|ref|XP_002285432.1| PREDICTED: hypothetical protein [Vitis vinifera]
		S_PBL_c6328
		S_PBL_c12478	gi|224087088|ref|XP_002308060.1| predicted protein [Populus trichocarpa]
		S_PBL_c16318
		S_PBL_c7526
		S_PBL_c300	gi|223530836|gb|EEF32699.1| lipid binding protein, putative [Ricinus communis]
		S_PBL_c816	gi|224065244|ref|XP_002301735.1| predicted protein [Populus trichocarpa]
		S_PBL_c2843
		S_PBL_c10266	gi|147790626|emb|CAN59826.1| hypothetical protein [Vitis vinifera]
		S_PBL_c9730	gi|24745959|dbj|BAC23052.1| putative lipid transfer protein [Solanum tuberosum]
		S_PBL_c10980	gi|24745959|dbj|BAC23052.1| putative lipid transfer protein [Solanum tuberosum]
		S_PBL_c20081
		S_PBL_c22571
		S_PBL_c26742	gi|225427025|ref|XP_002271658.1| PREDICTED: hypothetical protein [Vitis vinifera]
		S_PBL_c2064	gi|217075044|gb|ACJ85882.1| unknown [Medicago truncatula]
		S_PBL_c14964	gi|223533660|gb|EEF35397.1| Nonspecific lipid-transfer protein, putative [Ricinus communis]
		S_PBL_c22307	gi|224065244|ref|XP_002301735.1| predicted protein [Populus trichocarpa]
		S_PBL_c23201
		S_PBL_lrc23386	gi|60459393|gb|AAX20042.1| proline-rich protein [Capsicum annuum]
		S_PBL_c8706
		S_PBL_c11818
		S_PBL_c19050	gi|223533660|gb|EEF35397.1| Nonspecific lipid-transfer protein, putative [Ricinus communis]
		S_PBL_c49457	gi|217075502|gb|ACJ86111.1| unknown [Medicago truncatula]
		S_PBL_lrc52275
		S_PBL_lrc52853	gi|223533660|gb|EEF35397.1| Nonspecific lipid-transfer protein, putative [Ricinus communis]
		S_PBL_lrc37753	gi|224125024|ref|XP_002329872.1| predicted protein [Populus trichocarpa]
		S_PBL_c3221
		S_PBL_c22076
		S_PBL_c7717	gi|224125024|ref|XP_002329872.1| predicted protein [Populus trichocarpa]
		S_PBL_lrc47201
		S_PBL_lrc52758	gi|224125024|ref|XP_002329872.1| predicted protein [Populus trichocarpa]
		S_PBL_lrc54305	gi|46095207|gb|AAS80139.1| arachidonic acid-induced DEA1 [Lycopersicon esculentum]
GO:0005978	0.002
		S_PBL_c22252	gi|126363757|dbj|BAF47745.1| ADP-glucose pyrophosphorylase alpha subunit IbAGPa2 [Ipomoea batatas]
		S_PBL_c6048	gi|1707929|sp|P55242.1|GLGL2_SOLTU RecName: Full=Glucose-1-phosphate adenylyltransferase large subunit 2, chloroplastic/amyloplastic; AltName: Full=Alpha-D-glucose-1-phosphate adenyl transferase; AltName: Full=ADP-glucose pyrophosphorylase; AltName: Full=AGPase S; AltName: Full=ADP-glucose synthase; Flags: Precursor
		S_PBL_c29254	gi|223547936|gb|EEF49428.1| glucose-1-phosphate adenylyltransferase, putative [Ricinus communis]
		S_PBL_c1234	gi|126363759|dbj|BAF47746.1| ADP-glucose pyrophosphorylase beta subunit IbAGPb1A [Ipomoea batatas]
		S_PBL_c1397	gi|151175711|dbj|BAF47744.2| ADP-glucose pyrophosphorylase alpha subunit IbAGPa1 [Ipomoea batatas]
		S_PBL_c2734	gi|1771495|emb|CAB01912.1| ADPglucose pyrophosphorylase [Ipomoea batatas]
		S_PBL_c3042	gi|42560549|sp|Q42857.2|SSG1_IPOBA RecName: Full=Granule-bound starch synthase 1, chloroplastic/amyloplastic; AltName: Full=Granule-bound starch synthase I; Short=GBSS-I; Flags: Precursor
		S_PBL_c4145	gi|1172159|gb|AAA86423.1| starch synthase [Ipomoea batatas]
		S_PBL_c9881	gi|42560549|sp|Q42857.2|SSG1_IPOBA RecName: Full=Granule-bound starch synthase 1, chloroplastic/amyloplastic; AltName: Full=Granule-bound starch synthase I; Short=GBSS-I; Flags: Precursor
		S_PBL_lrc53425	gi|126363759|dbj|BAF47746.1| ADP-glucose pyrophosphorylase beta subunit IbAGPb1A [Ipomoea batatas]
		S_PBL_lrc53818	gi|126363759|dbj|BAF47746.1| ADP-glucose pyrophosphorylase beta subunit IbAGPb1A [Ipomoea batatas]
		S_PBL_s54187	gi|126363759|dbj|BAF47746.1| ADP-glucose pyrophosphorylase beta subunit IbAGPb1A [Ipomoea batatas]
		S_PBL_c36404	gi|157345698|emb|CAO14996.1| unnamed protein product [Vitis vinifera]
		S_PBL_c18129	gi|151175711|dbj|BAF47744.2| ADP-glucose pyrophosphorylase alpha subunit IbAGPa1 [Ipomoea batatas]
		S_PBL_c51126	gi|151175711|dbj|BAF47744.2| ADP-glucose pyrophosphorylase alpha subunit IbAGPa1 [Ipomoea batatas]
		S_PBL_c31524	gi|157343063|emb|CAO66552.1| unnamed protein product [Vitis vinifera]
		S_PBL_c146	gi|1771493|emb|CAB01911.1| ADPglucose pyrophosphorylase [Ipomoea batatas]
GO:0006112	0.0021
GO:0005977	0.0021
GO:0010876	0.0022
GO:0044262	0.0036
		S_PBL_c19060	gi|225431960|ref|XP_002278181.1| PREDICTED: hypothetical protein [Vitis vinifera]
GO:0006073	0.0054
		S_PBL_c40425	gi|225424689|ref|XP_002263411.1| PREDICTED: hypothetical protein [Vitis vinifera]
		S_PBL_c1048	gi|38605537|sp|P93349.1|XTH_TOBAC RecName: Full=Probable xyloglucan endotransglucosylase/hydrolase protein; Flags: Precursor
		S_PBL_c5787	gi|38605155|sp|Q40144.1|XTH1_SOLLC RecName: Full=Probable xyloglucan endotransglucosylase/hydrolase 1; Short=LeXTH1; Flags: Precursor
		S_PBL_c6005	gi|187372954|gb|ACD03211.1| xyloglucan endotransglucosylase/hydrolase 1 [Actinidia eriantha]
		S_PBL_c922	gi|91107165|gb|ABE11608.1| xyloglucan endo-transglycosylase precursor [Solanum chacoense]
		S_PBL_c998	gi|225433616|ref|XP_002262761.1| PREDICTED: hypothetical protein [Vitis vinifera]
		S_PBL_c17693	gi|187372954|gb|ACD03211.1| xyloglucan endotransglucosylase/hydrolase 1 [Actinidia eriantha]
		S_PBL_c43617
		S_PBL_c7278	gi|224097196|ref|XP_002334634.1| predicted protein [Populus trichocarpa]
		S_PBL_c7978	gi|42795468|gb|AAS46244.1| xyloglucan endotransglucosylase-hydrolase XTH9 [Lycopersicon esculentum]
		S_PBL_c11504	gi|224082546|ref|XP_002306736.1| predicted protein [Populus trichocarpa]
		S_PBL_c42229	gi|224126895|ref|XP_002319953.1| predicted protein [Populus trichocarpa]
		S_PBL_c55176	gi|224082546|ref|XP_002306736.1| predicted protein [Populus trichocarpa]
		S_PBL_c23095	gi|225463319|ref|XP_002267838.1| PREDICTED: hypothetical protein [Vitis vinifera]
GO:0009877	0.0059
		S_PBL_c28784	gi|223526143|gb|EEF28483.1| galactolipid galactosyltransferase, putative [Ricinus communis]
		S_PBL_c1244	gi|86558916|gb|ABD03941.1| urate oxidase [Nicotiana tabacum]
		S_PBL_c10205	gi|224105067|ref|XP_002313673.1| predicted protein [Populus trichocarpa]
		S_PBL_c15096	gi|224105067|ref|XP_002313673.1| predicted protein [Populus trichocarpa]
		S_PBL_c19967	gi|148537206|dbj|BAF63494.1| nodule protein Dg93-like protein [Potamogeton distinctus]
		S_PBL_c20600	gi|148537206|dbj|BAF63494.1| nodule protein Dg93-like protein [Potamogeton distinctus]
		S_PBL_c21730	gi|197293846|gb|ACH58421.1| nodulin 93 [Prunus dulcis]
		S_PBL_c7840	gi|224105067|ref|XP_002313673.1| predicted protein [Populus trichocarpa]
		S_PBL_c9718	gi|224105067|ref|XP_002313673.1| predicted protein [Populus trichocarpa]
		S_PBL_c13193	gi|224105067|ref|XP_002313673.1| predicted protein [Populus trichocarpa]
		S_PBL_lrc52519	gi|197293846|gb|ACH58421.1| nodulin 93 [Prunus dulcis]
		S_PBL_lrc52536	gi|224105067|ref|XP_002313673.1| predicted protein [Populus trichocarpa]
		S_PBL_c6367	gi|224105067|ref|XP_002313673.1| predicted protein [Populus trichocarpa]
GO:0005982	0.0069
		S_PBL_c31524	gi|157343063|emb|CAO66552.1| unnamed protein product [Vitis vinifera]
GO:0044042	0.0092
GO:0044264	0.016
GO:0006467	0.033
		S_PBL_c3801	gi|147841803|emb|CAN62205.1| hypothetical protein [Vitis vinifera]
		S_PBL_c4244	gi|147841803|emb|CAN62205.1| hypothetical protein [Vitis vinifera]
		S_PBL_lrc49226	gi|42569753|ref|NP_181430.2| AERO2 (ARABIDOPSIS ENDOPLASMIC RETICULUM OXIDOREDUCTINS 2); FAD binding / electron carrier/ oxidoreductase, acting on sulfur group of donors, disulfide as acceptor / protein binding [Arabidopsis thaliana]
		S_PBL_lrc52090	gi|225443928|ref|XP_002271644.1| PREDICTED: hypothetical protein [Vitis vinifera]
		S_PBL_lrc54075	gi|50540716|gb|AAT77872.1| putative endoplasmic reticulum oxidoreductin, 5'-partial [Oryza sativa (japonica cultivar-group)]
		S_PBL_c16144	gi|223542414|gb|EEF43956.1| Thioredoxin H-type, putative [Ricinus communis]
		S_PBL_lrc52078	gi|4928460|gb|AAD33596.1|AF133127_1 thioredoxin h [Hevea brasiliensis]
GO:0019684	0.04
		S_PBL_c27242	gi|11134035|sp|P93566.1|PSBP_SOLTU RecName: Full=Oxygen-evolving enhancer protein 2, chloroplastic; Short=OEE2; AltName: Full=23 kDa subunit of oxygen evolving system of photosystem II; AltName: Full=OEC 23 kDa subunit; AltName: Full=23 kDa thylakoid membrane protein; Flags: Precursor
GO:0006457	0.045
		S_PBL_c5637	gi|225436767|ref|XP_002267360.1| PREDICTED: hypothetical protein [Vitis vinifera]
		S_PBL_c9216	gi|223540707|gb|EEF42270.1| altered response to gravity (arg1), plant, putative [Ricinus communis]
		S_PBL_c3838	gi|147865450|emb|CAN79404.1| hypothetical protein [Vitis vinifera]
		S_PBL_c12668	gi|118481358|gb|ABK92622.1| unknown [Populus trichocarpa]
		S_PBL_c13603	gi|11131745|sp|P93508.1|CALR_RICCO RecName: Full=Calreticulin; Flags: Precursor
		S_PBL_c35718	gi|223546177|gb|EEF47679.1| heat shock protein, putative [Ricinus communis]
		S_PBL_c815	gi|67077850|dbj|BAD99512.1| calnexin-like protein [Solanum lycopersicum]
		S_PBL_c18564	gi|67077850|dbj|BAD99512.1| calnexin-like protein [Solanum lycopersicum]
		S_PBL_c3117	gi|7331143|gb|AAF60293.1| chaperonin 21 precursor [Lycopersicon esculentum]
		S_PBL_c4738	gi|157342492|emb|CAO65204.1| unnamed protein product [Vitis vinifera]
		S_PBL_c2015	gi|223529713|gb|EEF31655.1| 50S ribosomal protein L20, putative [Ricinus communis]
		S_PBL_c14627	gi|223529713|gb|EEF31655.1| 50S ribosomal protein L20, putative [Ricinus communis]
		S_PBL_c22920
		S_PBL_lrc52955	gi|157330404|emb|CAO46497.1| unnamed protein product [Vitis vinifera]
		S_PBL_c21458	gi|223535083|gb|EEF36765.1| cyclophilin, putative [Ricinus communis]
		S_PBL_c38401	gi|157344800|emb|CAO70555.1| unnamed protein product [Vitis vinifera]
		S_PBL_c2547	gi|225438231|ref|XP_002266000.1| PREDICTED: hypothetical protein [Vitis vinifera]
		S_PBL_c30857
		S_PBL_c410	gi|157344830|emb|CAO70585.1| unnamed protein product [Vitis vinifera]
		S_PBL_c518	gi|157348227|emb|CAO22937.1| unnamed protein product [Vitis vinifera]
		S_PBL_c10990	gi|147865450|emb|CAN79404.1| hypothetical protein [Vitis vinifera]
		S_PBL_c8671	gi|1587206|prf||2206327A T complex protein
		S_PBL_c12143	gi|115463255|ref|NP_001055227.1| Os05g0333500 [Oryza sativa (japonica cultivar-group)]
		S_PBL_c21301	gi|157344830|emb|CAO70585.1| unnamed protein product [Vitis vinifera]
		S_PBL_c25324	gi|147860071|emb|CAN78894.1| hypothetical protein [Vitis vinifera]
		S_PBL_c26241	gi|147784740|emb|CAN74796.1| hypothetical protein [Vitis vinifera]
		S_PBL_c24682	gi|224107767|ref|XP_002333468.1| predicted protein [Populus trichocarpa]
		S_PBL_lrc54350	gi|165971819|emb|CAP69837.1| cyclophilin [Ricinus communis]
		S_PBL_c6448	gi|223538100|gb|EEF39711.1| immunophilin, putative [Ricinus communis]
		S_PBL_c10596	gi|11131769|sp|Q40401.1|CALR_NICPL RecName: Full=Calreticulin; Flags: Precursor
		S_PBL_c19984	gi|224122636|ref|XP_002318887.1| predicted protein [Populus trichocarpa]
		S_PBL_c18380	gi|147781123|emb|CAN71908.1| hypothetical protein [Vitis vinifera]
		S_PBL_c19693	gi|223538100|gb|EEF39711.1| immunophilin, putative [Ricinus communis]
		S_PBL_c20808
		S_PBL_c44192	gi|118489193|gb|ABK96403.1| unknown [Populus trichocarpa x Populus deltoides]
		S_PBL_lrc50960	gi|223538100|gb|EEF39711.1| immunophilin, putative [Ricinus communis]
		S_PBL_c207	gi|208964722|gb|ACI31551.1| heat shock protein 90-2 [Glycine max]
		S_PBL_c2873
		S_PBL_c9639	gi|225431948|ref|XP_002277818.1| PREDICTED: hypothetical protein [Vitis vinifera]
		S_PBL_c26751	gi|157351033|emb|CAO41190.1| unnamed protein product [Vitis vinifera]
		S_PBL_lrc30150	gi|225434865|ref|XP_002282911.1| PREDICTED: hypothetical protein isoform 2 [Vitis vinifera]
		S_PBL_c34765	gi|224088517|ref|XP_002308463.1| predicted protein [Populus trichocarpa]
		S_PBL_c36328	gi|223526199|gb|EEF28526.1| peptidyl-prolyl cis-trans isomerase, putative [Ricinus communis]
		S_PBL_c406	gi|223536706|gb|EEF38347.1| tubulin-specific chaperone A (tubulin-folding cofactor A) (cfa), putative [Ricinus communis]
		S_PBL_c3637	gi|13430174|gb|AAK25754.1|AF334834_1 putative chaperon P13.9 [Castanea sativa]
		S_PBL_c7120	gi|224133234|ref|XP_002327993.1| predicted protein [Populus trichocarpa]
		S_PBL_c11936	gi|157359335|emb|CAO67492.1| unnamed protein product [Vitis vinifera]
		S_PBL_c23205	gi|157359335|emb|CAO67492.1| unnamed protein product [Vitis vinifera]
		S_PBL_c26889	gi|223546336|gb|EEF47838.1| rotamase, putative [Ricinus communis]
		S_PBL_c47750	gi|118489858|gb|ABK96728.1| unknown [Populus trichocarpa x Populus deltoides]
		S_PBL_c51822	gi|157353741|emb|CAO46273.1| unnamed protein product [Vitis vinifera]
		S_PBL_c51850	gi|3063396|dbj|BAA25755.1| vcCyP [Vicia faba]
		S_PBL_c2953	gi|224133410|ref|XP_002328035.1| predicted protein [Populus trichocarpa]
		S_PBL_c5313	gi|223532475|gb|EEF34265.1| Protein SIS1, putative [Ricinus communis]
		S_PBL_c6289	gi|224068518|ref|XP_002326137.1| predicted protein [Populus trichocarpa]
		S_PBL_c8769	gi|15234962|ref|NP_195626.1| DNAJ heat shock N-terminal domain-containing protein [Arabidopsis thaliana]
		S_PBL_lrc53594	gi|224141565|ref|XP_002324138.1| predicted protein [Populus trichocarpa]
		S_PBL_lrc24179	gi|157348109|emb|CAO22819.1| unnamed protein product [Vitis vinifera]
		S_PBL_c49490	gi|217070636|gb|ACJ83678.1| unknown [Medicago truncatula]
		S_PBL_c44825	gi|225465672|ref|XP_002272283.1| PREDICTED: hypothetical protein [Vitis vinifera]
		S_PBL_c33017	gi|157348587|emb|CAO23479.1| unnamed protein product [Vitis vinifera]
		S_PBL_c38235	gi|157353739|emb|CAO46271.1| unnamed protein product [Vitis vinifera]
		S_PBL_c26786	gi|225423557|ref|XP_002272628.1| PREDICTED: hypothetical protein [Vitis vinifera]

## Sheet: CC_contigs
GO Accession	FDR	Contig	Annotation
GO:0044435	1.3e-32
GO:0044434	7.3e-27
		S_PBL_c7138
GO:0009536	4.3e-26
		S_PBL_c14201	gi|224074879|ref|XP_002304472.1| predicted protein [Populus trichocarpa]
		S_PBL_c21620	gi|224105143|ref|XP_002313700.1| predicted protein [Populus trichocarpa]
		S_PBL_c20178
		S_PBL_c22697
		S_PBL_c35105	gi|157356830|emb|CAO63032.1| unnamed protein product [Vitis vinifera]
		S_PBL_c22352	gi|147772011|emb|CAN60251.1| hypothetical protein [Vitis vinifera]
		S_PBL_c22162	gi|157336863|emb|CAO71548.1| unnamed protein product [Vitis vinifera]
		S_PBL_lrc54376	gi|147774813|emb|CAN60283.1| hypothetical protein [Vitis vinifera]
		S_PBL_c1216	gi|224091240|ref|XP_002309211.1| predicted protein [Populus trichocarpa]
		S_PBL_c18295	gi|6635379|gb|AAF19802.1| N-myristoyl transferase [Brassica oleracea]
		S_PBL_c18539	gi|33333387|gb|AAQ11827.1| nodulin-like intrinsic protein NIP1-2 [Atriplex nummularia]
		S_PBL_lrc41144	gi|157354111|emb|CAO46678.1| unnamed protein product [Vitis vinifera]
		S_PBL_c508	gi|224124274|ref|XP_002319290.1| predicted protein [Populus trichocarpa]
		S_PBL_c25469
		S_PBL_lrc55211	gi|147772011|emb|CAN60251.1| hypothetical protein [Vitis vinifera]
		S_PBL_c1924	gi|157337279|emb|CAO21625.1| unnamed protein product [Vitis vinifera]
		S_PBL_c10927	gi|9937103|gb|AAG02288.1|AF177981_1 plastid terminal oxidase [Capsicum annuum]
		S_PBL_c25485	gi|157357440|emb|CAO63974.1| unnamed protein product [Vitis vinifera]
		S_PBL_c31196
		S_PBL_c9417	gi|115475111|ref|NP_001061152.1| Os08g0187800 [Oryza sativa (japonica cultivar-group)]
		S_PBL_c12581	gi|225459593|ref|XP_002285866.1| PREDICTED: hypothetical protein [Vitis vinifera]
		S_PBL_lrc48379	gi|14150753|gb|AAK54618.1|AF375053_1 glucose-6-phosphate/phosphate translocator [Oryza sativa]
		S_PBL_lrc52667	gi|225447117|ref|XP_002271059.1| PREDICTED: hypothetical protein [Vitis vinifera]
		S_PBL_c2186	gi|224053090|ref|XP_002297702.1| predicted protein [Populus trichocarpa]
		S_PBL_c9319
		S_PBL_c11220	gi|223540571|gb|EEF42138.1| Aldehyde dehydrogenase, putative [Ricinus communis]
		S_PBL_c15315	gi|116789139|gb|ABK25130.1| unknown [Picea sitchensis]
		S_PBL_c17758	gi|225465383|ref|XP_002276838.1| PREDICTED: hypothetical protein [Vitis vinifera]
		S_PBL_c51939	gi|9758916|dbj|BAB09453.1| DNA repair protein-like [Arabidopsis thaliana]
		S_PBL_c31231	gi|147774692|emb|CAN74345.1| hypothetical protein [Vitis vinifera]
		S_PBL_c23275	gi|157357904|emb|CAO64916.1| unnamed protein product [Vitis vinifera]
		S_PBL_c17126	gi|224135037|ref|XP_002327551.1| predicted protein [Populus trichocarpa]
		S_PBL_c26701	gi|13509333|emb|CAC35366.1| 3-desoxy-D-manno octulosonic acid-8-phosphate synthase [Solanum lycopersicum]
		S_PBL_c29763	gi|223549643|gb|EEF51131.1| dead box ATP-dependent RNA helicase, putative [Ricinus communis]
		S_PBL_c8880	gi|187884338|gb|ACD37257.1| tousled-like protein [Solanum lycopersicum]
		S_PBL_c23933	gi|157339369|emb|CAO43910.1| unnamed protein product [Vitis vinifera]
		S_PBL_c24285	gi|157336623|emb|CAO71308.1| unnamed protein product [Vitis vinifera]
		S_PBL_c17134	gi|225431301|ref|XP_002276296.1| PREDICTED: hypothetical protein [Vitis vinifera]
		S_PBL_c26677	gi|224124542|ref|XP_002330049.1| predicted protein [Populus trichocarpa]
		S_PBL_c26905	gi|225451913|ref|XP_002279124.1| PREDICTED: hypothetical protein [Vitis vinifera]
		S_PBL_c27251	gi|157348247|emb|CAO22957.1| unnamed protein product [Vitis vinifera]
		S_PBL_lrc54217	gi|116789139|gb|ABK25130.1| unknown [Picea sitchensis]
		S_PBL_c4550
		S_PBL_c7149	gi|157353291|emb|CAO45214.1| unnamed protein product [Vitis vinifera]
		S_PBL_c9826	gi|223538951|gb|EEF40549.1| PLE, putative [Ricinus communis]
		S_PBL_c13775	gi|223538951|gb|EEF40549.1| PLE, putative [Ricinus communis]
		S_PBL_c16655	gi|225438007|ref|XP_002270511.1| PREDICTED: hypothetical protein [Vitis vinifera]
		S_PBL_c24096	gi|147788141|emb|CAN67064.1| hypothetical protein [Vitis vinifera]
		S_PBL_c16488	gi|157340418|emb|CAO47223.1| unnamed protein product [Vitis vinifera]
		S_PBL_c29821	gi|224126299|ref|XP_002329520.1| predicted protein [Populus trichocarpa]
		S_PBL_c1593	gi|56562179|emb|CAH60892.1| 1,4-alpha-glucan-maltohydrolase [Solanum lycopersicum]
		S_PBL_c4296	gi|225439125|ref|XP_002270641.1| PREDICTED: hypothetical protein [Vitis vinifera]
		S_PBL_c4954	gi|161579976|gb|ABN10955.2| auxin response factor 8 [Ipomoea nil]
		S_PBL_c5383	gi|223544315|gb|EEF45836.1| phosphofructokinase, putative [Ricinus communis]
		S_PBL_c5941	gi|224120986|ref|XP_002330875.1| predicted protein [Populus trichocarpa]
		S_PBL_c27274	gi|147835806|emb|CAN64108.1| hypothetical protein [Vitis vinifera]
		S_PBL_lrc52481	gi|224139616|ref|XP_002323194.1| predicted protein [Populus trichocarpa]
		S_PBL_lrc52883	gi|225439125|ref|XP_002270641.1| PREDICTED: hypothetical protein [Vitis vinifera]
		S_PBL_c33069	gi|68299229|emb|CAJ13715.1| putative replication factor A [Capsicum chinense]
		S_PBL_c39124	gi|157338882|emb|CAO42233.1| unnamed protein product [Vitis vinifera]
		S_PBL_c3019	gi|224142383|ref|XP_002324538.1| predicted protein [Populus trichocarpa]
		S_PBL_c3285	gi|223538924|gb|EEF40522.1| conserved hypothetical protein [Ricinus communis]
		S_PBL_c3801	gi|147841803|emb|CAN62205.1| hypothetical protein [Vitis vinifera]
		S_PBL_c4244	gi|147841803|emb|CAN62205.1| hypothetical protein [Vitis vinifera]
		S_PBL_c22687	gi|224103129|ref|XP_002312936.1| predicted protein [Populus trichocarpa]
		S_PBL_lrc49226	gi|42569753|ref|NP_181430.2| AERO2 (ARABIDOPSIS ENDOPLASMIC RETICULUM OXIDOREDUCTINS 2); FAD binding / electron carrier/ oxidoreductase, acting on sulfur group of donors, disulfide as acceptor / protein binding [Arabidopsis thaliana]
		S_PBL_lrc52090	gi|225443928|ref|XP_002271644.1| PREDICTED: hypothetical protein [Vitis vinifera]
		S_PBL_lrc54075	gi|50540716|gb|AAT77872.1| putative endoplasmic reticulum oxidoreductin, 5'-partial [Oryza sativa (japonica cultivar-group)]
		S_PBL_c33754
		S_PBL_c35652	gi|225459162|ref|XP_002285714.1| PREDICTED: hypothetical protein [Vitis vinifera]
		S_PBL_c40490	gi|224091325|ref|XP_002309224.1| predicted protein [Populus trichocarpa]
		S_PBL_c4076	gi|225441910|ref|XP_002284489.1| PREDICTED: hypothetical protein isoform 1 [Vitis vinifera]
		S_PBL_c11386	gi|223545785|gb|EEF47289.1| Transcription initiation factor TFIID subunit, putative [Ricinus communis]
		S_PBL_c13771	gi|224121378|ref|XP_002318567.1| hypothetical protein POPTRDRAFT_421550 [Populus trichocarpa]
		S_PBL_c8869	gi|225441910|ref|XP_002284489.1| PREDICTED: hypothetical protein isoform 1 [Vitis vinifera]
		S_PBL_c24240
		S_PBL_c17581	gi|225455858|ref|XP_002274270.1| PREDICTED: hypothetical protein [Vitis vinifera]
		S_PBL_c33025	gi|223549104|gb|EEF50593.1| Proline iminopeptidase, putative [Ricinus communis]
		S_PBL_c41151	gi|225424124|ref|XP_002280167.1| PREDICTED: hypothetical protein [Vitis vinifera]
		S_PBL_c4466	gi|147866196|emb|CAN79837.1| hypothetical protein [Vitis vinifera]
		S_PBL_c26751	gi|157351033|emb|CAO41190.1| unnamed protein product [Vitis vinifera]
		S_PBL_c25967	gi|225440083|ref|XP_002282555.1| PREDICTED: hypothetical protein [Vitis vinifera]
		S_PBL_c28680	gi|223549538|gb|EEF51026.1| conserved hypothetical protein [Ricinus communis]
		S_PBL_c49122	gi|18071664|gb|AAL55431.1| formylglycinamide ribonucleotide amidotransferase [Vigna unguiculata]
		S_PBL_c29683	gi|126238202|gb|ABO07412.1| centromere protein C1 [Solanum lycopersicum]
		S_PBL_lrc30150	gi|225434865|ref|XP_002282911.1| PREDICTED: hypothetical protein isoform 2 [Vitis vinifera]
		S_PBL_c34430	gi|224103299|ref|XP_002313001.1| predicted protein [Populus trichocarpa]
		S_PBL_c36586	gi|212275720|ref|NP_001130575.1| hypothetical protein LOC100191674 [Zea mays]
		S_PBL_c71	gi|226493243|ref|NP_001149896.1| pleckstrin homology domain containing, family A [Zea mays]
		S_PBL_c258	gi|224111846|ref|XP_002316001.1| predicted protein [Populus trichocarpa]
		S_PBL_c1031	gi|223550065|gb|EEF51552.1| conserved hypothetical protein [Ricinus communis]
		S_PBL_c1491	gi|223544699|gb|EEF46215.1| conserved hypothetical protein [Ricinus communis]
		S_PBL_c5065	gi|157345402|emb|CAO14700.1| unnamed protein product [Vitis vinifera]
		S_PBL_c5866
		S_PBL_c10288	gi|223531580|gb|EEF33409.1| conserved hypothetical protein [Ricinus communis]
		S_PBL_c13435	gi|147833323|emb|CAN61988.1| hypothetical protein [Vitis vinifera]
		S_PBL_c8651	gi|157351384|emb|CAO41571.1| unnamed protein product [Vitis vinifera]
		S_PBL_c16153	gi|157351363|emb|CAO41550.1| unnamed protein product [Vitis vinifera]
		S_PBL_c22262	gi|89357468|gb|ABD72573.1| PII protein [Nicotiana tabacum]
		S_PBL_c23705	gi|223533993|gb|EEF35715.1| Patellin-6, putative [Ricinus communis]
		S_PBL_c26849	gi|157336313|emb|CAO70998.1| unnamed protein product [Vitis vinifera]
		S_PBL_c19948	gi|223550065|gb|EEF51552.1| conserved hypothetical protein [Ricinus communis]
		S_PBL_c46257	gi|224108323|ref|XP_002314805.1| predicted protein [Populus trichocarpa]
		S_PBL_c46854	gi|224103737|ref|XP_002313174.1| predicted protein [Populus trichocarpa]
		S_PBL_c48684	gi|225438321|ref|XP_002272983.1| PREDICTED: hypothetical protein [Vitis vinifera]
		S_PBL_c30197	gi|224074013|ref|XP_002304214.1| predicted protein [Populus trichocarpa]
		S_PBL_c31559	gi|147784272|emb|CAN68342.1| hypothetical protein [Vitis vinifera]
		S_PBL_c707	gi|157342634|emb|CAO65346.1| unnamed protein product [Vitis vinifera]
		S_PBL_c834	gi|58826317|gb|AAW82883.1| phytoalexin-deficient 4-1 protein [Solanum tuberosum]
		S_PBL_c1529	gi|224054422|ref|XP_002298252.1| predicted protein [Populus trichocarpa]
		S_PBL_c4774	gi|225459123|ref|XP_002285695.1| PREDICTED: hypothetical protein [Vitis vinifera]
		S_PBL_c5769	gi|147841526|emb|CAN75322.1| hypothetical protein [Vitis vinifera]
		S_PBL_c6289	gi|224068518|ref|XP_002326137.1| predicted protein [Populus trichocarpa]
		S_PBL_c12226
		S_PBL_c7878	gi|225432426|ref|XP_002278120.1| PREDICTED: hypothetical protein isoform 2 [Vitis vinifera]
		S_PBL_c8384	gi|157341487|emb|CAO62042.1| unnamed protein product [Vitis vinifera]
		S_PBL_c8491	gi|157327562|emb|CAO15549.1| unnamed protein product [Vitis vinifera]
		S_PBL_c14453	gi|157335246|emb|CAO61076.1| unnamed protein product [Vitis vinifera]
		S_PBL_c18566
		S_PBL_lrc46199	gi|115482622|ref|NP_001064904.1| Os10g0486900 [Oryza sativa (japonica cultivar-group)]
		S_PBL_lrc52095	gi|225432426|ref|XP_002278120.1| PREDICTED: hypothetical protein isoform 2 [Vitis vinifera]
		S_PBL_lrc52218	gi|58826317|gb|AAW82883.1| phytoalexin-deficient 4-1 protein [Solanum tuberosum]
		S_PBL_lrc53594	gi|224141565|ref|XP_002324138.1| predicted protein [Populus trichocarpa]
		S_PBL_c54371	gi|157358995|emb|CAO66897.1| unnamed protein product [Vitis vinifera]
		S_PBL_c54653	gi|147816495|emb|CAN77350.1| hypothetical protein [Vitis vinifera]
		S_PBL_lrc54929	gi|223533755|gb|EEF35487.1| protein with unknown function [Ricinus communis]
		S_PBL_c32548	gi|223549267|gb|EEF50756.1| alpha/beta hydrolase, putative [Ricinus communis]
		S_PBL_c34553	gi|118487896|gb|ABK95770.1| unknown [Populus trichocarpa]
		S_PBL_c36678	gi|225436075|ref|XP_002276937.1| PREDICTED: hypothetical protein [Vitis vinifera]
		S_PBL_c2454	gi|225456181|ref|XP_002278831.1| PREDICTED: hypothetical protein [Vitis vinifera]
		S_PBL_c4803	gi|224123512|ref|XP_002319096.1| predicted protein [Populus trichocarpa]
		S_PBL_c23523	gi|147785370|emb|CAN77388.1| hypothetical protein [Vitis vinifera]
		S_PBL_c25188	gi|147803012|emb|CAN61854.1| hypothetical protein [Vitis vinifera]
		S_PBL_c26071	gi|147807231|emb|CAN75162.1| hypothetical protein [Vitis vinifera]
		S_PBL_c8534	gi|30694104|ref|NP_568609.2| unknown protein [Arabidopsis thaliana]
		S_PBL_c26392
		S_PBL_c50438	gi|224082458|ref|XP_002306699.1| predicted protein [Populus trichocarpa]
		S_PBL_c2268	gi|225427169|ref|XP_002277674.1| PREDICTED: hypothetical protein [Vitis vinifera]
		S_PBL_c32450	gi|225429528|ref|XP_002279053.1| PREDICTED: hypothetical protein [Vitis vinifera]
		S_PBL_c2007	gi|157339513|emb|CAO44054.1| unnamed protein product [Vitis vinifera]
		S_PBL_c9847	gi|224140169|ref|XP_002323457.1| predicted protein [Populus trichocarpa]
		S_PBL_c11109	gi|157345576|emb|CAO14874.1| unnamed protein product [Vitis vinifera]
		S_PBL_c31207	gi|225445591|ref|XP_002285400.1| PREDICTED: hypothetical protein [Vitis vinifera]
		S_PBL_c32325	gi|157352580|emb|CAO43686.1| unnamed protein product [Vitis vinifera]
		S_PBL_c35059	gi|115434290|ref|NP_001041903.1| Os01g0127400 [Oryza sativa (japonica cultivar-group)]
		S_PBL_c4368	gi|223533392|gb|EEF35142.1| conserved hypothetical protein [Ricinus communis]
		S_PBL_c14277	gi|224080213|ref|XP_002306055.1| predicted protein [Populus trichocarpa]
		S_PBL_c22908	gi|4467098|emb|CAB37532.1| putative protein [Arabidopsis thaliana]
		S_PBL_c23994	gi|157350430|emb|CAO40410.1| unnamed protein product [Vitis vinifera]
		S_PBL_c25596	gi|147840953|emb|CAN71020.1| hypothetical protein [Vitis vinifera]
		S_PBL_s54987	gi|223545019|gb|EEF46533.1| conserved hypothetical protein [Ricinus communis]
		S_PBL_c45425	gi|224127350|ref|XP_002320052.1| predicted protein [Populus trichocarpa]
		S_PBL_c35518	gi|157351162|emb|CAO41349.1| unnamed protein product [Vitis vinifera]
		S_PBL_c40402	gi|147856981|emb|CAN79664.1| hypothetical protein [Vitis vinifera]
		S_PBL_c40076	gi|18396829|ref|NP_564312.1| unknown protein [Arabidopsis thaliana]
		S_PBL_c53393	gi|157357165|emb|CAO63659.1| unnamed protein product [Vitis vinifera]
		S_PBL_c42084	gi|147781804|emb|CAN65446.1| hypothetical protein [Vitis vinifera]
		S_PBL_c53666	gi|223551206|gb|EEF52692.1| conserved hypothetical protein [Ricinus communis]
		S_PBL_c55037	gi|147843109|emb|CAN81210.1| hypothetical protein [Vitis vinifera]
		S_PBL_c14930
		S_PBL_c3247	gi|223528585|gb|EEF30606.1| conserved hypothetical protein [Ricinus communis]
		S_PBL_c10373	gi|224116118|ref|XP_002332001.1| predicted protein [Populus trichocarpa]
		S_PBL_c25867	gi|2190259|dbj|BAA20410.1| A-type cyclin [Catharanthus roseus]
		S_PBL_c9746	gi|157358004|emb|CAO65029.1| unnamed protein product [Vitis vinifera]
		S_PBL_c45343	gi|224097758|ref|XP_002311069.1| predicted protein [Populus trichocarpa]
		S_PBL_c47206	gi|224135865|ref|XP_002322180.1| predicted protein [Populus trichocarpa]
		S_PBL_c36721	gi|46019982|emb|CAD99008.1| NADPH-protochlorophyllide oxidoreductase [Zea mays]
		S_PBL_c43199	gi|147805924|emb|CAN74396.1| hypothetical protein [Vitis vinifera]
		S_PBL_c43727	gi|157355077|emb|CAO48450.1| unnamed protein product [Vitis vinifera]
GO:0009507	4e-25
		S_PBL_c33328	gi|224140161|ref|XP_002323453.1| predicted protein [Populus trichocarpa]
		S_PBL_c14508	gi|157359322|emb|CAO67479.1| unnamed protein product [Vitis vinifera]
		S_PBL_c17416	gi|224147050|ref|XP_002336395.1| predicted protein [Populus trichocarpa]
		S_PBL_c296
		S_PBL_c6540
		S_PBL_c12152
		S_PBL_c7289
		S_PBL_c14044
		S_PBL_c12474	gi|223546988|gb|EEF48485.1| conserved hypothetical protein [Ricinus communis]
		S_PBL_c9494	gi|224103517|ref|XP_002313087.1| predicted protein [Populus trichocarpa]
		S_PBL_c25474	gi|224065462|ref|XP_002301824.1| predicted protein [Populus trichocarpa]
		S_PBL_c7343	gi|157353784|emb|CAO46316.1| unnamed protein product [Vitis vinifera]
		S_PBL_c25100	gi|118481005|gb|ABK92456.1| unknown [Populus trichocarpa]
		S_PBL_c14970
		S_PBL_c26126	gi|157357212|emb|CAO63706.1| unnamed protein product [Vitis vinifera]
		S_PBL_c27675
		S_PBL_c8144	gi|225459014|ref|XP_002285605.1| PREDICTED: hypothetical protein [Vitis vinifera]
		S_PBL_c3838	gi|147865450|emb|CAN79404.1| hypothetical protein [Vitis vinifera]
		S_PBL_c12668	gi|118481358|gb|ABK92622.1| unknown [Populus trichocarpa]
		S_PBL_c19961	gi|115478398|ref|NP_001062794.1| Os09g0294000 [Oryza sativa (japonica cultivar-group)]
		S_PBL_c8259	gi|2500981|sp|Q43794.1|SYE_TOBAC RecName: Full=Glutamyl-tRNA synthetase; AltName: Full=Glutamate--tRNA ligase; Short=GluRS
		S_PBL_c2812	gi|224135269|ref|XP_002322025.1| predicted protein [Populus trichocarpa]
		S_PBL_c3969	gi|119354|sp|P26300.1|ENO_SOLLC RecName: Full=Enolase; AltName: Full=2-phosphoglycerate dehydratase; AltName: Full=2-phospho-D-glycerate hydro-lyase
		S_PBL_c8995	gi|158144895|gb|ABW21688.1| enolase [Gossypium hirsutum]
		S_PBL_c1981	gi|225460063|ref|XP_002271525.1| PREDICTED: hypothetical protein [Vitis vinifera]
		S_PBL_c35457	gi|157357368|emb|CAO63891.1| unnamed protein product [Vitis vinifera]
		S_PBL_c4249	gi|225433424|ref|XP_002285653.1| PREDICTED: hypothetical protein isoform 1 [Vitis vinifera]
		S_PBL_c6696	gi|223535431|gb|EEF37101.1| adenylsulfate kinase, putative [Ricinus communis]
		S_PBL_c41372	gi|4774163|dbj|BAA77508.1| F1-ATP synthase delta subunit [Ipomoea batatas]
		S_PBL_c815	gi|67077850|dbj|BAD99512.1| calnexin-like protein [Solanum lycopersicum]
		S_PBL_c11189	gi|157358026|emb|CAO65064.1| unnamed protein product [Vitis vinifera]
		S_PBL_c16810	gi|224293|prf||1101277A histone H4
		S_PBL_c15117	gi|4151066|emb|CAA71815.1| ribonucleotide reductase [Nicotiana tabacum]
		S_PBL_c18564	gi|67077850|dbj|BAD99512.1| calnexin-like protein [Solanum lycopersicum]
		S_PBL_lrc52249	gi|57106967|ref|XP_543797.1| PREDICTED: similar to germinal histone H4 gene [Canis familiaris]
		S_PBL_lrc52815	gi|57106967|ref|XP_543797.1| PREDICTED: similar to germinal histone H4 gene [Canis familiaris]
		S_PBL_lrc53491	gi|57106967|ref|XP_543797.1| PREDICTED: similar to germinal histone H4 gene [Canis familiaris]
		S_PBL_lrc53817	gi|57106967|ref|XP_543797.1| PREDICTED: similar to germinal histone H4 gene [Canis familiaris]
		S_PBL_lrc54503	gi|47225212|emb|CAF98839.1| unnamed protein product [Tetraodon nigroviridis]
		S_PBL_c13609
		S_PBL_c32106	gi|171190282|gb|ACB42447.1| homogentisic acid phytyltransferase [Sesamum indicum]
		S_PBL_c39398	gi|547886|sp|P36444.1|MAOC_FLAPR RecName: Full=NADP-dependent malic enzyme, chloroplastic; Short=NADP-ME; Flags: Precursor
		S_PBL_c1223
		S_PBL_c3431	gi|223537525|gb|EEF39150.1| cysteine desulfurylase, putative [Ricinus communis]
		S_PBL_c6291	gi|223542604|gb|EEF44143.1| 40S ribosomal protein S24, putative [Ricinus communis]
		S_PBL_c8054	gi|48209968|gb|AAT40531.1| ATP synthase D chain, mitochondrial, putative [Solanum demissum]
		S_PBL_c11157	gi|217075254|gb|ACJ85987.1| unknown [Medicago truncatula]
		S_PBL_c19329	gi|223527864|gb|EEF29956.1| adenylsulfate kinase, putative [Ricinus communis]
		S_PBL_c19125	gi|167962768|dbj|BAG09371.1| peroxisomal 3-hydroxyisobutyryl-coenzyme A hydrolase [Glycine max]
		S_PBL_lrc52126	gi|223546354|gb|EEF47856.1| malate dehydrogenase, putative [Ricinus communis]
		S_PBL_lrc52558	gi|217075254|gb|ACJ85987.1| unknown [Medicago truncatula]
		S_PBL_c30358	gi|157340425|emb|CAO47230.1| unnamed protein product [Vitis vinifera]
		S_PBL_c34212	gi|157340421|emb|CAO47226.1| unnamed protein product [Vitis vinifera]
		S_PBL_lrc40498	gi|148906969|gb|ABR16629.1| unknown [Picea sitchensis]
		S_PBL_c1479	gi|12585296|sp|Q9SM60.1|PGMC_PEA RecName: Full=Phosphoglucomutase, cytoplasmic; Short=PGM; AltName: Full=Glucose phosphomutase
		S_PBL_c13300	gi|445612|prf||1909359A ribosomal protein S19
		S_PBL_c13442	gi|15223226|ref|NP_177230.1| phosphoglucomutase, cytoplasmic, putative / glucose phosphomutase, putative [Arabidopsis thaliana]
		S_PBL_c7615	gi|157342722|emb|CAO65434.1| unnamed protein product [Vitis vinifera]
		S_PBL_c7674	gi|157341504|emb|CAO62059.1| unnamed protein product [Vitis vinifera]
		S_PBL_c12563	gi|224135713|ref|XP_002327286.1| predicted protein [Populus trichocarpa]
		S_PBL_c20289	gi|225445664|ref|XP_002266489.1| PREDICTED: hypothetical protein [Vitis vinifera]
		S_PBL_c15660	gi|12585316|sp|Q9M4G4.1|PGMC_SOLTU RecName: Full=Phosphoglucomutase, cytoplasmic; Short=PGM; AltName: Full=Glucose phosphomutase
		S_PBL_c22252	gi|126363757|dbj|BAF47745.1| ADP-glucose pyrophosphorylase alpha subunit IbAGPa2 [Ipomoea batatas]
		S_PBL_c37421	gi|18406430|ref|NP_566006.1| dihydrodipicolinate reductase family protein [Arabidopsis thaliana]
		S_PBL_c2169	gi|147787480|emb|CAN64440.1| hypothetical protein [Vitis vinifera]
		S_PBL_c2589	gi|223547873|gb|EEF49365.1| vacuolar ATP synthase subunit C, putative [Ricinus communis]
		S_PBL_c6048	gi|1707929|sp|P55242.1|GLGL2_SOLTU RecName: Full=Glucose-1-phosphate adenylyltransferase large subunit 2, chloroplastic/amyloplastic; AltName: Full=Alpha-D-glucose-1-phosphate adenyl transferase; AltName: Full=ADP-glucose pyrophosphorylase; AltName: Full=AGPase S; AltName: Full=ADP-glucose synthase; Flags: Precursor
		S_PBL_c9238	gi|223535555|gb|EEF37223.1| geranyl geranyl pyrophosphate synthase, putative [Ricinus communis]
		S_PBL_c19360	gi|87240782|gb|ABD32640.1| WD40-like [Medicago truncatula]
		S_PBL_c23928	gi|13449297|ref|NP_085480.1| ribosomal protein L16 [Arabidopsis thaliana]
		S_PBL_c19558	gi|224115652|ref|XP_002332109.1| predicted protein [Populus trichocarpa]
		S_PBL_c21312	gi|147864402|emb|CAN80502.1| hypothetical protein [Vitis vinifera]
		S_PBL_c21471	gi|225451579|ref|XP_002275510.1| PREDICTED: hypothetical protein [Vitis vinifera]
		S_PBL_c55127	gi|111154399|gb|ABH07428.1| vacuolar H+-ATPase subunit C [Gossypium hirsutum]
		S_PBL_c29254	gi|223547936|gb|EEF49428.1| glucose-1-phosphate adenylyltransferase, putative [Ricinus communis]
		S_PBL_c33011	gi|225464499|ref|XP_002272003.1| PREDICTED: hypothetical protein [Vitis vinifera]
		S_PBL_c846	gi|224091042|ref|XP_002309156.1| predicted protein [Populus trichocarpa]
		S_PBL_c1188	gi|224107655|ref|XP_002314551.1| predicted protein [Populus trichocarpa]
		S_PBL_c1234	gi|126363759|dbj|BAF47746.1| ADP-glucose pyrophosphorylase beta subunit IbAGPb1A [Ipomoea batatas]
		S_PBL_c1397	gi|151175711|dbj|BAF47744.2| ADP-glucose pyrophosphorylase alpha subunit IbAGPa1 [Ipomoea batatas]
		S_PBL_c2734	gi|1771495|emb|CAB01912.1| ADPglucose pyrophosphorylase [Ipomoea batatas]
		S_PBL_c2893	gi|157338618|emb|CAO41969.1| unnamed protein product [Vitis vinifera]
		S_PBL_c3042	gi|42560549|sp|Q42857.2|SSG1_IPOBA RecName: Full=Granule-bound starch synthase 1, chloroplastic/amyloplastic; AltName: Full=Granule-bound starch synthase I; Short=GBSS-I; Flags: Precursor
		S_PBL_c3328	gi|15232146|ref|NP_189372.1| histone H3 [Arabidopsis thaliana]
		S_PBL_c3366	gi|224057302|ref|XP_002299206.1| predicted protein [Populus trichocarpa]
		S_PBL_c3674	gi|225446032|ref|XP_002270117.1| PREDICTED: hypothetical protein [Vitis vinifera]
		S_PBL_c4145	gi|1172159|gb|AAA86423.1| starch synthase [Ipomoea batatas]
		S_PBL_c4223	gi|225450215|ref|XP_002265394.1| PREDICTED: hypothetical protein [Vitis vinifera]
		S_PBL_c5363	gi|225446032|ref|XP_002270117.1| PREDICTED: hypothetical protein [Vitis vinifera]
		S_PBL_c9881	gi|42560549|sp|Q42857.2|SSG1_IPOBA RecName: Full=Granule-bound starch synthase 1, chloroplastic/amyloplastic; AltName: Full=Granule-bound starch synthase I; Short=GBSS-I; Flags: Precursor
		S_PBL_c11363	gi|224131084|ref|XP_002320997.1| predicted protein [Populus trichocarpa]
		S_PBL_c12053	gi|157337880|emb|CAO38924.1| unnamed protein product [Vitis vinifera]
		S_PBL_c22701	gi|223533968|gb|EEF35690.1| ferritin, plant, putative [Ricinus communis]
		S_PBL_c15684	gi|18403095|ref|NP_564571.1| THFS (10-FORMYLTETRAHYDROFOLATE SYNTHETASE); ATP binding / formate-tetrahydrofolate ligase [Arabidopsis thaliana]
		S_PBL_c18066	gi|157338618|emb|CAO41969.1| unnamed protein product [Vitis vinifera]
		S_PBL_c20810	gi|224143693|ref|XP_002325043.1| predicted protein [Populus trichocarpa]
		S_PBL_c22803	gi|225425690|ref|XP_002273676.1| PREDICTED: similar to 60S ribosomal protein L34 [Vitis vinifera]
		S_PBL_c25298	gi|223536372|gb|EEF38022.1| methionine aminopeptidase, putative [Ricinus communis]
		S_PBL_c25945	gi|223536408|gb|EEF38057.1| molybdopterin cofactor synthesis protein A, putative [Ricinus communis]
		S_PBL_lrc26095	gi|224120422|ref|XP_002331044.1| predicted protein [Populus trichocarpa]
		S_PBL_c44145	gi|14484938|gb|AAK62821.1|AF332960_1 auxin-regulated dual specificity cytosolic kinase [Lycopersicon esculentum]
		S_PBL_lrc53425	gi|126363759|dbj|BAF47746.1| ADP-glucose pyrophosphorylase beta subunit IbAGPb1A [Ipomoea batatas]
		S_PBL_lrc53686	gi|225425690|ref|XP_002273676.1| PREDICTED: similar to 60S ribosomal protein L34 [Vitis vinifera]
		S_PBL_lrc53818	gi|126363759|dbj|BAF47746.1| ADP-glucose pyrophosphorylase beta subunit IbAGPb1A [Ipomoea batatas]
		S_PBL_c54166	gi|225458370|ref|XP_002283364.1| PREDICTED: hypothetical protein [Vitis vinifera]
		S_PBL_s54187	gi|126363759|dbj|BAF47746.1| ADP-glucose pyrophosphorylase beta subunit IbAGPb1A [Ipomoea batatas]
		S_PBL_lrc54646	gi|18403095|ref|NP_564571.1| THFS (10-FORMYLTETRAHYDROFOLATE SYNTHETASE); ATP binding / formate-tetrahydrofolate ligase [Arabidopsis thaliana]
		S_PBL_lrc30491	gi|130172|sp|P27598.1|PHSL_IPOBA RecName: Full=Alpha-1,4 glucan phosphorylase L isozyme, chloroplastic/amyloplastic; AltName: Full=Starch phosphorylase L; Flags: Precursor
		S_PBL_c34713	gi|147803507|emb|CAN68722.1| hypothetical protein [Vitis vinifera]
		S_PBL_c36404	gi|157345698|emb|CAO14996.1| unnamed protein product [Vitis vinifera]
		S_PBL_c39659	gi|33943103|gb|AAO89565.2| ZIP [Nicotiana tabacum]
		S_PBL_c797	gi|115457852|ref|NP_001052526.1| Os04g0349500 [Oryza sativa (japonica cultivar-group)]
		S_PBL_c6144	gi|157878742|pdb|1L3A|A Chain A, Structure Of The Plant Transcriptional Regulator Pbf-2
		S_PBL_c6151	gi|15553091|dbj|BAB64912.1| starch branching enzyme II [Ipomoea batatas]
		S_PBL_c13042	gi|225459350|ref|XP_002285805.1| PREDICTED: hypothetical protein [Vitis vinifera]
		S_PBL_c8149	gi|147827007|emb|CAN62284.1| hypothetical protein [Vitis vinifera]
		S_PBL_c10561	gi|2578365|emb|CAA05308.1| GTP cyclohydrolase II / 3,4-dihydroxy-2-butanone-4-phosphate synthase [Solanum lycopersicum]
		S_PBL_c14441
		S_PBL_c24445
		S_PBL_c24455	gi|225440033|ref|XP_002276673.1| PREDICTED: hypothetical protein [Vitis vinifera]
		S_PBL_c25996
		S_PBL_c15052	gi|15824043|dbj|BAB68552.1| zeta-carotene desaturase [Citrus unshiu]
		S_PBL_c18129	gi|151175711|dbj|BAF47744.2| ADP-glucose pyrophosphorylase alpha subunit IbAGPa1 [Ipomoea batatas]
		S_PBL_c22056	gi|157353948|emb|CAO46483.1| unnamed protein product [Vitis vinifera]
		S_PBL_c51126	gi|151175711|dbj|BAF47744.2| ADP-glucose pyrophosphorylase alpha subunit IbAGPa1 [Ipomoea batatas]
		S_PBL_c52942	gi|157878742|pdb|1L3A|A Chain A, Structure Of The Plant Transcriptional Regulator Pbf-2
		S_PBL_c53588	gi|17367814|sp|Q9SMJ3.1|ZDS_CAPAN RecName: Full=Zeta-carotene desaturase, chloroplastic/chromoplastic; AltName: Full=Carotene 7,8-desaturase; Flags: Precursor
		S_PBL_c31524	gi|157343063|emb|CAO66552.1| unnamed protein product [Vitis vinifera]
		S_PBL_c33034	gi|145335439|ref|NP_563910.2| CCS1 (copper chaperone for superoxide dismutase 1); superoxide dismutase copper chaperone [Arabidopsis thaliana]
		S_PBL_c36965
		S_PBL_c7388	gi|223542724|gb|EEF44261.1| Protein ABC1, mitochondrial precursor, putative [Ricinus communis]
		S_PBL_c9282	gi|157327487|emb|CAO15468.1| unnamed protein product [Vitis vinifera]
		S_PBL_c23067	gi|75278818|sp|O80363.1|RK17_TOBAC RecName: Full=50S ribosomal protein L17, chloroplastic; AltName: Full=CL17; Flags: Precursor
		S_PBL_c23893	gi|157337723|emb|CAO22069.1| unnamed protein product [Vitis vinifera]
		S_PBL_c24398	gi|225463885|ref|XP_002263642.1| PREDICTED: hypothetical protein [Vitis vinifera]
		S_PBL_c27505	gi|115463155|ref|NP_001055177.1| Os05g0317200 [Oryza sativa (japonica cultivar-group)]
		S_PBL_c14619	gi|15225771|ref|NP_180235.1| HY1 (HEME OXYGENASE 1) [Arabidopsis thaliana]
		S_PBL_c15023
		S_PBL_c22011	gi|147776519|emb|CAN74010.1| hypothetical protein [Vitis vinifera]
		S_PBL_c24522	gi|196052752|gb|ABY48757.4| iron-superoxide dismutase [Dimocarpus longan]
		S_PBL_c28019	gi|157335462|emb|CAO61292.1| unnamed protein product [Vitis vinifera]
		S_PBL_c46847	gi|47155380|dbj|BAD18925.1| ferredoxin [Codonopsis lanceolata]
		S_PBL_c30586	gi|157335916|emb|CAO61746.1| unnamed protein product [Vitis vinifera]
		S_PBL_lrc32255	gi|147840237|emb|CAN70689.1| hypothetical protein [Vitis vinifera]
		S_PBL_c33753	gi|225462551|ref|XP_002267399.1| PREDICTED: hypothetical protein [Vitis vinifera]
		S_PBL_c1770
		S_PBL_c5241	gi|400992|sp|P30956.1|RK28_TOBAC RecName: Full=50S ribosomal protein L28, chloroplastic; AltName: Full=CL28; Flags: Precursor
		S_PBL_c6227	gi|116060503|emb|CAL55839.1| Histones H3 and H4 (ISS) [Ostreococcus tauri]
		S_PBL_c6746	gi|223528128|gb|EEF30198.1| conserved hypothetical protein [Ricinus communis]
		S_PBL_c10336	gi|223536173|gb|EEF37828.1| actin depolymerizing factor, putative [Ricinus communis]
		S_PBL_c10355	gi|225425690|ref|XP_002273676.1| PREDICTED: similar to 60S ribosomal protein L34 [Vitis vinifera]
		S_PBL_c14041	gi|115477837|ref|NP_001062514.1| Os08g0561700 [Oryza sativa (japonica cultivar-group)]
		S_PBL_c19301
		S_PBL_c25531	gi|111035810|emb|CAH04307.1| putative quinolinate phosphoribosyltransferase [Nicotiana tabacum]
		S_PBL_c26588	gi|225430354|ref|XP_002285290.1| PREDICTED: hypothetical protein [Vitis vinifera]
		S_PBL_lrc52235	gi|400992|sp|P30956.1|RK28_TOBAC RecName: Full=50S ribosomal protein L28, chloroplastic; AltName: Full=CL28; Flags: Precursor
		S_PBL_lrc52493	gi|225425690|ref|XP_002273676.1| PREDICTED: similar to 60S ribosomal protein L34 [Vitis vinifera]
		S_PBL_lrc53201
		S_PBL_c34557	gi|225446761|ref|XP_002278350.1| PREDICTED: hypothetical protein [Vitis vinifera]
		S_PBL_c3891	gi|15418698|gb|AAG34725.1| transaldolase ToTAL2 [Lycopersicon esculentum]
		S_PBL_c4517	gi|55977041|sp|P68427.2|H32_PEA RecName: Full=Histone H3.2
		S_PBL_c5159	gi|157339324|emb|CAO43865.1| unnamed protein product [Vitis vinifera]
		S_PBL_c5700	gi|225469426|ref|XP_002266924.1| PREDICTED: hypothetical protein [Vitis vinifera]
		S_PBL_c9799	gi|126309076|ref|XP_001366344.1| PREDICTED: similar to histone protein Hist2h3c1 [Monodelphis domestica]
		S_PBL_c12139	gi|7453538|gb|AAF62870.1|AF179282_1 Toc64 [Pisum sativum]
		S_PBL_c8168
		S_PBL_c23898	gi|194466266|gb|ACF74362.1| perchloric acid soluble translation inhibitor protein [Arachis hypogaea]
		S_PBL_c24826	gi|2495230|sp|Q43072.1|HIS7_PEA RecName: Full=Imidazoleglycerol-phosphate dehydratase; Short=IGPD
		S_PBL_c25229	gi|157328248|emb|CAO17726.1| unnamed protein product [Vitis vinifera]
		S_PBL_c26030	gi|157342679|emb|CAO65391.1| unnamed protein product [Vitis vinifera]
		S_PBL_c26123	gi|157346208|emb|CAO15905.1| unnamed protein product [Vitis vinifera]
		S_PBL_c14843	gi|223535726|gb|EEF37389.1| RNA binding protein, putative [Ricinus communis]
		S_PBL_c45990	gi|147855852|emb|CAN82448.1| hypothetical protein [Vitis vinifera]
		S_PBL_lrc52586	gi|55977041|sp|P68427.2|H32_PEA RecName: Full=Histone H3.2
		S_PBL_lrc54170	gi|15232146|ref|NP_189372.1| histone H3 [Arabidopsis thaliana]
		S_PBL_c39891	gi|157351292|emb|CAO41479.1| unnamed protein product [Vitis vinifera]
		S_PBL_c99	gi|46102537|gb|AAS80319.1| thioredoxin protein [Nicotiana benthamiana]
		S_PBL_c2873
		S_PBL_c5629	gi|217075843|gb|ACJ86281.1| unknown [Medicago truncatula]
		S_PBL_c6245	gi|147862426|emb|CAN79749.1| hypothetical protein [Vitis vinifera]
		S_PBL_c10650	gi|223526947|gb|EEF29148.1| translation initiation factor if-3, putative [Ricinus communis]
		S_PBL_c11537	gi|217072776|gb|ACJ84748.1| unknown [Medicago truncatula]
		S_PBL_c11201
		S_PBL_c15601	gi|147862426|emb|CAN79749.1| hypothetical protein [Vitis vinifera]
		S_PBL_c16303	gi|223529818|gb|EEF31753.1| conserved hypothetical protein [Ricinus communis]
		S_PBL_c26479	gi|225435806|ref|XP_002285757.1| PREDICTED: hypothetical protein [Vitis vinifera]
		S_PBL_c14932	gi|157329149|emb|CAO24574.1| unnamed protein product [Vitis vinifera]
		S_PBL_c28842	gi|21592631|gb|AAM64580.1| unknown [Arabidopsis thaliana]
		S_PBL_lrc52295	gi|5869758|emb|CAA41632.1| AT-LS1 product [Arabidopsis thaliana]
		S_PBL_c29231	gi|224099683|ref|XP_002311577.1| predicted protein [Populus trichocarpa]
		S_PBL_c29762	gi|195629734|gb|ACG36508.1| ankyrin repeat protein [Zea mays]
		S_PBL_c30321
		S_PBL_c30977	gi|157336763|emb|CAO71448.1| unnamed protein product [Vitis vinifera]
		S_PBL_c34765	gi|224088517|ref|XP_002308463.1| predicted protein [Populus trichocarpa]
		S_PBL_lrc34889	gi|224090403|ref|XP_002308981.1| predicted protein [Populus trichocarpa]
		S_PBL_lrc39298	gi|157356594|emb|CAO62789.1| unnamed protein product [Vitis vinifera]
		S_PBL_c705	gi|157346066|emb|CAO15763.1| unnamed protein product [Vitis vinifera]
		S_PBL_c2540
		S_PBL_c2728	gi|225463454|ref|XP_002275908.1| PREDICTED: hypothetical protein [Vitis vinifera]
		S_PBL_c3321	gi|147818338|emb|CAN75840.1| hypothetical protein [Vitis vinifera]
		S_PBL_c3579
		S_PBL_c3637	gi|13430174|gb|AAK25754.1|AF334834_1 putative chaperon P13.9 [Castanea sativa]
		S_PBL_c3776	gi|217073634|gb|ACJ85177.1| unknown [Medicago truncatula]
		S_PBL_c3830	gi|223549185|gb|EEF50674.1| conserved hypothetical protein [Ricinus communis]
		S_PBL_c5040	gi|225444850|ref|XP_002281014.1| PREDICTED: hypothetical protein [Vitis vinifera]
		S_PBL_c10363	gi|147823174|emb|CAN73025.1| hypothetical protein [Vitis vinifera]
		S_PBL_c10910	gi|217073634|gb|ACJ85177.1| unknown [Medicago truncatula]
		S_PBL_c11936	gi|157359335|emb|CAO67492.1| unnamed protein product [Vitis vinifera]
		S_PBL_c7601	gi|157357267|emb|CAO63769.1| unnamed protein product [Vitis vinifera]
		S_PBL_c19207	gi|147805775|emb|CAN69472.1| hypothetical protein [Vitis vinifera]
		S_PBL_c23205	gi|157359335|emb|CAO67492.1| unnamed protein product [Vitis vinifera]
		S_PBL_c23917	gi|157329165|emb|CAO24592.1| unnamed protein product [Vitis vinifera]
		S_PBL_c24843	gi|157349396|emb|CAO24542.1| unnamed protein product [Vitis vinifera]
		S_PBL_c26763	gi|223544761|gb|EEF46277.1| protein binding protein, putative [Ricinus communis]
		S_PBL_c28066
		S_PBL_lrc28392	gi|195607250|gb|ACG25455.1| hypothetical protein [Zea mays]
		S_PBL_lrc25125	gi|217073634|gb|ACJ85177.1| unknown [Medicago truncatula]
		S_PBL_c27294	gi|224100075|ref|XP_002311733.1| predicted protein [Populus trichocarpa]
		S_PBL_c47750	gi|118489858|gb|ABK96728.1| unknown [Populus trichocarpa x Populus deltoides]
		S_PBL_c29158	gi|223549366|gb|EEF50854.1| conserved hypothetical protein [Ricinus communis]
		S_PBL_c31684	gi|224089997|ref|XP_002308899.1| hypothetical protein POPTRDRAFT_416706 [Populus trichocarpa]
		S_PBL_c37879	gi|18650724|emb|CAD12248.1| DCL protein [Coffea arabica]
		S_PBL_c38938	gi|15229305|ref|NP_189940.1| unknown protein [Arabidopsis thaliana]
		S_PBL_c40085	gi|157350460|emb|CAO40509.1| unnamed protein product [Vitis vinifera]
		S_PBL_c583	gi|225439892|ref|XP_002279291.1| PREDICTED: hypothetical protein [Vitis vinifera]
		S_PBL_c1719	gi|223526269|gb|EEF28583.1| conserved hypothetical protein [Ricinus communis]
		S_PBL_c2931	gi|217075877|gb|ACJ86298.1| unknown [Medicago truncatula]
		S_PBL_c3020	gi|15226156|ref|NP_180930.1| CUTA [Arabidopsis thaliana]
		S_PBL_c4358	gi|30680516|ref|NP_196064.2| unknown protein [Arabidopsis thaliana]
		S_PBL_c5130	gi|147858690|emb|CAN78878.1| hypothetical protein [Vitis vinifera]
		S_PBL_c5554	gi|224079209|ref|XP_002305794.1| predicted protein [Populus trichocarpa]
		S_PBL_c6195	gi|224113625|ref|XP_002316526.1| predicted protein [Populus trichocarpa]
		S_PBL_c8924	gi|147790522|emb|CAN69770.1| hypothetical protein [Vitis vinifera]
		S_PBL_c9285	gi|113205231|gb|AAT39303.2| Myosin heavy chain-like protein, putative [Solanum demissum]
		S_PBL_c9326
		S_PBL_c11645	gi|224113625|ref|XP_002316526.1| predicted protein [Populus trichocarpa]
		S_PBL_c11760	gi|6014934|sp|Q42463.1|DCL_SOLLC RecName: Full=Protein DCL, chloroplastic; AltName: Full=Defective chloroplasts and leaves protein; Flags: Precursor
		S_PBL_c12527	gi|22087131|gb|AAM90848.1|AF481952_1 hairy meristem [Petunia x hybrida]
		S_PBL_c13411
		S_PBL_c13592	gi|225437182|ref|XP_002280916.1| PREDICTED: hypothetical protein isoform 1 [Vitis vinifera]
		S_PBL_c14175	gi|223526269|gb|EEF28583.1| conserved hypothetical protein [Ricinus communis]
		S_PBL_c15472	gi|147843362|emb|CAN78429.1| hypothetical protein [Vitis vinifera]
		S_PBL_c26882
		S_PBL_c27154	gi|157358408|emb|CAO66068.1| unnamed protein product [Vitis vinifera]
		S_PBL_c27397
		S_PBL_c28063	gi|224056953|ref|XP_002299101.1| predicted protein [Populus trichocarpa]
		S_PBL_c48585
		S_PBL_c2911	gi|225443345|ref|XP_002264942.1| PREDICTED: hypothetical protein isoform 2 [Vitis vinifera]
		S_PBL_c3009	gi|223540992|gb|EEF42550.1| conserved hypothetical protein [Ricinus communis]
		S_PBL_c4563	gi|147834234|emb|CAN70883.1| hypothetical protein [Vitis vinifera]
		S_PBL_c6250
		S_PBL_c15261	gi|157346066|emb|CAO15763.1| unnamed protein product [Vitis vinifera]
		S_PBL_c16823	gi|223540992|gb|EEF42550.1| conserved hypothetical protein [Ricinus communis]
		S_PBL_c25012	gi|223543787|gb|EEF45315.1| catalytic, putative [Ricinus communis]
		S_PBL_c9095	gi|225427383|ref|XP_002283072.1| PREDICTED: hypothetical protein [Vitis vinifera]
		S_PBL_c11794	gi|147781159|emb|CAN67382.1| hypothetical protein [Vitis vinifera]
		S_PBL_c13665
		S_PBL_c16376	gi|157353784|emb|CAO46316.1| unnamed protein product [Vitis vinifera]
		S_PBL_s55296	gi|224126137|ref|XP_002319764.1| predicted protein [Populus trichocarpa]
		S_PBL_c38541	gi|147799474|emb|CAN68457.1| hypothetical protein [Vitis vinifera]
		S_PBL_c4260	gi|157345576|emb|CAO14874.1| unnamed protein product [Vitis vinifera]
		S_PBL_c10344	gi|15219186|ref|NP_173623.1| kelch repeat-containing F-box family protein [Arabidopsis thaliana]
		S_PBL_c16780	gi|157347813|emb|CAO22400.1| unnamed protein product [Vitis vinifera]
		S_PBL_c20136	gi|157347813|emb|CAO22400.1| unnamed protein product [Vitis vinifera]
		S_PBL_c13792	gi|147770695|emb|CAN77926.1| hypothetical protein [Vitis vinifera]
		S_PBL_c9576	gi|217072138|gb|ACJ84429.1| unknown [Medicago truncatula]
		S_PBL_c146	gi|1771493|emb|CAB01911.1| ADPglucose pyrophosphorylase [Ipomoea batatas]
		S_PBL_c14318	gi|18402234|ref|NP_564530.1| GATB (GLU-ADT SUBUNIT B); glutaminyl-tRNA synthase (glutamine-hydrolyzing) [Arabidopsis thaliana]
		S_PBL_c45433	gi|224129412|ref|XP_002320580.1| predicted protein [Populus trichocarpa]
		S_PBL_lrc52694
		S_PBL_c37438	gi|132776|sp|P24613.1|RK21_SPIOL RecName: Full=50S ribosomal protein L21, chloroplastic; AltName: Full=CL21; AltName: Full=CS-L7; Flags: Precursor
		S_PBL_c30553	gi|157336354|emb|CAO71039.1| unnamed protein product [Vitis vinifera]
		S_PBL_c44825	gi|225465672|ref|XP_002272283.1| PREDICTED: hypothetical protein [Vitis vinifera]
		S_PBL_c32598
		S_PBL_c51031	gi|224116570|ref|XP_002317334.1| predicted protein [Populus trichocarpa]
		S_PBL_c11798
		S_PBL_c43875	gi|224093568|ref|XP_002309937.1| predicted protein [Populus trichocarpa]
		S_PBL_c15374	gi|224101195|ref|XP_002312180.1| predicted protein [Populus trichocarpa]
		S_PBL_c15506	gi|223536190|gb|EEF37843.1| conserved hypothetical protein [Ricinus communis]
		S_PBL_c29404	gi|157336784|emb|CAO71469.1| unnamed protein product [Vitis vinifera]
		S_PBL_lrc35034	gi|224124890|ref|XP_002329974.1| predicted protein [Populus trichocarpa]
		S_PBL_c44953	gi|157346720|emb|CAO16789.1| unnamed protein product [Vitis vinifera]
		S_PBL_c28551	gi|217073256|gb|ACJ84987.1| unknown [Medicago truncatula]
		S_PBL_c25282	gi|147799197|emb|CAN65775.1| hypothetical protein [Vitis vinifera]
		S_PBL_c28054	gi|157337392|emb|CAO21738.1| unnamed protein product [Vitis vinifera]
		S_PBL_c40363	gi|224102575|ref|XP_002312731.1| predicted protein [Populus trichocarpa]
GO:0009579	3.9e-17
		S_PBL_c7658	gi|75298577|sp|Q852S5.1|NDK2_TOBAC RecName: Full=Nucleoside diphosphate kinase 2, chloroplastic; AltName: Full=Nucleoside diphosphate kinase II; Short=NDP kinase II; Short=NDPK II; Short=NDK II; Flags: Precursor
		S_PBL_c35091	gi|118487691|gb|ABK95670.1| unknown [Populus trichocarpa]
		S_PBL_c4857	gi|134684|sp|P10792.1|SODCP_PETHY RecName: Full=Superoxide dismutase [Cu-Zn], chloroplastic; Flags: Precursor
		S_PBL_c5418	gi|118487691|gb|ABK95670.1| unknown [Populus trichocarpa]
		S_PBL_c10927	gi|9937103|gb|AAG02288.1|AF177981_1 plastid terminal oxidase [Capsicum annuum]
		S_PBL_c16810	gi|224293|prf||1101277A histone H4
		S_PBL_c20266	gi|224056325|ref|XP_002298803.1| predicted protein [Populus trichocarpa]
		S_PBL_c16043	gi|102140037|gb|ABF70168.1| phosphoglycerate kinase, chloroplast, putative [Musa acuminata]
		S_PBL_c18395	gi|102140037|gb|ABF70168.1| phosphoglycerate kinase, chloroplast, putative [Musa acuminata]
		S_PBL_lrc52249	gi|57106967|ref|XP_543797.1| PREDICTED: similar to germinal histone H4 gene [Canis familiaris]
		S_PBL_lrc52815	gi|57106967|ref|XP_543797.1| PREDICTED: similar to germinal histone H4 gene [Canis familiaris]
		S_PBL_lrc53491	gi|57106967|ref|XP_543797.1| PREDICTED: similar to germinal histone H4 gene [Canis familiaris]
		S_PBL_lrc53817	gi|57106967|ref|XP_543797.1| PREDICTED: similar to germinal histone H4 gene [Canis familiaris]
		S_PBL_lrc54503	gi|47225212|emb|CAF98839.1| unnamed protein product [Tetraodon nigroviridis]
		S_PBL_c41426	gi|157358403|emb|CAO66063.1| unnamed protein product [Vitis vinifera]
		S_PBL_c13710	gi|102140037|gb|ABF70168.1| phosphoglycerate kinase, chloroplast, putative [Musa acuminata]
		S_PBL_c14485	gi|223530313|gb|EEF32207.1| peroxiredoxins, prx-1, prx-2, prx-3, putative [Ricinus communis]
		S_PBL_c15009	gi|115476190|ref|NP_001061691.1| Os08g0379400 [Oryza sativa (japonica cultivar-group)]
		S_PBL_c17878	gi|18413869|ref|NP_568098.1| binding / catalytic/ coenzyme binding [Arabidopsis thaliana]
		S_PBL_c20469
		S_PBL_c8054	gi|48209968|gb|AAT40531.1| ATP synthase D chain, mitochondrial, putative [Solanum demissum]
		S_PBL_c21315	gi|6094476|sp|O23787.1|THI4_CITSI RecName: Full=Thiazole biosynthetic enzyme, chloroplastic; Flags: Precursor
		S_PBL_c13148	gi|223548389|gb|EEF49880.1| ATP-dependent Clp protease proteolytic subunit, putative [Ricinus communis]
		S_PBL_c12600	gi|224125178|ref|XP_002319519.1| predicted protein [Populus trichocarpa]
		S_PBL_c7170	gi|133872|sp|P29344.1|RR1_SPIOL RecName: Full=30S ribosomal protein S1, chloroplastic; AltName: Full=CS1; Flags: Precursor
		S_PBL_c12993	gi|30692346|ref|NP_850903.1| RPS1 (ribosomal protein S1); RNA binding [Arabidopsis thaliana]
		S_PBL_c17574	gi|147837826|emb|CAN60931.1| hypothetical protein [Vitis vinifera]
		S_PBL_c23898	gi|194466266|gb|ACF74362.1| perchloric acid soluble translation inhibitor protein [Arachis hypogaea]
		S_PBL_c99	gi|46102537|gb|AAS80319.1| thioredoxin protein [Nicotiana benthamiana]
		S_PBL_c3321	gi|147818338|emb|CAN75840.1| hypothetical protein [Vitis vinifera]
		S_PBL_c3830	gi|223549185|gb|EEF50674.1| conserved hypothetical protein [Ricinus communis]
GO:0009532	1.8e-13
GO:0009570	1.8e-12
		S_PBL_c17836	gi|81074221|gb|ABB55364.1| aspartate aminotransferase-like [Solanum tuberosum]
		S_PBL_c53154	gi|5487875|gb|AAB53101.2| catalase [Brassica napus]
		S_PBL_c13020	gi|224052861|ref|XP_002297617.1| predicted protein [Populus trichocarpa]
		S_PBL_c20775	gi|224052861|ref|XP_002297617.1| predicted protein [Populus trichocarpa]
		S_PBL_c48117	gi|119905|sp|P10933.1|FENR1_PEA RecName: Full=Ferredoxin--NADP reductase, leaf isozyme, chloroplastic; Short=FNR; Flags: Precursor
		S_PBL_c7658	gi|75298577|sp|Q852S5.1|NDK2_TOBAC RecName: Full=Nucleoside diphosphate kinase 2, chloroplastic; AltName: Full=Nucleoside diphosphate kinase II; Short=NDP kinase II; Short=NDPK II; Short=NDK II; Flags: Precursor
		S_PBL_c3184	gi|38112662|gb|AAR11379.1| triose phosphate isomerase cytosolic isoform [Solanum chacoense]
		S_PBL_c7301	gi|38112662|gb|AAR11379.1| triose phosphate isomerase cytosolic isoform [Solanum chacoense]
		S_PBL_c27242	gi|11134035|sp|P93566.1|PSBP_SOLTU RecName: Full=Oxygen-evolving enhancer protein 2, chloroplastic; Short=OEE2; AltName: Full=23 kDa subunit of oxygen evolving system of photosystem II; AltName: Full=OEC 23 kDa subunit; AltName: Full=23 kDa thylakoid membrane protein; Flags: Precursor
		S_PBL_c3530	gi|225428691|ref|XP_002284953.1| PREDICTED: hypothetical protein [Vitis vinifera]
		S_PBL_c6772	gi|224092554|ref|XP_002309659.1| predicted protein [Populus trichocarpa]
		S_PBL_c7424	gi|157142955|gb|ABV24460.1| chloroplast-localized protein [Nicotiana benthamiana]
		S_PBL_c2046	gi|12585317|sp|Q9M4G5.1|PGMP_SOLTU RecName: Full=Phosphoglucomutase, chloroplastic; Short=PGM; AltName: Full=Glucose phosphomutase; Flags: Precursor
		S_PBL_c2852	gi|134101|sp|P08824.1|RUBA_RICCO RecName: Full=RuBisCO large subunit-binding protein subunit alpha; AltName: Full=60 kDa chaperonin subunit alpha; AltName: Full=CPN-60 alpha
		S_PBL_c20581	gi|157328220|emb|CAO17695.1| unnamed protein product [Vitis vinifera]
		S_PBL_c35091	gi|118487691|gb|ABK95670.1| unknown [Populus trichocarpa]
		S_PBL_c3721	gi|13124867|gb|AAK11735.1| starch associated protein R1 [Solanum tuberosum]
		S_PBL_c4857	gi|134684|sp|P10792.1|SODCP_PETHY RecName: Full=Superoxide dismutase [Cu-Zn], chloroplastic; Flags: Precursor
		S_PBL_c5418	gi|118487691|gb|ABK95670.1| unknown [Populus trichocarpa]
		S_PBL_c10696	gi|15226167|ref|NP_180936.1| ribosomal protein S5 family protein [Arabidopsis thaliana]
		S_PBL_c12318	gi|13124867|gb|AAK11735.1| starch associated protein R1 [Solanum tuberosum]
		S_PBL_c24570	gi|224090085|ref|XP_002308935.1| predicted protein [Populus trichocarpa]
		S_PBL_c2871	gi|223547403|gb|EEF48898.1| Sulfite reductase [ferredoxin], putative [Ricinus communis]
		S_PBL_c13402	gi|223928077|gb|ACN23794.1| sulfite reductase [Nicotiana benthamiana]
		S_PBL_c19195	gi|223928077|gb|ACN23794.1| sulfite reductase [Nicotiana benthamiana]
		S_PBL_c24135	gi|4827253|dbj|BAA77603.1| plastidic aldolase [Nicotiana paniculata]
		S_PBL_c29521	gi|118489486|gb|ABK96545.1| unknown [Populus trichocarpa x Populus deltoides]
		S_PBL_c33338	gi|20020|emb|CAA44226.1| ribosomal protein L12-1a [Nicotiana tabacum]
		S_PBL_c35718	gi|223546177|gb|EEF47679.1| heat shock protein, putative [Ricinus communis]
		S_PBL_c20266	gi|224056325|ref|XP_002298803.1| predicted protein [Populus trichocarpa]
		S_PBL_c16043	gi|102140037|gb|ABF70168.1| phosphoglycerate kinase, chloroplast, putative [Musa acuminata]
		S_PBL_c18395	gi|102140037|gb|ABF70168.1| phosphoglycerate kinase, chloroplast, putative [Musa acuminata]
		S_PBL_c41426	gi|157358403|emb|CAO66063.1| unnamed protein product [Vitis vinifera]
		S_PBL_c1010	gi|224579299|gb|ACN58227.1| UDP-sulfoquinovose synthase [Solanum lycopersicum]
		S_PBL_c2748	gi|225450011|ref|XP_002274498.1| PREDICTED: hypothetical protein [Vitis vinifera]
		S_PBL_c11461	gi|38453854|dbj|BAD02268.1| aspartate aminotransferase [Nicotiana tabacum]
		S_PBL_c13710	gi|102140037|gb|ABF70168.1| phosphoglycerate kinase, chloroplast, putative [Musa acuminata]
		S_PBL_c14465	gi|75291596|sp|Q6Q8A5.1|HXK2_TOBAC RecName: Full=Hexokinase-2, chloroplastic; AltName: Full=NtHxK2; Flags: Precursor
		S_PBL_c14485	gi|223530313|gb|EEF32207.1| peroxiredoxins, prx-1, prx-2, prx-3, putative [Ricinus communis]
		S_PBL_c14867	gi|224579299|gb|ACN58227.1| UDP-sulfoquinovose synthase [Solanum lycopersicum]
		S_PBL_c15009	gi|115476190|ref|NP_001061691.1| Os08g0379400 [Oryza sativa (japonica cultivar-group)]
		S_PBL_c17878	gi|18413869|ref|NP_568098.1| binding / catalytic/ coenzyme binding [Arabidopsis thaliana]
		S_PBL_c19084	gi|157346199|emb|CAO15896.1| unnamed protein product [Vitis vinifera]
		S_PBL_c20469
		S_PBL_c37539	gi|7672163|emb|CAB89288.1| chloroplast FtsZ-like protein [Nicotiana tabacum]
		S_PBL_c3117	gi|7331143|gb|AAF60293.1| chaperonin 21 precursor [Lycopersicon esculentum]
		S_PBL_c3346	gi|198400335|gb|ACH87176.1| 50S ribosomal protein L5 [Camellia sinensis]
		S_PBL_c4738	gi|157342492|emb|CAO65204.1| unnamed protein product [Vitis vinifera]
		S_PBL_c24963	gi|157344767|emb|CAO70522.1| unnamed protein product [Vitis vinifera]
		S_PBL_c17185	gi|198400335|gb|ACH87176.1| 50S ribosomal protein L5 [Camellia sinensis]
		S_PBL_c21315	gi|6094476|sp|O23787.1|THI4_CITSI RecName: Full=Thiazole biosynthetic enzyme, chloroplastic; Flags: Precursor
		S_PBL_c33890	gi|157360471|emb|CAO69694.1| unnamed protein product [Vitis vinifera]
		S_PBL_c36235	gi|224124634|ref|XP_002330072.1| predicted protein [Populus trichocarpa]
		S_PBL_c695	gi|130172|sp|P27598.1|PHSL_IPOBA RecName: Full=Alpha-1,4 glucan phosphorylase L isozyme, chloroplastic/amyloplastic; AltName: Full=Starch phosphorylase L; Flags: Precursor
		S_PBL_c787	gi|217071258|gb|ACJ83989.1| unknown [Medicago truncatula]
		S_PBL_c1370	gi|228312|prf||1802404A starch phosphorylase
		S_PBL_c2258
		S_PBL_c9995	gi|217071258|gb|ACJ83989.1| unknown [Medicago truncatula]
		S_PBL_c12060	gi|118486114|gb|ABK94900.1| unknown [Populus trichocarpa]
		S_PBL_c22293	gi|157338776|emb|CAO42127.1| unnamed protein product [Vitis vinifera]
		S_PBL_c22517	gi|217071258|gb|ACJ83989.1| unknown [Medicago truncatula]
		S_PBL_c17990	gi|157348232|emb|CAO22942.1| unnamed protein product [Vitis vinifera]
		S_PBL_c24232	gi|90761110|gb|ABD97860.1| glycolate oxidase [Pachysandra terminalis]
		S_PBL_c25264	gi|60652317|gb|AAX33231.1| plastid alpha-amylase [Malus x domestica]
		S_PBL_c45881	gi|224117752|ref|XP_002317659.1| predicted protein [Populus trichocarpa]
		S_PBL_c2271	gi|224128942|ref|XP_002320459.1| predicted protein [Populus trichocarpa]
		S_PBL_c3372	gi|193290728|gb|ACF17672.1| putative pyruvate dehydrogenase E3 subunit [Capsicum annuum]
		S_PBL_c5147	gi|225461526|ref|XP_002285149.1| PREDICTED: hypothetical protein [Vitis vinifera]
		S_PBL_c16287	gi|225461526|ref|XP_002285149.1| PREDICTED: hypothetical protein [Vitis vinifera]
		S_PBL_c52640	gi|193290728|gb|ACF17672.1| putative pyruvate dehydrogenase E3 subunit [Capsicum annuum]
		S_PBL_c29469	gi|224131790|ref|XP_002321179.1| GRAS family transcription factor [Populus trichocarpa]
		S_PBL_c32421	gi|157330003|emb|CAO43341.1| unnamed protein product [Vitis vinifera]
		S_PBL_c34546
		S_PBL_c812	gi|15220397|ref|NP_176896.1| lactoylglutathione lyase, putative / glyoxalase I, putative [Arabidopsis thaliana]
		S_PBL_c1212	gi|223539244|gb|EEF40837.1| aldose 1-epimerase, putative [Ricinus communis]
		S_PBL_c13148	gi|223548389|gb|EEF49880.1| ATP-dependent Clp protease proteolytic subunit, putative [Ricinus communis]
		S_PBL_c9592	gi|225468496|ref|XP_002270328.1| PREDICTED: hypothetical protein [Vitis vinifera]
		S_PBL_c12600	gi|224125178|ref|XP_002319519.1| predicted protein [Populus trichocarpa]
		S_PBL_c19766	gi|130172|sp|P27598.1|PHSL_IPOBA RecName: Full=Alpha-1,4 glucan phosphorylase L isozyme, chloroplastic/amyloplastic; AltName: Full=Starch phosphorylase L; Flags: Precursor
		S_PBL_c26735	gi|118489133|gb|ABK96373.1| unknown [Populus trichocarpa x Populus deltoides]
		S_PBL_c35195	gi|225451543|ref|XP_002273840.1| PREDICTED: hypothetical protein [Vitis vinifera]
		S_PBL_c41583	gi|217072056|gb|ACJ84388.1| unknown [Medicago truncatula]
		S_PBL_c1321	gi|224101737|ref|XP_002312401.1| predicted protein [Populus trichocarpa]
		S_PBL_c7170	gi|133872|sp|P29344.1|RR1_SPIOL RecName: Full=30S ribosomal protein S1, chloroplastic; AltName: Full=CS1; Flags: Precursor
		S_PBL_c11418	gi|157347033|emb|CAO17415.1| unnamed protein product [Vitis vinifera]
		S_PBL_c12993	gi|30692346|ref|NP_850903.1| RPS1 (ribosomal protein S1); RNA binding [Arabidopsis thaliana]
		S_PBL_c14792	gi|224059322|ref|XP_002299825.1| predicted protein [Populus trichocarpa]
		S_PBL_c17574	gi|147837826|emb|CAN60931.1| hypothetical protein [Vitis vinifera]
		S_PBL_c3323	gi|51457950|gb|AAU03364.1| chloroplast-specific ribosomal protein [Lycopersicon esculentum]
		S_PBL_c5916	gi|15218435|ref|NP_177984.1| EMB1473 (EMBRYO DEFECTIVE 1473); structural constituent of ribosome [Arabidopsis thaliana]
		S_PBL_c11670	gi|147784563|emb|CAN70486.1| hypothetical protein [Vitis vinifera]
		S_PBL_c12101	gi|223537746|gb|EEF39366.1| amino acid binding protein, putative [Ricinus communis]
		S_PBL_c12504	gi|157355196|emb|CAO48572.1| unnamed protein product [Vitis vinifera]
		S_PBL_c15504	gi|225437014|ref|XP_002272648.1| PREDICTED: hypothetical protein [Vitis vinifera]
		S_PBL_c34350	gi|223541980|gb|EEF43526.1| plastidial glycerol-phosphate acyltransferase [Ricinus communis]
		S_PBL_c36375	gi|224117002|ref|XP_002331805.1| predicted protein [Populus trichocarpa]
		S_PBL_c38046	gi|3914377|sp|Q43869.1|PLSB_SPIOL RecName: Full=Glycerol-3-phosphate acyltransferase, chloroplastic; Short=GPAT; Flags: Precursor
		S_PBL_c1866	gi|225428566|ref|XP_002284659.1| PREDICTED: hypothetical protein [Vitis vinifera]
		S_PBL_c4051	gi|118489422|gb|ABK96514.1| unknown [Populus trichocarpa x Populus deltoides]
		S_PBL_c5576	gi|81076565|gb|ABB55395.1| LYTB-like protein precursor-like [Solanum tuberosum]
		S_PBL_c5678	gi|225425676|ref|XP_002275043.1| PREDICTED: hypothetical protein [Vitis vinifera]
		S_PBL_c12010	gi|118489422|gb|ABK96514.1| unknown [Populus trichocarpa x Populus deltoides]
		S_PBL_c24314	gi|118488681|gb|ABK96151.1| unknown [Populus trichocarpa]
		S_PBL_c19070	gi|113170997|gb|ABI30631.1| 1-hydroxy-2-methyl-butenyl 4-diphosphate reductase [Catharanthus roseus]
		S_PBL_c4208	gi|223537746|gb|EEF39366.1| amino acid binding protein, putative [Ricinus communis]
		S_PBL_c9475	gi|223537746|gb|EEF39366.1| amino acid binding protein, putative [Ricinus communis]
		S_PBL_c8700	gi|157355482|emb|CAO48872.1| unnamed protein product [Vitis vinifera]
		S_PBL_c42252	gi|157345524|emb|CAO14822.1| unnamed protein product [Vitis vinifera]
		S_PBL_c44192	gi|118489193|gb|ABK96403.1| unknown [Populus trichocarpa x Populus deltoides]
		S_PBL_c10767	gi|157345169|emb|CAO71897.1| unnamed protein product [Vitis vinifera]
		S_PBL_c26960	gi|224105029|ref|XP_002313661.1| predicted protein [Populus trichocarpa]
		S_PBL_c2667	gi|225445842|ref|XP_002277907.1| PREDICTED: hypothetical protein [Vitis vinifera]
		S_PBL_c5675	gi|225431334|ref|XP_002277779.1| PREDICTED: hypothetical protein [Vitis vinifera]
		S_PBL_lrc23790	gi|225445842|ref|XP_002277907.1| PREDICTED: hypothetical protein [Vitis vinifera]
		S_PBL_c51822	gi|157353741|emb|CAO46273.1| unnamed protein product [Vitis vinifera]
		S_PBL_c42841	gi|21535791|emb|CAC85727.1| putative carbamoyl phosphate synthase large subunit [Nicotiana tabacum]
		S_PBL_c38235	gi|157353739|emb|CAO46271.1| unnamed protein product [Vitis vinifera]
		S_PBL_c4104	gi|225458215|ref|XP_002281680.1| PREDICTED: hypothetical protein [Vitis vinifera]
		S_PBL_c381	gi|130172|sp|P27598.1|PHSL_IPOBA RecName: Full=Alpha-1,4 glucan phosphorylase L isozyme, chloroplastic/amyloplastic; AltName: Full=Starch phosphorylase L; Flags: Precursor
GO:0044444	5.3e-11
GO:0005737	7.9e-10
		S_PBL_c5637	gi|225436767|ref|XP_002267360.1| PREDICTED: hypothetical protein [Vitis vinifera]
		S_PBL_c3130
		S_PBL_c12308	gi|12585308|sp|P93262.1|PGMC_MESCR RecName: Full=Phosphoglucomutase, cytoplasmic; Short=PGM; AltName: Full=Glucose phosphomutase
		S_PBL_c840	gi|225464186|ref|XP_002263334.1| PREDICTED: hypothetical protein [Vitis vinifera]
		S_PBL_c6918	gi|225466358|ref|XP_002275887.1| PREDICTED: hypothetical protein, partial [Vitis vinifera]
		S_PBL_c33143	gi|9885799|gb|AAG01532.1|AF289465_1 cyclin-dependent kinase B1-1 [Nicotiana tabacum]
		S_PBL_c4362	gi|9843771|emb|CAA04261.2| MAP kinase kinase [Solanum lycopersicum]
		S_PBL_c14997	gi|1709798|sp|P54778.1|PRS6B_SOLTU RecName: Full=26S protease regulatory subunit 6B homolog
		S_PBL_c6422	gi|42601214|gb|AAS21304.1| mitogen-activated protein kinase kinase 2 [Petroselinum crispum]
		S_PBL_c10634	gi|217072934|gb|ACJ84827.1| unknown [Medicago truncatula]
		S_PBL_c13431
		S_PBL_c293	gi|1710401|sp|P49730.1|RIR2_TOBAC RecName: Full=Ribonucleoside-diphosphate reductase small chain; AltName: Full=Ribonucleotide reductase small subunit; AltName: Full=Ribonucleoside-diphosphate reductase R2 subunit
		S_PBL_c1655	gi|223537041|gb|EEF38677.1| Cyclin-dependent kinases regulatory subunit, putative [Ricinus communis]
		S_PBL_c2168	gi|117165994|dbj|BAF36296.1| hypothetical protein [Ipomoea trifida]
		S_PBL_c3402	gi|223547444|gb|EEF48939.1| ubiquitin-conjugating enzyme E2 C, putative [Ricinus communis]
		S_PBL_c7662	gi|34452231|gb|AAQ72567.1| mini-chromosome maintenance 7 [Pisum sativum]
		S_PBL_c9105	gi|223549734|gb|EEF51222.1| rad25/xp-B DNA repair helicase, putative [Ricinus communis]
		S_PBL_c19308	gi|18420092|ref|NP_568389.1| RPT6A; ATPase [Arabidopsis thaliana]
		S_PBL_c18497
		S_PBL_c25821
		S_PBL_lrc53435	gi|18420092|ref|NP_568389.1| RPT6A; ATPase [Arabidopsis thaliana]
		S_PBL_c2924	gi|225434935|ref|XP_002283671.1| PREDICTED: hypothetical protein [Vitis vinifera]
		S_PBL_c3400	gi|157342296|emb|CAO64409.1| unnamed protein product [Vitis vinifera]
		S_PBL_c5243	gi|12081917|dbj|BAB20861.1| cytosolic cysteine synthase [Solanum tuberosum]
		S_PBL_c6788	gi|3127890|emb|CAA06819.1| cysteine synthase, O-acetyl-L-serine (thiol)-lyase [Cicer arietinum]
		S_PBL_c12061	gi|157360615|emb|CAO70198.1| unnamed protein product [Vitis vinifera]
		S_PBL_c24365
		S_PBL_c22165
		S_PBL_lrc52955	gi|157330404|emb|CAO46497.1| unnamed protein product [Vitis vinifera]
		S_PBL_c41031
		S_PBL_c1525	gi|85718018|gb|ABC75032.1| UDP-apiose/xylose synthase [Solanum tuberosum]
		S_PBL_c3456	gi|147835129|emb|CAN76754.1| hypothetical protein [Vitis vinifera]
		S_PBL_c4505	gi|223530881|gb|EEF32742.1| mevalonate kinase, putative [Ricinus communis]
		S_PBL_c16152	gi|223534458|gb|EEF36160.1| 26S protease regulatory subunit, putative [Ricinus communis]
		S_PBL_c16707	gi|224094855|ref|XP_002310266.1| predicted protein [Populus trichocarpa]
		S_PBL_c18187	gi|224114359|ref|XP_002332378.1| hypothetical protein POPTRDRAFT_746911 [Populus trichocarpa]
		S_PBL_c24654	gi|162464415|ref|NP_001105191.1| nucleosome/chromatin assembly factor group C [Zea mays]
		S_PBL_c2547	gi|225438231|ref|XP_002266000.1| PREDICTED: hypothetical protein [Vitis vinifera]
		S_PBL_c2750	gi|85718018|gb|ABC75032.1| UDP-apiose/xylose synthase [Solanum tuberosum]
		S_PBL_c5127	gi|2641344|gb|AAB86868.1| alcohol dehydrogenase [Pyrus communis]
		S_PBL_c9324
		S_PBL_c11270	gi|225465764|ref|XP_002266630.1| PREDICTED: hypothetical protein [Vitis vinifera]
		S_PBL_c13752	gi|2641346|gb|AAB86869.1| alcohol dehydrogenase [Pyrus communis]
		S_PBL_c8378	gi|30695086|ref|NP_199512.2| LBA1/UPF1 (LOW-LEVEL BETA-AMYLASE 1); RNA helicase [Arabidopsis thaliana]
		S_PBL_c9606	gi|157359514|emb|CAO67715.1| unnamed protein product [Vitis vinifera]
		S_PBL_c24218	gi|224092888|ref|XP_002309738.1| hypothetical protein POPTRDRAFT_216196 [Populus trichocarpa]
		S_PBL_c17768	gi|217074042|gb|ACJ85381.1| unknown [Medicago truncatula]
		S_PBL_c21380
		S_PBL_lrc52428	gi|9885272|gb|AAG01381.1|AF194173_1 alcohol dehydrogenase 1 [Vitis vinifera]
		S_PBL_c410	gi|157344830|emb|CAO70585.1| unnamed protein product [Vitis vinifera]
		S_PBL_c8671	gi|1587206|prf||2206327A T complex protein
		S_PBL_c10543	gi|147837872|emb|CAN60565.1| hypothetical protein [Vitis vinifera]
		S_PBL_c19850
		S_PBL_c21301	gi|157344830|emb|CAO70585.1| unnamed protein product [Vitis vinifera]
		S_PBL_c28762	gi|15226804|ref|NP_181016.1| ACD11 (ACCELERATED CELL DEATH 11) [Arabidopsis thaliana]
		S_PBL_lrc52490	gi|99032691|gb|ABF61806.1| alcohol dehydrogenase [Dimocarpus longan]
		S_PBL_c33999	gi|225446722|ref|XP_002282499.1| PREDICTED: hypothetical protein [Vitis vinifera]
		S_PBL_c2140	gi|157352768|emb|CAO44583.1| unnamed protein product [Vitis vinifera]
		S_PBL_c6717	gi|157347419|emb|CAO18056.1| unnamed protein product [Vitis vinifera]
		S_PBL_c10253
		S_PBL_c12272	gi|30688121|ref|NP_194612.2| methyltransferase [Arabidopsis thaliana]
		S_PBL_c17099	gi|18398038|ref|NP_566316.1| kelch repeat-containing protein [Arabidopsis thaliana]
		S_PBL_c53211	gi|225447524|ref|XP_002267128.1| PREDICTED: hypothetical protein [Vitis vinifera]
		S_PBL_c37957	gi|147767126|emb|CAN76600.1| hypothetical protein [Vitis vinifera]
		S_PBL_c7304	gi|225466219|ref|XP_002267209.1| PREDICTED: hypothetical protein [Vitis vinifera]
		S_PBL_c15942	gi|87162644|gb|ABD28439.1| HAD-superfamily hydrolase subfamily IIB [Medicago truncatula]
		S_PBL_c18380	gi|147781123|emb|CAN71908.1| hypothetical protein [Vitis vinifera]
		S_PBL_lrc43438	gi|225466219|ref|XP_002267209.1| PREDICTED: hypothetical protein [Vitis vinifera]
		S_PBL_c207	gi|208964722|gb|ACI31551.1| heat shock protein 90-2 [Glycine max]
		S_PBL_c319	gi|77999277|gb|ABB16985.1| profilin-like protein [Solanum tuberosum]
		S_PBL_c4237	gi|115461390|ref|NP_001054295.1| Os04g0682300 [Oryza sativa (japonica cultivar-group)]
		S_PBL_c6322	gi|223543290|gb|EEF44822.1| Adenine phosphoribosyltransferase, putative [Ricinus communis]
		S_PBL_c8356	gi|115461390|ref|NP_001054295.1| Os04g0682300 [Oryza sativa (japonica cultivar-group)]
		S_PBL_c11205	gi|225451617|ref|XP_002276364.1| PREDICTED: hypothetical protein [Vitis vinifera]
		S_PBL_c22360	gi|89473698|gb|ABD72661.1| pollen tube RhoGDI2 [Nicotiana tabacum]
		S_PBL_c25247	gi|157348112|emb|CAO22822.1| unnamed protein product [Vitis vinifera]
		S_PBL_c51787	gi|223550097|gb|EEF51584.1| conserved hypothetical protein [Ricinus communis]
		S_PBL_c34745
		S_PBL_c3099	gi|90992880|gb|ABE03628.1| glucose-6-phosphate isomerase [Lycopersicon esculentum]
		S_PBL_c4771	gi|1388021|gb|AAB71613.1| UDP-glucose pyrophosphorylase [Solanum tuberosum]
		S_PBL_c11444	gi|157351360|emb|CAO41547.1| unnamed protein product [Vitis vinifera]
		S_PBL_c8598	gi|51340060|gb|AAU00726.1| glucose-6-phosphate isomerase [Solanum tuberosum]
		S_PBL_c21118	gi|42570761|ref|NP_973454.1| PIP (proline iminopeptidase); prolyl aminopeptidase [Arabidopsis thaliana]
		S_PBL_c45247
		S_PBL_c51850	gi|3063396|dbj|BAA25755.1| vcCyP [Vicia faba]
		S_PBL_c53378	gi|17402533|dbj|BAB78700.1| UDP-glucose pyrophosphorylase [Nicotiana tabacum]
		S_PBL_c53591	gi|51340060|gb|AAU00726.1| glucose-6-phosphate isomerase [Solanum tuberosum]
		S_PBL_c53978	gi|17402533|dbj|BAB78700.1| UDP-glucose pyrophosphorylase [Nicotiana tabacum]
		S_PBL_c33988	gi|223549684|gb|EEF51172.1| glutathione-s-transferase theta, gst, putative [Ricinus communis]
		S_PBL_c3318	gi|118484683|gb|ABK94212.1| unknown [Populus trichocarpa]
		S_PBL_c11102	gi|223547795|gb|EEF49287.1| eukaryotic peptide chain release factor subunit, putative [Ricinus communis]
		S_PBL_c42927	gi|157327788|emb|CAO16477.1| unnamed protein product [Vitis vinifera]
		S_PBL_c31479	gi|13161906|emb|CAC33000.1| urease accessory protein G [Solanum tuberosum]
		S_PBL_c324
		S_PBL_c16501	gi|224116716|ref|XP_002331860.1| predicted protein [Populus trichocarpa]
		S_PBL_c38309	gi|225434327|ref|XP_002266157.1| PREDICTED: hypothetical protein [Vitis vinifera]
		S_PBL_c31844
		S_PBL_c13956
		S_PBL_c32679
GO:0031976	7.9e-10
GO:0009534	7.9e-10
		S_PBL_c787	gi|217071258|gb|ACJ83989.1| unknown [Medicago truncatula]
		S_PBL_c9995	gi|217071258|gb|ACJ83989.1| unknown [Medicago truncatula]
		S_PBL_c22517	gi|217071258|gb|ACJ83989.1| unknown [Medicago truncatula]
		S_PBL_c1507	gi|18378982|ref|NP_563657.1| CLPP5 (NUCLEAR ENCODED CLP PROTEASE 1); endopeptidase Clp [Arabidopsis thaliana]
		S_PBL_c20668	gi|223527632|gb|EEF29744.1| ATP-dependent Clp protease proteolytic subunit, putative [Ricinus communis]
		S_PBL_lrc35218	gi|18391311|ref|NP_563893.1| CLPP6 (Clp protease proteolytic subunit 6); endopeptidase Clp [Arabidopsis thaliana]
		S_PBL_c24009	gi|225470285|ref|XP_002266380.1| PREDICTED: hypothetical protein [Vitis vinifera]
		S_PBL_c54611	gi|164449260|gb|ABY56089.1| proton gradient regulation 5 [Cucumis melo]
GO:0031984	1.6e-09
GO:0043231	1.6e-09
		S_PBL_c24144	gi|147860151|emb|CAN78727.1| hypothetical protein [Vitis vinifera]
GO:0044436	1.6e-09
GO:0043229	1.6e-09
GO:0043227	1.6e-09
GO:0043226	1.6e-09
GO:0009526	6.8e-09
		S_PBL_c9664	gi|224142153|ref|XP_002324423.1| predicted protein [Populus trichocarpa]
GO:0034357	1.5e-08
GO:0009535	2.6e-08
		S_PBL_c6550	gi|223532570|gb|EEF34358.1| oxidoreductase, putative [Ricinus communis]
		S_PBL_c15480	gi|225455912|ref|XP_002276428.1| PREDICTED: hypothetical protein [Vitis vinifera]
		S_PBL_c25281	gi|157347408|emb|CAO18045.1| unnamed protein product [Vitis vinifera]
		S_PBL_c5756	gi|224145099|ref|XP_002325526.1| predicted protein [Populus trichocarpa]
		S_PBL_c9755
		S_PBL_c48117	gi|119905|sp|P10933.1|FENR1_PEA RecName: Full=Ferredoxin--NADP reductase, leaf isozyme, chloroplastic; Short=FNR; Flags: Precursor
		S_PBL_c23690	gi|416681|sp|P32980.1|ATPD_TOBAC RecName: Full=ATP synthase delta chain, chloroplastic; AltName: Full=F-ATPase delta chain; Flags: Precursor
		S_PBL_c7424	gi|157142955|gb|ABV24460.1| chloroplast-localized protein [Nicotiana benthamiana]
		S_PBL_c3738	gi|115465521|ref|NP_001056360.1| Os05g0568900 [Oryza sativa (japonica cultivar-group)]
		S_PBL_c10696	gi|15226167|ref|NP_180936.1| ribosomal protein S5 family protein [Arabidopsis thaliana]
		S_PBL_c31270	gi|147834020|emb|CAN73168.1| hypothetical protein [Vitis vinifera]
		S_PBL_c33338	gi|20020|emb|CAA44226.1| ribosomal protein L12-1a [Nicotiana tabacum]
		S_PBL_c2748	gi|225450011|ref|XP_002274498.1| PREDICTED: hypothetical protein [Vitis vinifera]
		S_PBL_c3117	gi|7331143|gb|AAF60293.1| chaperonin 21 precursor [Lycopersicon esculentum]
		S_PBL_c4738	gi|157342492|emb|CAO65204.1| unnamed protein product [Vitis vinifera]
		S_PBL_c27384	gi|223535045|gb|EEF36727.1| Sodium-dependent phosphate transport protein, putative [Ricinus communis]
		S_PBL_c35318	gi|228535376|gb|ACQ44245.1| chlorophyll synthase [Nicotiana tabacum]
		S_PBL_c35686	gi|115803|sp|P14278.1|CB24_SOLLC RecName: Full=Chlorophyll a-b binding protein 4, chloroplastic; AltName: Full=LHCII type I CAB-4; Short=LHCP; Flags: Precursor
		S_PBL_c38734	gi|223531951|gb|EEF33764.1| structural molecule, putative [Ricinus communis]
		S_PBL_c7026	gi|118482644|gb|ABK93241.1| unknown [Populus trichocarpa]
		S_PBL_c17725	gi|118482644|gb|ABK93241.1| unknown [Populus trichocarpa]
		S_PBL_c17990	gi|157348232|emb|CAO22942.1| unnamed protein product [Vitis vinifera]
		S_PBL_c1649	gi|157849712|gb|ABV89639.1| stress enhanced protein 1 [Brassica rapa]
		S_PBL_c10565	gi|157358997|emb|CAO66899.1| unnamed protein product [Vitis vinifera]
		S_PBL_c1288	gi|225457608|ref|XP_002273917.1| PREDICTED: hypothetical protein [Vitis vinifera]
		S_PBL_c2616	gi|225434998|ref|XP_002284077.1| PREDICTED: hypothetical protein [Vitis vinifera]
		S_PBL_c9664	gi|224142153|ref|XP_002324423.1| predicted protein [Populus trichocarpa]
		S_PBL_c15423	gi|11134054|sp|Q40459.1|PSBO_TOBAC RecName: Full=Oxygen-evolving enhancer protein 1, chloroplastic; Short=OEE1; AltName: Full=33 kDa subunit of oxygen evolving system of photosystem II; AltName: Full=OEC 33 kDa subunit; AltName: Full=33 kDa thylakoid membrane protein; Flags: Precursor
		S_PBL_c24156	gi|223541842|gb|EEF43388.1| structural constituent of ribosome, putative [Ricinus communis]
		S_PBL_c25350
		S_PBL_c26735	gi|118489133|gb|ABK96373.1| unknown [Populus trichocarpa x Populus deltoides]
		S_PBL_c43509	gi|118484177|gb|ABK93970.1| unknown [Populus trichocarpa]
		S_PBL_c572	gi|2499967|sp|Q41229.1|PSAEB_NICSY RecName: Full=Photosystem I reaction center subunit IV B, chloroplastic; Short=PSI-E B; Contains: RecName: Full=Photosystem I reaction center subunit IV B isoform 2; Flags: Precursor
		S_PBL_c34736	gi|23495741|dbj|BAC19952.1| aldo/keto reductase family-like protein [Oryza sativa Japonica Group]
		S_PBL_c12101	gi|223537746|gb|EEF39366.1| amino acid binding protein, putative [Ricinus communis]
		S_PBL_c12143	gi|115463255|ref|NP_001055227.1| Os05g0333500 [Oryza sativa (japonica cultivar-group)]
		S_PBL_c17274	gi|225451346|ref|XP_002279607.1| PREDICTED: hypothetical protein [Vitis vinifera]
		S_PBL_c760	gi|225460141|ref|XP_002275923.1| PREDICTED: hypothetical protein [Vitis vinifera]
		S_PBL_c9351	gi|40287496|gb|AAR83862.1| elicitor-inducible protein EIG-J7 [Capsicum annuum]
		S_PBL_c11511	gi|38228693|emb|CAE54083.1| zinc finger protein [Fagus sylvatica]
		S_PBL_c23699
		S_PBL_c24314	gi|118488681|gb|ABK96151.1| unknown [Populus trichocarpa]
		S_PBL_c906	gi|224087088|ref|XP_002308060.1| predicted protein [Populus trichocarpa]
		S_PBL_c3090	gi|225445607|ref|XP_002285432.1| PREDICTED: hypothetical protein [Vitis vinifera]
		S_PBL_c4208	gi|223537746|gb|EEF39366.1| amino acid binding protein, putative [Ricinus communis]
		S_PBL_c9475	gi|223537746|gb|EEF39366.1| amino acid binding protein, putative [Ricinus communis]
		S_PBL_c12478	gi|224087088|ref|XP_002308060.1| predicted protein [Populus trichocarpa]
		S_PBL_c8719	gi|224126625|ref|XP_002329601.1| light harvesting-like protein 3 [Populus trichocarpa]
		S_PBL_c42252	gi|157345524|emb|CAO14822.1| unnamed protein product [Vitis vinifera]
		S_PBL_c44192	gi|118489193|gb|ABK96403.1| unknown [Populus trichocarpa x Populus deltoides]
		S_PBL_c7025	gi|224055297|ref|XP_002298467.1| predicted protein [Populus trichocarpa]
		S_PBL_c30658
		S_PBL_c34459	gi|147838080|emb|CAN65205.1| hypothetical protein [Vitis vinifera]
		S_PBL_c2667	gi|225445842|ref|XP_002277907.1| PREDICTED: hypothetical protein [Vitis vinifera]
		S_PBL_lrc23790	gi|225445842|ref|XP_002277907.1| PREDICTED: hypothetical protein [Vitis vinifera]
		S_PBL_lrc23386	gi|60459393|gb|AAX20042.1| proline-rich protein [Capsicum annuum]
		S_PBL_c3051
		S_PBL_c45358	gi|157340912|emb|CAO47717.1| unnamed protein product [Vitis vinifera]
GO:0055035	2.8e-08
GO:0044422	2e-07
GO:0044446	2.1e-07
GO:0044424	2.1e-07
		S_PBL_c22197
GO:0042651	2.1e-07
		S_PBL_c52310
GO:0048046	2.2e-07
		S_PBL_c17836	gi|81074221|gb|ABB55364.1| aspartate aminotransferase-like [Solanum tuberosum]
		S_PBL_c53154	gi|5487875|gb|AAB53101.2| catalase [Brassica napus]
		S_PBL_c8144	gi|225459014|ref|XP_002285605.1| PREDICTED: hypothetical protein [Vitis vinifera]
		S_PBL_c13020	gi|224052861|ref|XP_002297617.1| predicted protein [Populus trichocarpa]
		S_PBL_c20775	gi|224052861|ref|XP_002297617.1| predicted protein [Populus trichocarpa]
		S_PBL_c48117	gi|119905|sp|P10933.1|FENR1_PEA RecName: Full=Ferredoxin--NADP reductase, leaf isozyme, chloroplastic; Short=FNR; Flags: Precursor
		S_PBL_c3184	gi|38112662|gb|AAR11379.1| triose phosphate isomerase cytosolic isoform [Solanum chacoense]
		S_PBL_c7301	gi|38112662|gb|AAR11379.1| triose phosphate isomerase cytosolic isoform [Solanum chacoense]
		S_PBL_c27242	gi|11134035|sp|P93566.1|PSBP_SOLTU RecName: Full=Oxygen-evolving enhancer protein 2, chloroplastic; Short=OEE2; AltName: Full=23 kDa subunit of oxygen evolving system of photosystem II; AltName: Full=OEC 23 kDa subunit; AltName: Full=23 kDa thylakoid membrane protein; Flags: Precursor
		S_PBL_c3969	gi|119354|sp|P26300.1|ENO_SOLLC RecName: Full=Enolase; AltName: Full=2-phosphoglycerate dehydratase; AltName: Full=2-phospho-D-glycerate hydro-lyase
		S_PBL_c6772	gi|224092554|ref|XP_002309659.1| predicted protein [Populus trichocarpa]
		S_PBL_c8995	gi|158144895|gb|ABW21688.1| enolase [Gossypium hirsutum]
		S_PBL_c2046	gi|12585317|sp|Q9M4G5.1|PGMP_SOLTU RecName: Full=Phosphoglucomutase, chloroplastic; Short=PGM; AltName: Full=Glucose phosphomutase; Flags: Precursor
		S_PBL_c2852	gi|134101|sp|P08824.1|RUBA_RICCO RecName: Full=RuBisCO large subunit-binding protein subunit alpha; AltName: Full=60 kDa chaperonin subunit alpha; AltName: Full=CPN-60 alpha
		S_PBL_c12098	gi|157351627|emb|CAO42586.1| unnamed protein product [Vitis vinifera]
		S_PBL_c20581	gi|157328220|emb|CAO17695.1| unnamed protein product [Vitis vinifera]
		S_PBL_c35091	gi|118487691|gb|ABK95670.1| unknown [Populus trichocarpa]
		S_PBL_c4857	gi|134684|sp|P10792.1|SODCP_PETHY RecName: Full=Superoxide dismutase [Cu-Zn], chloroplastic; Flags: Precursor
		S_PBL_c5418	gi|118487691|gb|ABK95670.1| unknown [Populus trichocarpa]
		S_PBL_c30938	gi|157343877|emb|CAO68383.1| unnamed protein product [Vitis vinifera]
		S_PBL_c2871	gi|223547403|gb|EEF48898.1| Sulfite reductase [ferredoxin], putative [Ricinus communis]
		S_PBL_c13402	gi|223928077|gb|ACN23794.1| sulfite reductase [Nicotiana benthamiana]
		S_PBL_c19195	gi|223928077|gb|ACN23794.1| sulfite reductase [Nicotiana benthamiana]
		S_PBL_c24135	gi|4827253|dbj|BAA77603.1| plastidic aldolase [Nicotiana paniculata]
		S_PBL_c29521	gi|118489486|gb|ABK96545.1| unknown [Populus trichocarpa x Populus deltoides]
		S_PBL_c16043	gi|102140037|gb|ABF70168.1| phosphoglycerate kinase, chloroplast, putative [Musa acuminata]
		S_PBL_c18395	gi|102140037|gb|ABF70168.1| phosphoglycerate kinase, chloroplast, putative [Musa acuminata]
		S_PBL_c41426	gi|157358403|emb|CAO66063.1| unnamed protein product [Vitis vinifera]
		S_PBL_c11461	gi|38453854|dbj|BAD02268.1| aspartate aminotransferase [Nicotiana tabacum]
		S_PBL_c14485	gi|223530313|gb|EEF32207.1| peroxiredoxins, prx-1, prx-2, prx-3, putative [Ricinus communis]
		S_PBL_c15009	gi|115476190|ref|NP_001061691.1| Os08g0379400 [Oryza sativa (japonica cultivar-group)]
		S_PBL_c17878	gi|18413869|ref|NP_568098.1| binding / catalytic/ coenzyme binding [Arabidopsis thaliana]
		S_PBL_c20469
		S_PBL_c3117	gi|7331143|gb|AAF60293.1| chaperonin 21 precursor [Lycopersicon esculentum]
		S_PBL_c4738	gi|157342492|emb|CAO65204.1| unnamed protein product [Vitis vinifera]
		S_PBL_c5230	gi|225444956|ref|XP_002279746.1| PREDICTED: hypothetical protein [Vitis vinifera]
		S_PBL_c7311	gi|37359706|dbj|BAC98298.1| LEXYL1 [Solanum lycopersicum]
		S_PBL_c22055	gi|62526579|gb|AAX84675.1| ACC oxidase ACCO2 [Manihot esculenta]
		S_PBL_c40425	gi|225424689|ref|XP_002263411.1| PREDICTED: hypothetical protein [Vitis vinifera]
		S_PBL_c1048	gi|38605537|sp|P93349.1|XTH_TOBAC RecName: Full=Probable xyloglucan endotransglucosylase/hydrolase protein; Flags: Precursor
		S_PBL_c4812	gi|225458794|ref|XP_002283279.1| PREDICTED: hypothetical protein [Vitis vinifera]
		S_PBL_c5787	gi|38605155|sp|Q40144.1|XTH1_SOLLC RecName: Full=Probable xyloglucan endotransglucosylase/hydrolase 1; Short=LeXTH1; Flags: Precursor
		S_PBL_c14323	gi|224142748|ref|XP_002324715.1| predicted protein [Populus trichocarpa]
		S_PBL_c18779	gi|224142748|ref|XP_002324715.1| predicted protein [Populus trichocarpa]
		S_PBL_c22252	gi|126363757|dbj|BAF47745.1| ADP-glucose pyrophosphorylase alpha subunit IbAGPa2 [Ipomoea batatas]
		S_PBL_c24232	gi|90761110|gb|ABD97860.1| glycolate oxidase [Pachysandra terminalis]
		S_PBL_c38038	gi|225463807|ref|XP_002270791.1| PREDICTED: hypothetical protein [Vitis vinifera]
		S_PBL_c6005	gi|187372954|gb|ACD03211.1| xyloglucan endotransglucosylase/hydrolase 1 [Actinidia eriantha]
		S_PBL_c6011	gi|225426946|ref|XP_002266352.1| PREDICTED: hypothetical protein [Vitis vinifera]
		S_PBL_c14194
		S_PBL_c922	gi|91107165|gb|ABE11608.1| xyloglucan endo-transglycosylase precursor [Solanum chacoense]
		S_PBL_c998	gi|225433616|ref|XP_002262761.1| PREDICTED: hypothetical protein [Vitis vinifera]
		S_PBL_c1212	gi|223539244|gb|EEF40837.1| aldose 1-epimerase, putative [Ricinus communis]
		S_PBL_c8652	gi|50830975|emb|CAG29395.1| 1-aminocyclopropane-1-carboxylate oxidase [Solanum lycopersicum]
		S_PBL_c15684	gi|18403095|ref|NP_564571.1| THFS (10-FORMYLTETRAHYDROFOLATE SYNTHETASE); ATP binding / formate-tetrahydrofolate ligase [Arabidopsis thaliana]
		S_PBL_c17693	gi|187372954|gb|ACD03211.1| xyloglucan endotransglucosylase/hydrolase 1 [Actinidia eriantha]
		S_PBL_lrc54646	gi|18403095|ref|NP_564571.1| THFS (10-FORMYLTETRAHYDROFOLATE SYNTHETASE); ATP binding / formate-tetrahydrofolate ligase [Arabidopsis thaliana]
		S_PBL_c13042	gi|225459350|ref|XP_002285805.1| PREDICTED: hypothetical protein [Vitis vinifera]
		S_PBL_c43617
		S_PBL_c2368	gi|15222981|ref|NP_177743.1| SKS5 (SKU5 Similar 5); copper ion binding / oxidoreductase [Arabidopsis thaliana]
		S_PBL_c7278	gi|224097196|ref|XP_002334634.1| predicted protein [Populus trichocarpa]
		S_PBL_c9282	gi|157327487|emb|CAO15468.1| unnamed protein product [Vitis vinifera]
		S_PBL_c7978	gi|42795468|gb|AAS46244.1| xyloglucan endotransglucosylase-hydrolase XTH9 [Lycopersicon esculentum]
		S_PBL_c11504	gi|224082546|ref|XP_002306736.1| predicted protein [Populus trichocarpa]
		S_PBL_c16516	gi|147799186|emb|CAN74828.1| hypothetical protein [Vitis vinifera]
		S_PBL_c19835	gi|147779427|emb|CAN74480.1| hypothetical protein [Vitis vinifera]
		S_PBL_c20363	gi|223528350|gb|EEF30390.1| Rhicadhesin receptor precursor, putative [Ricinus communis]
		S_PBL_c17771	gi|224109484|ref|XP_002333248.1| predicted protein [Populus trichocarpa]
		S_PBL_c20196	gi|223529843|gb|EEF31775.1| Oxalate oxidase 2 precursor, putative [Ricinus communis]
		S_PBL_c22011	gi|147776519|emb|CAN74010.1| hypothetical protein [Vitis vinifera]
		S_PBL_c42229	gi|224126895|ref|XP_002319953.1| predicted protein [Populus trichocarpa]
		S_PBL_c55176	gi|224082546|ref|XP_002306736.1| predicted protein [Populus trichocarpa]
		S_PBL_c9336	gi|224109484|ref|XP_002333248.1| predicted protein [Populus trichocarpa]
		S_PBL_c12001	gi|157347185|emb|CAO17567.1| unnamed protein product [Vitis vinifera]
		S_PBL_c23095	gi|225463319|ref|XP_002267838.1| PREDICTED: hypothetical protein [Vitis vinifera]
		S_PBL_c28592	gi|224141443|ref|XP_002324082.1| predicted protein [Populus trichocarpa]
		S_PBL_c14954	gi|157341707|emb|CAO62262.1| unnamed protein product [Vitis vinifera]
		S_PBL_c15780	gi|75101081|sp|P93217.1|GP2_SOLLC RecName: Full=Polygalacturonase non-catalytic subunit AroGP2; Flags: Precursor
		S_PBL_c19150
		S_PBL_c906	gi|224087088|ref|XP_002308060.1| predicted protein [Populus trichocarpa]
		S_PBL_c3090	gi|225445607|ref|XP_002285432.1| PREDICTED: hypothetical protein [Vitis vinifera]
		S_PBL_c3632	gi|118486912|gb|ABK95290.1| unknown [Populus trichocarpa]
		S_PBL_c4076	gi|225441910|ref|XP_002284489.1| PREDICTED: hypothetical protein isoform 1 [Vitis vinifera]
		S_PBL_c12478	gi|224087088|ref|XP_002308060.1| predicted protein [Populus trichocarpa]
		S_PBL_c8105	gi|147776519|emb|CAN74010.1| hypothetical protein [Vitis vinifera]
		S_PBL_c8869	gi|225441910|ref|XP_002284489.1| PREDICTED: hypothetical protein isoform 1 [Vitis vinifera]
		S_PBL_c17597	gi|75220933|sp|Q40161.1|GP1_SOLLC RecName: Full=Polygalacturonase-1 non-catalytic subunit beta; AltName: Full=AroGP1; AltName: Full=Polygalacturonase converter; Short=PG converter; Flags: Precursor
		S_PBL_c52137	gi|224107839|ref|XP_002314620.1| predicted protein [Populus trichocarpa]
		S_PBL_c53665	gi|118486912|gb|ABK95290.1| unknown [Populus trichocarpa]
		S_PBL_c10879	gi|48766856|gb|AAR00325.2| rapid alkalinization factor 1 [Solanum chacoense]
		S_PBL_c20583	gi|223516053|gb|EEF24865.1| RALFL33, putative [Ricinus communis]
		S_PBL_c19792	gi|7939619|gb|AAF70822.1|AF154421_1 beta-galactosidase [Lycopersicon esculentum]
		S_PBL_c14578	gi|224061599|ref|XP_002300560.1| predicted protein [Populus trichocarpa]
		S_PBL_c11539
GO:0005622	4.4e-07
		S_PBL_c24436
		S_PBL_c269	gi|147783561|emb|CAN68445.1| hypothetical protein [Vitis vinifera]
		S_PBL_lrc27278
		S_PBL_c4320	gi|225446331|ref|XP_002271850.1| PREDICTED: hypothetical protein [Vitis vinifera]
		S_PBL_c9957	gi|225446331|ref|XP_002271850.1| PREDICTED: hypothetical protein [Vitis vinifera]
		S_PBL_c10871	gi|225446331|ref|XP_002271850.1| PREDICTED: hypothetical protein [Vitis vinifera]
		S_PBL_c11454	gi|157328513|emb|CAO21222.1| unnamed protein product [Vitis vinifera]
		S_PBL_c41283	gi|147809843|emb|CAN76031.1| hypothetical protein [Vitis vinifera]
		S_PBL_c7743
		S_PBL_c38290	gi|225449965|ref|XP_002271203.1| PREDICTED: hypothetical protein [Vitis vinifera]
		S_PBL_c11742	gi|223539180|gb|EEF40773.1| ADP-ribosylation factor, putative [Ricinus communis]
		S_PBL_c27817
		S_PBL_c16544	gi|157343288|emb|CAO67339.1| unnamed protein product [Vitis vinifera]
		S_PBL_c6179	gi|27527525|emb|CAD42726.1| putative rac protein [Nicotiana tabacum]
		S_PBL_c17875	gi|145700967|gb|ABH04325.2| ROP-like protein [Medicago truncatula]
		S_PBL_c4773	gi|223532217|gb|EEF34021.1| Ras-GTPase-activating protein-binding protein, putative [Ricinus communis]
		S_PBL_c15107	gi|157354604|emb|CAO47915.1| unnamed protein product [Vitis vinifera]
		S_PBL_c41593	gi|157349485|emb|CAO24703.1| unnamed protein product [Vitis vinifera]
		S_PBL_lrc53701	gi|118487544|gb|ABK95599.1| unknown [Populus trichocarpa]
		S_PBL_c31434	gi|157348918|emb|CAO23996.1| unnamed protein product [Vitis vinifera]
		S_PBL_c2215	gi|157340781|emb|CAO47586.1| unnamed protein product [Vitis vinifera]
		S_PBL_c6216	gi|157344877|emb|CAO71605.1| unnamed protein product [Vitis vinifera]
		S_PBL_c6701	gi|157344877|emb|CAO71605.1| unnamed protein product [Vitis vinifera]
		S_PBL_c17378	gi|157340781|emb|CAO47586.1| unnamed protein product [Vitis vinifera]
		S_PBL_c16784	gi|147770661|emb|CAN66740.1| hypothetical protein [Vitis vinifera]
		S_PBL_c15994	gi|224141875|ref|XP_002324286.1| predicted protein [Populus trichocarpa]
		S_PBL_c51333
		S_PBL_c31373
		S_PBL_c1030	gi|89276299|gb|ABD66506.1| actin depolymerizing factor 4 [Gossypium hirsutum]
		S_PBL_c2813	gi|224075712|ref|XP_002304731.1| predicted protein [Populus trichocarpa]
		S_PBL_c4435	gi|223528035|gb|EEF30115.1| developmentally regulated GTP-binding protein, putative [Ricinus communis]
		S_PBL_c22463	gi|89276299|gb|ABD66506.1| actin depolymerizing factor 4 [Gossypium hirsutum]
		S_PBL_c28107	gi|83283975|gb|ABC01895.1| transporter-like protein [Solanum tuberosum]
		S_PBL_c7809	gi|4566614|gb|AAD23407.1| actin depolymerizing factor [Populus x canescens]
		S_PBL_c10788	gi|89276299|gb|ABD66506.1| actin depolymerizing factor 4 [Gossypium hirsutum]
		S_PBL_c9628	gi|225435040|ref|XP_002284292.1| PREDICTED: hypothetical protein [Vitis vinifera]
		S_PBL_c36676
		S_PBL_c36571
		S_PBL_lrc35636
		S_PBL_lrc48397	gi|225446331|ref|XP_002271850.1| PREDICTED: hypothetical protein [Vitis vinifera]
GO:0010319	3.5e-06
		S_PBL_c17836	gi|81074221|gb|ABB55364.1| aspartate aminotransferase-like [Solanum tuberosum]
		S_PBL_c8144	gi|225459014|ref|XP_002285605.1| PREDICTED: hypothetical protein [Vitis vinifera]
		S_PBL_c13020	gi|224052861|ref|XP_002297617.1| predicted protein [Populus trichocarpa]
		S_PBL_c20775	gi|224052861|ref|XP_002297617.1| predicted protein [Populus trichocarpa]
		S_PBL_c23690	gi|416681|sp|P32980.1|ATPD_TOBAC RecName: Full=ATP synthase delta chain, chloroplastic; AltName: Full=F-ATPase delta chain; Flags: Precursor
		S_PBL_c6772	gi|224092554|ref|XP_002309659.1| predicted protein [Populus trichocarpa]
		S_PBL_c7424	gi|157142955|gb|ABV24460.1| chloroplast-localized protein [Nicotiana benthamiana]
		S_PBL_c2046	gi|12585317|sp|Q9M4G5.1|PGMP_SOLTU RecName: Full=Phosphoglucomutase, chloroplastic; Short=PGM; AltName: Full=Glucose phosphomutase; Flags: Precursor
		S_PBL_c20581	gi|157328220|emb|CAO17695.1| unnamed protein product [Vitis vinifera]
		S_PBL_c2871	gi|223547403|gb|EEF48898.1| Sulfite reductase [ferredoxin], putative [Ricinus communis]
		S_PBL_c13402	gi|223928077|gb|ACN23794.1| sulfite reductase [Nicotiana benthamiana]
		S_PBL_c19195	gi|223928077|gb|ACN23794.1| sulfite reductase [Nicotiana benthamiana]
		S_PBL_c29521	gi|118489486|gb|ABK96545.1| unknown [Populus trichocarpa x Populus deltoides]
		S_PBL_c16043	gi|102140037|gb|ABF70168.1| phosphoglycerate kinase, chloroplast, putative [Musa acuminata]
		S_PBL_c18395	gi|102140037|gb|ABF70168.1| phosphoglycerate kinase, chloroplast, putative [Musa acuminata]
		S_PBL_c41426	gi|157358403|emb|CAO66063.1| unnamed protein product [Vitis vinifera]
		S_PBL_c11461	gi|38453854|dbj|BAD02268.1| aspartate aminotransferase [Nicotiana tabacum]
		S_PBL_c14485	gi|223530313|gb|EEF32207.1| peroxiredoxins, prx-1, prx-2, prx-3, putative [Ricinus communis]
		S_PBL_c15009	gi|115476190|ref|NP_001061691.1| Os08g0379400 [Oryza sativa (japonica cultivar-group)]
		S_PBL_c20469
		S_PBL_c21315	gi|6094476|sp|O23787.1|THI4_CITSI RecName: Full=Thiazole biosynthetic enzyme, chloroplastic; Flags: Precursor
		S_PBL_c812	gi|15220397|ref|NP_176896.1| lactoylglutathione lyase, putative / glyoxalase I, putative [Arabidopsis thaliana]
		S_PBL_c12101	gi|223537746|gb|EEF39366.1| amino acid binding protein, putative [Ricinus communis]
		S_PBL_c4208	gi|223537746|gb|EEF39366.1| amino acid binding protein, putative [Ricinus communis]
		S_PBL_c9475	gi|223537746|gb|EEF39366.1| amino acid binding protein, putative [Ricinus communis]
GO:0005576	7.1e-06
		S_PBL_c2658
		S_PBL_c24699	gi|12331620|gb|AAG52994.1| receptor-like protein kinase INRPK1c [Ipomoea nil]
		S_PBL_lrc33670
		S_PBL_lrc36274
		S_PBL_lrc28258	gi|118488777|gb|ABK96199.1| unknown [Populus trichocarpa]
		S_PBL_c3052	gi|40217878|gb|AAR82850.1| expansin-2 [Petunia x hybrida]
		S_PBL_c19625	gi|40217878|gb|AAR82850.1| expansin-2 [Petunia x hybrida]
		S_PBL_c452	gi|223534082|gb|EEF35800.1| Alpha-expansin 13 precursor, putative [Ricinus communis]
		S_PBL_c1016	gi|83778371|gb|ABC47126.1| expansin-like protein precursor [Solanum tuberosum]
		S_PBL_c13817	gi|157328066|emb|CAO17050.1| unnamed protein product [Vitis vinifera]
		S_PBL_lrc40214	gi|83778371|gb|ABC47126.1| expansin-like protein precursor [Solanum tuberosum]
		S_PBL_c9256	gi|223527886|gb|EEF29976.1| STS14 protein precursor, putative [Ricinus communis]
		S_PBL_c33027	gi|217384812|gb|ACK43222.1| expansin 2 [Ziziphus jujuba]
		S_PBL_c1824	gi|20149054|gb|AAM12782.1| putative expansin [Capsicum annuum]
		S_PBL_c3870	gi|82569705|gb|ABB83474.1| beta-expansin precursor [Solanum lycopersicum]
		S_PBL_c6257	gi|223539994|gb|EEF41572.1| Alpha-expansin 8 precursor, putative [Ricinus communis]
		S_PBL_c6536	gi|105671579|gb|ABF74687.1| expansin [Ipomoea batatas]
		S_PBL_c1049	gi|124360058|gb|ABN08074.1| Gibberellin regulated protein [Medicago truncatula]
		S_PBL_c12976	gi|1351018|sp|P47926.1|RSI1_SOLLC RecName: Full=Protein RSI-1; AltName: Full=TR132; Flags: Precursor
		S_PBL_c22780	gi|1351018|sp|P47926.1|RSI1_SOLLC RecName: Full=Protein RSI-1; AltName: Full=TR132; Flags: Precursor
		S_PBL_lrc44902	gi|124360058|gb|ABN08074.1| Gibberellin regulated protein [Medicago truncatula]
		S_PBL_lrc54063	gi|1351018|sp|P47926.1|RSI1_SOLLC RecName: Full=Protein RSI-1; AltName: Full=TR132; Flags: Precursor
		S_PBL_c809	gi|59042581|gb|AAW83819.1| GASA2-like protein [Pelargonium zonale]
		S_PBL_c23298	gi|157348448|emb|CAO23340.1| unnamed protein product [Vitis vinifera]
		S_PBL_c18918	gi|106879603|emb|CAJ38385.1| expansin [Plantago major]
GO:0005945	6.6e-05
		S_PBL_c20653	gi|18416717|ref|NP_567742.1| phosphofructokinase family protein [Arabidopsis thaliana]
		S_PBL_c1801	gi|223551439|gb|EEF52925.1| phosphofructokinase, putative [Ricinus communis]
		S_PBL_lrc52667	gi|225447117|ref|XP_002271059.1| PREDICTED: hypothetical protein [Vitis vinifera]
		S_PBL_c7096	gi|169540|gb|AAA63452.1| pyrophosphate-fructose 6-phosphate 1-phosphotransferase beta-subunit
		S_PBL_c14342	gi|157358622|emb|CAO66298.1| unnamed protein product [Vitis vinifera]
		S_PBL_c1307	gi|157358622|emb|CAO66298.1| unnamed protein product [Vitis vinifera]
		S_PBL_c4425	gi|224061821|ref|XP_002300615.1| predicted protein [Populus trichocarpa]
		S_PBL_c130	gi|157342708|emb|CAO65420.1| unnamed protein product [Vitis vinifera]
		S_PBL_c1241	gi|223546645|gb|EEF48143.1| phosphofructokinase, putative [Ricinus communis]
		S_PBL_c5383	gi|223544315|gb|EEF45836.1| phosphofructokinase, putative [Ricinus communis]
		S_PBL_c7374	gi|223544315|gb|EEF45836.1| phosphofructokinase, putative [Ricinus communis]
		S_PBL_c19726	gi|162955859|gb|ABY25305.1| pyrophosphate-dependent phosphofructokinase alpha subunit [Citrus sinensis x Poncirus trifoliata]
		S_PBL_c22286	gi|223544315|gb|EEF45836.1| phosphofructokinase, putative [Ricinus communis]
		S_PBL_lrc45669	gi|225904441|gb|ACO35359.1| phosphofructokinase [Elaeis oleifera]
		S_PBL_c53832	gi|157342708|emb|CAO65420.1| unnamed protein product [Vitis vinifera]
		S_PBL_c10535	gi|157342708|emb|CAO65420.1| unnamed protein product [Vitis vinifera]
GO:0009941	0.00016
		S_PBL_c6550	gi|223532570|gb|EEF34358.1| oxidoreductase, putative [Ricinus communis]
		S_PBL_c5756	gi|224145099|ref|XP_002325526.1| predicted protein [Populus trichocarpa]
		S_PBL_c53154	gi|5487875|gb|AAB53101.2| catalase [Brassica napus]
		S_PBL_c13020	gi|224052861|ref|XP_002297617.1| predicted protein [Populus trichocarpa]
		S_PBL_c20775	gi|224052861|ref|XP_002297617.1| predicted protein [Populus trichocarpa]
		S_PBL_c48117	gi|119905|sp|P10933.1|FENR1_PEA RecName: Full=Ferredoxin--NADP reductase, leaf isozyme, chloroplastic; Short=FNR; Flags: Precursor
		S_PBL_c45389	gi|157356488|emb|CAO62668.1| unnamed protein product [Vitis vinifera]
		S_PBL_c23690	gi|416681|sp|P32980.1|ATPD_TOBAC RecName: Full=ATP synthase delta chain, chloroplastic; AltName: Full=F-ATPase delta chain; Flags: Precursor
		S_PBL_c27242	gi|11134035|sp|P93566.1|PSBP_SOLTU RecName: Full=Oxygen-evolving enhancer protein 2, chloroplastic; Short=OEE2; AltName: Full=23 kDa subunit of oxygen evolving system of photosystem II; AltName: Full=OEC 23 kDa subunit; AltName: Full=23 kDa thylakoid membrane protein; Flags: Precursor
		S_PBL_c2046	gi|12585317|sp|Q9M4G5.1|PGMP_SOLTU RecName: Full=Phosphoglucomutase, chloroplastic; Short=PGM; AltName: Full=Glucose phosphomutase; Flags: Precursor
		S_PBL_c2852	gi|134101|sp|P08824.1|RUBA_RICCO RecName: Full=RuBisCO large subunit-binding protein subunit alpha; AltName: Full=60 kDa chaperonin subunit alpha; AltName: Full=CPN-60 alpha
		S_PBL_c20581	gi|157328220|emb|CAO17695.1| unnamed protein product [Vitis vinifera]
		S_PBL_c24135	gi|4827253|dbj|BAA77603.1| plastidic aldolase [Nicotiana paniculata]
		S_PBL_c41426	gi|157358403|emb|CAO66063.1| unnamed protein product [Vitis vinifera]
		S_PBL_c14485	gi|223530313|gb|EEF32207.1| peroxiredoxins, prx-1, prx-2, prx-3, putative [Ricinus communis]
		S_PBL_c15009	gi|115476190|ref|NP_001061691.1| Os08g0379400 [Oryza sativa (japonica cultivar-group)]
		S_PBL_c20469
		S_PBL_c3117	gi|7331143|gb|AAF60293.1| chaperonin 21 precursor [Lycopersicon esculentum]
		S_PBL_c3346	gi|198400335|gb|ACH87176.1| 50S ribosomal protein L5 [Camellia sinensis]
		S_PBL_c4738	gi|157342492|emb|CAO65204.1| unnamed protein product [Vitis vinifera]
		S_PBL_c17185	gi|198400335|gb|ACH87176.1| 50S ribosomal protein L5 [Camellia sinensis]
		S_PBL_c2258
		S_PBL_c12060	gi|118486114|gb|ABK94900.1| unknown [Populus trichocarpa]
		S_PBL_c1206
		S_PBL_c29469	gi|224131790|ref|XP_002321179.1| GRAS family transcription factor [Populus trichocarpa]
		S_PBL_c32421	gi|157330003|emb|CAO43341.1| unnamed protein product [Vitis vinifera]
		S_PBL_c13148	gi|223548389|gb|EEF49880.1| ATP-dependent Clp protease proteolytic subunit, putative [Ricinus communis]
		S_PBL_c9592	gi|225468496|ref|XP_002270328.1| PREDICTED: hypothetical protein [Vitis vinifera]
		S_PBL_c12600	gi|224125178|ref|XP_002319519.1| predicted protein [Populus trichocarpa]
		S_PBL_c26735	gi|118489133|gb|ABK96373.1| unknown [Populus trichocarpa x Populus deltoides]
		S_PBL_lrc53888
		S_PBL_c17574	gi|147837826|emb|CAN60931.1| hypothetical protein [Vitis vinifera]
		S_PBL_c34736	gi|23495741|dbj|BAC19952.1| aldo/keto reductase family-like protein [Oryza sativa Japonica Group]
		S_PBL_c1538	gi|3929922|dbj|BAA34713.1| plastidal protoporphyrinogen oxidase [Nicotiana tabacum]
		S_PBL_c12101	gi|223537746|gb|EEF39366.1| amino acid binding protein, putative [Ricinus communis]
		S_PBL_c17274	gi|225451346|ref|XP_002279607.1| PREDICTED: hypothetical protein [Vitis vinifera]
		S_PBL_c39641	gi|223527334|gb|EEF29480.1| conserved hypothetical protein [Ricinus communis]
		S_PBL_c2767	gi|147766743|emb|CAN69697.1| hypothetical protein [Vitis vinifera]
		S_PBL_c12130	gi|110681488|emb|CAL25354.1| hypothetical protein [Platanus x acerifolia]
		S_PBL_c4208	gi|223537746|gb|EEF39366.1| amino acid binding protein, putative [Ricinus communis]
		S_PBL_c9475	gi|223537746|gb|EEF39366.1| amino acid binding protein, putative [Ricinus communis]
		S_PBL_c24520	gi|223544661|gb|EEF46177.1| transmembrane protein 14, putative [Ricinus communis]
		S_PBL_c2667	gi|225445842|ref|XP_002277907.1| PREDICTED: hypothetical protein [Vitis vinifera]
		S_PBL_lrc23790	gi|225445842|ref|XP_002277907.1| PREDICTED: hypothetical protein [Vitis vinifera]
		S_PBL_c41170	gi|6066609|emb|CAB58442.1| chloroplast channel forming outer membrane protein [Pisum sativum]
		S_PBL_c5290	gi|225457620|ref|XP_002274272.1| PREDICTED: hypothetical protein [Vitis vinifera]
		S_PBL_c7645	gi|157337689|emb|CAO22035.1| unnamed protein product [Vitis vinifera]
		S_PBL_c18183	gi|224083350|ref|XP_002306992.1| predicted protein [Populus trichocarpa]
		S_PBL_lrc52525	gi|225457620|ref|XP_002274272.1| PREDICTED: hypothetical protein [Vitis vinifera]
		S_PBL_lrc52682	gi|224083350|ref|XP_002306992.1| predicted protein [Populus trichocarpa]
		S_PBL_c50760	gi|115439731|ref|NP_001044145.1| Os01g0730800 [Oryza sativa (japonica cultivar-group)]
		S_PBL_lrc53405	gi|7019678|emb|CAB75803.1| allyl alcohol dehydrogenase-like protein [Arabidopsis thaliana]
		S_PBL_c47925	gi|225425916|ref|XP_002272215.1| PREDICTED: hypothetical protein [Vitis vinifera]
GO:0009501	0.00053
		S_PBL_c695	gi|130172|sp|P27598.1|PHSL_IPOBA RecName: Full=Alpha-1,4 glucan phosphorylase L isozyme, chloroplastic/amyloplastic; AltName: Full=Starch phosphorylase L; Flags: Precursor
		S_PBL_c1370	gi|228312|prf||1802404A starch phosphorylase
		S_PBL_c6048	gi|1707929|sp|P55242.1|GLGL2_SOLTU RecName: Full=Glucose-1-phosphate adenylyltransferase large subunit 2, chloroplastic/amyloplastic; AltName: Full=Alpha-D-glucose-1-phosphate adenyl transferase; AltName: Full=ADP-glucose pyrophosphorylase; AltName: Full=AGPase S; AltName: Full=ADP-glucose synthase; Flags: Precursor
		S_PBL_c29254	gi|223547936|gb|EEF49428.1| glucose-1-phosphate adenylyltransferase, putative [Ricinus communis]
		S_PBL_c1234	gi|126363759|dbj|BAF47746.1| ADP-glucose pyrophosphorylase beta subunit IbAGPb1A [Ipomoea batatas]
		S_PBL_c1397	gi|151175711|dbj|BAF47744.2| ADP-glucose pyrophosphorylase alpha subunit IbAGPa1 [Ipomoea batatas]
		S_PBL_c2734	gi|1771495|emb|CAB01912.1| ADPglucose pyrophosphorylase [Ipomoea batatas]
		S_PBL_c3042	gi|42560549|sp|Q42857.2|SSG1_IPOBA RecName: Full=Granule-bound starch synthase 1, chloroplastic/amyloplastic; AltName: Full=Granule-bound starch synthase I; Short=GBSS-I; Flags: Precursor
		S_PBL_c4145	gi|1172159|gb|AAA86423.1| starch synthase [Ipomoea batatas]
		S_PBL_c9881	gi|42560549|sp|Q42857.2|SSG1_IPOBA RecName: Full=Granule-bound starch synthase 1, chloroplastic/amyloplastic; AltName: Full=Granule-bound starch synthase I; Short=GBSS-I; Flags: Precursor
		S_PBL_c19766	gi|130172|sp|P27598.1|PHSL_IPOBA RecName: Full=Alpha-1,4 glucan phosphorylase L isozyme, chloroplastic/amyloplastic; AltName: Full=Starch phosphorylase L; Flags: Precursor
		S_PBL_lrc53425	gi|126363759|dbj|BAF47746.1| ADP-glucose pyrophosphorylase beta subunit IbAGPb1A [Ipomoea batatas]
		S_PBL_lrc53818	gi|126363759|dbj|BAF47746.1| ADP-glucose pyrophosphorylase beta subunit IbAGPb1A [Ipomoea batatas]
		S_PBL_s54187	gi|126363759|dbj|BAF47746.1| ADP-glucose pyrophosphorylase beta subunit IbAGPb1A [Ipomoea batatas]
		S_PBL_lrc30491	gi|130172|sp|P27598.1|PHSL_IPOBA RecName: Full=Alpha-1,4 glucan phosphorylase L isozyme, chloroplastic/amyloplastic; AltName: Full=Starch phosphorylase L; Flags: Precursor
		S_PBL_c36404	gi|157345698|emb|CAO14996.1| unnamed protein product [Vitis vinifera]
		S_PBL_c146	gi|1771493|emb|CAB01911.1| ADPglucose pyrophosphorylase [Ipomoea batatas]
		S_PBL_c381	gi|130172|sp|P27598.1|PHSL_IPOBA RecName: Full=Alpha-1,4 glucan phosphorylase L isozyme, chloroplastic/amyloplastic; AltName: Full=Starch phosphorylase L; Flags: Precursor
GO:0031967	0.0021
GO:0031975	0.0031
GO:0005623	0.0065
GO:0044464	0.0065
GO:0009295	0.01
		S_PBL_c33338	gi|20020|emb|CAA44226.1| ribosomal protein L12-1a [Nicotiana tabacum]
		S_PBL_c32421	gi|157330003|emb|CAO43341.1| unnamed protein product [Vitis vinifera]
		S_PBL_c9592	gi|225468496|ref|XP_002270328.1| PREDICTED: hypothetical protein [Vitis vinifera]
		S_PBL_c24522	gi|196052752|gb|ABY48757.4| iron-superoxide dismutase [Dimocarpus longan]
		S_PBL_c99	gi|46102537|gb|AAS80319.1| thioredoxin protein [Nicotiana benthamiana]
GO:0009521	0.014

## Sheet: MF_contigs
GO Accession	FDR	Contig	Annotation
GO:0008443	3.4e-07
GO:0008289	0.0011
		S_PBL_c10386	gi|124484377|dbj|BAF46299.1| extensin like protein [Ipomoea nil]
		S_PBL_c13162	gi|124484377|dbj|BAF46299.1| extensin like protein [Ipomoea nil]
		S_PBL_c906	gi|224087088|ref|XP_002308060.1| predicted protein [Populus trichocarpa]
		S_PBL_c3090	gi|225445607|ref|XP_002285432.1| PREDICTED: hypothetical protein [Vitis vinifera]
		S_PBL_c6328
		S_PBL_c12478	gi|224087088|ref|XP_002308060.1| predicted protein [Populus trichocarpa]
		S_PBL_c16318
		S_PBL_c7526
		S_PBL_c300	gi|223530836|gb|EEF32699.1| lipid binding protein, putative [Ricinus communis]
		S_PBL_c816	gi|224065244|ref|XP_002301735.1| predicted protein [Populus trichocarpa]
		S_PBL_c2843
		S_PBL_c10266	gi|147790626|emb|CAN59826.1| hypothetical protein [Vitis vinifera]
		S_PBL_c9730	gi|24745959|dbj|BAC23052.1| putative lipid transfer protein [Solanum tuberosum]
		S_PBL_c10980	gi|24745959|dbj|BAC23052.1| putative lipid transfer protein [Solanum tuberosum]
		S_PBL_c20081
		S_PBL_c22571
		S_PBL_c26742	gi|225427025|ref|XP_002271658.1| PREDICTED: hypothetical protein [Vitis vinifera]
		S_PBL_c23800	gi|2789434|dbj|BAA24382.1| CLB1 [Solanum lycopersicum]
		S_PBL_c2064	gi|217075044|gb|ACJ85882.1| unknown [Medicago truncatula]
		S_PBL_c14964	gi|223533660|gb|EEF35397.1| Nonspecific lipid-transfer protein, putative [Ricinus communis]
		S_PBL_c22307	gi|224065244|ref|XP_002301735.1| predicted protein [Populus trichocarpa]
		S_PBL_lrc23386	gi|60459393|gb|AAX20042.1| proline-rich protein [Capsicum annuum]
		S_PBL_c11818
		S_PBL_c19050	gi|223533660|gb|EEF35397.1| Nonspecific lipid-transfer protein, putative [Ricinus communis]
		S_PBL_c49457	gi|217075502|gb|ACJ86111.1| unknown [Medicago truncatula]
		S_PBL_lrc52275
		S_PBL_lrc52853	gi|223533660|gb|EEF35397.1| Nonspecific lipid-transfer protein, putative [Ricinus communis]
GO:0003872	0.0015
		S_PBL_c20653	gi|18416717|ref|NP_567742.1| phosphofructokinase family protein [Arabidopsis thaliana]
		S_PBL_c1801	gi|223551439|gb|EEF52925.1| phosphofructokinase, putative [Ricinus communis]
		S_PBL_lrc52667	gi|225447117|ref|XP_002271059.1| PREDICTED: hypothetical protein [Vitis vinifera]
		S_PBL_c7096	gi|169540|gb|AAA63452.1| pyrophosphate-fructose 6-phosphate 1-phosphotransferase beta-subunit
		S_PBL_c14342	gi|157358622|emb|CAO66298.1| unnamed protein product [Vitis vinifera]
		S_PBL_c1307	gi|157358622|emb|CAO66298.1| unnamed protein product [Vitis vinifera]
		S_PBL_c4425	gi|224061821|ref|XP_002300615.1| predicted protein [Populus trichocarpa]
		S_PBL_c130	gi|157342708|emb|CAO65420.1| unnamed protein product [Vitis vinifera]
		S_PBL_c1241	gi|223546645|gb|EEF48143.1| phosphofructokinase, putative [Ricinus communis]
		S_PBL_c5383	gi|223544315|gb|EEF45836.1| phosphofructokinase, putative [Ricinus communis]
		S_PBL_c7374	gi|223544315|gb|EEF45836.1| phosphofructokinase, putative [Ricinus communis]
		S_PBL_c19726	gi|162955859|gb|ABY25305.1| pyrophosphate-dependent phosphofructokinase alpha subunit [Citrus sinensis x Poncirus trifoliata]
		S_PBL_c22286	gi|223544315|gb|EEF45836.1| phosphofructokinase, putative [Ricinus communis]
		S_PBL_lrc45669	gi|225904441|gb|ACO35359.1| phosphofructokinase [Elaeis oleifera]
		S_PBL_c53832	gi|157342708|emb|CAO65420.1| unnamed protein product [Vitis vinifera]
		S_PBL_c10535	gi|157342708|emb|CAO65420.1| unnamed protein product [Vitis vinifera]
GO:0019200	0.0036
GO:0047334	0.0036
		S_PBL_c20653	gi|18416717|ref|NP_567742.1| phosphofructokinase family protein [Arabidopsis thaliana]
		S_PBL_c1801	gi|223551439|gb|EEF52925.1| phosphofructokinase, putative [Ricinus communis]
		S_PBL_lrc52667	gi|225447117|ref|XP_002271059.1| PREDICTED: hypothetical protein [Vitis vinifera]
		S_PBL_c7096	gi|169540|gb|AAA63452.1| pyrophosphate-fructose 6-phosphate 1-phosphotransferase beta-subunit
		S_PBL_c14342	gi|157358622|emb|CAO66298.1| unnamed protein product [Vitis vinifera]
		S_PBL_c1307	gi|157358622|emb|CAO66298.1| unnamed protein product [Vitis vinifera]
		S_PBL_c4425	gi|224061821|ref|XP_002300615.1| predicted protein [Populus trichocarpa]
		S_PBL_c130	gi|157342708|emb|CAO65420.1| unnamed protein product [Vitis vinifera]
		S_PBL_c1241	gi|223546645|gb|EEF48143.1| phosphofructokinase, putative [Ricinus communis]
		S_PBL_c7374	gi|223544315|gb|EEF45836.1| phosphofructokinase, putative [Ricinus communis]
		S_PBL_c19726	gi|162955859|gb|ABY25305.1| pyrophosphate-dependent phosphofructokinase alpha subunit [Citrus sinensis x Poncirus trifoliata]
		S_PBL_c22286	gi|223544315|gb|EEF45836.1| phosphofructokinase, putative [Ricinus communis]
		S_PBL_lrc45669	gi|225904441|gb|ACO35359.1| phosphofructokinase [Elaeis oleifera]
		S_PBL_c10535	gi|157342708|emb|CAO65420.1| unnamed protein product [Vitis vinifera]
GO:0008146	0.004
		S_PBL_c10800
		S_PBL_c1010	gi|224579299|gb|ACN58227.1| UDP-sulfoquinovose synthase [Solanum lycopersicum]
		S_PBL_c14867	gi|224579299|gb|ACN58227.1| UDP-sulfoquinovose synthase [Solanum lycopersicum]
GO:0016782	0.0044
GO:0030414	0.015
GO:0004866	0.015
		S_PBL_c54	gi|134843|sp|P10917.1|SPORA_IPOBA RecName: Full=Sporamin A; Flags: Precursor
		S_PBL_c2971	gi|83265597|gb|ABB97549.1| sporamin A precursor [Ipomoea batatas]
		S_PBL_c3494	gi|18027441|gb|AAL55800.1|AF289060_1 sporamin [Ipomoea batatas]
		S_PBL_c9555	gi|168278|gb|AAA33391.1| sporamin A precursor
		S_PBL_c17697	gi|604318|gb|AAB52547.1| sporamin precursor
		S_PBL_c15531	gi|168278|gb|AAA33391.1| sporamin A precursor
		S_PBL_c1053	gi|168274|gb|AAA33390.1| sporamin B
		S_PBL_c3628	gi|82792187|gb|ABB90968.1| sporamin B precursor [Ipomoea batatas]
		S_PBL_c20072	gi|134844|sp|P10965.1|SPORB_IPOBA RecName: Full=Sporamin B; Flags: Precursor
GO:0045735	0.02
		S_PBL_c12098	gi|157351627|emb|CAO42586.1| unnamed protein product [Vitis vinifera]
		S_PBL_c16516	gi|147799186|emb|CAN74828.1| hypothetical protein [Vitis vinifera]
		S_PBL_c19835	gi|147779427|emb|CAN74480.1| hypothetical protein [Vitis vinifera]
		S_PBL_c20363	gi|223528350|gb|EEF30390.1| Rhicadhesin receptor precursor, putative [Ricinus communis]
		S_PBL_c17771	gi|224109484|ref|XP_002333248.1| predicted protein [Populus trichocarpa]
		S_PBL_c20196	gi|223529843|gb|EEF31775.1| Oxalate oxidase 2 precursor, putative [Ricinus communis]
		S_PBL_c9336	gi|224109484|ref|XP_002333248.1| predicted protein [Populus trichocarpa]
		S_PBL_c12001	gi|157347185|emb|CAO17567.1| unnamed protein product [Vitis vinifera]
		S_PBL_c14954	gi|157341707|emb|CAO62262.1| unnamed protein product [Vitis vinifera]
		S_PBL_c54	gi|134843|sp|P10917.1|SPORA_IPOBA RecName: Full=Sporamin A; Flags: Precursor
		S_PBL_c2971	gi|83265597|gb|ABB97549.1| sporamin A precursor [Ipomoea batatas]
		S_PBL_c3494	gi|18027441|gb|AAL55800.1|AF289060_1 sporamin [Ipomoea batatas]
		S_PBL_c9555	gi|168278|gb|AAA33391.1| sporamin A precursor
		S_PBL_c17697	gi|604318|gb|AAB52547.1| sporamin precursor
		S_PBL_c14578	gi|224061599|ref|XP_002300560.1| predicted protein [Populus trichocarpa]
		S_PBL_c1053	gi|168274|gb|AAA33390.1| sporamin B
		S_PBL_c3628	gi|82792187|gb|ABB90968.1| sporamin B precursor [Ipomoea batatas]
		S_PBL_c20072	gi|134844|sp|P10965.1|SPORB_IPOBA RecName: Full=Sporamin B; Flags: Precursor
GO:0004857	0.021
		S_PBL_c787	gi|217071258|gb|ACJ83989.1| unknown [Medicago truncatula]
		S_PBL_c9995	gi|217071258|gb|ACJ83989.1| unknown [Medicago truncatula]
		S_PBL_c22517	gi|217071258|gb|ACJ83989.1| unknown [Medicago truncatula]
		S_PBL_c3414	gi|224118274|ref|XP_002317777.1| predicted protein [Populus trichocarpa]
		S_PBL_c5379	gi|217070130|gb|ACJ83425.1| unknown [Medicago truncatula]
		S_PBL_c3269	gi|22212790|gb|AAM94391.1| invertase inhibitor-like protein [Ipomoea batatas]
		S_PBL_c13782	gi|22212790|gb|AAM94391.1| invertase inhibitor-like protein [Ipomoea batatas]
		S_PBL_c15092	gi|22212790|gb|AAM94391.1| invertase inhibitor-like protein [Ipomoea batatas]
GO:0051903	0.027
		S_PBL_c27173
		S_PBL_c16443	gi|224093368|ref|XP_002309899.1| predicted protein [Populus trichocarpa]
		S_PBL_c1428	gi|124484385|dbj|BAF46303.1| alcohol dehydrogenase [Ipomoea nil]
		S_PBL_c13752	gi|2641346|gb|AAB86869.1| alcohol dehydrogenase [Pyrus communis]
		S_PBL_lrc52428	gi|9885272|gb|AAG01381.1|AF194173_1 alcohol dehydrogenase 1 [Vitis vinifera]
		S_PBL_c5118	gi|9885274|gb|AAG01382.1|AF194174_1 alcohol dehydrogenase 2 [Vitis vinifera]
		S_PBL_c11767	gi|9885274|gb|AAG01382.1|AF194174_1 alcohol dehydrogenase 2 [Vitis vinifera]
		S_PBL_c14861	gi|1039355|emb|CAA63093.1| alcohol dehydrogenase [Solanum tuberosum]
		S_PBL_c26358
		S_PBL_lrc54804	gi|162708010|gb|ABY19574.1| alcohol dehydrogenase [Manihot esculenta]
GO:0008878	0.028
		S_PBL_c22252	gi|126363757|dbj|BAF47745.1| ADP-glucose pyrophosphorylase alpha subunit IbAGPa2 [Ipomoea batatas]
		S_PBL_c6048	gi|1707929|sp|P55242.1|GLGL2_SOLTU RecName: Full=Glucose-1-phosphate adenylyltransferase large subunit 2, chloroplastic/amyloplastic; AltName: Full=Alpha-D-glucose-1-phosphate adenyl transferase; AltName: Full=ADP-glucose pyrophosphorylase; AltName: Full=AGPase S; AltName: Full=ADP-glucose synthase; Flags: Precursor
		S_PBL_c29254	gi|223547936|gb|EEF49428.1| glucose-1-phosphate adenylyltransferase, putative [Ricinus communis]
		S_PBL_c1234	gi|126363759|dbj|BAF47746.1| ADP-glucose pyrophosphorylase beta subunit IbAGPb1A [Ipomoea batatas]
		S_PBL_c1397	gi|151175711|dbj|BAF47744.2| ADP-glucose pyrophosphorylase alpha subunit IbAGPa1 [Ipomoea batatas]
		S_PBL_c2734	gi|1771495|emb|CAB01912.1| ADPglucose pyrophosphorylase [Ipomoea batatas]
		S_PBL_lrc53425	gi|126363759|dbj|BAF47746.1| ADP-glucose pyrophosphorylase beta subunit IbAGPb1A [Ipomoea batatas]
		S_PBL_lrc53818	gi|126363759|dbj|BAF47746.1| ADP-glucose pyrophosphorylase beta subunit IbAGPb1A [Ipomoea batatas]
		S_PBL_s54187	gi|126363759|dbj|BAF47746.1| ADP-glucose pyrophosphorylase beta subunit IbAGPb1A [Ipomoea batatas]
		S_PBL_c18129	gi|151175711|dbj|BAF47744.2| ADP-glucose pyrophosphorylase alpha subunit IbAGPa1 [Ipomoea batatas]
		S_PBL_c51126	gi|151175711|dbj|BAF47744.2| ADP-glucose pyrophosphorylase alpha subunit IbAGPa1 [Ipomoea batatas]
		S_PBL_c146	gi|1771493|emb|CAB01911.1| ADPglucose pyrophosphorylase [Ipomoea batatas]
