# Supplementary material for: Transcriptional profiling of sweetpotato (Ipomoea batatas) roots indicates down-regulation of lignin biosynthesis and up-regulation of starch biosynthesis at an early stage of storage root formation
Source: BMC Genomics. 2013 Jul 9;14:460. doi: 10.1186/1471-2164-14-460 (PMC3716973; doi:10.1186/1471-2164-14-460)
Supplement: Additional file 9 — GO-term enrichment in the fibrous root sample relative to the root transcriptome database.vThe specific contigs for each GO term in categories biological process (BP), molecular function (MF) and cellular component (CC) are given on separate sheets. FR – fibrous root sample. [file 1471-2164-14-460-S9.xls]

## Sheet: FR_over-represented GO terms
GO Tterm type	GO term	GO accession	FR sample	Reference	FDR
BP	oxidation reduction	GO:0055114	497	3673	1.5e-19
BP	phenylpropanoid metabolic process	GO:0009698	78	294	7.5e-13
BP	cellular amino acid derivative metabolic process	GO:0006575	117	625	6.8e-11
BP	cellular amino acid derivative biosynthetic process	GO:0042398	87	395	6.8e-11
BP	coumarin biosynthetic process	GO:0009805	26	35	6.8e-11
BP	coumarin metabolic process	GO:0009804	26	35	6.8e-11
BP	phenylpropanoid biosynthetic process	GO:0009699	52	192	9.2e-09
BP	response to stimulus	GO:0050896	1118	11047	1.2e-08
BP	hydrogen peroxide-mediated programmed cell death	GO:0010421	21	29	1.5e-08
BP	small molecule biosynthetic process	GO:0044283	213	1600	1.6e-07
BP	cellular aromatic compound metabolic process	GO:0006725	122	797	9.9e-07
BP	cellular amino acid and derivative metabolic process	GO:0006519	217	1700	2e-06
BP	aromatic compound biosynthetic process	GO:0019438	76	426	3.9e-06
BP	transmembrane transport	GO:0055085	174	1306	4.2e-06
BP	response to stress	GO:0006950	585	5554	4.9e-06
BP	response to biotic stimulus	GO:0009607	184	1426	1.1e-05
BP	secondary metabolic process	GO:0019748	104	694	2.4e-05
BP	polyamine metabolic process	GO:0006595	25	79	6.4e-05
BP	polyamine biosynthetic process	GO:0006596	23	69	8.7e-05
BP	response to fungus	GO:0009620	55	303	0.00016
BP	defense response to fungus	GO:0050832	47	244	0.00024
BP	response to chemical stimulus	GO:0042221	491	4743	0.00028
BP	response to other organism	GO:0051707	164	1328	0.00044
BP	amine biosynthetic process	GO:0009309	87	602	0.00067
BP	response to organic substance	GO:0010033	292	2661	0.00077
BP	response to wounding	GO:0009611	49	275	0.00078
BP	cellular biogenic amine biosynthetic process	GO:0042401	30	133	0.0012
BP	mycelium development	GO:0043581	13	28	0.0013
BP	chitin metabolic process	GO:0006030	15	39	0.0016
BP	multi-organism process	GO:0051704	213	1873	0.0018
BP	aminoglycan metabolic process	GO:0006022	18	59	0.0027
BP	lignin metabolic process	GO:0009808	26	113	0.003
BP	cellular response to reactive oxygen species	GO:0034614	26	113	0.003
BP	cellular response to oxidative stress	GO:0034599	26	114	0.0032
BP	inorganic anion transport	GO:0015698	24	100	0.0032
BP	aminoglycan catabolic process	GO:0006026	14	38	0.0037
BP	chitin catabolic process	GO:0006032	14	38	0.0037
BP	response to chitin	GO:0010200	29	139	0.0043
BP	defense response	GO:0006952	198	1763	0.0053
BP	establishment of localization	GO:0051234	553	5633	0.0066
BP	spermidine biosynthetic process	GO:0008295	12	30	0.0066
BP	cellular biogenic amine metabolic process	GO:0006576	33	177	0.008
BP	spermidine metabolic process	GO:0008216	12	31	0.008
BP	fatty acid metabolic process	GO:0006631	71	510	0.008
BP	response to salicylic acid stimulus	GO:0009751	34	186	0.0083
BP	transport	GO:0006810	549	5623	0.0099
BP	glutamine biosynthetic process	GO:0006542	10	22	0.011
BP	cell wall macromolecule catabolic process	GO:0016998	19	77	0.012
BP	response to jasmonic acid stimulus	GO:0009753	37	216	0.012
BP	cellular response to hydrogen peroxide	GO:0070301	21	92	0.013
BP	nitrate transport	GO:0015706	9	18	0.013
BP	hydrogen peroxide catabolic process	GO:0042744	21	92	0.013
BP	localization	GO:0051179	564	5829	0.015
BP	small molecule metabolic process	GO:0044281	450	4575	0.021
BP	meristem determinacy	GO:0010022	7	11	0.023
BP	carboxylic acid biosynthetic process	GO:0046394	114	962	0.025
BP	organic acid biosynthetic process	GO:0016053	114	962	0.025
BP	lignin catabolic process	GO:0046274	11	32	0.027
BP	phenylpropanoid catabolic process	GO:0046271	11	32	0.027
BP	meristem maintenance	GO:0010073	24	122	0.027
BP	inflorescence meristem growth	GO:0010450	6	8	0.032
BP	regulation of inflorescence meristem growth	GO:0010081	6	8	0.032
BP	peptide transport	GO:0015833	25	132	0.032
BP	oligopeptide transport	GO:0006857	25	132	0.032
BP	jasmonic acid mediated signaling pathway	GO:0009867	21	102	0.034
BP	cellular response to jasmonic acid stimulus	GO:0071395	21	102	0.034
BP	hydrogen peroxide metabolic process	GO:0042743	21	102	0.034
BP	amine metabolic process	GO:0009308	158	1433	0.035
BP	response to endogenous stimulus	GO:0009719	203	1910	0.035
BP	floral meristem growth	GO:0010451	6	9	0.042
BP	floral meristem determinacy	GO:0010582	6	9	0.042
BP	regulation of floral meristem growth	GO:0010080	6	9	0.042
BP	oxygen and reactive oxygen species metabolic process	GO:0006800	29	170	0.045
BP	metabolic process	GO:0008152	2525	28833	0.046
MF	oxidoreductase activity	GO:0016491	715	4941	1.2e-37
MF	oxidoreductase activity, acting on paired donors, with incorporation or reduction of molecular oxygen	GO:0016705	153	647	7.5e-23
MF	dioxygenase activity	GO:0051213	78	249	8.9e-17
MF	oxidoreductase activity, acting on paired donors, with incorporation or reduction of molecular oxygen, 2-oxoglutarate as one donor, and incorporation of one atom each of oxygen into both donors	GO:0016706	67	223	1.4e-13
MF	electron carrier activity	GO:0009055	143	773	1.7e-13
MF	iron ion binding	GO:0005506	167	978	3.1e-13
MF	leucocyanidin oxygenase activity	GO:0050589	30	45	2.6e-12
MF	monooxygenase activity	GO:0004497	110	569	2.2e-11
MF	tetrapyrrole binding	GO:0046906	123	692	1.2e-10
MF	heme binding	GO:0020037	121	678	1.3e-10
MF	anthocyanidin 3-O-glucosyltransferase activity	GO:0047213	37	116	5.7e-08
MF	catalytic activity	GO:0003824	2254	24150	1.5e-07
MF	oxidoreductase activity, acting on single donors with incorporation of molecular oxygen	GO:0016701	54	238	2.5e-07
MF	oxidoreductase activity, acting on single donors with incorporation of molecular oxygen, incorporation of two atoms of oxygen	GO:0016702	48	202	5.2e-07
MF	oxidoreductase activity, acting on X-H and Y-H to form an X-Y bond	GO:0046992	19	33	5.7e-07
MF	reticuline oxidase activity	GO:0050468	19	33	5.7e-07
MF	oxidoreductase activity, acting on X-H and Y-H to form an X-Y bond, with oxygen as acceptor	GO:0046993	19	33	5.7e-07
MF	FAD binding	GO:0050660	56	272	1.8e-06
MF	UDP-glucosyltransferase activity	GO:0035251	87	523	2e-06
MF	glucosyltransferase activity	GO:0046527	90	566	6.9e-06
MF	transferase activity, transferring acyl groups other than amino-acyl groups	GO:0016747	99	679	5.6e-05
MF	mannitol dehydrogenase activity	GO:0046029	16	35	7.3e-05
MF	carboxylesterase activity	GO:0004091	71	438	7.3e-05
MF	transferase activity, transferring acyl groups	GO:0016746	108	769	7.3e-05
MF	hexitol dehydrogenase activity	GO:0031320	16	35	7.3e-05
MF	coenzyme binding	GO:0050662	118	869	9.9e-05
MF	oxidoreductase activity, acting on diphenols and related substances as donors, oxygen as acceptor	GO:0016682	32	135	0.00011
MF	oxidoreductase activity, acting on paired donors, with incorporation or reduction of molecular oxygen, NADH or NADPH as one donor, and incorporation of one atom of oxygen	GO:0016709	44	225	0.00013
MF	naringenin 3-dioxygenase activity	GO:0045486	14	28	0.00014
MF	cinnamyl-alcohol dehydrogenase activity	GO:0045551	15	35	0.00025
MF	protein disulfide oxidoreductase activity	GO:0015035	27	107	0.00025
MF	L-lactate dehydrogenase activity	GO:0004459	10	14	0.0004
MF	transferase activity, transferring glycosyl groups	GO:0016757	163	1352	0.00052
MF	lactate dehydrogenase activity	GO:0004457	10	15	0.00058
MF	cofactor binding	GO:0048037	147	1203	0.00073
MF	lyase activity	GO:0016829	120	940	0.00079
MF	chitinase activity	GO:0004568	15	41	0.00097
MF	UDP-glycosyltransferase activity	GO:0008194	104	798	0.0013
MF	anthranilate N-benzoyltransferase activity	GO:0047672	13	32	0.0014
MF	oxidoreductase activity, acting on diphenols and related substances as donors	GO:0016679	35	183	0.0015
MF	transferase activity, transferring hexosyl groups	GO:0016758	136	1124	0.0019
MF	disulfide oxidoreductase activity	GO:0015036	28	132	0.0019
MF	O-hydroxycinnamoyltransferase activity	GO:0050737	8	11	0.0025
MF	ammonium transmembrane transporter activity	GO:0008519	12	30	0.0029
MF	organic cation transmembrane transporter activity	GO:0015101	12	30	0.0029
MF	trans-cinnamate 4-monooxygenase activity	GO:0016710	9	16	0.0033
MF	hydroxycinnamoyltransferase activity	GO:0050734	8	12	0.0035
MF	nitrate transmembrane transporter activity	GO:0015112	11	26	0.0037
MF	laccase activity	GO:0008471	13	37	0.0038
MF	glutamate-ammonia ligase activity	GO:0004356	10	22	0.0047
MF	inorganic anion transmembrane transporter activity	GO:0015103	25	119	0.0047
MF	antioxidant activity	GO:0016209	49	319	0.0054
MF	2-alkenal reductase activity	GO:0032440	105	855	0.0068
MF	arginine decarboxylase activity	GO:0008792	8	14	0.0068
MF	O-phospho-L-serine:2-oxoglutarate aminotransferase activity	GO:0004648	7	10	0.007
MF	shikimate O-hydroxycinnamoyltransferase activity	GO:0047172	7	10	0.007
MF	oxidoreductase activity, acting on the CH-OH group of donors, NAD or NADP as acceptor	GO:0016616	97	778	0.007
MF	ammonia ligase activity	GO:0016211	10	24	0.0071
MF	acid-ammonia (or amide) ligase activity	GO:0016880	10	24	0.0071
MF	oxidoreductase activity, acting on CH-OH group of donors	GO:0016614	100	817	0.0096
MF	oxidoreductase activity, acting on the CH-CH group of donors	GO:0016627	128	1102	0.01
MF	enzyme inhibitor activity	GO:0004857	34	202	0.011
MF	amino acid transmembrane transporter activity	GO:0015171	31	177	0.011
MF	zeatin O-beta-D-xylosyltransferase activity	GO:0050404	8	16	0.012
MF	amine transmembrane transporter activity	GO:0005275	34	203	0.012
MF	acyltransferase activity	GO:0008415	76	591	0.013
MF	anthocyanin 5-aromatic acyltransferase activity	GO:0047183	7	12	0.013
MF	anion transmembrane transporter activity	GO:0008509	43	286	0.016
MF	hydrolase activity, acting on ether bonds	GO:0016801	10	28	0.017
MF	oxidoreductase activity, acting on peroxide as acceptor	GO:0016684	38	249	0.024
MF	peroxidase activity	GO:0004601	38	249	0.024
MF	trans-zeatin O-beta-D-glucosyltransferase activity	GO:0050403	10	30	0.025
MF	organic acid transmembrane transporter activity	GO:0005342	33	209	0.031
MF	carboxylic acid transmembrane transporter activity	GO:0046943	33	209	0.031
MF	hydroperoxide dehydratase activity	GO:0047987	8	20	0.032
MF	oxidoreductase activity, acting on the CH-CH group of donors, NAD or NADP as acceptor	GO:0016628	108	949	0.044
MF	transcription factor activity	GO:0003700	182	1734	0.047
MF	trehalose-phosphatase activity	GO:0004805	14	61	0.05
CC	cytosolic large ribosomal subunit	GO:0022625	51	285	0.0018
CC	extracellular region	GO:0005576	122	940	0.002
CC	large ribosomal subunit	GO:0015934	56	350	0.0038
CC	integral to membrane	GO:0016021	322	3115	0.017
CC	intrinsic to membrane	GO:0031224	351	3467	0.027

## Sheet: BP_contigs
GO Accession	FDR	Contig	Annotation
GO:0055114	1.5e-19
		S_PBL_c11702	gi|66475040|gb|AAY47050.1| ascorbate oxidase [Lycopersicon esculentum]
		S_PBL_c7202	gi|157335713|emb|CAO61543.1| unnamed protein product [Vitis vinifera]
		S_PBL_c5660	gi|224057036|ref|XP_002299115.1| predicted protein [Populus trichocarpa]
		S_PBL_c6142	gi|225470465|ref|XP_002263033.1| PREDICTED: hypothetical protein [Vitis vinifera]
		S_PBL_c7361
		S_PBL_c5486	gi|225438595|ref|XP_002280620.1| PREDICTED: hypothetical protein [Vitis vinifera]
		S_PBL_c548	gi|147798262|emb|CAN63456.1| hypothetical protein [Vitis vinifera]
		S_PBL_c32346	gi|21104|emb|CAA48611.1| hydroxymethylglutaryl-CoA reductase (NADPH) [Raphanus sativus]
		S_PBL_c1220	gi|85068610|gb|ABC69385.1| CYP98A33v1 [Nicotiana tabacum]
		S_PBL_c8844	gi|224056797|ref|XP_002299028.1| predicted protein [Populus trichocarpa]
		S_PBL_c2672	gi|157339702|emb|CAO44243.1| unnamed protein product [Vitis vinifera]
		S_PBL_c4828	gi|55585878|gb|AAV54051.1| 3-hydroxy-3-methylglutaryl coenzyme A reductase; HMG-CoA reductase; EuHMGR [Eucommia ulmoides]
		S_PBL_c25130	gi|224120250|ref|XP_002318283.1| predicted protein [Populus trichocarpa]
		S_PBL_lrc38467	gi|224120250|ref|XP_002318283.1| predicted protein [Populus trichocarpa]
		S_PBL_c18199	gi|147795381|emb|CAN67602.1| hypothetical protein [Vitis vinifera]
		S_PBL_c21977	gi|147795381|emb|CAN67602.1| hypothetical protein [Vitis vinifera]
		S_PBL_lrc52204	gi|224127314|ref|XP_002329247.1| predicted protein [Populus trichocarpa]
		S_PBL_lrc53165	gi|147795381|emb|CAN67602.1| hypothetical protein [Vitis vinifera]
		S_PBL_c38433	gi|223536284|gb|EEF37936.1| 12-oxophytodienoate reductase opr, putative [Ricinus communis]
		S_PBL_c158	gi|12229631|sp|O24145.1|4CL1_TOBAC RecName: Full=4-coumarate--CoA ligase 1; Short=4CL 1; AltName: Full=4-coumaroyl-CoA synthase 1
		S_PBL_c23129	gi|85068594|gb|ABC69377.1| CYP81B2v2 [Nicotiana tabacum]
		S_PBL_c29801	gi|88683144|emb|CAJ77506.1| putative peroxidase [Solanum tuberosum]
		S_PBL_c2889	gi|85068664|gb|ABC69412.1| CYP73A47v3 [Nicotiana tabacum]
		S_PBL_c18141	gi|85068662|gb|ABC69411.1| CYP73A47v1 [Nicotiana tabacum]
		S_PBL_c17893
		S_PBL_c3641	gi|225458442|ref|XP_002281995.1| PREDICTED: hypothetical protein [Vitis vinifera]
		S_PBL_c2606	gi|145411498|gb|ABP68407.1| 1-aminocyclopropane-1-carboxylate oxidase [Solanum lycopersicum]
		S_PBL_c19225	gi|160278502|gb|ABL67954.2| 1-aminocyclopropane-1-carboxylate oxidase [Ipomoea nil]
		S_PBL_lrc24925	gi|163638062|gb|ABL67953.2| 1-aminocyclopropane-1-carboxylate oxidase [Ipomoea nil]
		S_PBL_c24867	gi|225454787|ref|XP_002274994.1| PREDICTED: hypothetical protein [Vitis vinifera]
		S_PBL_c19856	gi|1430887|emb|CAA67588.1| 70 kD heatshockprotein [Medicago sativa]
		S_PBL_c25685	gi|85068646|gb|ABC69403.1| CYP71D51v1 [Nicotiana tabacum]
		S_PBL_c4986	gi|225441325|ref|XP_002276334.1| PREDICTED: hypothetical protein [Vitis vinifera]
		S_PBL_c909	gi|224140423|ref|XP_002323582.1| predicted protein [Populus trichocarpa]
		S_PBL_lrc35302	gi|224140423|ref|XP_002323582.1| predicted protein [Populus trichocarpa]
		S_PBL_c2107	gi|224056797|ref|XP_002299028.1| predicted protein [Populus trichocarpa]
		S_PBL_c2508	gi|115487998|ref|NP_001066486.1| Os12g0244100 [Oryza sativa (japonica cultivar-group)]
		S_PBL_c41835	gi|169847081|ref|XP_001830252.1| hypothetical protein CC1G_01888 [Coprinopsis cinerea okayama7#130]
		S_PBL_c2388	gi|225438641|ref|XP_002281314.1| PREDICTED: hypothetical protein [Vitis vinifera]
		S_PBL_c4994	gi|33516948|sp|O04796.1|PERN_IPOBA RecName: Full=Neutral peroxidase; AltName: Full=SwPN1; Flags: Precursor
		S_PBL_c1640	gi|37783269|gb|AAP42503.1| anionic peroxidase swpa4 [Ipomoea batatas]
		S_PBL_c18125	gi|224135207|ref|XP_002327592.1| predicted protein [Populus trichocarpa]
		S_PBL_c3484	gi|118488960|gb|ABK96288.1| unknown [Populus trichocarpa x Populus deltoides]
		S_PBL_c25310	gi|197312909|gb|ACH63235.1| alcohol dehydrogenase [Rheum australe]
		S_PBL_c24701	gi|170104015|ref|XP_001883222.1| NAD-dependent aldehyde dehydrogenase [Laccaria bicolor S238N-H82]
		S_PBL_lrc54926	gi|8099340|gb|AAF72100.1|AF146691_1 ELI3 [Lycopersicon esculentum]
		S_PBL_lrc54183	gi|8099340|gb|AAF72100.1|AF146691_1 ELI3 [Lycopersicon esculentum]
		S_PBL_lrc53688	gi|206236379|gb|ACI06122.1| cinnamyl alcohol dehydrogenase [Panax ginseng]
		S_PBL_lrc53173	gi|8099340|gb|AAF72100.1|AF146691_1 ELI3 [Lycopersicon esculentum]
		S_PBL_lrc52706	gi|8099340|gb|AAF72100.1|AF146691_1 ELI3 [Lycopersicon esculentum]
		S_PBL_lrc52587	gi|8099340|gb|AAF72100.1|AF146691_1 ELI3 [Lycopersicon esculentum]
		S_PBL_c22346	gi|8099340|gb|AAF72100.1|AF146691_1 ELI3 [Lycopersicon esculentum]
		S_PBL_c21896	gi|8099340|gb|AAF72100.1|AF146691_1 ELI3 [Lycopersicon esculentum]
		S_PBL_c18369	gi|8099340|gb|AAF72100.1|AF146691_1 ELI3 [Lycopersicon esculentum]
		S_PBL_c12615	gi|156763848|emb|CAO99126.1| putative cinnamyl alcohol dehydrogenase [Nicotiana tabacum]
		S_PBL_c31850
		S_PBL_c19490	gi|13936693|gb|AAK49897.1|AF295670_1 plastidic 6-phosphogluconate dehydrogenase [Spinacia oleracea]
		S_PBL_c14357	gi|125547236|gb|EAY93058.1| hypothetical protein OsI_14861 [Oryza sativa Indica Group]
		S_PBL_c7216	gi|24285904|gb|AAL14199.1| cysteine proteinase precursor [Ipomoea batatas]
		S_PBL_c34320	gi|12539609|gb|AAG59584.1|AF229926_1 pathogen-inducible alpha-dioxygenase [Nicotiana attenuata]
		S_PBL_c48015	gi|147777916|emb|CAN75729.1| hypothetical protein [Vitis vinifera]
		S_PBL_c5602
		S_PBL_c22722	gi|224121926|ref|XP_002318707.1| 4-coumarate-coa ligase [Populus trichocarpa]
		S_PBL_c13368	gi|224121926|ref|XP_002318707.1| 4-coumarate-coa ligase [Populus trichocarpa]
		S_PBL_c1395	gi|18394871|ref|NP_564115.1| OPCL1 (OPC-8:0 COA LIGASE1); 4-coumarate-CoA ligase [Arabidopsis thaliana]
		S_PBL_s52813	gi|224138652|ref|XP_002326656.1| predicted protein [Populus trichocarpa]
		S_PBL_c31250	gi|223527062|gb|EEF29246.1| acyl-CoA oxidase, putative [Ricinus communis]
		S_PBL_c19927	gi|224145287|ref|XP_002325591.1| predicted protein [Populus trichocarpa]
		S_PBL_c28850	gi|169860631|ref|XP_001836950.1| hypothetical protein CC1G_00086 [Coprinopsis cinerea okayama7#130]
		S_PBL_c18986	gi|169860631|ref|XP_001836950.1| hypothetical protein CC1G_00086 [Coprinopsis cinerea okayama7#130]
		S_PBL_c34491	gi|71004518|ref|XP_756925.1| hypothetical protein UM00778.1 [Ustilago maydis 521]
		S_PBL_c27519	gi|4490310|emb|CAB38801.1| somatic embryogenesis receptor-like kinase-like protein [Arabidopsis thaliana]
		S_PBL_c10690	gi|157327751|emb|CAO16181.1| unnamed protein product [Vitis vinifera]
		S_PBL_c6581	gi|223540459|gb|EEF42027.1| BRASSINOSTEROID INSENSITIVE 1-associated receptor kinase 1 precursor, putative [Ricinus communis]
		S_PBL_c9449	gi|223540459|gb|EEF42027.1| BRASSINOSTEROID INSENSITIVE 1-associated receptor kinase 1 precursor, putative [Ricinus communis]
		S_PBL_c7250	gi|125563499|gb|EAZ08879.1| hypothetical protein OsI_31140 [Oryza sativa Indica Group]
		S_PBL_c24592	gi|225456565|ref|XP_002265310.1| PREDICTED: hypothetical protein isoform 1 [Vitis vinifera]
		S_PBL_lrc54731	gi|225435722|ref|XP_002285699.1| PREDICTED: hypothetical protein [Vitis vinifera]
		S_PBL_lrc54724	gi|225435722|ref|XP_002285699.1| PREDICTED: hypothetical protein [Vitis vinifera]
		S_PBL_lrc54435	gi|224057036|ref|XP_002299115.1| predicted protein [Populus trichocarpa]
		S_PBL_lrc53928	gi|225435722|ref|XP_002285699.1| PREDICTED: hypothetical protein [Vitis vinifera]
		S_PBL_lrc53204	gi|157355449|emb|CAO48839.1| unnamed protein product [Vitis vinifera]
		S_PBL_lrc52513	gi|225441325|ref|XP_002276334.1| PREDICTED: hypothetical protein [Vitis vinifera]
		S_PBL_c8013
		S_PBL_c7849	gi|225449953|ref|XP_002271029.1| PREDICTED: hypothetical protein [Vitis vinifera]
		S_PBL_c24832	gi|225458990|ref|XP_002285583.1| PREDICTED: hypothetical protein [Vitis vinifera]
		S_PBL_lrc49382	gi|225435722|ref|XP_002285699.1| PREDICTED: hypothetical protein [Vitis vinifera]
		S_PBL_lrc36144	gi|224102303|ref|XP_002312630.1| predicted protein [Populus trichocarpa]
		S_PBL_c21739	gi|225435722|ref|XP_002285699.1| PREDICTED: hypothetical protein [Vitis vinifera]
		S_PBL_c20723	gi|224057036|ref|XP_002299115.1| predicted protein [Populus trichocarpa]
		S_PBL_c20121	gi|225435722|ref|XP_002285699.1| PREDICTED: hypothetical protein [Vitis vinifera]
		S_PBL_c19912	gi|224057036|ref|XP_002299115.1| predicted protein [Populus trichocarpa]
		S_PBL_c18999	gi|225435722|ref|XP_002285699.1| PREDICTED: hypothetical protein [Vitis vinifera]
		S_PBL_c15528	gi|224057036|ref|XP_002299115.1| predicted protein [Populus trichocarpa]
		S_PBL_c14204
		S_PBL_c10762	gi|225435722|ref|XP_002285699.1| PREDICTED: hypothetical protein [Vitis vinifera]
		S_PBL_lrc52139	gi|224057036|ref|XP_002299115.1| predicted protein [Populus trichocarpa]
		S_PBL_lrc42692	gi|15231296|ref|NP_187970.1| oxidoreductase, 2OG-Fe(II) oxygenase family protein [Arabidopsis thaliana]
		S_PBL_c13462	gi|225468906|ref|XP_002268915.1| PREDICTED: hypothetical protein [Vitis vinifera]
		S_PBL_c11410	gi|157346980|emb|CAO17362.1| unnamed protein product [Vitis vinifera]
		S_PBL_lrc52151	gi|157355449|emb|CAO48839.1| unnamed protein product [Vitis vinifera]
		S_PBL_c44904	gi|224093832|ref|XP_002310011.1| predicted protein [Populus trichocarpa]
		S_PBL_c32351	gi|224095628|ref|XP_002334744.1| cytochrome P450 [Populus trichocarpa]
		S_PBL_c29377	gi|125531204|gb|EAY77769.1| hypothetical protein OsI_32807 [Oryza sativa Indica Group]
		S_PBL_c19706	gi|224093832|ref|XP_002310011.1| predicted protein [Populus trichocarpa]
		S_PBL_c18619	gi|225438595|ref|XP_002280620.1| PREDICTED: hypothetical protein [Vitis vinifera]
		S_PBL_c13256	gi|224093832|ref|XP_002310011.1| predicted protein [Populus trichocarpa]
		S_PBL_c12624	gi|157355449|emb|CAO48839.1| unnamed protein product [Vitis vinifera]
		S_PBL_c10418	gi|224137306|ref|XP_002327093.1| cytochrome P450 [Populus trichocarpa]
		S_PBL_c9439	gi|157360072|emb|CAO68826.1| unnamed protein product [Vitis vinifera]
		S_PBL_c7993	gi|224115646|ref|XP_002317087.1| predicted protein [Populus trichocarpa]
		S_PBL_c18831	gi|186461211|gb|ACC78283.1| putative laccase [Rosa hybrid cultivar]
		S_PBL_c8673
		S_PBL_c11598	gi|224139322|ref|XP_002323055.1| predicted protein [Populus trichocarpa]
		S_PBL_lrc28469	gi|157359898|emb|CAO68634.1| unnamed protein product [Vitis vinifera]
		S_PBL_c13633	gi|225441110|ref|XP_002265059.1| PREDICTED: hypothetical protein [Vitis vinifera]
		S_PBL_c11637	gi|224113159|ref|XP_002316410.1| predicted protein [Populus trichocarpa]
		S_PBL_c28805	gi|157352676|emb|CAO44491.1| unnamed protein product [Vitis vinifera]
		S_PBL_c2008	gi|76560794|gb|ABA43899.1| beta-carotene hydroxylase [Coffea canephora]
		S_PBL_c17993	gi|225464577|ref|XP_002273581.1| PREDICTED: hypothetical protein isoform 1 [Vitis vinifera]
		S_PBL_c44762	gi|224072618|ref|XP_002303809.1| predicted protein [Populus trichocarpa]
		S_PBL_c46788	gi|75905822|gb|AAK62342.2| elicitor-inducible cytochrome P450 [Nicotiana tabacum]
		S_PBL_c23323	gi|223542989|gb|EEF44525.1| calcium-dependent protein kinase, putative [Ricinus communis]
		S_PBL_c5155	gi|22656384|gb|AAM97542.1| catalase 3 [Capsicum annuum]
		S_PBL_c43970	gi|17865454|sp|O24339.1|CATA_SOLAP RecName: Full=Catalase
		S_PBL_c5494	gi|12830360|emb|CAC29040.1| catechol oxidase [Ipomoea batatas]
		S_PBL_s54914	gi|12830360|emb|CAC29040.1| catechol oxidase [Ipomoea batatas]
		S_PBL_c21120	gi|6573301|gb|AAD37429.2|AF149279_1 peroxidase 4 precursor [Phaseolus vulgaris]
		S_PBL_c8312	gi|223549307|gb|EEF50796.1| Cationic peroxidase 2 precursor, putative [Ricinus communis]
		S_PBL_c903	gi|166919370|gb|ABZ04080.1| chloroplast heat shock protein 70-1 [Ipomoea nil]
		S_PBL_c16969	gi|166919370|gb|ABZ04080.1| chloroplast heat shock protein 70-1 [Ipomoea nil]
		S_PBL_c22118	gi|166919370|gb|ABZ04080.1| chloroplast heat shock protein 70-1 [Ipomoea nil]
		S_PBL_c98	gi|85068664|gb|ABC69412.1| CYP73A47v3 [Nicotiana tabacum]
		S_PBL_lrc52110	gi|85068664|gb|ABC69412.1| CYP73A47v3 [Nicotiana tabacum]
		S_PBL_lrc53776	gi|85068662|gb|ABC69411.1| CYP73A47v1 [Nicotiana tabacum]
		S_PBL_lrc53138	gi|85068662|gb|ABC69411.1| CYP73A47v1 [Nicotiana tabacum]
		S_PBL_c21123	gi|65306612|gb|AAY41879.1| cinnamoyl-CoA reductase [Lycopersicon esculentum]
		S_PBL_c2607	gi|193290678|gb|ACF17647.1| putative cinnamoyl-CoA reductase [Capsicum annuum]
		S_PBL_c8128	gi|118640877|gb|ABC40968.2| cinnamoyl CoA reductase [Corymbia citriodora subsp. variegata]
		S_PBL_c19132	gi|193290678|gb|ACF17647.1| putative cinnamoyl-CoA reductase [Capsicum annuum]
		S_PBL_c8094	gi|206236379|gb|ACI06122.1| cinnamyl alcohol dehydrogenase [Panax ginseng]
		S_PBL_c10589	gi|223551283|gb|EEF52769.1| alcohol dehydrogenase, putative [Ricinus communis]
		S_PBL_c16407	gi|225457871|ref|XP_002269356.1| PREDICTED: hypothetical protein [Vitis vinifera]
		S_PBL_c21084	gi|1168732|sp|P42754.1|MTDH_PETCR RecName: Full=Mannitol dehydrogenase; AltName: Full=NAD-dependent mannitol dehydrogenase
		S_PBL_lrc51578	gi|206236379|gb|ACI06122.1| cinnamyl alcohol dehydrogenase [Panax ginseng]
		S_PBL_lrc54991	gi|156763848|emb|CAO99126.1| putative cinnamyl alcohol dehydrogenase [Nicotiana tabacum]
		S_PBL_lrc54045	gi|157355449|emb|CAO48839.1| unnamed protein product [Vitis vinifera]
		S_PBL_c22976	gi|224135841|ref|XP_002327317.1| predicted protein [Populus trichocarpa]
		S_PBL_c31900	gi|84181681|gb|AAW78661.2| senescence-specific cysteine protease [Nicotiana tabacum]
		S_PBL_c46501	gi|52546926|gb|AAU81596.1| cysteine proteinase [Petunia x hybrida]
		S_PBL_c22189	gi|224114698|ref|XP_002316833.1| predicted protein [Populus trichocarpa]
		S_PBL_c181	gi|124484387|dbj|BAF46304.1| cysteine proteinase precursor [Ipomoea nil]
		S_PBL_c1452	gi|13491750|gb|AAK27968.1|AF242372_1 cysteine protease [Ipomoea batatas]
		S_PBL_c12525	gi|5777889|emb|CAB53515.1| cysteine protease [Solanum tuberosum]
		S_PBL_c15414	gi|24285904|gb|AAL14199.1| cysteine proteinase precursor [Ipomoea batatas]
		S_PBL_c16940	gi|124484387|dbj|BAF46304.1| cysteine proteinase precursor [Ipomoea nil]
		S_PBL_c18857	gi|13491750|gb|AAK27968.1|AF242372_1 cysteine protease [Ipomoea batatas]
		S_PBL_c18989	gi|13491750|gb|AAK27968.1|AF242372_1 cysteine protease [Ipomoea batatas]
		S_PBL_lrc52198	gi|13491750|gb|AAK27968.1|AF242372_1 cysteine protease [Ipomoea batatas]
		S_PBL_lrc52908	gi|13491750|gb|AAK27968.1|AF242372_1 cysteine protease [Ipomoea batatas]
		S_PBL_lrc54406	gi|13491750|gb|AAK27968.1|AF242372_1 cysteine protease [Ipomoea batatas]
		S_PBL_c276	gi|224118706|ref|XP_002331427.1| cytochrome P450 [Populus trichocarpa]
		S_PBL_c11791	gi|157345213|emb|CAO71941.1| unnamed protein product [Vitis vinifera]
		S_PBL_c22047	gi|147778583|emb|CAN60309.1| hypothetical protein [Vitis vinifera]
		S_PBL_c34315	gi|84514135|gb|ABC59076.1| cytochrome P450 monooxygenase CYP716A12 [Medicago truncatula]
		S_PBL_c42010	gi|223544096|gb|EEF45621.1| cytochrome P450, putative [Ricinus communis]
		S_PBL_c45408
		S_PBL_c50730	gi|71897452|gb|AAZ52550.1| cytochrome P450 [Capsicum annuum]
		S_PBL_c38305	gi|147792578|emb|CAN64371.1| hypothetical protein [Vitis vinifera]
		S_PBL_c860	gi|225458344|ref|XP_002281661.1| PREDICTED: hypothetical protein [Vitis vinifera]
		S_PBL_c13788
		S_PBL_c16470	gi|85068670|gb|ABC69415.1| CYP71AH2 [Nicotiana tabacum]
		S_PBL_c17988	gi|223537831|gb|EEF39448.1| cytochrome P450, putative [Ricinus communis]
		S_PBL_c46531	gi|224097224|ref|XP_002334632.1| predicted protein [Populus trichocarpa]
		S_PBL_c13058
		S_PBL_c41524	gi|151335776|gb|ABS00393.1| cytochrome P450 hydroxylase [Hyoscyamus muticus]
		S_PBL_lrc28878	gi|148906792|gb|ABR16542.1| unknown [Picea sitchensis]
		S_PBL_c30457	gi|217072174|gb|ACJ84447.1| unknown [Medicago truncatula]
		S_PBL_lrc54619	gi|223526839|gb|EEF29055.1| cytochrome P450, putative [Ricinus communis]
		S_PBL_lrc25778	gi|193290682|gb|ACF17649.1| putative cytochrome reductase [Capsicum annuum]
		S_PBL_c8672	gi|157352204|emb|CAO43232.1| unnamed protein product [Vitis vinifera]
		S_PBL_c4561	gi|225449955|ref|XP_002270841.1| PREDICTED: hypothetical protein [Vitis vinifera]
		S_PBL_c15928	gi|2792295|gb|AAB97005.1| unknown [Fragaria x ananassa]
		S_PBL_c28403	gi|170107261|ref|XP_001884841.1| delta 9-fatty acid desaturase protein [Laccaria bicolor S238N-H82]
		S_PBL_c481	gi|223549116|gb|EEF50605.1| fatty acid desaturase, putative [Ricinus communis]
		S_PBL_c28138	gi|212420165|gb|ACJ26016.1| delta-12 desaturase [Phanerochaete chrysosporium]
		S_PBL_c30000	gi|169864706|ref|XP_001838960.1| hypothetical protein CC1G_05513 [Coprinopsis cinerea okayama7#130]
		S_PBL_c8175	gi|11071902|emb|CAC14718.1| laccase [Populus trichocarpa]
		S_PBL_c26327
		S_PBL_c826	gi|224117644|ref|XP_002317631.1| predicted protein [Populus trichocarpa]
		S_PBL_c17334	gi|14423325|gb|AAK62345.1| elicitor-inducible cytochrome P450 [Nicotiana tabacum]
		S_PBL_c22453	gi|14423325|gb|AAK62345.1| elicitor-inducible cytochrome P450 [Nicotiana tabacum]
		S_PBL_lrc53079	gi|14423325|gb|AAK62345.1| elicitor-inducible cytochrome P450 [Nicotiana tabacum]
		S_PBL_c4153	gi|224101157|ref|XP_002312163.1| predicted protein [Populus trichocarpa]
		S_PBL_c11078	gi|76803815|gb|ABA55807.1| chloroplast omega-3 fatty acid desaturase precursor [Crepis alpina]
		S_PBL_c20831	gi|1345970|sp|P48620.1|FAD3C_SESIN RecName: Full=Omega-3 fatty acid desaturase, chloroplastic; Flags: Precursor
		S_PBL_lrc54256	gi|224140429|ref|XP_002323585.1| predicted protein [Populus trichocarpa]
		S_PBL_c4779	gi|5758041|gb|AAD50644.1| ferritin 1 [Solanum tuberosum]
		S_PBL_c8590	gi|110433184|gb|ABG74350.1| cytochrome P450 [Capsicum chinense]
		S_PBL_c13312	gi|110433184|gb|ABG74350.1| cytochrome P450 [Capsicum chinense]
		S_PBL_c197	gi|147832735|emb|CAN63747.1| hypothetical protein [Vitis vinifera]
		S_PBL_c6361	gi|170097978|ref|XP_001880208.1| fumarate reductase [Laccaria bicolor S238N-H82]
		S_PBL_c11711	gi|170097978|ref|XP_001880208.1| fumarate reductase [Laccaria bicolor S238N-H82]
		S_PBL_c16637	gi|225450411|ref|XP_002278736.1| PREDICTED: germin-like protein 2 [Vitis vinifera]
		S_PBL_c20417	gi|40949663|gb|AAR97545.1| germin-like protein [Nicotiana attenuata]
		S_PBL_c37317	gi|50293061|gb|AAT72916.1| gibberellin 2 oxidase [Nerium oleander]
		S_PBL_c32	gi|134303284|gb|ABO70985.1| gibberellin 2-oxidase 3 [Nicotiana tabacum]
		S_PBL_c12501	gi|134303284|gb|ABO70985.1| gibberellin 2-oxidase 3 [Nicotiana tabacum]
		S_PBL_c20097	gi|51011366|gb|AAT92094.1| GA 2-oxidase 2 [Nerium oleander]
		S_PBL_c23111	gi|27123665|emb|CAC83090.1| gibberellin 2-oxidase [Cucurbita maxima]
		S_PBL_c8556	gi|12643806|sp|Q9LEC8.1|DHEB_NICPL RecName: Full=Glutamate dehydrogenase B; Short=GDH B
		S_PBL_c17706	gi|12643806|sp|Q9LEC8.1|DHEB_NICPL RecName: Full=Glutamate dehydrogenase B; Short=GDH B
		S_PBL_c9181	gi|68165856|gb|AAY87888.1| glutathione peroxidase [Taiwanofungus camphoratus]
		S_PBL_c1837	gi|223547236|gb|EEF48731.1| glyceraldehyde 3-phosphate dehydrogenase, putative [Ricinus communis]
		S_PBL_c36971	gi|74475508|gb|ABA07956.1| glyceraldehyde-3-dehydrogenase C subunit [Glycine max]
		S_PBL_c19393	gi|118487867|gb|ABK95756.1| unknown [Populus trichocarpa]
		S_PBL_c1091	gi|223532877|gb|EEF34649.1| heat shock protein, putative [Ricinus communis]
		S_PBL_c2886	gi|30025966|gb|AAP04522.1| heat shock protein 70 [Nicotiana tabacum]
		S_PBL_c4029	gi|30025966|gb|AAP04522.1| heat shock protein 70 [Nicotiana tabacum]
		S_PBL_c10725	gi|224112795|ref|XP_002316294.1| predicted protein [Populus trichocarpa]
		S_PBL_c16289	gi|224112795|ref|XP_002316294.1| predicted protein [Populus trichocarpa]
		S_PBL_lrc52905	gi|224112795|ref|XP_002316294.1| predicted protein [Populus trichocarpa]
		S_PBL_lrc53599	gi|224100969|ref|XP_002312089.1| predicted protein [Populus trichocarpa]
		S_PBL_c333	gi|223532877|gb|EEF34649.1| heat shock protein, putative [Ricinus communis]
		S_PBL_c4369	gi|3582000|emb|CAA09419.1| hexose transporter protein [Solanum lycopersicum]
		S_PBL_c12842	gi|224108067|ref|XP_002314709.1| predicted protein [Populus trichocarpa]
		S_PBL_c16151	gi|3582000|emb|CAA09419.1| hexose transporter protein [Solanum lycopersicum]
		S_PBL_c7640	gi|11133016|sp|Q41438.1|HMDH3_SOLTU RecName: Full=3-hydroxy-3-methylglutaryl-coenzyme A reductase 3; Short=HMG-CoA reductase 3; AltName: Full=HMG3.3
		S_PBL_c17575	gi|3851620|gb|AAC72378.1| 3-hydroxy-3-methylglutaryl coenzyme A reductase [Solanum tuberosum]
		S_PBL_c46217	gi|67483357|gb|AAY68034.1| 3-hydroxy-methylglutaryl coenzyme A reductase [Tilia miqueliana]
		S_PBL_c371	gi|1346300|sp|P48021.1|HMDH_CAMAC RecName: Full=3-hydroxy-3-methylglutaryl-coenzyme A reductase; Short=HMG-CoA reductase
		S_PBL_c26065	gi|58267734|ref|XP_571023.1| hypothetical protein [Cryptococcus neoformans var. neoformans JEC21]
		S_PBL_c26981	gi|238576941|ref|XP_002388218.1| hypothetical protein MPER_12791 [Moniliophthora perniciosa FA553]
		S_PBL_c16482	gi|169861159|ref|XP_001837214.1| hypothetical protein CC1G_00350 [Coprinopsis cinerea okayama7#130]
		S_PBL_c27796
		S_PBL_c28823	gi|169849075|ref|XP_001831241.1| hypothetical protein CC1G_00788 [Coprinopsis cinerea okayama7#130]
		S_PBL_lrc28954
		S_PBL_c39138
		S_PBL_c33360	gi|238593402|ref|XP_002393185.1| hypothetical protein MPER_07124 [Moniliophthora perniciosa FA553]
		S_PBL_c33575	gi|134117970|ref|XP_772366.1| hypothetical protein CNBL2330 [Cryptococcus neoformans var. neoformans B-3501A]
		S_PBL_c13931	gi|225465854|ref|XP_002265225.1| PREDICTED: hypothetical protein [Vitis vinifera]
		S_PBL_lrc53734	gi|225465854|ref|XP_002265225.1| PREDICTED: hypothetical protein [Vitis vinifera]
		S_PBL_c44935
		S_PBL_c7675	gi|112950121|gb|ABI26713.1| galacturonic acid reductase [Vitis vinifera]
		S_PBL_c25071	gi|9755609|emb|CAC01763.1| putative mitochondrial carrier protein [Arabidopsis thaliana]
		S_PBL_c27094	gi|15234547|ref|NP_192976.1| PME1; pectinesterase inhibitor [Arabidopsis thaliana]
		S_PBL_c32433	gi|157335417|emb|CAO61247.1| unnamed protein product [Vitis vinifera]
		S_PBL_c1099	gi|1620970|emb|CAA70100.1| L-lactate dehydrogenase [Solanum lycopersicum]
		S_PBL_c16173	gi|1620970|emb|CAA70100.1| L-lactate dehydrogenase [Solanum lycopersicum]
		S_PBL_c17845	gi|223534817|gb|EEF36507.1| l-lactate dehydrogenase, putative [Ricinus communis]
		S_PBL_c19843	gi|223534816|gb|EEF36506.1| l-lactate dehydrogenase, putative [Ricinus communis]
		S_PBL_lrc52727	gi|1620970|emb|CAA70100.1| L-lactate dehydrogenase [Solanum lycopersicum]
		S_PBL_lrc53179	gi|223534816|gb|EEF36506.1| l-lactate dehydrogenase, putative [Ricinus communis]
		S_PBL_lrc54157	gi|223534816|gb|EEF36506.1| l-lactate dehydrogenase, putative [Ricinus communis]
		S_PBL_c5001	gi|147778596|emb|CAN75749.1| hypothetical protein [Vitis vinifera]
		S_PBL_c10840	gi|223534817|gb|EEF36507.1| l-lactate dehydrogenase, putative [Ricinus communis]
		S_PBL_lrc52226	gi|147778596|emb|CAN75749.1| hypothetical protein [Vitis vinifera]
		S_PBL_c29431	gi|11071902|emb|CAC14718.1| laccase [Populus trichocarpa]
		S_PBL_c34540	gi|11071902|emb|CAC14718.1| laccase [Populus trichocarpa]
		S_PBL_c39469	gi|11071904|emb|CAC14719.1| laccase [Populus trichocarpa]
		S_PBL_c24513	gi|225440560|ref|XP_002276415.1| PREDICTED: hypothetical protein [Vitis vinifera]
		S_PBL_c9205	gi|147778557|emb|CAN60665.1| hypothetical protein [Vitis vinifera]
		S_PBL_c25870	gi|3641252|gb|AAC36318.1| leucine-rich receptor-like protein kinase [Malus x domestica]
		S_PBL_c1204	gi|899344|emb|CAA58859.1| lipoxygenase [Nicotiana tabacum]
		S_PBL_c18291	gi|10764845|gb|AAG21691.1| lipoxygenase [Lycopersicon esculentum]
		S_PBL_c3398	gi|1407705|gb|AAB67865.1| lipoxygenase [Solanum tuberosum]
		S_PBL_c21109	gi|16904543|emb|CAD10740.1| lipoxygenase [Corylus avellana]
		S_PBL_lrc52646	gi|899344|emb|CAA58859.1| lipoxygenase [Nicotiana tabacum]
		S_PBL_lrc53675	gi|16904543|emb|CAD10740.1| lipoxygenase [Corylus avellana]
		S_PBL_c19758	gi|225450915|ref|XP_002284535.1| PREDICTED: hypothetical protein [Vitis vinifera]
		S_PBL_c44094	gi|225423617|ref|XP_002274548.1| PREDICTED: hypothetical protein isoform 1 [Vitis vinifera]
		S_PBL_c10061	gi|224086353|ref|XP_002307860.1| ZIP transporter [Populus trichocarpa]
		S_PBL_c21056	gi|147860030|emb|CAN83129.1| hypothetical protein [Vitis vinifera]
		S_PBL_c27380	gi|147782968|emb|CAN74488.1| hypothetical protein [Vitis vinifera]
		S_PBL_c33248	gi|147782968|emb|CAN74488.1| hypothetical protein [Vitis vinifera]
		S_PBL_c2517	gi|42541363|gb|AAS19533.1| omega-6 fatty acid desaturase [Cucurbita pepo]
		S_PBL_c15402	gi|194346322|gb|ACF49507.1| omega-6 desaturase [Linum usitatissimum]
		S_PBL_c41298
		S_PBL_c9507	gi|50400860|sp|Q43497.1|MDAR_SOLLC RecName: Full=Monodehydroascorbate reductase; Short=MDAR; AltName: Full=Ascorbate free radical reductase; Short=AFR reductase
		S_PBL_c16099	gi|5734438|emb|CAB52688.1| hexose transporter [Solanum lycopersicum]
		S_PBL_c19099	gi|5734438|emb|CAB52688.1| hexose transporter [Solanum lycopersicum]
		S_PBL_c1061	gi|225459808|ref|XP_002285913.1| PREDICTED: hypothetical protein [Vitis vinifera]
		S_PBL_c3888	gi|45421752|emb|CAF74711.1| MYC transcription factor [Solanum tuberosum]
		S_PBL_c9992	gi|223540860|gb|EEF42418.1| Transcription factor AtMYC2, putative [Ricinus communis]
		S_PBL_c19415	gi|157341952|emb|CAO63408.1| unnamed protein product [Vitis vinifera]
		S_PBL_c29019	gi|157342702|emb|CAO65414.1| unnamed protein product [Vitis vinifera]
		S_PBL_c31008	gi|134118060|ref|XP_772411.1| hypothetical protein CNBL2770 [Cryptococcus neoformans var. neoformans B-3501A]
		S_PBL_c24789	gi|169864646|ref|XP_001838930.1| NADP-specific glutamate dehydrogenase [Coprinopsis cinerea okayama7#130]
		S_PBL_c32093	gi|169862442|ref|XP_001837848.1| hypothetical protein CC1G_09830 [Coprinopsis cinerea okayama7#130]
		S_PBL_lrc53430
		S_PBL_c20803	gi|5002232|gb|AAD37373.1|AF145234_1 NADPH:quinone oxidoreductase [Arabidopsis thaliana]
		S_PBL_lrc53636	gi|1345970|sp|P48620.1|FAD3C_SESIN RecName: Full=Omega-3 fatty acid desaturase, chloroplastic; Flags: Precursor
		S_PBL_c17393	gi|223528350|gb|EEF30390.1| Rhicadhesin receptor precursor, putative [Ricinus communis]
		S_PBL_c5795	gi|223551298|gb|EEF52784.1| prolyl 4-hydroxylase alpha subunit, putative [Ricinus communis]
		S_PBL_c8507	gi|224708774|gb|ACN60405.1| anthocyanidin synthase [Capsicum annuum]
		S_PBL_c13222	gi|224087760|ref|XP_002308223.1| predicted protein [Populus trichocarpa]
		S_PBL_lrc54881	gi|223526473|gb|EEF28746.1| Leucoanthocyanidin dioxygenase, putative [Ricinus communis]
		S_PBL_lrc28792	gi|169867613|ref|XP_001840385.1| hypothetical protein CC1G_05271 [Coprinopsis cinerea okayama7#130]
		S_PBL_c17032	gi|82570227|gb|ABB83676.1| putative p-coumaroyl 3'-hydroxylase CYP98A-C1 [Coffea canephora]
		S_PBL_c18593	gi|82570227|gb|ABB83676.1| putative p-coumaroyl 3'-hydroxylase CYP98A-C1 [Coffea canephora]
		S_PBL_c5935	gi|33516947|sp|O04795.1|PERA_IPOBA RecName: Full=Anionic peroxidase; AltName: Full=SwPA1; Flags: Precursor
		S_PBL_c15871	gi|33516947|sp|O04795.1|PERA_IPOBA RecName: Full=Anionic peroxidase; AltName: Full=SwPA1; Flags: Precursor
		S_PBL_c16766	gi|33516947|sp|O04795.1|PERA_IPOBA RecName: Full=Anionic peroxidase; AltName: Full=SwPA1; Flags: Precursor
		S_PBL_c18854	gi|6002684|gb|AAF00094.1|AF109123_1 anionic peroxidase Swpa3 [Ipomoea batatas]
		S_PBL_lrc54488	gi|33516947|sp|O04795.1|PERA_IPOBA RecName: Full=Anionic peroxidase; AltName: Full=SwPA1; Flags: Precursor
		S_PBL_c48762	gi|63002585|dbj|BAD97807.1| peroxidase [Nicotiana tabacum]
		S_PBL_c29852	gi|225441002|ref|XP_002283652.1| PREDICTED: hypothetical protein [Vitis vinifera]
		S_PBL_c1825	gi|94962424|gb|ABF48527.1| cell wall peroxidase [Capsicum annuum]
		S_PBL_c22233	gi|157354163|emb|CAO46730.1| unnamed protein product [Vitis vinifera]
		S_PBL_c10629	gi|2266949|gb|AAB80715.1| phosphoenolpyruvate carboxylase 2 [Gossypium hirsutum]
		S_PBL_c22432	gi|10443872|gb|AAG17619.1|AF248080_1 phosphoenolpyruvate carboxylase [Flaveria trinervia]
		S_PBL_lrc52919	gi|147834942|emb|CAN70198.1| hypothetical protein [Vitis vinifera]
		S_PBL_c55078	gi|147834942|emb|CAN70198.1| hypothetical protein [Vitis vinifera]
		S_PBL_c45456	gi|71043507|dbj|BAE16174.1| polyamine oxidase [Nicotiana tabacum]
		S_PBL_c1527	gi|225460628|ref|XP_002264689.1| PREDICTED: hypothetical protein isoform 1 [Vitis vinifera]
		S_PBL_c4318	gi|29691902|emb|CAC83609.1| catechol oxidase [Ipomoea batatas]
		S_PBL_c40132	gi|12830360|emb|CAC29040.1| catechol oxidase [Ipomoea batatas]
		S_PBL_c55	gi|12830360|emb|CAC29040.1| catechol oxidase [Ipomoea batatas]
		S_PBL_c2476	gi|4104248|gb|AAD01985.1| glucose regulated protein [Laccaria bicolor]
		S_PBL_c39097
		S_PBL_c41330	gi|169859159|ref|XP_001836220.1| hypothetical protein CC1G_06305 [Coprinopsis cinerea okayama7#130]
		S_PBL_c43086	gi|170095271|ref|XP_001878856.1| predicted protein [Laccaria bicolor S238N-H82]
		S_PBL_c49760
		S_PBL_c750	gi|225425328|ref|XP_002268604.1| PREDICTED: hypothetical protein [Vitis vinifera]
		S_PBL_c2946	gi|224122270|ref|XP_002318793.1| predicted protein [Populus trichocarpa]
		S_PBL_c4922	gi|224121108|ref|XP_002318498.1| predicted protein [Populus trichocarpa]
		S_PBL_c5532	gi|225448451|ref|XP_002272995.1| PREDICTED: hypothetical protein [Vitis vinifera]
		S_PBL_c5699	gi|224140423|ref|XP_002323582.1| predicted protein [Populus trichocarpa]
		S_PBL_c6648	gi|225430744|ref|XP_002266704.1| PREDICTED: hypothetical protein [Vitis vinifera]
		S_PBL_c7677	gi|224107106|ref|XP_002314377.1| predicted protein [Populus trichocarpa]
		S_PBL_c8218	gi|225446579|ref|XP_002280094.1| PREDICTED: hypothetical protein [Vitis vinifera]
		S_PBL_c8742	gi|224139410|ref|XP_002323098.1| predicted protein [Populus trichocarpa]
		S_PBL_c8847	gi|224122368|ref|XP_002330606.1| predicted protein [Populus trichocarpa]
		S_PBL_c9511	gi|223535614|gb|EEF37282.1| acyl-CoA oxidase, putative [Ricinus communis]
		S_PBL_c10866	gi|224138652|ref|XP_002326656.1| predicted protein [Populus trichocarpa]
		S_PBL_c10964	gi|157355137|emb|CAO48513.1| unnamed protein product [Vitis vinifera]
		S_PBL_c11482	gi|225435724|ref|XP_002285698.1| PREDICTED: hypothetical protein [Vitis vinifera]
		S_PBL_c13086
		S_PBL_c13470	gi|224056793|ref|XP_002299026.1| predicted protein [Populus trichocarpa]
		S_PBL_c14093	gi|224121108|ref|XP_002318498.1| predicted protein [Populus trichocarpa]
		S_PBL_c14171	gi|118482770|gb|ABK93303.1| unknown [Populus trichocarpa]
		S_PBL_c14631	gi|224056831|ref|XP_002299045.1| predicted protein [Populus trichocarpa]
		S_PBL_c14644	gi|224117196|ref|XP_002317504.1| predicted protein [Populus trichocarpa]
		S_PBL_c14921
		S_PBL_c16349	gi|147846707|emb|CAN80637.1| hypothetical protein [Vitis vinifera]
		S_PBL_c16905	gi|217074450|gb|ACJ85585.1| unknown [Medicago truncatula]
		S_PBL_c17029	gi|225458269|ref|XP_002282365.1| PREDICTED: hypothetical protein [Vitis vinifera]
		S_PBL_c18633	gi|225444103|ref|XP_002266227.1| PREDICTED: hypothetical protein [Vitis vinifera]
		S_PBL_c19328	gi|224057036|ref|XP_002299115.1| predicted protein [Populus trichocarpa]
		S_PBL_c19354	gi|224056831|ref|XP_002299045.1| predicted protein [Populus trichocarpa]
		S_PBL_c22789	gi|225429082|ref|XP_002271528.1| PREDICTED: hypothetical protein [Vitis vinifera]
		S_PBL_lrc26585
		S_PBL_c29437
		S_PBL_c29719	gi|224065310|ref|XP_002301768.1| predicted protein [Populus trichocarpa]
		S_PBL_c30201	gi|224141201|ref|XP_002323963.1| predicted protein [Populus trichocarpa]
		S_PBL_c30359	gi|224136153|ref|XP_002327394.1| predicted protein [Populus trichocarpa]
		S_PBL_c34027	gi|224057036|ref|XP_002299115.1| predicted protein [Populus trichocarpa]
		S_PBL_c34997	gi|15240528|ref|NP_199777.1| leucine-rich repeat transmembrane protein kinase, putative [Arabidopsis thaliana]
		S_PBL_c35230	gi|224110138|ref|XP_002315425.1| predicted protein [Populus trichocarpa]
		S_PBL_c42373	gi|224110138|ref|XP_002315425.1| predicted protein [Populus trichocarpa]
		S_PBL_c43558	gi|224059328|ref|XP_002299828.1| predicted protein [Populus trichocarpa]
		S_PBL_c46432	gi|118484228|gb|ABK93994.1| unknown [Populus trichocarpa]
		S_PBL_lrc52410	gi|224056831|ref|XP_002299045.1| predicted protein [Populus trichocarpa]
		S_PBL_lrc52547
		S_PBL_lrc52600
		S_PBL_lrc52683	gi|223542154|gb|EEF43698.1| Polcalcin Jun o, putative [Ricinus communis]
		S_PBL_lrc52922
		S_PBL_lrc52938	gi|15231296|ref|NP_187970.1| oxidoreductase, 2OG-Fe(II) oxygenase family protein [Arabidopsis thaliana]
		S_PBL_lrc53186	gi|224056831|ref|XP_002299045.1| predicted protein [Populus trichocarpa]
		S_PBL_lrc53455	gi|224057036|ref|XP_002299115.1| predicted protein [Populus trichocarpa]
		S_PBL_lrc53463	gi|224056831|ref|XP_002299045.1| predicted protein [Populus trichocarpa]
		S_PBL_lrc53569	gi|225435722|ref|XP_002285699.1| PREDICTED: hypothetical protein [Vitis vinifera]
		S_PBL_c53980	gi|224138652|ref|XP_002326656.1| predicted protein [Populus trichocarpa]
		S_PBL_lrc55011	gi|224122378|ref|XP_002330608.1| predicted protein [Populus trichocarpa]
		S_PBL_lrc55110	gi|224056831|ref|XP_002299045.1| predicted protein [Populus trichocarpa]
		S_PBL_s55222	gi|224056831|ref|XP_002299045.1| predicted protein [Populus trichocarpa]
		S_PBL_c30910	gi|115389816|ref|XP_001212413.1| conserved hypothetical protein [Aspergillus terreus NIH2624]
		S_PBL_c34049
		S_PBL_c15631	gi|157360072|emb|CAO68826.1| unnamed protein product [Vitis vinifera]
		S_PBL_c39736	gi|4204763|gb|AAD11483.1| peroxidase [Glycine max]
		S_PBL_lrc25181	gi|53749430|gb|AAU90286.1| Putative pyridine nucleotide-disulphide oxidoreductase, identical [Solanum demissum]
		S_PBL_c16539	gi|223529671|gb|EEF31615.1| Pyrophosphate-energized vacuolar membrane proton pump, putative [Ricinus communis]
		S_PBL_c5476	gi|25901033|dbj|BAC41250.1| vacuolar proton-inorganic pyrophosphatase [Pyrus communis]
		S_PBL_lrc54278	gi|223540690|gb|EEF42253.1| pyruvate dehydrogenase, putative [Ricinus communis]
		S_PBL_c3018	gi|116192013|ref|XP_001221819.1| hypothetical protein CHGG_05724 [Chaetomium globosum CBS 148.51]
		S_PBL_c16549	gi|225448349|ref|XP_002267177.1| PREDICTED: hypothetical protein [Vitis vinifera]
		S_PBL_c2122	gi|75164734|sp|Q948T9.1|RBOHB_SOLTU RecName: Full=Respiratory burst oxidase homolog protein B; AltName: Full=NADPH oxidase RBOHB; AltName: Full=StRBOHB
		S_PBL_lrc53085	gi|223548383|gb|EEF49874.1| respiratory burst oxidase, putative [Ricinus communis]
		S_PBL_lrc54403	gi|224123570|ref|XP_002330154.1| predicted protein [Populus trichocarpa]
		S_PBL_lrc55044	gi|224123570|ref|XP_002330154.1| predicted protein [Populus trichocarpa]
		S_PBL_c1814	gi|224142351|ref|XP_002324522.1| predicted protein [Populus trichocarpa]
		S_PBL_c13915	gi|224142351|ref|XP_002324522.1| predicted protein [Populus trichocarpa]
		S_PBL_c19476	gi|157335713|emb|CAO61543.1| unnamed protein product [Vitis vinifera]
		S_PBL_c5844	gi|224123570|ref|XP_002330154.1| predicted protein [Populus trichocarpa]
		S_PBL_c22191	gi|225425328|ref|XP_002268604.1| PREDICTED: hypothetical protein [Vitis vinifera]
		S_PBL_c33137	gi|147815448|emb|CAN72775.1| hypothetical protein [Vitis vinifera]
		S_PBL_c38230	gi|224122378|ref|XP_002330608.1| predicted protein [Populus trichocarpa]
		S_PBL_c47284	gi|223537583|gb|EEF39207.1| Rhicadhesin receptor precursor, putative [Ricinus communis]
		S_PBL_c14036	gi|224076814|ref|XP_002305005.1| predicted protein [Populus trichocarpa]
		S_PBL_c6247
		S_PBL_c27153
		S_PBL_c18519	gi|14326547|gb|AAK60318.1|AF385727_1 AT3g03980/T11I18_9 [Arabidopsis thaliana]
		S_PBL_lrc25227	gi|225441639|ref|XP_002282201.1| PREDICTED: hypothetical protein [Vitis vinifera]
		S_PBL_lrc26619	gi|8099340|gb|AAF72100.1|AF146691_1 ELI3 [Lycopersicon esculentum]
		S_PBL_c15067	gi|156763848|emb|CAO99126.1| putative cinnamyl alcohol dehydrogenase [Nicotiana tabacum]
		S_PBL_c17373	gi|8099340|gb|AAF72100.1|AF146691_1 ELI3 [Lycopersicon esculentum]
		S_PBL_c6784	gi|167859969|emb|CAP58707.1| putative polyol transported protein 2 [Hevea brasiliensis]
		S_PBL_c15559	gi|73696168|gb|AAZ80876.1| putative sorbitol transporter [Nicotiana langsdorffii x Nicotiana sanderae]
		S_PBL_c17153	gi|30025133|gb|AAM44082.1| putative sorbitol transporter [Prunus cerasus]
		S_PBL_c48	gi|125581948|gb|EAZ22879.1| hypothetical protein OsJ_06565 [Oryza sativa Japonica Group]
		S_PBL_c3694	gi|1778093|gb|AAB68028.1| putative sugar transporter; member of major facilitative superfamily; integral membrane protein [Beta vulgaris]
		S_PBL_c3666	gi|223543738|gb|EEF45266.1| sugar transporter, putative [Ricinus communis]
		S_PBL_c10321	gi|223543738|gb|EEF45266.1| sugar transporter, putative [Ricinus communis]
		S_PBL_c13315	gi|223539261|gb|EEF40854.1| sugar transporter, putative [Ricinus communis]
		S_PBL_c17486	gi|223543738|gb|EEF45266.1| sugar transporter, putative [Ricinus communis]
		S_PBL_lrc52194	gi|223524019|gb|EEF27275.1| sugar transporter, putative [Ricinus communis]
		S_PBL_c51922	gi|170089037|ref|XP_001875741.1| thioredoxin reductase [Laccaria bicolor S238N-H82]
		S_PBL_c7035	gi|223540860|gb|EEF42418.1| Transcription factor AtMYC2, putative [Ricinus communis]
		S_PBL_c50273	gi|223529381|gb|EEF31345.1| transcription factor, putative [Ricinus communis]
		S_PBL_c8071	gi|225440458|ref|XP_002271432.1| PREDICTED: hypothetical protein [Vitis vinifera]
		S_PBL_c4156	gi|170095691|ref|XP_001879066.1| UDP-glucose/GDP-mannose dehydrogenase [Laccaria bicolor S238N-H82]
		S_PBL_c45302	gi|170095691|ref|XP_001879066.1| UDP-glucose/GDP-mannose dehydrogenase [Laccaria bicolor S238N-H82]
		S_PBL_c4230	gi|225432466|ref|XP_002278920.1| PREDICTED: hypothetical protein [Vitis vinifera]
		S_PBL_c4870	gi|224101153|ref|XP_002312162.1| predicted protein [Populus trichocarpa]
		S_PBL_c11502	gi|225432466|ref|XP_002278920.1| PREDICTED: hypothetical protein [Vitis vinifera]
		S_PBL_c12145
		S_PBL_c22380	gi|157342103|emb|CAO64216.1| unnamed protein product [Vitis vinifera]
		S_PBL_c29652	gi|224073200|ref|XP_002304020.1| predicted protein [Populus trichocarpa]
		S_PBL_c1563	gi|224117802|ref|XP_002331635.1| methylenetetrahydrofolate reductase [Populus trichocarpa]
		S_PBL_c7582	gi|226505956|ref|NP_001149335.1| auxin-induced protein PCNT115 [Zea mays]
		S_PBL_c19053	gi|225469880|ref|XP_002267409.1| PREDICTED: hypothetical protein, partial [Vitis vinifera]
		S_PBL_c2399	gi|157348078|emb|CAO22665.1| unnamed protein product [Vitis vinifera]
		S_PBL_c2918	gi|157335601|emb|CAO61431.1| unnamed protein product [Vitis vinifera]
		S_PBL_c4101
		S_PBL_c6081	gi|157351252|emb|CAO41439.1| unnamed protein product [Vitis vinifera]
		S_PBL_c6329	gi|157329558|emb|CAO40668.1| unnamed protein product [Vitis vinifera]
		S_PBL_c6763	gi|147838607|emb|CAN69513.1| hypothetical protein [Vitis vinifera]
		S_PBL_c6837	gi|225460303|ref|XP_002279623.1| PREDICTED: hypothetical protein [Vitis vinifera]
		S_PBL_c8876	gi|147789396|emb|CAN75549.1| hypothetical protein [Vitis vinifera]
		S_PBL_c12266
		S_PBL_c13129	gi|224136149|ref|XP_002327393.1| predicted protein [Populus trichocarpa]
		S_PBL_c14556	gi|147834942|emb|CAN70198.1| hypothetical protein [Vitis vinifera]
		S_PBL_c17246	gi|147791535|emb|CAN77401.1| hypothetical protein [Vitis vinifera]
		S_PBL_c20388	gi|157348078|emb|CAO22665.1| unnamed protein product [Vitis vinifera]
		S_PBL_c20610
		S_PBL_c21269
		S_PBL_c23811	gi|157337577|emb|CAO21923.1| unnamed protein product [Vitis vinifera]
		S_PBL_c28231
		S_PBL_c29783	gi|157345622|emb|CAO14920.1| unnamed protein product [Vitis vinifera]
		S_PBL_c29897	gi|147819855|emb|CAN71815.1| hypothetical protein [Vitis vinifera]
		S_PBL_c34198	gi|147766526|emb|CAN72012.1| hypothetical protein [Vitis vinifera]
		S_PBL_c34447
		S_PBL_c36414	gi|147775956|emb|CAN69084.1| hypothetical protein [Vitis vinifera]
		S_PBL_c44512	gi|225460301|ref|XP_002279608.1| PREDICTED: hypothetical protein [Vitis vinifera]
		S_PBL_lrc52140	gi|225424307|ref|XP_002284689.1| PREDICTED: hypothetical protein isoform 1 [Vitis vinifera]
		S_PBL_lrc52597
		S_PBL_lrc53015	gi|25901033|dbj|BAC41250.1| vacuolar proton-inorganic pyrophosphatase [Pyrus communis]
		S_PBL_lrc54639	gi|1345970|sp|P48620.1|FAD3C_SESIN RecName: Full=Omega-3 fatty acid desaturase, chloroplastic; Flags: Precursor
		S_PBL_c3181	gi|42741727|gb|AAS45124.1| WAK-like kinase [Solanum lycopersicum]
		S_PBL_c22212	gi|225461880|ref|XP_002265513.1| PREDICTED: hypothetical protein [Vitis vinifera]
		S_PBL_c25212	gi|224104395|ref|XP_002313423.1| ZIP transporter [Populus trichocarpa]
GO:0009698	7.5e-13
		S_PBL_c158	gi|12229631|sp|O24145.1|4CL1_TOBAC RecName: Full=4-coumarate--CoA ligase 1; Short=4CL 1; AltName: Full=4-coumaroyl-CoA synthase 1
		S_PBL_c18044	gi|12229631|sp|O24145.1|4CL1_TOBAC RecName: Full=4-coumarate--CoA ligase 1; Short=4CL 1; AltName: Full=4-coumaroyl-CoA synthase 1
		S_PBL_c21439	gi|12229632|sp|O24146.1|4CL2_TOBAC RecName: Full=4-coumarate--CoA ligase 2; Short=4CL 2; AltName: Full=4-coumaroyl-CoA synthase 2
		S_PBL_c4746	gi|12229631|sp|O24145.1|4CL1_TOBAC RecName: Full=4-coumarate--CoA ligase 1; Short=4CL 1; AltName: Full=4-coumaroyl-CoA synthase 1
		S_PBL_c18	gi|223541384|gb|EEF42935.1| Phenylalanine ammonia-lyase, putative [Ricinus communis]
		S_PBL_c1395	gi|18394871|ref|NP_564115.1| OPCL1 (OPC-8:0 COA LIGASE1); 4-coumarate-CoA ligase [Arabidopsis thaliana]
		S_PBL_lrc25778	gi|193290682|gb|ACF17649.1| putative cytochrome reductase [Capsicum annuum]
		S_PBL_c2066	gi|12240240|gb|AAG49585.1|AF325496_1 phenylalanine ammonia-lyase [Ipomoea nil]
		S_PBL_c14873	gi|129589|sp|P14166.1|PAL1_IPOBA RecName: Full=Phenylalanine ammonia-lyase
		S_PBL_c21573	gi|129589|sp|P14166.1|PAL1_IPOBA RecName: Full=Phenylalanine ammonia-lyase
		S_PBL_c2312	gi|3024360|sp|Q42667.1|PALY_CITLI RecName: Full=Phenylalanine ammonia-lyase
		S_PBL_c18502	gi|223528682|gb|EEF30696.1| Phenylalanine ammonia-lyase, putative [Ricinus communis]
GO:0006575	6.8e-11
GO:0042398	6.8e-11
GO:0009805	6.8e-11
		S_PBL_c5660	gi|224057036|ref|XP_002299115.1| predicted protein [Populus trichocarpa]
		S_PBL_c1220	gi|85068610|gb|ABC69385.1| CYP98A33v1 [Nicotiana tabacum]
		S_PBL_lrc54731	gi|225435722|ref|XP_002285699.1| PREDICTED: hypothetical protein [Vitis vinifera]
		S_PBL_lrc54724	gi|225435722|ref|XP_002285699.1| PREDICTED: hypothetical protein [Vitis vinifera]
		S_PBL_lrc54435	gi|224057036|ref|XP_002299115.1| predicted protein [Populus trichocarpa]
		S_PBL_lrc53928	gi|225435722|ref|XP_002285699.1| PREDICTED: hypothetical protein [Vitis vinifera]
		S_PBL_lrc49382	gi|225435722|ref|XP_002285699.1| PREDICTED: hypothetical protein [Vitis vinifera]
		S_PBL_c21739	gi|225435722|ref|XP_002285699.1| PREDICTED: hypothetical protein [Vitis vinifera]
		S_PBL_c20723	gi|224057036|ref|XP_002299115.1| predicted protein [Populus trichocarpa]
		S_PBL_c20121	gi|225435722|ref|XP_002285699.1| PREDICTED: hypothetical protein [Vitis vinifera]
		S_PBL_c19912	gi|224057036|ref|XP_002299115.1| predicted protein [Populus trichocarpa]
		S_PBL_c18999	gi|225435722|ref|XP_002285699.1| PREDICTED: hypothetical protein [Vitis vinifera]
		S_PBL_c15528	gi|224057036|ref|XP_002299115.1| predicted protein [Populus trichocarpa]
		S_PBL_c10762	gi|225435722|ref|XP_002285699.1| PREDICTED: hypothetical protein [Vitis vinifera]
		S_PBL_lrc52139	gi|224057036|ref|XP_002299115.1| predicted protein [Populus trichocarpa]
		S_PBL_lrc42692	gi|15231296|ref|NP_187970.1| oxidoreductase, 2OG-Fe(II) oxygenase family protein [Arabidopsis thaliana]
		S_PBL_c2944	gi|105671415|gb|ABF74683.1| caffeoyl-CoA-O-methyltransferase [Leucaena leucocephala]
		S_PBL_c6206	gi|2511737|gb|AAB80931.1| caffeoyl-CoA 3-O-methyltransferase 5 [Nicotiana tabacum]
		S_PBL_c17032	gi|82570227|gb|ABB83676.1| putative p-coumaroyl 3'-hydroxylase CYP98A-C1 [Coffea canephora]
		S_PBL_c18593	gi|82570227|gb|ABB83676.1| putative p-coumaroyl 3'-hydroxylase CYP98A-C1 [Coffea canephora]
		S_PBL_c11482	gi|225435724|ref|XP_002285698.1| PREDICTED: hypothetical protein [Vitis vinifera]
		S_PBL_c19328	gi|224057036|ref|XP_002299115.1| predicted protein [Populus trichocarpa]
		S_PBL_c34027	gi|224057036|ref|XP_002299115.1| predicted protein [Populus trichocarpa]
		S_PBL_lrc52938	gi|15231296|ref|NP_187970.1| oxidoreductase, 2OG-Fe(II) oxygenase family protein [Arabidopsis thaliana]
		S_PBL_lrc53455	gi|224057036|ref|XP_002299115.1| predicted protein [Populus trichocarpa]
		S_PBL_lrc53569	gi|225435722|ref|XP_002285699.1| PREDICTED: hypothetical protein [Vitis vinifera]
GO:0009804	6.8e-11
GO:0009699	9.2e-09
GO:0050896	1.2e-08
		S_PBL_c12248
		S_PBL_c5635	gi|145049632|gb|ABP35523.1| PnFL-2 [Ipomoea batatas]
		S_PBL_c36466	gi|57012880|sp|Q9SXS8.1|ERF3_TOBAC RecName: Full=Ethylene-responsive transcription factor 3; AltName: Full=Ethylene-responsive element-binding factor 3 homolog; AltName: Full=Ethylene-responsive element-binding factor 5; Short=EREBP-5; AltName: Full=NtERF5
GO:0010421	1.5e-08
		S_PBL_c5660	gi|224057036|ref|XP_002299115.1| predicted protein [Populus trichocarpa]
		S_PBL_lrc54731	gi|225435722|ref|XP_002285699.1| PREDICTED: hypothetical protein [Vitis vinifera]
		S_PBL_lrc54724	gi|225435722|ref|XP_002285699.1| PREDICTED: hypothetical protein [Vitis vinifera]
		S_PBL_lrc54435	gi|224057036|ref|XP_002299115.1| predicted protein [Populus trichocarpa]
		S_PBL_lrc53928	gi|225435722|ref|XP_002285699.1| PREDICTED: hypothetical protein [Vitis vinifera]
		S_PBL_lrc49382	gi|225435722|ref|XP_002285699.1| PREDICTED: hypothetical protein [Vitis vinifera]
		S_PBL_c21739	gi|225435722|ref|XP_002285699.1| PREDICTED: hypothetical protein [Vitis vinifera]
		S_PBL_c20723	gi|224057036|ref|XP_002299115.1| predicted protein [Populus trichocarpa]
		S_PBL_c20121	gi|225435722|ref|XP_002285699.1| PREDICTED: hypothetical protein [Vitis vinifera]
		S_PBL_c19912	gi|224057036|ref|XP_002299115.1| predicted protein [Populus trichocarpa]
		S_PBL_c18999	gi|225435722|ref|XP_002285699.1| PREDICTED: hypothetical protein [Vitis vinifera]
		S_PBL_c15528	gi|224057036|ref|XP_002299115.1| predicted protein [Populus trichocarpa]
		S_PBL_c10762	gi|225435722|ref|XP_002285699.1| PREDICTED: hypothetical protein [Vitis vinifera]
		S_PBL_lrc52139	gi|224057036|ref|XP_002299115.1| predicted protein [Populus trichocarpa]
		S_PBL_lrc42692	gi|15231296|ref|NP_187970.1| oxidoreductase, 2OG-Fe(II) oxygenase family protein [Arabidopsis thaliana]
		S_PBL_c11482	gi|225435724|ref|XP_002285698.1| PREDICTED: hypothetical protein [Vitis vinifera]
		S_PBL_c19328	gi|224057036|ref|XP_002299115.1| predicted protein [Populus trichocarpa]
		S_PBL_c34027	gi|224057036|ref|XP_002299115.1| predicted protein [Populus trichocarpa]
		S_PBL_lrc52938	gi|15231296|ref|NP_187970.1| oxidoreductase, 2OG-Fe(II) oxygenase family protein [Arabidopsis thaliana]
		S_PBL_lrc53455	gi|224057036|ref|XP_002299115.1| predicted protein [Populus trichocarpa]
		S_PBL_lrc53569	gi|225435722|ref|XP_002285699.1| PREDICTED: hypothetical protein [Vitis vinifera]
GO:0044283	1.6e-07
GO:0006725	9.9e-07
GO:0006519	2e-06
		S_PBL_c45060	gi|225446431|ref|XP_002275047.1| PREDICTED: hypothetical protein [Vitis vinifera]
GO:0019438	3.9e-06
GO:0055085	4.2e-06
		S_PBL_c5887	gi|15225195|ref|NP_180152.1| TIP4;1 (tonoplast intrinsic protein 4;1); water channel [Arabidopsis thaliana]
		S_PBL_lrc54682	gi|224059642|ref|XP_002299948.1| predicted protein [Populus trichocarpa]
		S_PBL_c7223	gi|223547415|gb|EEF48910.1| 2-oxoglutarate/malate translocator, chloroplast precursor, putative [Ricinus communis]
		S_PBL_c52177	gi|223547415|gb|EEF48910.1| 2-oxoglutarate/malate translocator, chloroplast precursor, putative [Ricinus communis]
		S_PBL_c5318	gi|212723430|ref|NP_001132665.1| hypothetical protein LOC100194142 [Zea mays]
		S_PBL_c29785	gi|50838657|dbj|BAD34493.1| Gag-Pol [Ipomoea batatas]
		S_PBL_c2865	gi|223531177|gb|EEF33024.1| GDP-mannose transporter, putative [Ricinus communis]
		S_PBL_c1058	gi|147836989|emb|CAN77058.1| hypothetical protein [Vitis vinifera]
		S_PBL_c2059
		S_PBL_c41221	gi|157358829|emb|CAO66709.1| unnamed protein product [Vitis vinifera]
		S_PBL_c6039	gi|147836989|emb|CAN77058.1| hypothetical protein [Vitis vinifera]
		S_PBL_c26547	gi|148467570|gb|ABO69705.2| aquaporin PIP2 [Prunus humilis]
		S_PBL_c11167	gi|224060485|ref|XP_002300222.1| ammonium transporter [Populus trichocarpa]
		S_PBL_c6370	gi|224060485|ref|XP_002300222.1| ammonium transporter [Populus trichocarpa]
		S_PBL_c52759	gi|22900886|gb|AAN06953.1| amt2-like protein [Medicago truncatula]
		S_PBL_c22974	gi|15799272|gb|AAL08212.1| putative ammonium transporter AMT2 [Lotus japonicus]
		S_PBL_c12594	gi|224091028|ref|XP_002309151.1| ammonium transporter [Populus trichocarpa]
		S_PBL_lrc53099	gi|10637893|emb|CAC10555.1| ammonium transporter (AMT1.1) [Lotus japonicus]
		S_PBL_c21810	gi|10637893|emb|CAC10555.1| ammonium transporter (AMT1.1) [Lotus japonicus]
		S_PBL_c14993	gi|10637893|emb|CAC10555.1| ammonium transporter (AMT1.1) [Lotus japonicus]
		S_PBL_c3267	gi|10637893|emb|CAC10555.1| ammonium transporter (AMT1.1) [Lotus japonicus]
		S_PBL_c10789	gi|223540925|gb|EEF42483.1| amino acid transporter, putative [Ricinus communis]
		S_PBL_c29743	gi|169844346|ref|XP_001828894.1| hypothetical protein CC1G_03688 [Coprinopsis cinerea okayama7#130]
		S_PBL_c730	gi|157337705|emb|CAO22051.1| unnamed protein product [Vitis vinifera]
		S_PBL_c14653	gi|224059642|ref|XP_002299948.1| predicted protein [Populus trichocarpa]
		S_PBL_c42281	gi|223525328|gb|EEF27965.1| Silicon transporter, putative [Ricinus communis]
		S_PBL_c357	gi|224128738|ref|XP_002328954.1| predicted protein [Populus trichocarpa]
		S_PBL_lrc53579	gi|223541934|gb|EEF43480.1| Mitochondrial import inner membrane translocase subunit Tim13, putative [Ricinus communis]
		S_PBL_c13993	gi|2911069|emb|CAA17531.1| amino acid transport protein AAT1 [Arabidopsis thaliana]
		S_PBL_c41362	gi|2570523|gb|AAB82146.1| inorganic phosphate transporter [Lycopersicon esculentum]
		S_PBL_c28772	gi|157338856|emb|CAO42207.1| unnamed protein product [Vitis vinifera]
		S_PBL_c25502
		S_PBL_c20962	gi|147857428|emb|CAN78652.1| hypothetical protein [Vitis vinifera]
		S_PBL_c15963	gi|157351398|emb|CAO41585.1| unnamed protein product [Vitis vinifera]
		S_PBL_c10654	gi|223547220|gb|EEF48715.1| Mitochondrial deoxynucleotide carrier, putative [Ricinus communis]
		S_PBL_c11384	gi|224074521|ref|XP_002304384.1| neutral amino acid transport protein [Populus trichocarpa]
		S_PBL_c16696	gi|147836989|emb|CAN77058.1| hypothetical protein [Vitis vinifera]
		S_PBL_c20221	gi|225431003|ref|XP_002279191.1| PREDICTED: hypothetical protein [Vitis vinifera]
		S_PBL_c2456
		S_PBL_c11673
		S_PBL_c31983	gi|223544747|gb|EEF46263.1| cation:cation antiporter, putative [Ricinus communis]
		S_PBL_c6796	gi|157359158|emb|CAO67080.1| unnamed protein product [Vitis vinifera]
		S_PBL_c8005	gi|224143939|ref|XP_002325129.1| predicted protein [Populus trichocarpa]
		S_PBL_c3493	gi|168066133|ref|XP_001784997.1| predicted protein [Physcomitrella patens subsp. patens]
		S_PBL_c13625
		S_PBL_c13240
		S_PBL_c9455	gi|227121314|gb|ACP19347.1| phosphate transporter [Glycine max]
		S_PBL_c4369	gi|3582000|emb|CAA09419.1| hexose transporter protein [Solanum lycopersicum]
		S_PBL_c12842	gi|224108067|ref|XP_002314709.1| predicted protein [Populus trichocarpa]
		S_PBL_c16151	gi|3582000|emb|CAA09419.1| hexose transporter protein [Solanum lycopersicum]
		S_PBL_c33372
		S_PBL_c4695	gi|147778722|emb|CAN76105.1| hypothetical protein [Vitis vinifera]
		S_PBL_c10259	gi|6177892|dbj|BAA86070.1| Phospate transpoter [Nicotiana tabacum]
		S_PBL_c4439
		S_PBL_c25565	gi|169851634|ref|XP_001832506.1| hypothetical protein CC1G_03520 [Coprinopsis cinerea okayama7#130]
		S_PBL_c26351	gi|71022043|ref|XP_761252.1| hypothetical protein UM05105.1 [Ustilago maydis 521]
		S_PBL_c39115	gi|156049243|ref|XP_001590588.1| hypothetical protein SS1G_08328 [Sclerotinia sclerotiorum 1980]
		S_PBL_c30756
		S_PBL_c36690	gi|169863341|ref|XP_001838292.1| hypothetical protein CC1G_04736 [Coprinopsis cinerea okayama7#130]
		S_PBL_c34221	gi|147866674|emb|CAN83681.1| hypothetical protein [Vitis vinifera]
		S_PBL_c25071	gi|9755609|emb|CAC01763.1| putative mitochondrial carrier protein [Arabidopsis thaliana]
		S_PBL_c30902	gi|169859925|ref|XP_001836599.1| hypothetical protein CC1G_06186 [Coprinopsis cinerea okayama7#130]
		S_PBL_c44094	gi|225423617|ref|XP_002274548.1| PREDICTED: hypothetical protein isoform 1 [Vitis vinifera]
		S_PBL_c10061	gi|224086353|ref|XP_002307860.1| ZIP transporter [Populus trichocarpa]
		S_PBL_c21056	gi|147860030|emb|CAN83129.1| hypothetical protein [Vitis vinifera]
		S_PBL_c27380	gi|147782968|emb|CAN74488.1| hypothetical protein [Vitis vinifera]
		S_PBL_c33248	gi|147782968|emb|CAN74488.1| hypothetical protein [Vitis vinifera]
		S_PBL_c5335
		S_PBL_c3983	gi|170115073|ref|XP_001888732.1| predicted protein [Laccaria bicolor S238N-H82]
		S_PBL_c21725	gi|170115073|ref|XP_001888732.1| predicted protein [Laccaria bicolor S238N-H82]
		S_PBL_c32150	gi|147812722|emb|CAN61750.1| hypothetical protein [Vitis vinifera]
		S_PBL_c38986
		S_PBL_c40615	gi|225442186|ref|XP_002276676.1| PREDICTED: similar to mitochondrial substrate carrier family protein isoform 1 [Vitis vinifera]
		S_PBL_c28294	gi|225427213|ref|XP_002280380.1| PREDICTED: similar to mitochondrial carrier protein isoform 1 [Vitis vinifera]
		S_PBL_c54658	gi|118487428|gb|ABK95542.1| unknown [Populus trichocarpa]
		S_PBL_c37343	gi|169844980|ref|XP_001829210.1| hypothetical protein CC1G_06547 [Coprinopsis cinerea okayama7#130]
		S_PBL_c28821	gi|58262268|ref|XP_568544.1| inorganic phosphate transporter [Cryptococcus neoformans var. neoformans JEC21]
		S_PBL_c27687	gi|1842188|emb|CAA69726.1| mitochondrial phosphate translocator [Betula pendula]
		S_PBL_c16099	gi|5734438|emb|CAB52688.1| hexose transporter [Solanum lycopersicum]
		S_PBL_c19099	gi|5734438|emb|CAB52688.1| hexose transporter [Solanum lycopersicum]
		S_PBL_c35156	gi|157337705|emb|CAO22051.1| unnamed protein product [Vitis vinifera]
		S_PBL_c4098	gi|15226338|ref|NP_180379.1| nodulin family protein [Arabidopsis thaliana]
		S_PBL_c4795	gi|224116524|ref|XP_002331918.1| oligopeptide transporter OPT family [Populus trichocarpa]
		S_PBL_c9952	gi|224116524|ref|XP_002331918.1| oligopeptide transporter OPT family [Populus trichocarpa]
		S_PBL_c13520	gi|157355114|emb|CAO48487.1| unnamed protein product [Vitis vinifera]
		S_PBL_c16621	gi|224116524|ref|XP_002331918.1| oligopeptide transporter OPT family [Populus trichocarpa]
		S_PBL_c34861	gi|157338036|emb|CAO39080.1| unnamed protein product [Vitis vinifera]
		S_PBL_c3066	gi|225449208|ref|XP_002279488.1| PREDICTED: hypothetical protein [Vitis vinifera]
		S_PBL_c37491	gi|196259706|dbj|BAG68661.1| plasma membrane intrinsic protein [Tulipa gesneriana]
		S_PBL_c37192	gi|169844683|ref|XP_001829062.1| hypothetical protein CC1G_01742 [Coprinopsis cinerea okayama7#130]
		S_PBL_c41152
		S_PBL_c419	gi|223532710|gb|EEF34490.1| Sialin, putative [Ricinus communis]
		S_PBL_c6648	gi|225430744|ref|XP_002266704.1| PREDICTED: hypothetical protein [Vitis vinifera]
		S_PBL_c7108
		S_PBL_c9840	gi|223536991|gb|EEF38627.1| nitrate transporter, putative [Ricinus communis]
		S_PBL_c13796	gi|223532710|gb|EEF34490.1| Sialin, putative [Ricinus communis]
		S_PBL_c17029	gi|225458269|ref|XP_002282365.1| PREDICTED: hypothetical protein [Vitis vinifera]
		S_PBL_c18321	gi|147790360|emb|CAN67732.1| hypothetical protein [Vitis vinifera]
		S_PBL_c27037	gi|224128430|ref|XP_002320327.1| predicted protein [Populus trichocarpa]
		S_PBL_c37955	gi|224105881|ref|XP_002313965.1| predicted protein [Populus trichocarpa]
		S_PBL_c45704
		S_PBL_c46041	gi|147818087|emb|CAN64887.1| hypothetical protein [Vitis vinifera]
		S_PBL_c5114
		S_PBL_c8247
		S_PBL_c15628	gi|147821994|emb|CAN70319.1| hypothetical protein [Vitis vinifera]
		S_PBL_c6784	gi|167859969|emb|CAP58707.1| putative polyol transported protein 2 [Hevea brasiliensis]
		S_PBL_c15559	gi|73696168|gb|AAZ80876.1| putative sorbitol transporter [Nicotiana langsdorffii x Nicotiana sanderae]
		S_PBL_c17153	gi|30025133|gb|AAM44082.1| putative sorbitol transporter [Prunus cerasus]
		S_PBL_c2478	gi|197690586|emb|CAQ58420.1| sucrose transporter [Nicotiana tabacum]
		S_PBL_c52292	gi|197690586|emb|CAQ58420.1| sucrose transporter [Nicotiana tabacum]
		S_PBL_c3694	gi|1778093|gb|AAB68028.1| putative sugar transporter; member of major facilitative superfamily; integral membrane protein [Beta vulgaris]
		S_PBL_c3666	gi|223543738|gb|EEF45266.1| sugar transporter, putative [Ricinus communis]
		S_PBL_c10321	gi|223543738|gb|EEF45266.1| sugar transporter, putative [Ricinus communis]
		S_PBL_c13315	gi|223539261|gb|EEF40854.1| sugar transporter, putative [Ricinus communis]
		S_PBL_c17486	gi|223543738|gb|EEF45266.1| sugar transporter, putative [Ricinus communis]
		S_PBL_lrc52194	gi|223524019|gb|EEF27275.1| sugar transporter, putative [Ricinus communis]
		S_PBL_c11764	gi|224100913|ref|XP_002312065.1| sulfate/bicarbonate/oxalate exchanger and transporter sat-1 [Populus trichocarpa]
		S_PBL_c11202	gi|145049570|gb|ABP35520.1| tonoplast intrinsic protein [Ipomoea batatas]
		S_PBL_c32253	gi|71023367|ref|XP_761913.1| hypothetical protein UM05766.1 [Ustilago maydis 521]
		S_PBL_c15160	gi|147780803|emb|CAN74927.1| hypothetical protein [Vitis vinifera]
		S_PBL_c1571	gi|157338324|emb|CAO39368.1| unnamed protein product [Vitis vinifera]
		S_PBL_c2451	gi|223538632|gb|EEF40234.1| calcium ion binding protein, putative [Ricinus communis]
		S_PBL_c2604	gi|225445096|ref|XP_002280453.1| PREDICTED: hypothetical protein [Vitis vinifera]
		S_PBL_c3863	gi|147856666|emb|CAN80314.1| hypothetical protein [Vitis vinifera]
		S_PBL_c11790	gi|157359534|emb|CAO67735.1| unnamed protein product [Vitis vinifera]
		S_PBL_c12184	gi|147777142|emb|CAN76642.1| hypothetical protein [Vitis vinifera]
		S_PBL_c14724	gi|147856666|emb|CAN80314.1| hypothetical protein [Vitis vinifera]
		S_PBL_c15329	gi|115445191|ref|NP_001046375.1| Os02g0232900 [Oryza sativa (japonica cultivar-group)]
		S_PBL_c18723	gi|157358829|emb|CAO66709.1| unnamed protein product [Vitis vinifera]
		S_PBL_c22524
		S_PBL_c25583	gi|157350426|emb|CAO40406.1| unnamed protein product [Vitis vinifera]
		S_PBL_c27453	gi|223538527|gb|EEF40132.1| Aquaporin NIP1.1, putative [Ricinus communis]
		S_PBL_c32312	gi|157353157|emb|CAO45080.1| unnamed protein product [Vitis vinifera]
		S_PBL_c34674	gi|157354855|emb|CAO48201.1| unnamed protein product [Vitis vinifera]
		S_PBL_c40440
		S_PBL_lrc42938	gi|224102231|ref|XP_002334201.1| predicted protein [Populus trichocarpa]
		S_PBL_s54051	gi|38636547|dbj|BAD02939.1| high-affinity nitrate transporter [Prunus persica]
		S_PBL_s55178	gi|38636547|dbj|BAD02939.1| high-affinity nitrate transporter [Prunus persica]
		S_PBL_c4654	gi|147790360|emb|CAN67732.1| hypothetical protein [Vitis vinifera]
		S_PBL_c24406	gi|58265296|ref|XP_569804.1| voltage-dependent ion-selective channel [Cryptococcus neoformans var. neoformans JEC21]
		S_PBL_c22212	gi|225461880|ref|XP_002265513.1| PREDICTED: hypothetical protein [Vitis vinifera]
		S_PBL_c25212	gi|224104395|ref|XP_002313423.1| ZIP transporter [Populus trichocarpa]
GO:0006950	4.9e-06
		S_PBL_c7168	gi|157351117|emb|CAO41274.1| unnamed protein product [Vitis vinifera]
		S_PBL_c11388	gi|224113613|ref|XP_002316520.1| predicted protein [Populus trichocarpa]
		S_PBL_c19856	gi|1430887|emb|CAA67588.1| 70 kD heatshockprotein [Medicago sativa]
		S_PBL_c2508	gi|115487998|ref|NP_001066486.1| Os12g0244100 [Oryza sativa (japonica cultivar-group)]
		S_PBL_c467
		S_PBL_c29789	gi|67539838|ref|XP_663693.1| HS60_PARBR Heat shock protein 60, mitochondrial precursor (60 kDa chaperonin) (Protein Cpn60) [Aspergillus nidulans FGSC A4]
		S_PBL_c1819	gi|12247470|gb|AAG49896.1| PnFL-2 [Ipomoea nil]
		S_PBL_c50828	gi|232275|sp|Q01544.1|HSP21_IPONI RecName: Full=17.2 kDa class II heat shock protein
		S_PBL_lrc54957	gi|157351117|emb|CAO41274.1| unnamed protein product [Vitis vinifera]
		S_PBL_lrc26496	gi|225426310|ref|XP_002268294.1| PREDICTED: hypothetical protein [Vitis vinifera]
		S_PBL_c39129	gi|147772268|emb|CAN67351.1| hypothetical protein [Vitis vinifera]
		S_PBL_c845	gi|223532792|gb|EEF34570.1| conserved hypothetical protein [Ricinus communis]
		S_PBL_c14313	gi|157351117|emb|CAO41274.1| unnamed protein product [Vitis vinifera]
		S_PBL_c9331
		S_PBL_c903	gi|166919370|gb|ABZ04080.1| chloroplast heat shock protein 70-1 [Ipomoea nil]
		S_PBL_c16969	gi|166919370|gb|ABZ04080.1| chloroplast heat shock protein 70-1 [Ipomoea nil]
		S_PBL_c22118	gi|166919370|gb|ABZ04080.1| chloroplast heat shock protein 70-1 [Ipomoea nil]
		S_PBL_c3104	gi|157350062|emb|CAO40000.1| unnamed protein product [Vitis vinifera]
		S_PBL_c15392
		S_PBL_c12525	gi|5777889|emb|CAB53515.1| cysteine protease [Solanum tuberosum]
		S_PBL_c16940	gi|124484387|dbj|BAF46304.1| cysteine proteinase precursor [Ipomoea nil]
		S_PBL_c6636	gi|2055384|gb|AAB53203.1| cold-stress inducible protein [Solanum tuberosum]
		S_PBL_c30571
		S_PBL_c52522	gi|225426310|ref|XP_002268294.1| PREDICTED: hypothetical protein [Vitis vinifera]
		S_PBL_c13188	gi|148616162|gb|ABQ96852.1| glutathione S-transferase [Solanum commersonii]
		S_PBL_lrc54843	gi|2290782|gb|AAB65163.1| glutathione S-transferase, class-phi [Solanum commersonii]
		S_PBL_lrc54969	gi|148616162|gb|ABQ96852.1| glutathione S-transferase [Solanum commersonii]
		S_PBL_c387	gi|2290782|gb|AAB65163.1| glutathione S-transferase, class-phi [Solanum commersonii]
		S_PBL_c6873	gi|2290782|gb|AAB65163.1| glutathione S-transferase, class-phi [Solanum commersonii]
		S_PBL_c12186	gi|2290782|gb|AAB65163.1| glutathione S-transferase, class-phi [Solanum commersonii]
		S_PBL_lrc54563	gi|1170094|sp|P46423.1|GSTF_HYOMU RecName: Full=Glutathione S-transferase; AltName: Full=GST class-phi; AltName: Full=25 kDa auxin-binding protein
		S_PBL_c34242	gi|1279588|emb|CAA96431.1| glutathione S-transferase [Nicotiana plumbaginifolia]
		S_PBL_lrc52172	gi|1170094|sp|P46423.1|GSTF_HYOMU RecName: Full=Glutathione S-transferase; AltName: Full=GST class-phi; AltName: Full=25 kDa auxin-binding protein
		S_PBL_c53658	gi|147777182|emb|CAN63285.1| hypothetical protein [Vitis vinifera]
		S_PBL_c11359	gi|223540816|gb|EEF42376.1| conserved hypothetical protein [Ricinus communis]
		S_PBL_c1091	gi|223532877|gb|EEF34649.1| heat shock protein, putative [Ricinus communis]
		S_PBL_c2886	gi|30025966|gb|AAP04522.1| heat shock protein 70 [Nicotiana tabacum]
		S_PBL_c4029	gi|30025966|gb|AAP04522.1| heat shock protein 70 [Nicotiana tabacum]
		S_PBL_c10725	gi|224112795|ref|XP_002316294.1| predicted protein [Populus trichocarpa]
		S_PBL_c16289	gi|224112795|ref|XP_002316294.1| predicted protein [Populus trichocarpa]
		S_PBL_lrc52905	gi|224112795|ref|XP_002316294.1| predicted protein [Populus trichocarpa]
		S_PBL_lrc53599	gi|224100969|ref|XP_002312089.1| predicted protein [Populus trichocarpa]
		S_PBL_c333	gi|223532877|gb|EEF34649.1| heat shock protein, putative [Ricinus communis]
		S_PBL_c50342	gi|211905341|gb|ACJ11250.1| S-adenosyl-L-homocystein hydrolase [Gossypium hirsutum]
		S_PBL_c424	gi|225441862|ref|XP_002284216.1| PREDICTED: similar to AT-HSFB3 (Arabidopsis thaliana heat shock transcription factor B3); DNA binding / transcription factor [Vitis vinifera]
		S_PBL_c6276	gi|224086976|ref|XP_002308023.1| predicted protein [Populus trichocarpa]
		S_PBL_c14381	gi|223531028|gb|EEF32881.1| Heat shock factor protein, putative [Ricinus communis]
		S_PBL_c15417	gi|157359607|emb|CAO67824.1| unnamed protein product [Vitis vinifera]
		S_PBL_c32293	gi|170090161|ref|XP_001876303.1| predicted protein [Laccaria bicolor S238N-H82]
		S_PBL_c23737	gi|169860244|ref|XP_001836757.1| hypothetical protein CC1G_04070 [Coprinopsis cinerea okayama7#130]
		S_PBL_c7982	gi|4582924|gb|AAD24857.1|AF047842_1 phosphoglycerate mutase [Solanum tuberosum]
		S_PBL_c6075	gi|224139876|ref|XP_002323320.1| predicted protein [Populus trichocarpa]
		S_PBL_c17886	gi|139780|sp|P20144.1|WUN1_SOLTU Wound-induced protein 1
		S_PBL_c37734	gi|118487648|gb|ABK95649.1| unknown [Populus trichocarpa]
		S_PBL_c100	gi|124484381|dbj|BAF46301.1| putative ripening protein [Ipomoea nil]
		S_PBL_lrc36988	gi|11994861|dbj|BAB19963.1| putative ripening protein [Calystegia soldanella]
		S_PBL_c24072
		S_PBL_c23811	gi|157337577|emb|CAO21923.1| unnamed protein product [Vitis vinifera]
		S_PBL_lrc27643	gi|157346270|emb|CAO15967.1| unnamed protein product [Vitis vinifera]
		S_PBL_lrc39951
GO:0009607	1.1e-05
		S_PBL_c1754	gi|225464848|ref|XP_002271636.1| PREDICTED: hypothetical protein [Vitis vinifera]
		S_PBL_c12105	gi|223536950|gb|EEF38588.1| ccr4-associated factor, putative [Ricinus communis]
		S_PBL_lrc24558
		S_PBL_c7803	gi|110293351|gb|ABG66307.1| CCR4 associated factor 1-related protein [Capsicum annuum]
		S_PBL_c14613	gi|145049690|gb|ABP35526.1| CCR4-associated factor [Ipomoea batatas]
		S_PBL_c17314	gi|110293351|gb|ABG66307.1| CCR4 associated factor 1-related protein [Capsicum annuum]
		S_PBL_lrc54349	gi|145049690|gb|ABP35526.1| CCR4-associated factor [Ipomoea batatas]
		S_PBL_c1285	gi|170304|gb|AAA34103.1| PR2
		S_PBL_c3114	gi|33413141|emb|CAD60273.1| putative pathogenesis related protein 1 precursor [Vitis vinifera]
		S_PBL_c8420	gi|115470437|ref|NP_001058817.1| Os07g0129400 [Oryza sativa (japonica cultivar-group)]
		S_PBL_c48727	gi|115470437|ref|NP_001058817.1| Os07g0129400 [Oryza sativa (japonica cultivar-group)]
		S_PBL_c27468
		S_PBL_c6941	gi|16356667|gb|AAL16409.1| pathogenesis-related protein PR10a [Nicotiana tabacum]
		S_PBL_c12972	gi|16356667|gb|AAL16409.1| pathogenesis-related protein PR10a [Nicotiana tabacum]
		S_PBL_c20784	gi|16356667|gb|AAL16409.1| pathogenesis-related protein PR10a [Nicotiana tabacum]
		S_PBL_c34741	gi|131026|sp|P17642|PRS2_SOLTU Pathogenesis-related protein STH-2
		S_PBL_c1153	gi|16356667|gb|AAL16409.1| pathogenesis-related protein PR10a [Nicotiana tabacum]
		S_PBL_c45242
GO:0019748	2.4e-05
GO:0006595	6.4e-05
GO:0006596	8.7e-05
GO:0009620	0.00016
		S_PBL_c1986	gi|224112034|ref|XP_002316060.1| predicted protein [Populus trichocarpa]
		S_PBL_s52813	gi|224138652|ref|XP_002326656.1| predicted protein [Populus trichocarpa]
		S_PBL_c197	gi|147832735|emb|CAN63747.1| hypothetical protein [Vitis vinifera]
		S_PBL_c4922	gi|224121108|ref|XP_002318498.1| predicted protein [Populus trichocarpa]
		S_PBL_c10866	gi|224138652|ref|XP_002326656.1| predicted protein [Populus trichocarpa]
		S_PBL_c17886	gi|139780|sp|P20144.1|WUN1_SOLTU Wound-induced protein 1
		S_PBL_c53980	gi|224138652|ref|XP_002326656.1| predicted protein [Populus trichocarpa]
GO:0050832	0.00024
		S_PBL_c828
		S_PBL_c27519	gi|4490310|emb|CAB38801.1| somatic embryogenesis receptor-like kinase-like protein [Arabidopsis thaliana]
		S_PBL_c9449	gi|223540459|gb|EEF42027.1| BRASSINOSTEROID INSENSITIVE 1-associated receptor kinase 1 precursor, putative [Ricinus communis]
		S_PBL_c3397	gi|2582800|emb|CAA72341.1| protein phosphatase 2C [Medicago sativa]
		S_PBL_c51934
		S_PBL_c22300
		S_PBL_c11254	gi|147791077|emb|CAN68018.1| hypothetical protein [Vitis vinifera]
		S_PBL_c21120	gi|6573301|gb|AAD37429.2|AF149279_1 peroxidase 4 precursor [Phaseolus vulgaris]
		S_PBL_c11092
		S_PBL_c48421	gi|183211888|gb|ACC59194.1| cellulose synthase [Betula platyphylla]
		S_PBL_c1727	gi|224136526|ref|XP_002326882.1| predicted protein [Populus trichocarpa]
		S_PBL_c15307	gi|224136526|ref|XP_002326882.1| predicted protein [Populus trichocarpa]
		S_PBL_c2488
		S_PBL_c17309
		S_PBL_lrc23488
		S_PBL_c29599
		S_PBL_c3239	gi|45451621|gb|AAS65426.1| Kunitz-type trypsin inhibitor [Ipomoea batatas]
		S_PBL_c4081	gi|45451621|gb|AAS65426.1| Kunitz-type trypsin inhibitor [Ipomoea batatas]
		S_PBL_c20338	gi|45451621|gb|AAS65426.1| Kunitz-type trypsin inhibitor [Ipomoea batatas]
		S_PBL_lrc49700	gi|45451621|gb|AAS65426.1| Kunitz-type trypsin inhibitor [Ipomoea batatas]
		S_PBL_c7090
		S_PBL_c17571
		S_PBL_c499	gi|224098685|ref|XP_002311236.1| predicted protein [Populus trichocarpa]
		S_PBL_lrc52304	gi|224098638|ref|XP_002311228.1| predicted protein [Populus trichocarpa]
		S_PBL_lrc53085	gi|223548383|gb|EEF49874.1| respiratory burst oxidase, putative [Ricinus communis]
		S_PBL_c2151	gi|224140004|ref|XP_002323377.1| predicted protein [Populus trichocarpa]
		S_PBL_c6339	gi|225463272|ref|XP_002263986.1| PREDICTED: hypothetical protein [Vitis vinifera]
		S_PBL_c18042	gi|224140004|ref|XP_002323377.1| predicted protein [Populus trichocarpa]
		S_PBL_lrc52403	gi|224140004|ref|XP_002323377.1| predicted protein [Populus trichocarpa]
		S_PBL_c337	gi|56787638|gb|AAL79832.2| osmotin-like protein [Solanum nigrum]
		S_PBL_c7718	gi|56787638|gb|AAL79832.2| osmotin-like protein [Solanum nigrum]
		S_PBL_c1679	gi|147791077|emb|CAN68018.1| hypothetical protein [Vitis vinifera]
		S_PBL_c7953
		S_PBL_c4495	gi|224062099|ref|XP_002300754.1| predicted protein [Populus trichocarpa]
		S_PBL_c11577	gi|147778641|emb|CAN71723.1| hypothetical protein [Vitis vinifera]
		S_PBL_c3370	gi|224072727|ref|XP_002303852.1| predicted protein [Populus trichocarpa]
GO:0042221	0.00028
GO:0051707	0.00044
		S_PBL_c34320	gi|12539609|gb|AAG59584.1|AF229926_1 pathogen-inducible alpha-dioxygenase [Nicotiana attenuata]
		S_PBL_c7008
		S_PBL_c16089	gi|226501166|ref|NP_001150754.1| endochitinase PR4 [Zea mays]
		S_PBL_c33528	gi|147864249|emb|CAN83016.1| hypothetical protein [Vitis vinifera]
		S_PBL_c12907	gi|223533986|gb|EEF35708.1| light-inducible protein atls1, putative [Ricinus communis]
		S_PBL_c12578	gi|147865448|emb|CAN79402.1| hypothetical protein [Vitis vinifera]
GO:0009309	0.00067
GO:0010033	0.00077
		S_PBL_lrc54441	gi|223545097|gb|EEF46608.1| DNA binding protein, putative [Ricinus communis]
		S_PBL_lrc39951
GO:0009611	0.00078
		S_PBL_c35109	gi|15081594|gb|AAK82651.1| RSH-like protein [Capsicum annuum]
		S_PBL_c1754	gi|225464848|ref|XP_002271636.1| PREDICTED: hypothetical protein [Vitis vinifera]
		S_PBL_c1127	gi|225456868|ref|XP_002279861.1| PREDICTED: hypothetical protein [Vitis vinifera]
		S_PBL_lrc53946
		S_PBL_lrc52917
		S_PBL_lrc52718
		S_PBL_lrc52246
		S_PBL_c1395	gi|18394871|ref|NP_564115.1| OPCL1 (OPC-8:0 COA LIGASE1); 4-coumarate-CoA ligase [Arabidopsis thaliana]
		S_PBL_s52813	gi|224138652|ref|XP_002326656.1| predicted protein [Populus trichocarpa]
		S_PBL_lrc54268	gi|532754|gb|AAA21135.1| RNase NE [Nicotiana alata]
		S_PBL_lrc52055	gi|532754|gb|AAA21135.1| RNase NE [Nicotiana alata]
		S_PBL_c2855	gi|145049632|gb|ABP35523.1| PnFL-2 [Ipomoea batatas]
		S_PBL_c3397	gi|2582800|emb|CAA72341.1| protein phosphatase 2C [Medicago sativa]
		S_PBL_c10325	gi|157350844|emb|CAO40959.1| unnamed protein product [Vitis vinifera]
		S_PBL_c12105	gi|223536950|gb|EEF38588.1| ccr4-associated factor, putative [Ricinus communis]
		S_PBL_c20860	gi|225456868|ref|XP_002279861.1| PREDICTED: hypothetical protein [Vitis vinifera]
		S_PBL_c7803	gi|110293351|gb|ABG66307.1| CCR4 associated factor 1-related protein [Capsicum annuum]
		S_PBL_c14613	gi|145049690|gb|ABP35526.1| CCR4-associated factor [Ipomoea batatas]
		S_PBL_c17314	gi|110293351|gb|ABG66307.1| CCR4 associated factor 1-related protein [Capsicum annuum]
		S_PBL_lrc54349	gi|145049690|gb|ABP35526.1| CCR4-associated factor [Ipomoea batatas]
		S_PBL_lrc52795
		S_PBL_c4107	gi|224124196|ref|XP_002319269.1| histone 2 [Populus trichocarpa]
		S_PBL_c15420	gi|118484619|gb|ABK94182.1| unknown [Populus trichocarpa]
		S_PBL_c16377	gi|49524068|emb|CAG32961.1| putative auxin-amidohydrolase precursor [Populus alba x Populus tremula]
		S_PBL_c11364	gi|224070738|ref|XP_002303219.1| iaa-amino acid hydrolase 11 [Populus trichocarpa]
		S_PBL_c12928	gi|108743310|dbj|BAE95414.1| mitogen-activated protein kinase kinase [Nicotiana benthamiana]
		S_PBL_c8061	gi|86169480|gb|ABC86980.1| plasma membrane protein [Capsicum annuum]
		S_PBL_c11471	gi|86169480|gb|ABC86980.1| plasma membrane protein [Capsicum annuum]
		S_PBL_c499	gi|224098685|ref|XP_002311236.1| predicted protein [Populus trichocarpa]
		S_PBL_c9682	gi|147806162|emb|CAN63331.1| hypothetical protein [Vitis vinifera]
		S_PBL_c10866	gi|224138652|ref|XP_002326656.1| predicted protein [Populus trichocarpa]
		S_PBL_c53980	gi|224138652|ref|XP_002326656.1| predicted protein [Populus trichocarpa]
		S_PBL_c914	gi|532754|gb|AAA21135.1| RNase NE [Nicotiana alata]
		S_PBL_c8966	gi|31621002|dbj|BAC77613.1| ribonuclease NW [Nicotiana glutinosa]
		S_PBL_c1352	gi|225456868|ref|XP_002279861.1| PREDICTED: hypothetical protein [Vitis vinifera]
		S_PBL_c17578	gi|20149062|gb|AAM12786.1| unknown [Capsicum annuum]
		S_PBL_c18310	gi|20149062|gb|AAM12786.1| unknown [Capsicum annuum]
		S_PBL_c19350	gi|20149062|gb|AAM12786.1| unknown [Capsicum annuum]
		S_PBL_c20077	gi|20149062|gb|AAM12786.1| unknown [Capsicum annuum]
		S_PBL_lrc52141
		S_PBL_c1878
		S_PBL_c4495	gi|224062099|ref|XP_002300754.1| predicted protein [Populus trichocarpa]
		S_PBL_c11577	gi|147778641|emb|CAN71723.1| hypothetical protein [Vitis vinifera]
		S_PBL_c3370	gi|224072727|ref|XP_002303852.1| predicted protein [Populus trichocarpa]
GO:0042401	0.0012
GO:0043581	0.0013
		S_PBL_c29727	gi|170092587|ref|XP_001877515.1| predicted protein [Laccaria bicolor S238N-H82]
		S_PBL_c43338	gi|169850891|ref|XP_001832137.1| 40S ribosomal protein S13 [Coprinopsis cinerea okayama7#130]
		S_PBL_c32898	gi|169851943|ref|XP_001832660.1| 60S ribosomal protein L10 [Coprinopsis cinerea okayama7#130]
		S_PBL_c1486	gi|170091548|ref|XP_001876996.1| 14-3-3 protein [Laccaria bicolor S238N-H82]
		S_PBL_c35970	gi|119175580|ref|XP_001239989.1| conserved hypothetical protein [Coccidioides immitis RS]
		S_PBL_c39899	gi|224076996|ref|XP_002305085.1| predicted protein [Populus trichocarpa]
		S_PBL_c33994
		S_PBL_c26351	gi|71022043|ref|XP_761252.1| hypothetical protein UM05105.1 [Ustilago maydis 521]
		S_PBL_c28948	gi|71024587|ref|XP_762523.1| hypothetical protein UM06376.1 [Ustilago maydis 521]
		S_PBL_c30902	gi|169859925|ref|XP_001836599.1| hypothetical protein CC1G_06186 [Coprinopsis cinerea okayama7#130]
		S_PBL_c28821	gi|58262268|ref|XP_568544.1| inorganic phosphate transporter [Cryptococcus neoformans var. neoformans JEC21]
		S_PBL_c32093	gi|169862442|ref|XP_001837848.1| hypothetical protein CC1G_09830 [Coprinopsis cinerea okayama7#130]
		S_PBL_c14222
GO:0006030	0.0016
GO:0051704	0.0018
GO:0006022	0.0027
GO:0009808	0.003
		S_PBL_c1688
		S_PBL_c13307	gi|224094711|ref|XP_002310203.1| predicted protein [Populus trichocarpa]
		S_PBL_c16389	gi|224094711|ref|XP_002310203.1| predicted protein [Populus trichocarpa]
GO:0034614	0.003
GO:0034599	0.0032
GO:0015698	0.0032
GO:0006026	0.0037
GO:0006032	0.0037
		S_PBL_c8916	gi|116332|sp|P29060.1|CHIA_TOBAC RecName: Full=Acidic endochitinase; Flags: Precursor
		S_PBL_c13248	gi|124294787|gb|ABN03967.1| acidic chitinase [Gossypium hirsutum]
		S_PBL_c24515	gi|224127788|ref|XP_002320164.1| predicted protein [Populus trichocarpa]
		S_PBL_c16091	gi|223547519|gb|EEF49014.1| Acidic endochitinase SE2 precursor, putative [Ricinus communis]
		S_PBL_c45497	gi|1705811|sp|P16579.2|CHI6_POPTR RecName: Full=Acidic endochitinase WIN6; Flags: Precursor
		S_PBL_c2818	gi|222139394|gb|ACM45716.1| class IV chitinase [Pyrus pyrifolia]
		S_PBL_c12048	gi|121663827|dbj|BAF44533.1| class IV chitinase [Nicotiana tabacum]
		S_PBL_c16089	gi|226501166|ref|NP_001150754.1| endochitinase PR4 [Zea mays]
		S_PBL_c2488
		S_PBL_c17309
		S_PBL_lrc23488
		S_PBL_c29599
		S_PBL_c744	gi|223527431|gb|EEF29568.1| Chitinase 1 precursor, putative [Ricinus communis]
		S_PBL_c11820	gi|225462982|ref|XP_002263830.1| PREDICTED: hypothetical protein [Vitis vinifera]
GO:0010200	0.0043
		S_PBL_c2126	gi|225443890|ref|XP_002277805.1| PREDICTED: hypothetical protein [Vitis vinifera]
		S_PBL_c11188
		S_PBL_c11636	gi|27529846|dbj|BAC53938.1| Myb-like protein [Nicotiana tabacum]
		S_PBL_c33343	gi|225440926|ref|XP_002282924.1| PREDICTED: hypothetical protein isoform 2 [Vitis vinifera]
		S_PBL_c37938	gi|157356230|emb|CAO50157.1| unnamed protein product [Vitis vinifera]
		S_PBL_c7691	gi|147803361|emb|CAN71048.1| hypothetical protein [Vitis vinifera]
		S_PBL_c46754	gi|147853384|emb|CAN80214.1| hypothetical protein [Vitis vinifera]
		S_PBL_c22300
		S_PBL_c11254	gi|147791077|emb|CAN68018.1| hypothetical protein [Vitis vinifera]
		S_PBL_c23293	gi|147803361|emb|CAN71048.1| hypothetical protein [Vitis vinifera]
		S_PBL_c22017	gi|147803361|emb|CAN71048.1| hypothetical protein [Vitis vinifera]
		S_PBL_c12420
		S_PBL_c2635
		S_PBL_c41696	gi|18422770|ref|NP_568679.1| ERF5 (ETHYLENE RESPONSIVE ELEMENT BINDING FACTOR 5); DNA binding / transcription activator/ transcription factor [Arabidopsis thaliana]
		S_PBL_c22760	gi|147863093|emb|CAN82979.1| hypothetical protein [Vitis vinifera]
		S_PBL_c5702	gi|1732247|gb|AAB41101.1| transcription factor Myb1 [Nicotiana tabacum]
		S_PBL_c16130	gi|6552359|dbj|BAA88221.1| myb-related transcription factor LBM1 [Nicotiana tabacum]
		S_PBL_c1306
		S_PBL_c26906
		S_PBL_lrc52304	gi|224098638|ref|XP_002311228.1| predicted protein [Populus trichocarpa]
		S_PBL_c35	gi|147815141|emb|CAN59779.1| hypothetical protein [Vitis vinifera]
		S_PBL_c2897	gi|223536624|gb|EEF38266.1| Spotted leaf protein, putative [Ricinus communis]
		S_PBL_c15182	gi|223536623|gb|EEF38265.1| Spotted leaf protein, putative [Ricinus communis]
		S_PBL_lrc30056	gi|222822693|gb|ACM68459.1| stress-associated protein 9 [Solanum pennellii]
		S_PBL_c1679	gi|147791077|emb|CAN68018.1| hypothetical protein [Vitis vinifera]
		S_PBL_c7953
		S_PBL_c2050
		S_PBL_c33849	gi|157343418|emb|CAO67469.1| unnamed protein product [Vitis vinifera]
		S_PBL_c3370	gi|224072727|ref|XP_002303852.1| predicted protein [Populus trichocarpa]
GO:0006952	0.0053
		S_PBL_c38433	gi|223536284|gb|EEF37936.1| 12-oxophytodienoate reductase opr, putative [Ricinus communis]
		S_PBL_c10919
		S_PBL_c3588
		S_PBL_c7886
		S_PBL_lrc24558
		S_PBL_c12048	gi|121663827|dbj|BAF44533.1| class IV chitinase [Nicotiana tabacum]
		S_PBL_c19669
		S_PBL_lrc45654
		S_PBL_c31732
		S_PBL_c5522	gi|57012876|sp|Q9LW50.1|ERF2_NICSY RecName: Full=Ethylene-responsive transcription factor 2; Short=NsERF2; AltName: Full=Ethylene-responsive element-binding factor 2; Short=EREBP-2
		S_PBL_lrc39645	gi|57012876|sp|Q9LW50.1|ERF2_NICSY RecName: Full=Ethylene-responsive transcription factor 2; Short=NsERF2; AltName: Full=Ethylene-responsive element-binding factor 2; Short=EREBP-2
		S_PBL_lrc54147	gi|57012876|sp|Q9LW50.1|ERF2_NICSY RecName: Full=Ethylene-responsive transcription factor 2; Short=NsERF2; AltName: Full=Ethylene-responsive element-binding factor 2; Short=EREBP-2
		S_PBL_lrc24355	gi|60459383|gb|AAX20037.1| ethylene responsive element binding protein C4 [Capsicum annuum]
		S_PBL_c41696	gi|18422770|ref|NP_568679.1| ERF5 (ETHYLENE RESPONSIVE ELEMENT BINDING FACTOR 5); DNA binding / transcription activator/ transcription factor [Arabidopsis thaliana]
		S_PBL_c19953	gi|224066255|ref|XP_002302049.1| AP2/ERF domain-containing transcription factor [Populus trichocarpa]
		S_PBL_c1744	gi|41052474|dbj|BAD07484.1| PDR-type ABC transporter 2 [Nicotiana tabacum]
		S_PBL_c3114	gi|33413141|emb|CAD60273.1| putative pathogenesis related protein 1 precursor [Vitis vinifera]
		S_PBL_c8420	gi|115470437|ref|NP_001058817.1| Os07g0129400 [Oryza sativa (japonica cultivar-group)]
		S_PBL_c48727	gi|115470437|ref|NP_001058817.1| Os07g0129400 [Oryza sativa (japonica cultivar-group)]
		S_PBL_c27468
		S_PBL_c6941	gi|16356667|gb|AAL16409.1| pathogenesis-related protein PR10a [Nicotiana tabacum]
		S_PBL_c12972	gi|16356667|gb|AAL16409.1| pathogenesis-related protein PR10a [Nicotiana tabacum]
		S_PBL_c20784	gi|16356667|gb|AAL16409.1| pathogenesis-related protein PR10a [Nicotiana tabacum]
		S_PBL_c34741	gi|131026|sp|P17642|PRS2_SOLTU Pathogenesis-related protein STH-2
		S_PBL_c274	gi|41052474|dbj|BAD07484.1| PDR-type ABC transporter 2 [Nicotiana tabacum]
		S_PBL_c15647	gi|41052474|dbj|BAD07484.1| PDR-type ABC transporter 2 [Nicotiana tabacum]
		S_PBL_c12603	gi|20522008|dbj|BAB92011.1| pleiotropic drug resistance like protein [Nicotiana tabacum]
		S_PBL_c750	gi|225425328|ref|XP_002268604.1| PREDICTED: hypothetical protein [Vitis vinifera]
		S_PBL_c1153	gi|16356667|gb|AAL16409.1| pathogenesis-related protein PR10a [Nicotiana tabacum]
		S_PBL_c30359	gi|224136153|ref|XP_002327394.1| predicted protein [Populus trichocarpa]
		S_PBL_c3317	gi|157358686|emb|CAO66371.1| unnamed protein product [Vitis vinifera]
		S_PBL_c2122	gi|75164734|sp|Q948T9.1|RBOHB_SOLTU RecName: Full=Respiratory burst oxidase homolog protein B; AltName: Full=NADPH oxidase RBOHB; AltName: Full=StRBOHB
		S_PBL_lrc54403	gi|224123570|ref|XP_002330154.1| predicted protein [Populus trichocarpa]
		S_PBL_c26101
		S_PBL_c5844	gi|224123570|ref|XP_002330154.1| predicted protein [Populus trichocarpa]
		S_PBL_c22191	gi|225425328|ref|XP_002268604.1| PREDICTED: hypothetical protein [Vitis vinifera]
		S_PBL_c7175
		S_PBL_c12145
		S_PBL_c45242
		S_PBL_c13129	gi|224136149|ref|XP_002327393.1| predicted protein [Populus trichocarpa]
		S_PBL_c23026	gi|157340316|emb|CAO45993.1| unnamed protein product [Vitis vinifera]
		S_PBL_c37739	gi|157345010|emb|CAO71738.1| unnamed protein product [Vitis vinifera]
GO:0051234	0.0066
GO:0008295	0.0066
		S_PBL_c19828	gi|40645472|dbj|BAD06581.1| arginine decarboxylase [Nicotiana tabacum]
		S_PBL_c14387	gi|40645472|dbj|BAD06581.1| arginine decarboxylase [Nicotiana tabacum]
		S_PBL_c4668	gi|33340511|gb|AAQ14851.1|AF321137_1 arginine decarboxylase [Nicotiana tabacum]
		S_PBL_c198	gi|40645472|dbj|BAD06581.1| arginine decarboxylase [Nicotiana tabacum]
		S_PBL_c23049
		S_PBL_c980	gi|3913439|sp|Q96471.1|DCAM_IPONI RecName: Full=S-adenosylmethionine decarboxylase proenzyme; Short=AdoMetDC; Short=SAMDC; Contains: RecName: Full=S-adenosylmethionine decarboxylase alpha chain; Contains: RecName: Full=S-adenosylmethionine decarboxylase beta chain; Flags: Precursor
		S_PBL_c2678	gi|3913439|sp|Q96471.1|DCAM_IPONI RecName: Full=S-adenosylmethionine decarboxylase proenzyme; Short=AdoMetDC; Short=SAMDC; Contains: RecName: Full=S-adenosylmethionine decarboxylase alpha chain; Contains: RecName: Full=S-adenosylmethionine decarboxylase beta chain; Flags: Precursor
		S_PBL_c8931	gi|15213964|sp|Q9M6K1.1|DCAM_IPOBA RecName: Full=S-adenosylmethionine decarboxylase proenzyme; Short=AdoMetDC; Short=SAMDC; Contains: RecName: Full=S-adenosylmethionine decarboxylase alpha chain; Contains: RecName: Full=S-adenosylmethionine decarboxylase beta chain; Flags: Precursor
		S_PBL_c1970	gi|3913423|sp|O04009.1|DCAM_TOBAC RecName: Full=S-adenosylmethionine decarboxylase proenzyme; Short=AdoMetDC; Short=SAMDC; Contains: RecName: Full=S-adenosylmethionine decarboxylase alpha chain; Contains: RecName: Full=S-adenosylmethionine decarboxylase beta chain; Flags: Precursor
		S_PBL_c14942	gi|3913423|sp|O04009.1|DCAM_TOBAC RecName: Full=S-adenosylmethionine decarboxylase proenzyme; Short=AdoMetDC; Short=SAMDC; Contains: RecName: Full=S-adenosylmethionine decarboxylase alpha chain; Contains: RecName: Full=S-adenosylmethionine decarboxylase beta chain; Flags: Precursor
		S_PBL_c20916	gi|226492509|ref|NP_001149286.1| spermidine synthase 1 [Zea mays]
		S_PBL_c16226	gi|12230013|sp|Q9ZS45.1|SPDE_SOLLC RecName: Full=Spermidine synthase; Short=SPDSY; AltName: Full=Putrescine aminopropyltransferase
GO:0006576	0.008
GO:0008216	0.008
GO:0006631	0.008
		S_PBL_c30575
GO:0009751	0.0083
		S_PBL_c4065	gi|224138664|ref|XP_002326659.1| predicted protein [Populus trichocarpa]
		S_PBL_c34320	gi|12539609|gb|AAG59584.1|AF229926_1 pathogen-inducible alpha-dioxygenase [Nicotiana attenuata]
		S_PBL_c11636	gi|27529846|dbj|BAC53938.1| Myb-like protein [Nicotiana tabacum]
		S_PBL_c10967
		S_PBL_c3749	gi|147862427|emb|CAN79750.1| hypothetical protein [Vitis vinifera]
		S_PBL_c5387	gi|223533771|gb|EEF35503.1| conserved hypothetical protein [Ricinus communis]
		S_PBL_c26454
		S_PBL_c18375	gi|223533771|gb|EEF35503.1| conserved hypothetical protein [Ricinus communis]
		S_PBL_lrc52795
		S_PBL_c8900	gi|18412785|ref|NP_567286.1| UBQ11 (UBIQUITIN 11); protein binding [Arabidopsis thaliana]
		S_PBL_c6630
		S_PBL_c8061	gi|86169480|gb|ABC86980.1| plasma membrane protein [Capsicum annuum]
		S_PBL_c11471	gi|86169480|gb|ABC86980.1| plasma membrane protein [Capsicum annuum]
		S_PBL_lrc48124	gi|18420267|ref|NP_568397.1| UBQ4 (ubiquitin 4); protein binding [Arabidopsis thaliana]
		S_PBL_c9682	gi|147806162|emb|CAN63331.1| hypothetical protein [Vitis vinifera]
		S_PBL_c14911	gi|224074185|ref|XP_002304291.1| predicted protein [Populus trichocarpa]
		S_PBL_lrc52141
		S_PBL_c6816
		S_PBL_c7109
		S_PBL_c17795	gi|119569495|gb|EAW49110.1| hCG1993742 [Homo sapiens]
		S_PBL_c3370	gi|224072727|ref|XP_002303852.1| predicted protein [Populus trichocarpa]
		S_PBL_c5352
GO:0006810	0.0099
		S_PBL_c7051	gi|157359957|emb|CAO68701.1| unnamed protein product [Vitis vinifera]
		S_PBL_c8100	gi|6226510|sp|Q9ZSK5.1|ZOG_PHALU RecName: Full=Zeatin O-glucosyltransferase; AltName: Full=Trans-zeatin O-beta-D-glucosyltransferase
		S_PBL_c2307	gi|6226510|sp|Q9ZSK5.1|ZOG_PHALU RecName: Full=Zeatin O-glucosyltransferase; AltName: Full=Trans-zeatin O-beta-D-glucosyltransferase
		S_PBL_c2577	gi|224135215|ref|XP_002327594.1| predicted protein [Populus trichocarpa]
		S_PBL_c35141	gi|47027063|gb|AAT08746.1| glucose-6-phosphate/phosphate-translocator [Hyacinthus orientalis]
		S_PBL_c32890
		S_PBL_c35970	gi|119175580|ref|XP_001239989.1| conserved hypothetical protein [Coccidioides immitis RS]
		S_PBL_c2758	gi|117952|sp|P00059.1|CYC_ABUTH RecName: Full=Cytochrome c
		S_PBL_c649	gi|223537598|gb|EEF39222.1| ferredoxin--NADP reductase, putative [Ricinus communis]
		S_PBL_c23104	gi|119367477|gb|ABL67654.1| putative H-type thioredoxin [Citrus cv. Shiranuhi]
		S_PBL_c11368	gi|164656296|ref|XP_001729276.1| hypothetical protein MGL_3743 [Malassezia globosa CBS 7966]
		S_PBL_c16959	gi|170095063|ref|XP_001878752.1| cytochrome c C1 [Laccaria bicolor S238N-H82]
		S_PBL_c54226
		S_PBL_c4952	gi|224128982|ref|XP_002320471.1| hypothetical protein POPTRDRAFT_246659 [Populus trichocarpa]
		S_PBL_c30891	gi|169844941|ref|XP_001829191.1| predicted protein [Coprinopsis cinerea okayama7#130]
		S_PBL_c33059	gi|170084901|ref|XP_001873674.1| predicted protein [Laccaria bicolor S238N-H82]
		S_PBL_c2183
		S_PBL_c1744	gi|41052474|dbj|BAD07484.1| PDR-type ABC transporter 2 [Nicotiana tabacum]
		S_PBL_c5879	gi|118486423|gb|ABK95051.1| unknown [Populus trichocarpa]
		S_PBL_c6123	gi|223539014|gb|EEF40611.1| Patellin-3, putative [Ricinus communis]
		S_PBL_c20204	gi|84453208|dbj|BAE71201.1| putative cytosolic factor [Trifolium pratense]
		S_PBL_c274	gi|41052474|dbj|BAD07484.1| PDR-type ABC transporter 2 [Nicotiana tabacum]
		S_PBL_c15647	gi|41052474|dbj|BAD07484.1| PDR-type ABC transporter 2 [Nicotiana tabacum]
		S_PBL_c12603	gi|20522008|dbj|BAB92011.1| pleiotropic drug resistance like protein [Nicotiana tabacum]
		S_PBL_c1227	gi|224090061|ref|XP_002308926.1| predicted protein [Populus trichocarpa]
		S_PBL_c3240	gi|224090061|ref|XP_002308926.1| predicted protein [Populus trichocarpa]
		S_PBL_c5288
		S_PBL_c9034	gi|224138074|ref|XP_002322723.1| predicted protein [Populus trichocarpa]
		S_PBL_c13326	gi|224090061|ref|XP_002308926.1| predicted protein [Populus trichocarpa]
		S_PBL_c21695	gi|224090073|ref|XP_002308931.1| predicted protein [Populus trichocarpa]
		S_PBL_c21733	gi|224090061|ref|XP_002308926.1| predicted protein [Populus trichocarpa]
		S_PBL_c22742	gi|586145|sp|P37841.1|UCRI_SOLTU RecName: Full=Cytochrome b-c1 complex subunit Rieske, mitochondrial; AltName: Full=Ubiquinol-cytochrome c reductase iron-sulfur subunit; AltName: Full=Rieske iron-sulfur protein; Short=RISP; AltName: Full=Complex III subunit 5; Flags: Precursor
		S_PBL_c54144
		S_PBL_c569
		S_PBL_c41071
		S_PBL_c2009	gi|33621084|gb|AAQ23135.1| thioredoxin H3 [Ipomoea batatas]
		S_PBL_lrc52182	gi|33621084|gb|AAQ23135.1| thioredoxin H3 [Ipomoea batatas]
		S_PBL_c13030	gi|15226383|ref|NP_178306.1| endomembrane protein 70, putative [Arabidopsis thaliana]
		S_PBL_lrc52566	gi|223538936|gb|EEF40534.1| transporter, putative [Ricinus communis]
		S_PBL_c17602	gi|11135282|sp|Q43636.1|TRXH_RICCO RecName: Full=Thioredoxin H-type; Short=Trx-H
		S_PBL_c13686	gi|217070330|gb|ACJ83525.1| unknown [Medicago truncatula]
		S_PBL_c647
		S_PBL_c23026	gi|157340316|emb|CAO45993.1| unnamed protein product [Vitis vinifera]
		S_PBL_c25303	gi|147818665|emb|CAN71809.1| hypothetical protein [Vitis vinifera]
		S_PBL_lrc52136
GO:0006542	0.011
		S_PBL_c1733	gi|1707959|sp|P51119.1|GLNA2_VITVI RecName: Full=Glutamine synthetase cytosolic isozyme 2; AltName: Full=Glutamate--ammonia ligase
		S_PBL_c374	gi|170091848|ref|XP_001877146.1| glutamine synthetase [Laccaria bicolor S238N-H82]
		S_PBL_c6871	gi|223543889|gb|EEF45415.1| glutamine synthetase plant, putative [Ricinus communis]
		S_PBL_c18733	gi|169861183|ref|XP_001837226.1| glutamine synthetase [Coprinopsis cinerea okayama7#130]
		S_PBL_c13139	gi|13173419|gb|AAK14401.1|AF343667_1 cytosolic glutamine synthetase [Beta vulgaris]
		S_PBL_c13246	gi|17367236|sp|Q9XQ94.1|GLNA2_MEDSA RecName: Full=Glutamine synthetase leaf isozyme, chloroplastic; AltName: Full=GS2; AltName: Full=Glutamate--ammonia ligase; Flags: Precursor
		S_PBL_c18698	gi|2209149|gb|AAB61421.1| cytosolic glutamine synthetase [Helianthus annuus]
		S_PBL_c18775	gi|2209149|gb|AAB61421.1| cytosolic glutamine synthetase [Helianthus annuus]
		S_PBL_c32747	gi|224125778|ref|XP_002329715.1| predicted protein [Populus trichocarpa]
		S_PBL_c38834	gi|1707963|sp|P52783.1|GLNA_PINSY RecName: Full=Glutamine synthetase cytosolic isozyme; AltName: Full=GS1; AltName: Full=Glutamate--ammonia ligase
GO:0016998	0.012
		S_PBL_c4941	gi|147766971|emb|CAN67684.1| hypothetical protein [Vitis vinifera]
		S_PBL_c53439	gi|223516901|gb|EEF25115.1| endo-1,3(4)-beta-glucanase, putative [Ricinus communis]
		S_PBL_c22886	gi|224079904|ref|XP_002305966.1| predicted protein [Populus trichocarpa]
		S_PBL_c21918	gi|223516901|gb|EEF25115.1| endo-1,3(4)-beta-glucanase, putative [Ricinus communis]
		S_PBL_c45497	gi|1705811|sp|P16579.2|CHI6_POPTR RecName: Full=Acidic endochitinase WIN6; Flags: Precursor
		S_PBL_c2818	gi|222139394|gb|ACM45716.1| class IV chitinase [Pyrus pyrifolia]
		S_PBL_c12048	gi|121663827|dbj|BAF44533.1| class IV chitinase [Nicotiana tabacum]
		S_PBL_c16089	gi|226501166|ref|NP_001150754.1| endochitinase PR4 [Zea mays]
		S_PBL_c41150	gi|223535051|gb|EEF36733.1| conserved hypothetical protein [Ricinus communis]
		S_PBL_lrc52570	gi|147768955|emb|CAN69256.1| hypothetical protein [Vitis vinifera]
		S_PBL_c2488
		S_PBL_c17309
		S_PBL_lrc23488
		S_PBL_c29599
		S_PBL_c13009	gi|157400524|gb|ABV53916.1| GAGA-motif binding transcriptional activator [Populus trichocarpa]
		S_PBL_c27839	gi|224134687|ref|XP_002321883.1| predicted protein [Populus trichocarpa]
		S_PBL_c54121	gi|157348963|emb|CAO24041.1| unnamed protein product [Vitis vinifera]
		S_PBL_c33755
		S_PBL_c28261
GO:0009753	0.012
		S_PBL_c4065	gi|224138664|ref|XP_002326659.1| predicted protein [Populus trichocarpa]
		S_PBL_c1986	gi|224112034|ref|XP_002316060.1| predicted protein [Populus trichocarpa]
		S_PBL_c2126	gi|225443890|ref|XP_002277805.1| PREDICTED: hypothetical protein [Vitis vinifera]
		S_PBL_c15340	gi|147798046|emb|CAN73899.1| hypothetical protein [Vitis vinifera]
		S_PBL_c11636	gi|27529846|dbj|BAC53938.1| Myb-like protein [Nicotiana tabacum]
		S_PBL_c1819	gi|12247470|gb|AAG49896.1| PnFL-2 [Ipomoea nil]
		S_PBL_c2855	gi|145049632|gb|ABP35523.1| PnFL-2 [Ipomoea batatas]
		S_PBL_c12420
		S_PBL_lrc25778	gi|193290682|gb|ACF17649.1| putative cytochrome reductase [Capsicum annuum]
		S_PBL_c234	gi|224056351|ref|XP_002298816.1| predicted protein [Populus trichocarpa]
		S_PBL_c5702	gi|1732247|gb|AAB41101.1| transcription factor Myb1 [Nicotiana tabacum]
		S_PBL_c16130	gi|6552359|dbj|BAA88221.1| myb-related transcription factor LBM1 [Nicotiana tabacum]
		S_PBL_c8061	gi|86169480|gb|ABC86980.1| plasma membrane protein [Capsicum annuum]
		S_PBL_c11471	gi|86169480|gb|ABC86980.1| plasma membrane protein [Capsicum annuum]
		S_PBL_c9682	gi|147806162|emb|CAN63331.1| hypothetical protein [Vitis vinifera]
		S_PBL_c14911	gi|224074185|ref|XP_002304291.1| predicted protein [Populus trichocarpa]
GO:0070301	0.013
GO:0015706	0.013
		S_PBL_c1127	gi|225456868|ref|XP_002279861.1| PREDICTED: hypothetical protein [Vitis vinifera]
		S_PBL_c20860	gi|225456868|ref|XP_002279861.1| PREDICTED: hypothetical protein [Vitis vinifera]
		S_PBL_c1352	gi|225456868|ref|XP_002279861.1| PREDICTED: hypothetical protein [Vitis vinifera]
		S_PBL_c17578	gi|20149062|gb|AAM12786.1| unknown [Capsicum annuum]
		S_PBL_c18310	gi|20149062|gb|AAM12786.1| unknown [Capsicum annuum]
		S_PBL_c19350	gi|20149062|gb|AAM12786.1| unknown [Capsicum annuum]
		S_PBL_c20077	gi|20149062|gb|AAM12786.1| unknown [Capsicum annuum]
GO:0042744	0.013
		S_PBL_c29801	gi|88683144|emb|CAJ77506.1| putative peroxidase [Solanum tuberosum]
		S_PBL_c4994	gi|33516948|sp|O04796.1|PERN_IPOBA RecName: Full=Neutral peroxidase; AltName: Full=SwPN1; Flags: Precursor
		S_PBL_c1640	gi|37783269|gb|AAP42503.1| anionic peroxidase swpa4 [Ipomoea batatas]
		S_PBL_lrc53204	gi|157355449|emb|CAO48839.1| unnamed protein product [Vitis vinifera]
		S_PBL_c11410	gi|157346980|emb|CAO17362.1| unnamed protein product [Vitis vinifera]
		S_PBL_lrc52151	gi|157355449|emb|CAO48839.1| unnamed protein product [Vitis vinifera]
		S_PBL_c12624	gi|157355449|emb|CAO48839.1| unnamed protein product [Vitis vinifera]
		S_PBL_c5155	gi|22656384|gb|AAM97542.1| catalase 3 [Capsicum annuum]
		S_PBL_c43970	gi|17865454|sp|O24339.1|CATA_SOLAP RecName: Full=Catalase
		S_PBL_c8312	gi|223549307|gb|EEF50796.1| Cationic peroxidase 2 precursor, putative [Ricinus communis]
		S_PBL_lrc54045	gi|157355449|emb|CAO48839.1| unnamed protein product [Vitis vinifera]
		S_PBL_c44935
		S_PBL_c5935	gi|33516947|sp|O04795.1|PERA_IPOBA RecName: Full=Anionic peroxidase; AltName: Full=SwPA1; Flags: Precursor
		S_PBL_c15871	gi|33516947|sp|O04795.1|PERA_IPOBA RecName: Full=Anionic peroxidase; AltName: Full=SwPA1; Flags: Precursor
		S_PBL_c16766	gi|33516947|sp|O04795.1|PERA_IPOBA RecName: Full=Anionic peroxidase; AltName: Full=SwPA1; Flags: Precursor
		S_PBL_c18854	gi|6002684|gb|AAF00094.1|AF109123_1 anionic peroxidase Swpa3 [Ipomoea batatas]
		S_PBL_lrc54488	gi|33516947|sp|O04795.1|PERA_IPOBA RecName: Full=Anionic peroxidase; AltName: Full=SwPA1; Flags: Precursor
		S_PBL_c48762	gi|63002585|dbj|BAD97807.1| peroxidase [Nicotiana tabacum]
		S_PBL_c1825	gi|94962424|gb|ABF48527.1| cell wall peroxidase [Capsicum annuum]
		S_PBL_c22233	gi|157354163|emb|CAO46730.1| unnamed protein product [Vitis vinifera]
		S_PBL_c29652	gi|224073200|ref|XP_002304020.1| predicted protein [Populus trichocarpa]
GO:0051179	0.015
		S_PBL_c7011	gi|157355637|emb|CAO49454.1| unnamed protein product [Vitis vinifera]
GO:0044281	0.021
GO:0010022	0.023
		S_PBL_c4101
GO:0046394	0.025
GO:0016053	0.025
GO:0046274	0.027
		S_PBL_c9439	gi|157360072|emb|CAO68826.1| unnamed protein product [Vitis vinifera]
		S_PBL_c18831	gi|186461211|gb|ACC78283.1| putative laccase [Rosa hybrid cultivar]
		S_PBL_c8175	gi|11071902|emb|CAC14718.1| laccase [Populus trichocarpa]
		S_PBL_c29431	gi|11071902|emb|CAC14718.1| laccase [Populus trichocarpa]
		S_PBL_c34540	gi|11071902|emb|CAC14718.1| laccase [Populus trichocarpa]
		S_PBL_c39469	gi|11071904|emb|CAC14719.1| laccase [Populus trichocarpa]
		S_PBL_c24513	gi|225440560|ref|XP_002276415.1| PREDICTED: hypothetical protein [Vitis vinifera]
		S_PBL_c14644	gi|224117196|ref|XP_002317504.1| predicted protein [Populus trichocarpa]
		S_PBL_c43558	gi|224059328|ref|XP_002299828.1| predicted protein [Populus trichocarpa]
		S_PBL_c15631	gi|157360072|emb|CAO68826.1| unnamed protein product [Vitis vinifera]
		S_PBL_c6081	gi|157351252|emb|CAO41439.1| unnamed protein product [Vitis vinifera]
GO:0046271	0.027
GO:0010073	0.027
		S_PBL_c48	gi|125581948|gb|EAZ22879.1| hypothetical protein OsJ_06565 [Oryza sativa Japonica Group]
GO:0010450	0.032
GO:0010081	0.032
		S_PBL_c3333	gi|224127015|ref|XP_002329362.1| predicted protein [Populus trichocarpa]
		S_PBL_c19587	gi|224127015|ref|XP_002329362.1| predicted protein [Populus trichocarpa]
		S_PBL_c21209	gi|224126749|ref|XP_002319917.1| predicted protein [Populus trichocarpa]
		S_PBL_c21801	gi|224127015|ref|XP_002329362.1| predicted protein [Populus trichocarpa]
		S_PBL_lrc52612	gi|224126749|ref|XP_002319917.1| predicted protein [Populus trichocarpa]
		S_PBL_lrc55096	gi|224127015|ref|XP_002329362.1| predicted protein [Populus trichocarpa]
GO:0015833	0.032
GO:0006857	0.032
		S_PBL_c49337	gi|225424885|ref|XP_002269340.1| PREDICTED: hypothetical protein [Vitis vinifera]
		S_PBL_c42098
		S_PBL_c35322	gi|11933397|dbj|BAB19756.1| nitrate transporter NRT1-1 [Glycine max]
		S_PBL_c6083	gi|146322620|ref|XP_752592.2| MFS peptide transporter, putaitve [Aspergillus fumigatus Af293]
		S_PBL_c12383	gi|224129508|ref|XP_002328734.1| predicted protein [Populus trichocarpa]
		S_PBL_c14040	gi|224129508|ref|XP_002328734.1| predicted protein [Populus trichocarpa]
		S_PBL_c17097	gi|223532753|gb|EEF34532.1| nitrate transporter, putative [Ricinus communis]
		S_PBL_c24113	gi|11933400|dbj|BAB19757.1| nitrate transporter NRT1-2 [Glycine max]
		S_PBL_c25939	gi|224108488|ref|XP_002314866.1| predicted protein [Populus trichocarpa]
		S_PBL_c26157	gi|226532642|ref|NP_001150745.1| peptide transporter PTR2 [Zea mays]
		S_PBL_c4795	gi|224116524|ref|XP_002331918.1| oligopeptide transporter OPT family [Populus trichocarpa]
		S_PBL_c9952	gi|224116524|ref|XP_002331918.1| oligopeptide transporter OPT family [Populus trichocarpa]
		S_PBL_c16621	gi|224116524|ref|XP_002331918.1| oligopeptide transporter OPT family [Populus trichocarpa]
		S_PBL_c28100	gi|224140315|ref|XP_002323528.1| predicted protein [Populus trichocarpa]
		S_PBL_c32230	gi|224090809|ref|XP_002309091.1| predicted protein [Populus trichocarpa]
		S_PBL_c37548	gi|224090809|ref|XP_002309091.1| predicted protein [Populus trichocarpa]
		S_PBL_c27063	gi|147827175|emb|CAN77707.1| hypothetical protein [Vitis vinifera]
		S_PBL_c34674	gi|157354855|emb|CAO48201.1| unnamed protein product [Vitis vinifera]
GO:0009867	0.034
		S_PBL_c1553	gi|225462114|ref|XP_002262673.1| PREDICTED: hypothetical protein [Vitis vinifera]
		S_PBL_c2016	gi|225462114|ref|XP_002262673.1| PREDICTED: hypothetical protein [Vitis vinifera]
		S_PBL_c2029	gi|225462114|ref|XP_002262673.1| PREDICTED: hypothetical protein [Vitis vinifera]
		S_PBL_lrc54268	gi|532754|gb|AAA21135.1| RNase NE [Nicotiana alata]
		S_PBL_lrc52055	gi|532754|gb|AAA21135.1| RNase NE [Nicotiana alata]
		S_PBL_c22058	gi|145049632|gb|ABP35523.1| PnFL-2 [Ipomoea batatas]
		S_PBL_c19349	gi|147819359|emb|CAN60168.1| hypothetical protein [Vitis vinifera]
		S_PBL_c48421	gi|183211888|gb|ACC59194.1| cellulose synthase [Betula platyphylla]
		S_PBL_c19953	gi|224066255|ref|XP_002302049.1| AP2/ERF domain-containing transcription factor [Populus trichocarpa]
		S_PBL_c20971	gi|115435716|ref|NP_001042616.1| Os01g0254100 [Oryza sativa (japonica cultivar-group)]
		S_PBL_c914	gi|532754|gb|AAA21135.1| RNase NE [Nicotiana alata]
		S_PBL_c8966	gi|31621002|dbj|BAC77613.1| ribonuclease NW [Nicotiana glutinosa]
		S_PBL_lrc54527
		S_PBL_c2151	gi|224140004|ref|XP_002323377.1| predicted protein [Populus trichocarpa]
		S_PBL_c6339	gi|225463272|ref|XP_002263986.1| PREDICTED: hypothetical protein [Vitis vinifera]
		S_PBL_c18042	gi|224140004|ref|XP_002323377.1| predicted protein [Populus trichocarpa]
		S_PBL_lrc52403	gi|224140004|ref|XP_002323377.1| predicted protein [Populus trichocarpa]
		S_PBL_c1878
GO:0071395	0.034
GO:0042743	0.034
GO:0009308	0.035
GO:0009719	0.035
GO:0010451	0.042
GO:0010582	0.042
		S_PBL_c3333	gi|224127015|ref|XP_002329362.1| predicted protein [Populus trichocarpa]
		S_PBL_c19587	gi|224127015|ref|XP_002329362.1| predicted protein [Populus trichocarpa]
		S_PBL_c21209	gi|224126749|ref|XP_002319917.1| predicted protein [Populus trichocarpa]
		S_PBL_c21801	gi|224127015|ref|XP_002329362.1| predicted protein [Populus trichocarpa]
		S_PBL_lrc52612	gi|224126749|ref|XP_002319917.1| predicted protein [Populus trichocarpa]
		S_PBL_lrc55096	gi|224127015|ref|XP_002329362.1| predicted protein [Populus trichocarpa]
GO:0010080	0.042
		S_PBL_c3333	gi|224127015|ref|XP_002329362.1| predicted protein [Populus trichocarpa]
		S_PBL_c19587	gi|224127015|ref|XP_002329362.1| predicted protein [Populus trichocarpa]
		S_PBL_c21209	gi|224126749|ref|XP_002319917.1| predicted protein [Populus trichocarpa]
		S_PBL_c21801	gi|224127015|ref|XP_002329362.1| predicted protein [Populus trichocarpa]
		S_PBL_lrc52612	gi|224126749|ref|XP_002319917.1| predicted protein [Populus trichocarpa]
		S_PBL_lrc55096	gi|224127015|ref|XP_002329362.1| predicted protein [Populus trichocarpa]
GO:0006800	0.045
		S_PBL_c11467
		S_PBL_lrc53085	gi|223548383|gb|EEF49874.1| respiratory burst oxidase, putative [Ricinus communis]
GO:0008152	0.046
		S_PBL_c6209	gi|147800064|emb|CAN64147.1| hypothetical protein [Vitis vinifera]
		S_PBL_c23560	gi|58265122|ref|XP_569717.1| acetyl-CoA C-acetyltransferase [Cryptococcus neoformans var. neoformans JEC21]
		S_PBL_c8100	gi|6226510|sp|Q9ZSK5.1|ZOG_PHALU RecName: Full=Zeatin O-glucosyltransferase; AltName: Full=Trans-zeatin O-beta-D-glucosyltransferase
		S_PBL_c2307	gi|6226510|sp|Q9ZSK5.1|ZOG_PHALU RecName: Full=Zeatin O-glucosyltransferase; AltName: Full=Trans-zeatin O-beta-D-glucosyltransferase
		S_PBL_c1384	gi|225446561|ref|XP_002279857.1| PREDICTED: hypothetical protein [Vitis vinifera]
		S_PBL_c855	gi|225449258|ref|XP_002280528.1| PREDICTED: hypothetical protein [Vitis vinifera]
		S_PBL_c5061	gi|225433963|ref|XP_002268487.1| PREDICTED: hypothetical protein [Vitis vinifera]
		S_PBL_c17180
		S_PBL_c17349
		S_PBL_c44139
		S_PBL_c13296
		S_PBL_c36906	gi|225465564|ref|XP_002263360.1| PREDICTED: hypothetical protein [Vitis vinifera]
		S_PBL_c228	gi|169846774|ref|XP_001830101.1| hypothetical protein CC1G_04534 [Coprinopsis cinerea okayama7#130]
		S_PBL_c34097	gi|147827151|emb|CAN70983.1| hypothetical protein [Vitis vinifera]
		S_PBL_lrc28899	gi|157327487|emb|CAO15468.1| unnamed protein product [Vitis vinifera]
		S_PBL_c13479	gi|224056138|ref|XP_002298734.1| predicted protein [Populus trichocarpa]
		S_PBL_c41321
		S_PBL_c54735	gi|224084042|ref|XP_002307202.1| acyl:coa ligase acetate-coa synthetase-like protein [Populus trichocarpa]
		S_PBL_c34351	gi|223536553|gb|EEF38199.1| aconitase, putative [Ricinus communis]
		S_PBL_c5187	gi|134106883|ref|XP_777983.1| hypothetical protein CNBA4520 [Cryptococcus neoformans var. neoformans B-3501A]
		S_PBL_c1992	gi|134106883|ref|XP_777983.1| hypothetical protein CNBA4520 [Cryptococcus neoformans var. neoformans B-3501A]
		S_PBL_c13850	gi|53854350|gb|AAU95618.1| cytosolic acetoacetyl-coenzyme A thiolase [Nicotiana tabacum]
		S_PBL_c35743	gi|82880418|gb|ABB92748.1| UDP-glucose glucosyltransferase [Fragaria x ananassa]
		S_PBL_c17479	gi|223546199|gb|EEF47701.1| UDP-glucosyltransferase, putative [Ricinus communis]
		S_PBL_c11513
		S_PBL_c6592
		S_PBL_lrc24841	gi|204022238|dbj|BAG71127.1| glucosyltransferase [Phytolacca americana]
		S_PBL_c9493
		S_PBL_c3672	gi|209954725|dbj|BAG80553.1| UDP-glucose:glucosyltransferase [Lycium barbarum]
		S_PBL_c3511	gi|209954709|dbj|BAG80545.1| UDP-glucose:glucosyltransferase [Lycium barbarum]
		S_PBL_c1128	gi|147795873|emb|CAN74227.1| hypothetical protein [Vitis vinifera]
		S_PBL_c2595
		S_PBL_c19265	gi|157328757|emb|CAO22793.1| unnamed protein product [Vitis vinifera]
		S_PBL_c10713	gi|157328757|emb|CAO22793.1| unnamed protein product [Vitis vinifera]
		S_PBL_c21006	gi|209954703|dbj|BAG80542.1| glycosyltransferase [Lycium barbarum]
		S_PBL_c20550	gi|209954703|dbj|BAG80542.1| glycosyltransferase [Lycium barbarum]
		S_PBL_c1982	gi|225465718|ref|XP_002263056.1| PREDICTED: hypothetical protein isoform 1 [Vitis vinifera]
		S_PBL_c39432	gi|224066971|ref|XP_002302305.1| predicted protein [Populus trichocarpa]
		S_PBL_lrc37353	gi|225449274|ref|XP_002281029.1| PREDICTED: hypothetical protein isoform 2 [Vitis vinifera]
		S_PBL_c30021
		S_PBL_lrc54831	gi|225449256|ref|XP_002280470.1| PREDICTED: hypothetical protein [Vitis vinifera]
		S_PBL_c11967	gi|225440047|ref|XP_002276858.1| PREDICTED: hypothetical protein [Vitis vinifera]
		S_PBL_c25084	gi|157345495|emb|CAO14793.1| unnamed protein product [Vitis vinifera]
		S_PBL_c11433
		S_PBL_c25170	gi|157335490|emb|CAO61320.1| unnamed protein product [Vitis vinifera]
		S_PBL_c17825	gi|225449256|ref|XP_002280470.1| PREDICTED: hypothetical protein [Vitis vinifera]
		S_PBL_c17452	gi|157350844|emb|CAO40959.1| unnamed protein product [Vitis vinifera]
		S_PBL_c9719	gi|225465718|ref|XP_002263056.1| PREDICTED: hypothetical protein isoform 1 [Vitis vinifera]
		S_PBL_c30505
		S_PBL_c30760	gi|223548497|gb|EEF49988.1| beta-fructofuranosidase, putative [Ricinus communis]
		S_PBL_c21901	gi|224054678|ref|XP_002298348.1| predicted protein [Populus trichocarpa]
		S_PBL_c35947	gi|82697961|gb|ABB89015.1| CXE carboxylesterase [Actinidia deliciosa]
		S_PBL_c28219	gi|223527334|gb|EEF29480.1| conserved hypothetical protein [Ricinus communis]
		S_PBL_c46652	gi|82697961|gb|ABB89015.1| CXE carboxylesterase [Actinidia deliciosa]
		S_PBL_c44725
		S_PBL_c1852	gi|223535951|gb|EEF37610.1| Gibberellin receptor GID1, putative [Ricinus communis]
		S_PBL_c13388
		S_PBL_c27136
		S_PBL_c40474	gi|82697959|gb|ABB89014.1| CXE carboxylesterase [Actinidia arguta]
		S_PBL_c27415
		S_PBL_c21521
		S_PBL_c25207
		S_PBL_c14112	gi|209954713|dbj|BAG80547.1| glycosyltransferase [Lycium barbarum]
		S_PBL_c18142	gi|225459268|ref|XP_002285779.1| PREDICTED: hypothetical protein [Vitis vinifera]
		S_PBL_c19394	gi|225459268|ref|XP_002285779.1| PREDICTED: hypothetical protein [Vitis vinifera]
		S_PBL_c13361	gi|225459251|ref|XP_002285767.1| PREDICTED: hypothetical protein [Vitis vinifera]
		S_PBL_lrc54395	gi|225459251|ref|XP_002285767.1| PREDICTED: hypothetical protein [Vitis vinifera]
		S_PBL_c2353
		S_PBL_c29755
		S_PBL_c16054	gi|71023003|ref|XP_761731.1| hypothetical protein UM05584.1 [Ustilago maydis 521]
		S_PBL_c42942	gi|169868016|ref|XP_001840583.1| acetyl-coenzyme A synthetase [Coprinopsis cinerea okayama7#130]
		S_PBL_c16782	gi|147768453|emb|CAN78332.1| hypothetical protein [Vitis vinifera]
		S_PBL_c12794
		S_PBL_c33528	gi|147864249|emb|CAN83016.1| hypothetical protein [Vitis vinifera]
		S_PBL_c7148	gi|157350844|emb|CAO40959.1| unnamed protein product [Vitis vinifera]
		S_PBL_c5311	gi|19908257|gb|AAL99189.1| N-hydroxycinnamoyl-CoA:tyramine N-hydroxycinnamoyl transferase THT1-3 [Lycopersicon esculentum]
		S_PBL_c36783	gi|167963118|dbj|BAG09364.1| peroxisomal enoyl-CoA hydratase/isomerase family protein [Glycine max]
		S_PBL_c1227	gi|224090061|ref|XP_002308926.1| predicted protein [Populus trichocarpa]
		S_PBL_c3240	gi|224090061|ref|XP_002308926.1| predicted protein [Populus trichocarpa]
		S_PBL_c4717	gi|209954723|dbj|BAG80552.1| UDP-glucose:glucosyltransferase [Lycium barbarum]
		S_PBL_c6441	gi|224102047|ref|XP_002312525.1| predicted protein [Populus trichocarpa]
		S_PBL_c9034	gi|224138074|ref|XP_002322723.1| predicted protein [Populus trichocarpa]
		S_PBL_c10249
		S_PBL_c12492
		S_PBL_c13326	gi|224090061|ref|XP_002308926.1| predicted protein [Populus trichocarpa]
		S_PBL_c16205	gi|209954703|dbj|BAG80542.1| glycosyltransferase [Lycium barbarum]
		S_PBL_c21695	gi|224090073|ref|XP_002308931.1| predicted protein [Populus trichocarpa]
		S_PBL_c21733	gi|224090061|ref|XP_002308926.1| predicted protein [Populus trichocarpa]
		S_PBL_c29047	gi|225433630|ref|XP_002263532.1| PREDICTED: hypothetical protein [Vitis vinifera]
		S_PBL_lrc29465	gi|224111148|ref|XP_002315763.1| predicted protein [Populus trichocarpa]
		S_PBL_c30044
		S_PBL_c30121	gi|224095019|ref|XP_002310330.1| predicted protein [Populus trichocarpa]
		S_PBL_c36890
		S_PBL_c52099
		S_PBL_lrc24607	gi|209954705|dbj|BAG80543.1| UDP-glucose:glucosyltransferase [Lycium barbarum]
		S_PBL_c26618
		S_PBL_c16424	gi|17369608|sp|Q9SMB8.1|THT11_TOBAC RecName: Full=Tyramine N-feruloyltransferase 4/11; AltName: Full=Hydroxycinnamoyl-CoA: tyramine N-hydroxycinnamoyltransferase
		S_PBL_c53087	gi|17369608|sp|Q9SMB8.1|THT11_TOBAC RecName: Full=Tyramine N-feruloyltransferase 4/11; AltName: Full=Hydroxycinnamoyl-CoA: tyramine N-hydroxycinnamoyltransferase
		S_PBL_c1911	gi|111162653|gb|ABH07513.1| transketolase [Nicotiana attenuata]
		S_PBL_c54976	gi|19908257|gb|AAL99189.1| N-hydroxycinnamoyl-CoA:tyramine N-hydroxycinnamoyl transferase THT1-3 [Lycopersicon esculentum]
		S_PBL_c10701	gi|15225009|ref|NP_181435.1| GCN5-related N-acetyltransferase (GNAT) family protein [Arabidopsis thaliana]
		S_PBL_c5369
		S_PBL_lrc31415	gi|209954695|dbj|BAG80538.1| UDP-glucose:glucosyltransferase [Lycium barbarum]
		S_PBL_c804	gi|157340199|emb|CAO45876.1| unnamed protein product [Vitis vinifera]
		S_PBL_c37795
		S_PBL_c6305
		S_PBL_c11060	gi|147800064|emb|CAN64147.1| hypothetical protein [Vitis vinifera]
		S_PBL_c15967	gi|157354758|emb|CAO48076.1| unnamed protein product [Vitis vinifera]
		S_PBL_c17779
		S_PBL_c14460	gi|5360653|dbj|BAA82092.1| vetispiradiene synthase [Solanum tuberosum]

## Sheet: CC_contigs
GO Accession	FDR	Contig	Annotation
GO:0016491	1.2e-37
		S_PBL_c41835	gi|169847081|ref|XP_001830252.1| hypothetical protein CC1G_01888 [Coprinopsis cinerea okayama7#130]
		S_PBL_c31850
		S_PBL_c34491	gi|71004518|ref|XP_756925.1| hypothetical protein UM00778.1 [Ustilago maydis 521]
		S_PBL_lrc36144	gi|224102303|ref|XP_002312630.1| predicted protein [Populus trichocarpa]
		S_PBL_c13417	gi|157348183|emb|CAO22893.1| unnamed protein product [Vitis vinifera]
		S_PBL_c30505
		S_PBL_c2008	gi|76560794|gb|ABA43899.1| beta-carotene hydroxylase [Coffea canephora]
		S_PBL_c17993	gi|225464577|ref|XP_002273581.1| PREDICTED: hypothetical protein isoform 1 [Vitis vinifera]
		S_PBL_c28138	gi|212420165|gb|ACJ26016.1| delta-12 desaturase [Phanerochaete chrysosporium]
		S_PBL_c29627	gi|238843133|gb|EEQ32795.1| Y20 protein [Microsporum canis CBS 113480]
		S_PBL_c26981	gi|238576941|ref|XP_002388218.1| hypothetical protein MPER_12791 [Moniliophthora perniciosa FA553]
		S_PBL_c33360	gi|238593402|ref|XP_002393185.1| hypothetical protein MPER_07124 [Moniliophthora perniciosa FA553]
		S_PBL_c33575	gi|134117970|ref|XP_772366.1| hypothetical protein CNBL2330 [Cryptococcus neoformans var. neoformans B-3501A]
		S_PBL_c2517	gi|42541363|gb|AAS19533.1| omega-6 fatty acid desaturase [Cucurbita pepo]
		S_PBL_c15402	gi|194346322|gb|ACF49507.1| omega-6 desaturase [Linum usitatissimum]
		S_PBL_c41298
		S_PBL_c32093	gi|169862442|ref|XP_001837848.1| hypothetical protein CC1G_09830 [Coprinopsis cinerea okayama7#130]
		S_PBL_c33179	gi|38489222|gb|AAR21296.1| NDR1-like protein [Nicotiana benthamiana]
		S_PBL_lrc53430
		S_PBL_c8079	gi|147799889|emb|CAN77321.1| hypothetical protein [Vitis vinifera]
		S_PBL_lrc28792	gi|169867613|ref|XP_001840385.1| hypothetical protein CC1G_05271 [Coprinopsis cinerea okayama7#130]
		S_PBL_c45456	gi|71043507|dbj|BAE16174.1| polyamine oxidase [Nicotiana tabacum]
		S_PBL_c49760
		S_PBL_c16905	gi|217074450|gb|ACJ85585.1| unknown [Medicago truncatula]
		S_PBL_lrc55110	gi|224056831|ref|XP_002299045.1| predicted protein [Populus trichocarpa]
		S_PBL_c34049
		S_PBL_lrc25181	gi|53749430|gb|AAU90286.1| Putative pyridine nucleotide-disulphide oxidoreductase, identical [Solanum demissum]
		S_PBL_c48	gi|125581948|gb|EAZ22879.1| hypothetical protein OsJ_06565 [Oryza sativa Japonica Group]
		S_PBL_c2918	gi|157335601|emb|CAO61431.1| unnamed protein product [Vitis vinifera]
		S_PBL_c6763	gi|147838607|emb|CAN69513.1| hypothetical protein [Vitis vinifera]
		S_PBL_c17190	gi|157348183|emb|CAO22893.1| unnamed protein product [Vitis vinifera]
GO:0016705	7.5e-23
		S_PBL_c30000	gi|169864706|ref|XP_001838960.1| hypothetical protein CC1G_05513 [Coprinopsis cinerea okayama7#130]
GO:0051213	8.9e-17
GO:0016706	1.4e-13
GO:0009055	1.7e-13
		S_PBL_c5486	gi|225438595|ref|XP_002280620.1| PREDICTED: hypothetical protein [Vitis vinifera]
		S_PBL_c1220	gi|85068610|gb|ABC69385.1| CYP98A33v1 [Nicotiana tabacum]
		S_PBL_c8844	gi|224056797|ref|XP_002299028.1| predicted protein [Populus trichocarpa]
		S_PBL_c245	gi|224103053|ref|XP_002312905.1| cytochrome P450 [Populus trichocarpa]
		S_PBL_c25130	gi|224120250|ref|XP_002318283.1| predicted protein [Populus trichocarpa]
		S_PBL_lrc38467	gi|224120250|ref|XP_002318283.1| predicted protein [Populus trichocarpa]
		S_PBL_c23129	gi|85068594|gb|ABC69377.1| CYP81B2v2 [Nicotiana tabacum]
		S_PBL_c2889	gi|85068664|gb|ABC69412.1| CYP73A47v3 [Nicotiana tabacum]
		S_PBL_c18141	gi|85068662|gb|ABC69411.1| CYP73A47v1 [Nicotiana tabacum]
		S_PBL_c17893
		S_PBL_c1553	gi|225462114|ref|XP_002262673.1| PREDICTED: hypothetical protein [Vitis vinifera]
		S_PBL_c2016	gi|225462114|ref|XP_002262673.1| PREDICTED: hypothetical protein [Vitis vinifera]
		S_PBL_c2029	gi|225462114|ref|XP_002262673.1| PREDICTED: hypothetical protein [Vitis vinifera]
		S_PBL_c3641	gi|225458442|ref|XP_002281995.1| PREDICTED: hypothetical protein [Vitis vinifera]
		S_PBL_c25685	gi|85068646|gb|ABC69403.1| CYP71D51v1 [Nicotiana tabacum]
		S_PBL_c1871
		S_PBL_c694
		S_PBL_c8159
		S_PBL_c4991
		S_PBL_c34020	gi|85001721|gb|ABC68414.1| cytochrome P450 monooxygenase CYP74A3 [Glycine max]
		S_PBL_c23664	gi|85001721|gb|ABC68414.1| cytochrome P450 monooxygenase CYP74A3 [Glycine max]
		S_PBL_c12910	gi|83404758|gb|ABC17856.1| allene oxide synthase protein [Lonicera japonica]
		S_PBL_c311
		S_PBL_c48015	gi|147777916|emb|CAN75729.1| hypothetical protein [Vitis vinifera]
		S_PBL_c20786	gi|225459203|ref|XP_002285736.1| PREDICTED: hypothetical protein [Vitis vinifera]
		S_PBL_c24592	gi|225456565|ref|XP_002265310.1| PREDICTED: hypothetical protein isoform 1 [Vitis vinifera]
		S_PBL_c15648	gi|15290017|dbj|BAB63711.1| putative cytochrome P450-dependent fatty acid hydroxylase [Oryza sativa Japonica Group]
		S_PBL_c14204
		S_PBL_c24387	gi|225460644|ref|XP_002266350.1| PREDICTED: hypothetical protein [Vitis vinifera]
		S_PBL_c20645	gi|225436277|ref|XP_002264897.1| PREDICTED: hypothetical protein [Vitis vinifera]
		S_PBL_c16096	gi|225436277|ref|XP_002264897.1| PREDICTED: hypothetical protein [Vitis vinifera]
		S_PBL_c12459
		S_PBL_c13462	gi|225468906|ref|XP_002268915.1| PREDICTED: hypothetical protein [Vitis vinifera]
		S_PBL_c44904	gi|224093832|ref|XP_002310011.1| predicted protein [Populus trichocarpa]
		S_PBL_c32351	gi|224095628|ref|XP_002334744.1| cytochrome P450 [Populus trichocarpa]
		S_PBL_c19706	gi|224093832|ref|XP_002310011.1| predicted protein [Populus trichocarpa]
		S_PBL_c19349	gi|147819359|emb|CAN60168.1| hypothetical protein [Vitis vinifera]
		S_PBL_c18619	gi|225438595|ref|XP_002280620.1| PREDICTED: hypothetical protein [Vitis vinifera]
		S_PBL_c13256	gi|224093832|ref|XP_002310011.1| predicted protein [Populus trichocarpa]
		S_PBL_c10418	gi|224137306|ref|XP_002327093.1| cytochrome P450 [Populus trichocarpa]
		S_PBL_c7993	gi|224115646|ref|XP_002317087.1| predicted protein [Populus trichocarpa]
		S_PBL_c18079
		S_PBL_c46788	gi|75905822|gb|AAK62342.2| elicitor-inducible cytochrome P450 [Nicotiana tabacum]
		S_PBL_c98	gi|85068664|gb|ABC69412.1| CYP73A47v3 [Nicotiana tabacum]
		S_PBL_lrc52110	gi|85068664|gb|ABC69412.1| CYP73A47v3 [Nicotiana tabacum]
		S_PBL_lrc53776	gi|85068662|gb|ABC69411.1| CYP73A47v1 [Nicotiana tabacum]
		S_PBL_lrc53138	gi|85068662|gb|ABC69411.1| CYP73A47v1 [Nicotiana tabacum]
		S_PBL_c2758	gi|117952|sp|P00059.1|CYC_ABUTH RecName: Full=Cytochrome c
		S_PBL_c276	gi|224118706|ref|XP_002331427.1| cytochrome P450 [Populus trichocarpa]
		S_PBL_c11791	gi|157345213|emb|CAO71941.1| unnamed protein product [Vitis vinifera]
		S_PBL_c22047	gi|147778583|emb|CAN60309.1| hypothetical protein [Vitis vinifera]
		S_PBL_c24309	gi|225440946|ref|XP_002277129.1| PREDICTED: hypothetical protein [Vitis vinifera]
		S_PBL_c34315	gi|84514135|gb|ABC59076.1| cytochrome P450 monooxygenase CYP716A12 [Medicago truncatula]
		S_PBL_c42010	gi|223544096|gb|EEF45621.1| cytochrome P450, putative [Ricinus communis]
		S_PBL_c45408
		S_PBL_c50730	gi|71897452|gb|AAZ52550.1| cytochrome P450 [Capsicum annuum]
		S_PBL_c38305	gi|147792578|emb|CAN64371.1| hypothetical protein [Vitis vinifera]
		S_PBL_c860	gi|225458344|ref|XP_002281661.1| PREDICTED: hypothetical protein [Vitis vinifera]
		S_PBL_c1874	gi|225436277|ref|XP_002264897.1| PREDICTED: hypothetical protein [Vitis vinifera]
		S_PBL_c13788
		S_PBL_c16470	gi|85068670|gb|ABC69415.1| CYP71AH2 [Nicotiana tabacum]
		S_PBL_c17988	gi|223537831|gb|EEF39448.1| cytochrome P450, putative [Ricinus communis]
		S_PBL_c46531	gi|224097224|ref|XP_002334632.1| predicted protein [Populus trichocarpa]
		S_PBL_c1237	gi|7576889|gb|AAF64041.1|AF229811_1 fatty acid hydroperoxide lyase [Cucumis sativus]
		S_PBL_c12440
		S_PBL_lrc52346	gi|225428600|ref|XP_002281190.1| PREDICTED: hypothetical protein [Vitis vinifera]
		S_PBL_lrc52521	gi|225428600|ref|XP_002281190.1| PREDICTED: hypothetical protein [Vitis vinifera]
		S_PBL_lrc53639	gi|225428600|ref|XP_002281190.1| PREDICTED: hypothetical protein [Vitis vinifera]
		S_PBL_s54620	gi|225428600|ref|XP_002281190.1| PREDICTED: hypothetical protein [Vitis vinifera]
		S_PBL_lrc54990
		S_PBL_c55013
		S_PBL_c13058
		S_PBL_c41524	gi|151335776|gb|ABS00393.1| cytochrome P450 hydroxylase [Hyoscyamus muticus]
		S_PBL_c30457	gi|217072174|gb|ACJ84447.1| unknown [Medicago truncatula]
		S_PBL_lrc54619	gi|223526839|gb|EEF29055.1| cytochrome P450, putative [Ricinus communis]
		S_PBL_c21311	gi|125528443|gb|EAY76557.1| hypothetical protein OsI_04502 [Oryza sativa Indica Group]
		S_PBL_c9521
		S_PBL_c17334	gi|14423325|gb|AAK62345.1| elicitor-inducible cytochrome P450 [Nicotiana tabacum]
		S_PBL_c22453	gi|14423325|gb|AAK62345.1| elicitor-inducible cytochrome P450 [Nicotiana tabacum]
		S_PBL_lrc53079	gi|14423325|gb|AAK62345.1| elicitor-inducible cytochrome P450 [Nicotiana tabacum]
		S_PBL_c4569	gi|13506709|gb|AAK27265.1| fatty acid hydroperoxide lyase [Lycopersicon esculentum]
		S_PBL_c8590	gi|110433184|gb|ABG74350.1| cytochrome P450 [Capsicum chinense]
		S_PBL_c13312	gi|110433184|gb|ABG74350.1| cytochrome P450 [Capsicum chinense]
		S_PBL_c6361	gi|170097978|ref|XP_001880208.1| fumarate reductase [Laccaria bicolor S238N-H82]
		S_PBL_c11711	gi|170097978|ref|XP_001880208.1| fumarate reductase [Laccaria bicolor S238N-H82]
		S_PBL_c3452	gi|224129682|ref|XP_002320645.1| glutaredoxin [Populus trichocarpa]
		S_PBL_lrc47504	gi|224129682|ref|XP_002320645.1| glutaredoxin [Populus trichocarpa]
		S_PBL_c751	gi|156891141|gb|ABU96708.1| glutaredoxin [Solanum tuberosum]
		S_PBL_c15064	gi|156891141|gb|ABU96708.1| glutaredoxin [Solanum tuberosum]
		S_PBL_c17256	gi|156891141|gb|ABU96708.1| glutaredoxin [Solanum tuberosum]
		S_PBL_lrc52906	gi|156891141|gb|ABU96708.1| glutaredoxin [Solanum tuberosum]
		S_PBL_c23104	gi|119367477|gb|ABL67654.1| putative H-type thioredoxin [Citrus cv. Shiranuhi]
		S_PBL_c26065	gi|58267734|ref|XP_571023.1| hypothetical protein [Cryptococcus neoformans var. neoformans JEC21]
		S_PBL_c11368	gi|164656296|ref|XP_001729276.1| hypothetical protein MGL_3743 [Malassezia globosa CBS 7966]
		S_PBL_c16959	gi|170095063|ref|XP_001878752.1| cytochrome c C1 [Laccaria bicolor S238N-H82]
		S_PBL_c5087
		S_PBL_c11963	gi|115457106|ref|NP_001052153.1| Os04g0174100 [Oryza sativa (japonica cultivar-group)]
		S_PBL_c18069
		S_PBL_c30891	gi|169844941|ref|XP_001829191.1| predicted protein [Coprinopsis cinerea okayama7#130]
		S_PBL_c2202
		S_PBL_c30669	gi|157352367|emb|CAO43430.1| unnamed protein product [Vitis vinifera]
		S_PBL_c31348
		S_PBL_c27094	gi|15234547|ref|NP_192976.1| PME1; pectinesterase inhibitor [Arabidopsis thaliana]
		S_PBL_c32093	gi|169862442|ref|XP_001837848.1| hypothetical protein CC1G_09830 [Coprinopsis cinerea okayama7#130]
		S_PBL_c17032	gi|82570227|gb|ABB83676.1| putative p-coumaroyl 3'-hydroxylase CYP98A-C1 [Coffea canephora]
		S_PBL_c18593	gi|82570227|gb|ABB83676.1| putative p-coumaroyl 3'-hydroxylase CYP98A-C1 [Coffea canephora]
		S_PBL_c86	gi|224055647|ref|XP_002298583.1| predicted protein [Populus trichocarpa]
		S_PBL_c750	gi|225425328|ref|XP_002268604.1| PREDICTED: hypothetical protein [Vitis vinifera]
		S_PBL_c2946	gi|224122270|ref|XP_002318793.1| predicted protein [Populus trichocarpa]
		S_PBL_c5288
		S_PBL_c5924	gi|224055647|ref|XP_002298583.1| predicted protein [Populus trichocarpa]
		S_PBL_c8112
		S_PBL_c18994
		S_PBL_c20548
		S_PBL_c21711	gi|224132022|ref|XP_002321236.1| predicted protein [Populus trichocarpa]
		S_PBL_lrc52159
		S_PBL_lrc25181	gi|53749430|gb|AAU90286.1| Putative pyridine nucleotide-disulphide oxidoreductase, identical [Solanum demissum]
		S_PBL_c2122	gi|75164734|sp|Q948T9.1|RBOHB_SOLTU RecName: Full=Respiratory burst oxidase homolog protein B; AltName: Full=NADPH oxidase RBOHB; AltName: Full=StRBOHB
		S_PBL_lrc53085	gi|223548383|gb|EEF49874.1| respiratory burst oxidase, putative [Ricinus communis]
		S_PBL_lrc54403	gi|224123570|ref|XP_002330154.1| predicted protein [Populus trichocarpa]
		S_PBL_lrc55044	gi|224123570|ref|XP_002330154.1| predicted protein [Populus trichocarpa]
		S_PBL_c5844	gi|224123570|ref|XP_002330154.1| predicted protein [Populus trichocarpa]
		S_PBL_c22191	gi|225425328|ref|XP_002268604.1| PREDICTED: hypothetical protein [Vitis vinifera]
		S_PBL_c33137	gi|147815448|emb|CAN72775.1| hypothetical protein [Vitis vinifera]
		S_PBL_lrc28362
		S_PBL_c41071
		S_PBL_c2009	gi|33621084|gb|AAQ23135.1| thioredoxin H3 [Ipomoea batatas]
		S_PBL_lrc52182	gi|33621084|gb|AAQ23135.1| thioredoxin H3 [Ipomoea batatas]
		S_PBL_c17602	gi|11135282|sp|Q43636.1|TRXH_RICCO RecName: Full=Thioredoxin H-type; Short=Trx-H
		S_PBL_c1691	gi|224129682|ref|XP_002320645.1| glutaredoxin [Populus trichocarpa]
		S_PBL_c1922	gi|224129682|ref|XP_002320645.1| glutaredoxin [Populus trichocarpa]
		S_PBL_c22380	gi|157342103|emb|CAO64216.1| unnamed protein product [Vitis vinifera]
		S_PBL_c1964
		S_PBL_c2399	gi|157348078|emb|CAO22665.1| unnamed protein product [Vitis vinifera]
		S_PBL_c6329	gi|157329558|emb|CAO40668.1| unnamed protein product [Vitis vinifera]
		S_PBL_c6837	gi|225460303|ref|XP_002279623.1| PREDICTED: hypothetical protein [Vitis vinifera]
		S_PBL_c16442
		S_PBL_c20388	gi|157348078|emb|CAO22665.1| unnamed protein product [Vitis vinifera]
		S_PBL_c23811	gi|157337577|emb|CAO21923.1| unnamed protein product [Vitis vinifera]
		S_PBL_c28231
		S_PBL_lrc28544	gi|157351039|emb|CAO41196.1| unnamed protein product [Vitis vinifera]
		S_PBL_c34447
		S_PBL_c44512	gi|225460301|ref|XP_002279608.1| PREDICTED: hypothetical protein [Vitis vinifera]
GO:0005506	3.1e-13
		S_PBL_c909	gi|224140423|ref|XP_002323582.1| predicted protein [Populus trichocarpa]
		S_PBL_lrc35302	gi|224140423|ref|XP_002323582.1| predicted protein [Populus trichocarpa]
		S_PBL_c8609	gi|209484089|gb|ACI47519.1| iron-sulfer cluster scaffold protein ISU1 [Eucalyptus grandis]
		S_PBL_c13633	gi|225441110|ref|XP_002265059.1| PREDICTED: hypothetical protein [Vitis vinifera]
		S_PBL_c11637	gi|224113159|ref|XP_002316410.1| predicted protein [Populus trichocarpa]
		S_PBL_c2008	gi|76560794|gb|ABA43899.1| beta-carotene hydroxylase [Coffea canephora]
		S_PBL_c17993	gi|225464577|ref|XP_002273581.1| PREDICTED: hypothetical protein isoform 1 [Vitis vinifera]
		S_PBL_lrc25778	gi|193290682|gb|ACF17649.1| putative cytochrome reductase [Capsicum annuum]
		S_PBL_c8672	gi|157352204|emb|CAO43232.1| unnamed protein product [Vitis vinifera]
		S_PBL_c37317	gi|50293061|gb|AAT72916.1| gibberellin 2 oxidase [Nerium oleander]
		S_PBL_c32	gi|134303284|gb|ABO70985.1| gibberellin 2-oxidase 3 [Nicotiana tabacum]
		S_PBL_c12501	gi|134303284|gb|ABO70985.1| gibberellin 2-oxidase 3 [Nicotiana tabacum]
		S_PBL_c20097	gi|51011366|gb|AAT92094.1| GA 2-oxidase 2 [Nerium oleander]
		S_PBL_c23111	gi|27123665|emb|CAC83090.1| gibberellin 2-oxidase [Cucurbita maxima]
		S_PBL_c1204	gi|899344|emb|CAA58859.1| lipoxygenase [Nicotiana tabacum]
		S_PBL_c18291	gi|10764845|gb|AAG21691.1| lipoxygenase [Lycopersicon esculentum]
		S_PBL_c3398	gi|1407705|gb|AAB67865.1| lipoxygenase [Solanum tuberosum]
		S_PBL_c21109	gi|16904543|emb|CAD10740.1| lipoxygenase [Corylus avellana]
		S_PBL_lrc52646	gi|899344|emb|CAA58859.1| lipoxygenase [Nicotiana tabacum]
		S_PBL_lrc53675	gi|16904543|emb|CAD10740.1| lipoxygenase [Corylus avellana]
		S_PBL_c19758	gi|225450915|ref|XP_002284535.1| PREDICTED: hypothetical protein [Vitis vinifera]
		S_PBL_c29019	gi|157342702|emb|CAO65414.1| unnamed protein product [Vitis vinifera]
		S_PBL_c32093	gi|169862442|ref|XP_001837848.1| hypothetical protein CC1G_09830 [Coprinopsis cinerea okayama7#130]
		S_PBL_c33179	gi|38489222|gb|AAR21296.1| NDR1-like protein [Nicotiana benthamiana]
		S_PBL_c5795	gi|223551298|gb|EEF52784.1| prolyl 4-hydroxylase alpha subunit, putative [Ricinus communis]
		S_PBL_c8507	gi|224708774|gb|ACN60405.1| anthocyanidin synthase [Capsicum annuum]
		S_PBL_c13222	gi|224087760|ref|XP_002308223.1| predicted protein [Populus trichocarpa]
		S_PBL_lrc54881	gi|223526473|gb|EEF28746.1| Leucoanthocyanidin dioxygenase, putative [Ricinus communis]
		S_PBL_c750	gi|225425328|ref|XP_002268604.1| PREDICTED: hypothetical protein [Vitis vinifera]
		S_PBL_c2946	gi|224122270|ref|XP_002318793.1| predicted protein [Populus trichocarpa]
		S_PBL_c5532	gi|225448451|ref|XP_002272995.1| PREDICTED: hypothetical protein [Vitis vinifera]
		S_PBL_c5699	gi|224140423|ref|XP_002323582.1| predicted protein [Populus trichocarpa]
		S_PBL_c10964	gi|157355137|emb|CAO48513.1| unnamed protein product [Vitis vinifera]
		S_PBL_c14171	gi|118482770|gb|ABK93303.1| unknown [Populus trichocarpa]
		S_PBL_lrc52349	gi|62177685|gb|AAL26864.2|AF314924_1 NADH glutamate synthase precursor [Phaseolus vulgaris]
		S_PBL_c2122	gi|75164734|sp|Q948T9.1|RBOHB_SOLTU RecName: Full=Respiratory burst oxidase homolog protein B; AltName: Full=NADPH oxidase RBOHB; AltName: Full=StRBOHB
		S_PBL_lrc53085	gi|223548383|gb|EEF49874.1| respiratory burst oxidase, putative [Ricinus communis]
		S_PBL_lrc54403	gi|224123570|ref|XP_002330154.1| predicted protein [Populus trichocarpa]
		S_PBL_lrc55044	gi|224123570|ref|XP_002330154.1| predicted protein [Populus trichocarpa]
		S_PBL_c5844	gi|224123570|ref|XP_002330154.1| predicted protein [Populus trichocarpa]
		S_PBL_c22191	gi|225425328|ref|XP_002268604.1| PREDICTED: hypothetical protein [Vitis vinifera]
		S_PBL_c4870	gi|224101153|ref|XP_002312162.1| predicted protein [Populus trichocarpa]
		S_PBL_c17246	gi|147791535|emb|CAN77401.1| hypothetical protein [Vitis vinifera]
		S_PBL_c20610
		S_PBL_c23811	gi|157337577|emb|CAO21923.1| unnamed protein product [Vitis vinifera]
GO:0050589	2.6e-12
		S_PBL_c5660	gi|224057036|ref|XP_002299115.1| predicted protein [Populus trichocarpa]
		S_PBL_c909	gi|224140423|ref|XP_002323582.1| predicted protein [Populus trichocarpa]
		S_PBL_lrc35302	gi|224140423|ref|XP_002323582.1| predicted protein [Populus trichocarpa]
		S_PBL_lrc54731	gi|225435722|ref|XP_002285699.1| PREDICTED: hypothetical protein [Vitis vinifera]
		S_PBL_lrc54724	gi|225435722|ref|XP_002285699.1| PREDICTED: hypothetical protein [Vitis vinifera]
		S_PBL_lrc54435	gi|224057036|ref|XP_002299115.1| predicted protein [Populus trichocarpa]
		S_PBL_lrc53928	gi|225435722|ref|XP_002285699.1| PREDICTED: hypothetical protein [Vitis vinifera]
		S_PBL_lrc49382	gi|225435722|ref|XP_002285699.1| PREDICTED: hypothetical protein [Vitis vinifera]
		S_PBL_c21739	gi|225435722|ref|XP_002285699.1| PREDICTED: hypothetical protein [Vitis vinifera]
		S_PBL_c20723	gi|224057036|ref|XP_002299115.1| predicted protein [Populus trichocarpa]
		S_PBL_c20121	gi|225435722|ref|XP_002285699.1| PREDICTED: hypothetical protein [Vitis vinifera]
		S_PBL_c19912	gi|224057036|ref|XP_002299115.1| predicted protein [Populus trichocarpa]
		S_PBL_c18999	gi|225435722|ref|XP_002285699.1| PREDICTED: hypothetical protein [Vitis vinifera]
		S_PBL_c15528	gi|224057036|ref|XP_002299115.1| predicted protein [Populus trichocarpa]
		S_PBL_c10762	gi|225435722|ref|XP_002285699.1| PREDICTED: hypothetical protein [Vitis vinifera]
		S_PBL_lrc52139	gi|224057036|ref|XP_002299115.1| predicted protein [Populus trichocarpa]
		S_PBL_lrc42692	gi|15231296|ref|NP_187970.1| oxidoreductase, 2OG-Fe(II) oxygenase family protein [Arabidopsis thaliana]
		S_PBL_c8507	gi|224708774|gb|ACN60405.1| anthocyanidin synthase [Capsicum annuum]
		S_PBL_c13222	gi|224087760|ref|XP_002308223.1| predicted protein [Populus trichocarpa]
		S_PBL_lrc54881	gi|223526473|gb|EEF28746.1| Leucoanthocyanidin dioxygenase, putative [Ricinus communis]
		S_PBL_c5532	gi|225448451|ref|XP_002272995.1| PREDICTED: hypothetical protein [Vitis vinifera]
		S_PBL_c5699	gi|224140423|ref|XP_002323582.1| predicted protein [Populus trichocarpa]
		S_PBL_c11482	gi|225435724|ref|XP_002285698.1| PREDICTED: hypothetical protein [Vitis vinifera]
		S_PBL_c19328	gi|224057036|ref|XP_002299115.1| predicted protein [Populus trichocarpa]
		S_PBL_c30201	gi|224141201|ref|XP_002323963.1| predicted protein [Populus trichocarpa]
		S_PBL_c34027	gi|224057036|ref|XP_002299115.1| predicted protein [Populus trichocarpa]
		S_PBL_lrc52938	gi|15231296|ref|NP_187970.1| oxidoreductase, 2OG-Fe(II) oxygenase family protein [Arabidopsis thaliana]
		S_PBL_lrc53455	gi|224057036|ref|XP_002299115.1| predicted protein [Populus trichocarpa]
		S_PBL_lrc53569	gi|225435722|ref|XP_002285699.1| PREDICTED: hypothetical protein [Vitis vinifera]
		S_PBL_c4870	gi|224101153|ref|XP_002312162.1| predicted protein [Populus trichocarpa]
GO:0004497	2.2e-11
		S_PBL_c25130	gi|224120250|ref|XP_002318283.1| predicted protein [Populus trichocarpa]
		S_PBL_lrc38467	gi|224120250|ref|XP_002318283.1| predicted protein [Populus trichocarpa]
		S_PBL_c25685	gi|85068646|gb|ABC69403.1| CYP71D51v1 [Nicotiana tabacum]
		S_PBL_c3683
		S_PBL_c34020	gi|85001721|gb|ABC68414.1| cytochrome P450 monooxygenase CYP74A3 [Glycine max]
		S_PBL_c23664	gi|85001721|gb|ABC68414.1| cytochrome P450 monooxygenase CYP74A3 [Glycine max]
		S_PBL_c12910	gi|83404758|gb|ABC17856.1| allene oxide synthase protein [Lonicera japonica]
		S_PBL_c311
		S_PBL_c7250	gi|125563499|gb|EAZ08879.1| hypothetical protein OsI_31140 [Oryza sativa Indica Group]
		S_PBL_c10418	gi|224137306|ref|XP_002327093.1| cytochrome P450 [Populus trichocarpa]
		S_PBL_c46788	gi|75905822|gb|AAK62342.2| elicitor-inducible cytochrome P450 [Nicotiana tabacum]
		S_PBL_c42010	gi|223544096|gb|EEF45621.1| cytochrome P450, putative [Ricinus communis]
		S_PBL_c860	gi|225458344|ref|XP_002281661.1| PREDICTED: hypothetical protein [Vitis vinifera]
		S_PBL_c13788
		S_PBL_c1237	gi|7576889|gb|AAF64041.1|AF229811_1 fatty acid hydroperoxide lyase [Cucumis sativus]
		S_PBL_c12440
		S_PBL_lrc52346	gi|225428600|ref|XP_002281190.1| PREDICTED: hypothetical protein [Vitis vinifera]
		S_PBL_lrc52521	gi|225428600|ref|XP_002281190.1| PREDICTED: hypothetical protein [Vitis vinifera]
		S_PBL_lrc53639	gi|225428600|ref|XP_002281190.1| PREDICTED: hypothetical protein [Vitis vinifera]
		S_PBL_s54620	gi|225428600|ref|XP_002281190.1| PREDICTED: hypothetical protein [Vitis vinifera]
		S_PBL_lrc54990
		S_PBL_c55013
		S_PBL_c13058
		S_PBL_c4569	gi|13506709|gb|AAK27265.1| fatty acid hydroperoxide lyase [Lycopersicon esculentum]
		S_PBL_c29755
		S_PBL_c18069
		S_PBL_c30669	gi|157352367|emb|CAO43430.1| unnamed protein product [Vitis vinifera]
		S_PBL_c27094	gi|15234547|ref|NP_192976.1| PME1; pectinesterase inhibitor [Arabidopsis thaliana]
		S_PBL_c986	gi|13785207|emb|CAC37355.1| putative membrane protein [Solanum tuberosum]
		S_PBL_c15675	gi|13785209|emb|CAC37356.1| putative membrane protein [Solanum tuberosum]
		S_PBL_c28231
		S_PBL_lrc28544	gi|157351039|emb|CAO41196.1| unnamed protein product [Vitis vinifera]
		S_PBL_c34447
GO:0046906	1.2e-10
GO:0020037	1.3e-10
		S_PBL_c6142	gi|225470465|ref|XP_002263033.1| PREDICTED: hypothetical protein [Vitis vinifera]
		S_PBL_c5486	gi|225438595|ref|XP_002280620.1| PREDICTED: hypothetical protein [Vitis vinifera]
		S_PBL_c1220	gi|85068610|gb|ABC69385.1| CYP98A33v1 [Nicotiana tabacum]
		S_PBL_c245	gi|224103053|ref|XP_002312905.1| cytochrome P450 [Populus trichocarpa]
		S_PBL_c25130	gi|224120250|ref|XP_002318283.1| predicted protein [Populus trichocarpa]
		S_PBL_lrc38467	gi|224120250|ref|XP_002318283.1| predicted protein [Populus trichocarpa]
		S_PBL_c23129	gi|85068594|gb|ABC69377.1| CYP81B2v2 [Nicotiana tabacum]
		S_PBL_c29801	gi|88683144|emb|CAJ77506.1| putative peroxidase [Solanum tuberosum]
		S_PBL_c2889	gi|85068664|gb|ABC69412.1| CYP73A47v3 [Nicotiana tabacum]
		S_PBL_c18141	gi|85068662|gb|ABC69411.1| CYP73A47v1 [Nicotiana tabacum]
		S_PBL_c17893
		S_PBL_c3641	gi|225458442|ref|XP_002281995.1| PREDICTED: hypothetical protein [Vitis vinifera]
		S_PBL_c25685	gi|85068646|gb|ABC69403.1| CYP71D51v1 [Nicotiana tabacum]
		S_PBL_c4994	gi|33516948|sp|O04796.1|PERN_IPOBA RecName: Full=Neutral peroxidase; AltName: Full=SwPN1; Flags: Precursor
		S_PBL_c1640	gi|37783269|gb|AAP42503.1| anionic peroxidase swpa4 [Ipomoea batatas]
		S_PBL_c34020	gi|85001721|gb|ABC68414.1| cytochrome P450 monooxygenase CYP74A3 [Glycine max]
		S_PBL_c23664	gi|85001721|gb|ABC68414.1| cytochrome P450 monooxygenase CYP74A3 [Glycine max]
		S_PBL_c12910	gi|83404758|gb|ABC17856.1| allene oxide synthase protein [Lonicera japonica]
		S_PBL_c311
		S_PBL_c34320	gi|12539609|gb|AAG59584.1|AF229926_1 pathogen-inducible alpha-dioxygenase [Nicotiana attenuata]
		S_PBL_c48015	gi|147777916|emb|CAN75729.1| hypothetical protein [Vitis vinifera]
		S_PBL_c24592	gi|225456565|ref|XP_002265310.1| PREDICTED: hypothetical protein isoform 1 [Vitis vinifera]
		S_PBL_lrc53204	gi|157355449|emb|CAO48839.1| unnamed protein product [Vitis vinifera]
		S_PBL_c15648	gi|15290017|dbj|BAB63711.1| putative cytochrome P450-dependent fatty acid hydroxylase [Oryza sativa Japonica Group]
		S_PBL_c20645	gi|225436277|ref|XP_002264897.1| PREDICTED: hypothetical protein [Vitis vinifera]
		S_PBL_c16096	gi|225436277|ref|XP_002264897.1| PREDICTED: hypothetical protein [Vitis vinifera]
		S_PBL_c13462	gi|225468906|ref|XP_002268915.1| PREDICTED: hypothetical protein [Vitis vinifera]
		S_PBL_c11410	gi|157346980|emb|CAO17362.1| unnamed protein product [Vitis vinifera]
		S_PBL_lrc52151	gi|157355449|emb|CAO48839.1| unnamed protein product [Vitis vinifera]
		S_PBL_c44904	gi|224093832|ref|XP_002310011.1| predicted protein [Populus trichocarpa]
		S_PBL_c32351	gi|224095628|ref|XP_002334744.1| cytochrome P450 [Populus trichocarpa]
		S_PBL_c19706	gi|224093832|ref|XP_002310011.1| predicted protein [Populus trichocarpa]
		S_PBL_c18619	gi|225438595|ref|XP_002280620.1| PREDICTED: hypothetical protein [Vitis vinifera]
		S_PBL_c13256	gi|224093832|ref|XP_002310011.1| predicted protein [Populus trichocarpa]
		S_PBL_c12624	gi|157355449|emb|CAO48839.1| unnamed protein product [Vitis vinifera]
		S_PBL_c10418	gi|224137306|ref|XP_002327093.1| cytochrome P450 [Populus trichocarpa]
		S_PBL_c11598	gi|224139322|ref|XP_002323055.1| predicted protein [Populus trichocarpa]
		S_PBL_c46788	gi|75905822|gb|AAK62342.2| elicitor-inducible cytochrome P450 [Nicotiana tabacum]
		S_PBL_c5155	gi|22656384|gb|AAM97542.1| catalase 3 [Capsicum annuum]
		S_PBL_c43970	gi|17865454|sp|O24339.1|CATA_SOLAP RecName: Full=Catalase
		S_PBL_c21120	gi|6573301|gb|AAD37429.2|AF149279_1 peroxidase 4 precursor [Phaseolus vulgaris]
		S_PBL_c8312	gi|223549307|gb|EEF50796.1| Cationic peroxidase 2 precursor, putative [Ricinus communis]
		S_PBL_c98	gi|85068664|gb|ABC69412.1| CYP73A47v3 [Nicotiana tabacum]
		S_PBL_lrc52110	gi|85068664|gb|ABC69412.1| CYP73A47v3 [Nicotiana tabacum]
		S_PBL_lrc53776	gi|85068662|gb|ABC69411.1| CYP73A47v1 [Nicotiana tabacum]
		S_PBL_lrc53138	gi|85068662|gb|ABC69411.1| CYP73A47v1 [Nicotiana tabacum]
		S_PBL_lrc54045	gi|157355449|emb|CAO48839.1| unnamed protein product [Vitis vinifera]
		S_PBL_c2758	gi|117952|sp|P00059.1|CYC_ABUTH RecName: Full=Cytochrome c
		S_PBL_c276	gi|224118706|ref|XP_002331427.1| cytochrome P450 [Populus trichocarpa]
		S_PBL_c11791	gi|157345213|emb|CAO71941.1| unnamed protein product [Vitis vinifera]
		S_PBL_c22047	gi|147778583|emb|CAN60309.1| hypothetical protein [Vitis vinifera]
		S_PBL_c24309	gi|225440946|ref|XP_002277129.1| PREDICTED: hypothetical protein [Vitis vinifera]
		S_PBL_c34315	gi|84514135|gb|ABC59076.1| cytochrome P450 monooxygenase CYP716A12 [Medicago truncatula]
		S_PBL_c42010	gi|223544096|gb|EEF45621.1| cytochrome P450, putative [Ricinus communis]
		S_PBL_c45408
		S_PBL_c50730	gi|71897452|gb|AAZ52550.1| cytochrome P450 [Capsicum annuum]
		S_PBL_c38305	gi|147792578|emb|CAN64371.1| hypothetical protein [Vitis vinifera]
		S_PBL_c860	gi|225458344|ref|XP_002281661.1| PREDICTED: hypothetical protein [Vitis vinifera]
		S_PBL_c1874	gi|225436277|ref|XP_002264897.1| PREDICTED: hypothetical protein [Vitis vinifera]
		S_PBL_c13788
		S_PBL_c16470	gi|85068670|gb|ABC69415.1| CYP71AH2 [Nicotiana tabacum]
		S_PBL_c17988	gi|223537831|gb|EEF39448.1| cytochrome P450, putative [Ricinus communis]
		S_PBL_c46531	gi|224097224|ref|XP_002334632.1| predicted protein [Populus trichocarpa]
		S_PBL_c1237	gi|7576889|gb|AAF64041.1|AF229811_1 fatty acid hydroperoxide lyase [Cucumis sativus]
		S_PBL_c12440
		S_PBL_lrc52346	gi|225428600|ref|XP_002281190.1| PREDICTED: hypothetical protein [Vitis vinifera]
		S_PBL_lrc52521	gi|225428600|ref|XP_002281190.1| PREDICTED: hypothetical protein [Vitis vinifera]
		S_PBL_lrc53639	gi|225428600|ref|XP_002281190.1| PREDICTED: hypothetical protein [Vitis vinifera]
		S_PBL_s54620	gi|225428600|ref|XP_002281190.1| PREDICTED: hypothetical protein [Vitis vinifera]
		S_PBL_lrc54990
		S_PBL_c55013
		S_PBL_c13058
		S_PBL_c41524	gi|151335776|gb|ABS00393.1| cytochrome P450 hydroxylase [Hyoscyamus muticus]
		S_PBL_c30457	gi|217072174|gb|ACJ84447.1| unknown [Medicago truncatula]
		S_PBL_lrc54619	gi|223526839|gb|EEF29055.1| cytochrome P450, putative [Ricinus communis]
		S_PBL_c21311	gi|125528443|gb|EAY76557.1| hypothetical protein OsI_04502 [Oryza sativa Indica Group]
		S_PBL_c28403	gi|170107261|ref|XP_001884841.1| delta 9-fatty acid desaturase protein [Laccaria bicolor S238N-H82]
		S_PBL_c481	gi|223549116|gb|EEF50605.1| fatty acid desaturase, putative [Ricinus communis]
		S_PBL_c17334	gi|14423325|gb|AAK62345.1| elicitor-inducible cytochrome P450 [Nicotiana tabacum]
		S_PBL_c22453	gi|14423325|gb|AAK62345.1| elicitor-inducible cytochrome P450 [Nicotiana tabacum]
		S_PBL_lrc53079	gi|14423325|gb|AAK62345.1| elicitor-inducible cytochrome P450 [Nicotiana tabacum]
		S_PBL_c4569	gi|13506709|gb|AAK27265.1| fatty acid hydroperoxide lyase [Lycopersicon esculentum]
		S_PBL_c8590	gi|110433184|gb|ABG74350.1| cytochrome P450 [Capsicum chinense]
		S_PBL_c13312	gi|110433184|gb|ABG74350.1| cytochrome P450 [Capsicum chinense]
		S_PBL_c6361	gi|170097978|ref|XP_001880208.1| fumarate reductase [Laccaria bicolor S238N-H82]
		S_PBL_c11711	gi|170097978|ref|XP_001880208.1| fumarate reductase [Laccaria bicolor S238N-H82]
		S_PBL_c11368	gi|164656296|ref|XP_001729276.1| hypothetical protein MGL_3743 [Malassezia globosa CBS 7966]
		S_PBL_c16959	gi|170095063|ref|XP_001878752.1| cytochrome c C1 [Laccaria bicolor S238N-H82]
		S_PBL_c54226
		S_PBL_c11963	gi|115457106|ref|NP_001052153.1| Os04g0174100 [Oryza sativa (japonica cultivar-group)]
		S_PBL_c18069
		S_PBL_c30924	gi|169858654|ref|XP_001835971.1| hypothetical protein CC1G_04964 [Coprinopsis cinerea okayama7#130]
		S_PBL_c2183
		S_PBL_c39138
		S_PBL_c44935
		S_PBL_c30669	gi|157352367|emb|CAO43430.1| unnamed protein product [Vitis vinifera]
		S_PBL_c15658
		S_PBL_c27094	gi|15234547|ref|NP_192976.1| PME1; pectinesterase inhibitor [Arabidopsis thaliana]
		S_PBL_lrc28792	gi|169867613|ref|XP_001840385.1| hypothetical protein CC1G_05271 [Coprinopsis cinerea okayama7#130]
		S_PBL_c17032	gi|82570227|gb|ABB83676.1| putative p-coumaroyl 3'-hydroxylase CYP98A-C1 [Coffea canephora]
		S_PBL_c18593	gi|82570227|gb|ABB83676.1| putative p-coumaroyl 3'-hydroxylase CYP98A-C1 [Coffea canephora]
		S_PBL_c5935	gi|33516947|sp|O04795.1|PERA_IPOBA RecName: Full=Anionic peroxidase; AltName: Full=SwPA1; Flags: Precursor
		S_PBL_c15871	gi|33516947|sp|O04795.1|PERA_IPOBA RecName: Full=Anionic peroxidase; AltName: Full=SwPA1; Flags: Precursor
		S_PBL_c16766	gi|33516947|sp|O04795.1|PERA_IPOBA RecName: Full=Anionic peroxidase; AltName: Full=SwPA1; Flags: Precursor
		S_PBL_c18854	gi|6002684|gb|AAF00094.1|AF109123_1 anionic peroxidase Swpa3 [Ipomoea batatas]
		S_PBL_lrc54488	gi|33516947|sp|O04795.1|PERA_IPOBA RecName: Full=Anionic peroxidase; AltName: Full=SwPA1; Flags: Precursor
		S_PBL_c48762	gi|63002585|dbj|BAD97807.1| peroxidase [Nicotiana tabacum]
		S_PBL_c1825	gi|94962424|gb|ABF48527.1| cell wall peroxidase [Capsicum annuum]
		S_PBL_c22233	gi|157354163|emb|CAO46730.1| unnamed protein product [Vitis vinifera]
		S_PBL_c39736	gi|4204763|gb|AAD11483.1| peroxidase [Glycine max]
		S_PBL_c22380	gi|157342103|emb|CAO64216.1| unnamed protein product [Vitis vinifera]
		S_PBL_c29652	gi|224073200|ref|XP_002304020.1| predicted protein [Populus trichocarpa]
		S_PBL_c2399	gi|157348078|emb|CAO22665.1| unnamed protein product [Vitis vinifera]
		S_PBL_c6329	gi|157329558|emb|CAO40668.1| unnamed protein product [Vitis vinifera]
		S_PBL_c6837	gi|225460303|ref|XP_002279623.1| PREDICTED: hypothetical protein [Vitis vinifera]
		S_PBL_c20388	gi|157348078|emb|CAO22665.1| unnamed protein product [Vitis vinifera]
		S_PBL_c28231
		S_PBL_lrc28544	gi|157351039|emb|CAO41196.1| unnamed protein product [Vitis vinifera]
		S_PBL_c29897	gi|147819855|emb|CAN71815.1| hypothetical protein [Vitis vinifera]
		S_PBL_c34447
		S_PBL_c44512	gi|225460301|ref|XP_002279608.1| PREDICTED: hypothetical protein [Vitis vinifera]
GO:0047213	5.7e-08
		S_PBL_c4938	gi|223541285|gb|EEF42836.1| UDP-glucosyltransferase, putative [Ricinus communis]
		S_PBL_c1688
		S_PBL_c855	gi|225449258|ref|XP_002280528.1| PREDICTED: hypothetical protein [Vitis vinifera]
		S_PBL_c5061	gi|225433963|ref|XP_002268487.1| PREDICTED: hypothetical protein [Vitis vinifera]
		S_PBL_c34097	gi|147827151|emb|CAN70983.1| hypothetical protein [Vitis vinifera]
		S_PBL_c13479	gi|224056138|ref|XP_002298734.1| predicted protein [Populus trichocarpa]
		S_PBL_c9107	gi|13492674|gb|AAK28303.1|AF346431_1 phenylpropanoid:glucosyltransferase 1 [Nicotiana tabacum]
		S_PBL_c35743	gi|82880418|gb|ABB92748.1| UDP-glucose glucosyltransferase [Fragaria x ananassa]
		S_PBL_c17479	gi|223546199|gb|EEF47701.1| UDP-glucosyltransferase, putative [Ricinus communis]
		S_PBL_c11513
		S_PBL_c6592
		S_PBL_lrc24841	gi|204022238|dbj|BAG71127.1| glucosyltransferase [Phytolacca americana]
		S_PBL_c3672	gi|209954725|dbj|BAG80553.1| UDP-glucose:glucosyltransferase [Lycium barbarum]
		S_PBL_c2595
		S_PBL_c21006	gi|209954703|dbj|BAG80542.1| glycosyltransferase [Lycium barbarum]
		S_PBL_c39432	gi|224066971|ref|XP_002302305.1| predicted protein [Populus trichocarpa]
		S_PBL_lrc37353	gi|225449274|ref|XP_002281029.1| PREDICTED: hypothetical protein isoform 2 [Vitis vinifera]
		S_PBL_lrc54831	gi|225449256|ref|XP_002280470.1| PREDICTED: hypothetical protein [Vitis vinifera]
		S_PBL_c11967	gi|225440047|ref|XP_002276858.1| PREDICTED: hypothetical protein [Vitis vinifera]
		S_PBL_c25084	gi|157345495|emb|CAO14793.1| unnamed protein product [Vitis vinifera]
		S_PBL_c11433
		S_PBL_c17825	gi|225449256|ref|XP_002280470.1| PREDICTED: hypothetical protein [Vitis vinifera]
		S_PBL_c24345	gi|223541302|gb|EEF42853.1| UDP-glucosyltransferase, putative [Ricinus communis]
		S_PBL_c25207
		S_PBL_c13307	gi|224094711|ref|XP_002310203.1| predicted protein [Populus trichocarpa]
		S_PBL_c16389	gi|224094711|ref|XP_002310203.1| predicted protein [Populus trichocarpa]
		S_PBL_c14112	gi|209954713|dbj|BAG80547.1| glycosyltransferase [Lycium barbarum]
		S_PBL_c19394	gi|225459268|ref|XP_002285779.1| PREDICTED: hypothetical protein [Vitis vinifera]
		S_PBL_c13361	gi|225459251|ref|XP_002285767.1| PREDICTED: hypothetical protein [Vitis vinifera]
		S_PBL_c2353
		S_PBL_c16782	gi|147768453|emb|CAN78332.1| hypothetical protein [Vitis vinifera]
		S_PBL_c12794
		S_PBL_c33528	gi|147864249|emb|CAN83016.1| hypothetical protein [Vitis vinifera]
		S_PBL_c12492
		S_PBL_c5369
		S_PBL_c6305
		S_PBL_c17779
GO:0003824	1.5e-07
		S_PBL_c7554	gi|223525545|gb|EEF28083.1| conserved hypothetical protein [Ricinus communis]
		S_PBL_c34465	gi|147786900|emb|CAN62312.1| hypothetical protein [Vitis vinifera]
		S_PBL_c26874	gi|147786900|emb|CAN62312.1| hypothetical protein [Vitis vinifera]
		S_PBL_c28219	gi|223527334|gb|EEF29480.1| conserved hypothetical protein [Ricinus communis]
		S_PBL_c8618	gi|224133338|ref|XP_002321542.1| predicted protein [Populus trichocarpa]
		S_PBL_c52703	gi|224133338|ref|XP_002321542.1| predicted protein [Populus trichocarpa]
		S_PBL_c32498
		S_PBL_c28122	gi|225449056|ref|XP_002274887.1| PREDICTED: hypothetical protein [Vitis vinifera]
		S_PBL_c45381	gi|225449056|ref|XP_002274887.1| PREDICTED: hypothetical protein [Vitis vinifera]
		S_PBL_c7987	gi|157354285|emb|CAO46886.1| unnamed protein product [Vitis vinifera]
		S_PBL_lrc26296	gi|157340348|emb|CAO46025.1| unnamed protein product [Vitis vinifera]
		S_PBL_c27484	gi|224121380|ref|XP_002330813.1| predicted protein [Populus trichocarpa]
		S_PBL_lrc53521	gi|157340348|emb|CAO46025.1| unnamed protein product [Vitis vinifera]
		S_PBL_c24289	gi|157337104|emb|CAO21450.1| unnamed protein product [Vitis vinifera]
		S_PBL_c12648	gi|226235458|dbj|BAH47641.1| progesterone 5beta reductase-B [Nicotiana tabacum]
		S_PBL_c28240	gi|170085097|ref|XP_001873772.1| spindle assembly checkpoint protein [Laccaria bicolor S238N-H82]
		S_PBL_c804	gi|157340199|emb|CAO45876.1| unnamed protein product [Vitis vinifera]
		S_PBL_c14815	gi|224133338|ref|XP_002321542.1| predicted protein [Populus trichocarpa]
		S_PBL_c46406	gi|223527486|gb|EEF29614.1| GMP synthase, putative [Ricinus communis]
		S_PBL_c14196	gi|1246823|emb|CAA61964.1| hypothetical protein [Phoenix dactylifera]
		S_PBL_c14618	gi|157335124|emb|CAO60954.1| unnamed protein product [Vitis vinifera]
GO:0016701	2.5e-07
GO:0016702	5.2e-07
		S_PBL_c5660	gi|224057036|ref|XP_002299115.1| predicted protein [Populus trichocarpa]
		S_PBL_c909	gi|224140423|ref|XP_002323582.1| predicted protein [Populus trichocarpa]
		S_PBL_lrc35302	gi|224140423|ref|XP_002323582.1| predicted protein [Populus trichocarpa]
		S_PBL_lrc54731	gi|225435722|ref|XP_002285699.1| PREDICTED: hypothetical protein [Vitis vinifera]
		S_PBL_lrc54724	gi|225435722|ref|XP_002285699.1| PREDICTED: hypothetical protein [Vitis vinifera]
		S_PBL_lrc54435	gi|224057036|ref|XP_002299115.1| predicted protein [Populus trichocarpa]
		S_PBL_lrc53928	gi|225435722|ref|XP_002285699.1| PREDICTED: hypothetical protein [Vitis vinifera]
		S_PBL_lrc49382	gi|225435722|ref|XP_002285699.1| PREDICTED: hypothetical protein [Vitis vinifera]
		S_PBL_c21739	gi|225435722|ref|XP_002285699.1| PREDICTED: hypothetical protein [Vitis vinifera]
		S_PBL_c20723	gi|224057036|ref|XP_002299115.1| predicted protein [Populus trichocarpa]
		S_PBL_c20121	gi|225435722|ref|XP_002285699.1| PREDICTED: hypothetical protein [Vitis vinifera]
		S_PBL_c19912	gi|224057036|ref|XP_002299115.1| predicted protein [Populus trichocarpa]
		S_PBL_c18999	gi|225435722|ref|XP_002285699.1| PREDICTED: hypothetical protein [Vitis vinifera]
		S_PBL_c15528	gi|224057036|ref|XP_002299115.1| predicted protein [Populus trichocarpa]
		S_PBL_c10762	gi|225435722|ref|XP_002285699.1| PREDICTED: hypothetical protein [Vitis vinifera]
		S_PBL_lrc52139	gi|224057036|ref|XP_002299115.1| predicted protein [Populus trichocarpa]
		S_PBL_lrc42692	gi|15231296|ref|NP_187970.1| oxidoreductase, 2OG-Fe(II) oxygenase family protein [Arabidopsis thaliana]
		S_PBL_c13633	gi|225441110|ref|XP_002265059.1| PREDICTED: hypothetical protein [Vitis vinifera]
		S_PBL_c11637	gi|224113159|ref|XP_002316410.1| predicted protein [Populus trichocarpa]
		S_PBL_c29905
		S_PBL_c32	gi|134303284|gb|ABO70985.1| gibberellin 2-oxidase 3 [Nicotiana tabacum]
		S_PBL_c12501	gi|134303284|gb|ABO70985.1| gibberellin 2-oxidase 3 [Nicotiana tabacum]
		S_PBL_c23111	gi|27123665|emb|CAC83090.1| gibberellin 2-oxidase [Cucurbita maxima]
		S_PBL_c8507	gi|224708774|gb|ACN60405.1| anthocyanidin synthase [Capsicum annuum]
		S_PBL_c13222	gi|224087760|ref|XP_002308223.1| predicted protein [Populus trichocarpa]
		S_PBL_lrc54881	gi|223526473|gb|EEF28746.1| Leucoanthocyanidin dioxygenase, putative [Ricinus communis]
		S_PBL_c5532	gi|225448451|ref|XP_002272995.1| PREDICTED: hypothetical protein [Vitis vinifera]
		S_PBL_c5699	gi|224140423|ref|XP_002323582.1| predicted protein [Populus trichocarpa]
		S_PBL_c11482	gi|225435724|ref|XP_002285698.1| PREDICTED: hypothetical protein [Vitis vinifera]
		S_PBL_c14171	gi|118482770|gb|ABK93303.1| unknown [Populus trichocarpa]
		S_PBL_c19328	gi|224057036|ref|XP_002299115.1| predicted protein [Populus trichocarpa]
		S_PBL_c30201	gi|224141201|ref|XP_002323963.1| predicted protein [Populus trichocarpa]
		S_PBL_c34027	gi|224057036|ref|XP_002299115.1| predicted protein [Populus trichocarpa]
		S_PBL_lrc52938	gi|15231296|ref|NP_187970.1| oxidoreductase, 2OG-Fe(II) oxygenase family protein [Arabidopsis thaliana]
		S_PBL_lrc53455	gi|224057036|ref|XP_002299115.1| predicted protein [Populus trichocarpa]
		S_PBL_lrc53569	gi|225435722|ref|XP_002285699.1| PREDICTED: hypothetical protein [Vitis vinifera]
		S_PBL_c4870	gi|224101153|ref|XP_002312162.1| predicted protein [Populus trichocarpa]
		S_PBL_c34198	gi|147766526|emb|CAN72012.1| hypothetical protein [Vitis vinifera]
GO:0046992	5.7e-07
GO:0050468	5.7e-07
		S_PBL_c8844	gi|224056797|ref|XP_002299028.1| predicted protein [Populus trichocarpa]
		S_PBL_c2107	gi|224056797|ref|XP_002299028.1| predicted protein [Populus trichocarpa]
		S_PBL_c14204
		S_PBL_c7993	gi|224115646|ref|XP_002317087.1| predicted protein [Populus trichocarpa]
		S_PBL_lrc28469	gi|157359898|emb|CAO68634.1| unnamed protein product [Vitis vinifera]
		S_PBL_c28805	gi|157352676|emb|CAO44491.1| unnamed protein product [Vitis vinifera]
		S_PBL_c13470	gi|224056793|ref|XP_002299026.1| predicted protein [Populus trichocarpa]
		S_PBL_c14631	gi|224056831|ref|XP_002299045.1| predicted protein [Populus trichocarpa]
		S_PBL_c14921
		S_PBL_c19354	gi|224056831|ref|XP_002299045.1| predicted protein [Populus trichocarpa]
		S_PBL_lrc52410	gi|224056831|ref|XP_002299045.1| predicted protein [Populus trichocarpa]
		S_PBL_lrc52547
		S_PBL_lrc52922
		S_PBL_lrc53186	gi|224056831|ref|XP_002299045.1| predicted protein [Populus trichocarpa]
		S_PBL_lrc53463	gi|224056831|ref|XP_002299045.1| predicted protein [Populus trichocarpa]
		S_PBL_lrc55011	gi|224122378|ref|XP_002330608.1| predicted protein [Populus trichocarpa]
		S_PBL_s55222	gi|224056831|ref|XP_002299045.1| predicted protein [Populus trichocarpa]
		S_PBL_c33137	gi|147815448|emb|CAN72775.1| hypothetical protein [Vitis vinifera]
		S_PBL_c38230	gi|224122378|ref|XP_002330608.1| predicted protein [Populus trichocarpa]
GO:0046993	5.7e-07
GO:0050660	1.8e-06
		S_PBL_c8844	gi|224056797|ref|XP_002299028.1| predicted protein [Populus trichocarpa]
		S_PBL_c2107	gi|224056797|ref|XP_002299028.1| predicted protein [Populus trichocarpa]
		S_PBL_c32672
		S_PBL_s52813	gi|224138652|ref|XP_002326656.1| predicted protein [Populus trichocarpa]
		S_PBL_c31250	gi|223527062|gb|EEF29246.1| acyl-CoA oxidase, putative [Ricinus communis]
		S_PBL_c19927	gi|224145287|ref|XP_002325591.1| predicted protein [Populus trichocarpa]
		S_PBL_c28850	gi|169860631|ref|XP_001836950.1| hypothetical protein CC1G_00086 [Coprinopsis cinerea okayama7#130]
		S_PBL_c18986	gi|169860631|ref|XP_001836950.1| hypothetical protein CC1G_00086 [Coprinopsis cinerea okayama7#130]
		S_PBL_c5812	gi|124369|sp|P09114.1|ILVB2_TOBAC RecName: Full=Acetolactate synthase 2, chloroplastic; AltName: Full=Acetolactate synthase II; AltName: Full=Acetohydroxy-acid synthase II; AltName: Full=ALS II; Flags: Precursor
		S_PBL_c14204
		S_PBL_c7993	gi|224115646|ref|XP_002317087.1| predicted protein [Populus trichocarpa]
		S_PBL_lrc28469	gi|157359898|emb|CAO68634.1| unnamed protein product [Vitis vinifera]
		S_PBL_c28805	gi|157352676|emb|CAO44491.1| unnamed protein product [Vitis vinifera]
		S_PBL_c4561	gi|225449955|ref|XP_002270841.1| PREDICTED: hypothetical protein [Vitis vinifera]
		S_PBL_c26327
		S_PBL_c826	gi|224117644|ref|XP_002317631.1| predicted protein [Populus trichocarpa]
		S_PBL_c649	gi|223537598|gb|EEF39222.1| ferredoxin--NADP reductase, putative [Ricinus communis]
		S_PBL_c29895
		S_PBL_c3193	gi|124369|sp|P09114.1|ILVB2_TOBAC RecName: Full=Acetolactate synthase 2, chloroplastic; AltName: Full=Acetolactate synthase II; AltName: Full=Acetohydroxy-acid synthase II; AltName: Full=ALS II; Flags: Precursor
		S_PBL_c9507	gi|50400860|sp|Q43497.1|MDAR_SOLLC RecName: Full=Monodehydroascorbate reductase; Short=MDAR; AltName: Full=Ascorbate free radical reductase; Short=AFR reductase
		S_PBL_c32093	gi|169862442|ref|XP_001837848.1| hypothetical protein CC1G_09830 [Coprinopsis cinerea okayama7#130]
		S_PBL_c49760
		S_PBL_c750	gi|225425328|ref|XP_002268604.1| PREDICTED: hypothetical protein [Vitis vinifera]
		S_PBL_c2946	gi|224122270|ref|XP_002318793.1| predicted protein [Populus trichocarpa]
		S_PBL_c9511	gi|223535614|gb|EEF37282.1| acyl-CoA oxidase, putative [Ricinus communis]
		S_PBL_c10866	gi|224138652|ref|XP_002326656.1| predicted protein [Populus trichocarpa]
		S_PBL_c10964	gi|157355137|emb|CAO48513.1| unnamed protein product [Vitis vinifera]
		S_PBL_c11024	gi|1130684|emb|CAA87084.1| acetohydroxyacid synthase [Gossypium hirsutum]
		S_PBL_c13470	gi|224056793|ref|XP_002299026.1| predicted protein [Populus trichocarpa]
		S_PBL_c14631	gi|224056831|ref|XP_002299045.1| predicted protein [Populus trichocarpa]
		S_PBL_c14921
		S_PBL_c19354	gi|224056831|ref|XP_002299045.1| predicted protein [Populus trichocarpa]
		S_PBL_c22789	gi|225429082|ref|XP_002271528.1| PREDICTED: hypothetical protein [Vitis vinifera]
		S_PBL_lrc52349	gi|62177685|gb|AAL26864.2|AF314924_1 NADH glutamate synthase precursor [Phaseolus vulgaris]
		S_PBL_lrc52410	gi|224056831|ref|XP_002299045.1| predicted protein [Populus trichocarpa]
		S_PBL_lrc52547
		S_PBL_lrc52922
		S_PBL_lrc53186	gi|224056831|ref|XP_002299045.1| predicted protein [Populus trichocarpa]
		S_PBL_lrc53463	gi|224056831|ref|XP_002299045.1| predicted protein [Populus trichocarpa]
		S_PBL_c53980	gi|224138652|ref|XP_002326656.1| predicted protein [Populus trichocarpa]
		S_PBL_lrc55011	gi|224122378|ref|XP_002330608.1| predicted protein [Populus trichocarpa]
		S_PBL_lrc55110	gi|224056831|ref|XP_002299045.1| predicted protein [Populus trichocarpa]
		S_PBL_s55222	gi|224056831|ref|XP_002299045.1| predicted protein [Populus trichocarpa]
		S_PBL_lrc25181	gi|53749430|gb|AAU90286.1| Putative pyridine nucleotide-disulphide oxidoreductase, identical [Solanum demissum]
		S_PBL_c2122	gi|75164734|sp|Q948T9.1|RBOHB_SOLTU RecName: Full=Respiratory burst oxidase homolog protein B; AltName: Full=NADPH oxidase RBOHB; AltName: Full=StRBOHB
		S_PBL_lrc53085	gi|223548383|gb|EEF49874.1| respiratory burst oxidase, putative [Ricinus communis]
		S_PBL_lrc54403	gi|224123570|ref|XP_002330154.1| predicted protein [Populus trichocarpa]
		S_PBL_lrc55044	gi|224123570|ref|XP_002330154.1| predicted protein [Populus trichocarpa]
		S_PBL_c5844	gi|224123570|ref|XP_002330154.1| predicted protein [Populus trichocarpa]
		S_PBL_c22191	gi|225425328|ref|XP_002268604.1| PREDICTED: hypothetical protein [Vitis vinifera]
		S_PBL_c33137	gi|147815448|emb|CAN72775.1| hypothetical protein [Vitis vinifera]
		S_PBL_c38230	gi|224122378|ref|XP_002330608.1| predicted protein [Populus trichocarpa]
		S_PBL_c14036	gi|224076814|ref|XP_002305005.1| predicted protein [Populus trichocarpa]
		S_PBL_c51922	gi|170089037|ref|XP_001875741.1| thioredoxin reductase [Laccaria bicolor S238N-H82]
		S_PBL_c13686	gi|217070330|gb|ACJ83525.1| unknown [Medicago truncatula]
		S_PBL_c23811	gi|157337577|emb|CAO21923.1| unnamed protein product [Vitis vinifera]
GO:0035251	2e-06
GO:0046527	6.9e-06
GO:0016747	5.6e-05
		S_PBL_c643
		S_PBL_c15952
		S_PBL_c43719	gi|147769499|emb|CAN76941.1| hypothetical protein [Vitis vinifera]
GO:0046029	7.3e-05
		S_PBL_lrc54926	gi|8099340|gb|AAF72100.1|AF146691_1 ELI3 [Lycopersicon esculentum]
		S_PBL_lrc54183	gi|8099340|gb|AAF72100.1|AF146691_1 ELI3 [Lycopersicon esculentum]
		S_PBL_lrc53688	gi|206236379|gb|ACI06122.1| cinnamyl alcohol dehydrogenase [Panax ginseng]
		S_PBL_lrc53173	gi|8099340|gb|AAF72100.1|AF146691_1 ELI3 [Lycopersicon esculentum]
		S_PBL_lrc52706	gi|8099340|gb|AAF72100.1|AF146691_1 ELI3 [Lycopersicon esculentum]
		S_PBL_lrc52587	gi|8099340|gb|AAF72100.1|AF146691_1 ELI3 [Lycopersicon esculentum]
		S_PBL_c21896	gi|8099340|gb|AAF72100.1|AF146691_1 ELI3 [Lycopersicon esculentum]
		S_PBL_c12615	gi|156763848|emb|CAO99126.1| putative cinnamyl alcohol dehydrogenase [Nicotiana tabacum]
		S_PBL_c8094	gi|206236379|gb|ACI06122.1| cinnamyl alcohol dehydrogenase [Panax ginseng]
		S_PBL_c10589	gi|223551283|gb|EEF52769.1| alcohol dehydrogenase, putative [Ricinus communis]
		S_PBL_c16407	gi|225457871|ref|XP_002269356.1| PREDICTED: hypothetical protein [Vitis vinifera]
		S_PBL_c21084	gi|1168732|sp|P42754.1|MTDH_PETCR RecName: Full=Mannitol dehydrogenase; AltName: Full=NAD-dependent mannitol dehydrogenase
		S_PBL_lrc51578	gi|206236379|gb|ACI06122.1| cinnamyl alcohol dehydrogenase [Panax ginseng]
		S_PBL_lrc54991	gi|156763848|emb|CAO99126.1| putative cinnamyl alcohol dehydrogenase [Nicotiana tabacum]
		S_PBL_lrc26619	gi|8099340|gb|AAF72100.1|AF146691_1 ELI3 [Lycopersicon esculentum]
		S_PBL_c15067	gi|156763848|emb|CAO99126.1| putative cinnamyl alcohol dehydrogenase [Nicotiana tabacum]
GO:0004091	7.3e-05
		S_PBL_c44139
		S_PBL_c3418	gi|224071259|ref|XP_002303383.1| predicted protein [Populus trichocarpa]
		S_PBL_c29963	gi|10764854|gb|AAF24544.2|AC007508_7 F1K23.13 [Arabidopsis thaliana]
		S_PBL_c41321
		S_PBL_c41162
		S_PBL_c18149
		S_PBL_c7232
		S_PBL_c3479
		S_PBL_c25255
		S_PBL_c52127
		S_PBL_c28681	gi|147819180|emb|CAN78085.1| hypothetical protein [Vitis vinifera]
		S_PBL_c25170	gi|157335490|emb|CAO61320.1| unnamed protein product [Vitis vinifera]
		S_PBL_c22235
		S_PBL_c15881	gi|223550802|gb|EEF52288.1| sigma factor sigb regulation protein rsbq, putative [Ricinus communis]
		S_PBL_c9075	gi|157339653|emb|CAO44194.1| unnamed protein product [Vitis vinifera]
		S_PBL_c35947	gi|82697961|gb|ABB89015.1| CXE carboxylesterase [Actinidia deliciosa]
		S_PBL_c46652	gi|82697961|gb|ABB89015.1| CXE carboxylesterase [Actinidia deliciosa]
		S_PBL_c40
		S_PBL_c24507
		S_PBL_lrc29929
		S_PBL_s53984
		S_PBL_c1852	gi|223535951|gb|EEF37610.1| Gibberellin receptor GID1, putative [Ricinus communis]
		S_PBL_c1358	gi|148612415|gb|ABQ96123.1| gibberellic acid receptor-b [Gossypium hirsutum]
		S_PBL_c13388
		S_PBL_c27136
		S_PBL_c40474	gi|82697959|gb|ABB89014.1| CXE carboxylesterase [Actinidia arguta]
		S_PBL_c40360	gi|444002|emb|CAA54393.1| HSR203J [Nicotiana tabacum]
		S_PBL_c19270	gi|10764858|gb|AAF24548.2|AC007508_11 F1K23.17 [Arabidopsis thaliana]
		S_PBL_c24770
		S_PBL_c10249
		S_PBL_c10813
		S_PBL_c30044
		S_PBL_c52099
		S_PBL_c37795
		S_PBL_c43111
		S_PBL_c1503
		S_PBL_c4063	gi|225443843|ref|XP_002267261.1| PREDICTED: hypothetical protein [Vitis vinifera]
		S_PBL_c7529
		S_PBL_c12037
		S_PBL_c15699
		S_PBL_c5352
GO:0016746	7.3e-05
GO:0031320	7.3e-05
GO:0050662	9.9e-05
		S_PBL_lrc26496	gi|225426310|ref|XP_002268294.1| PREDICTED: hypothetical protein [Vitis vinifera]
		S_PBL_c21123	gi|65306612|gb|AAY41879.1| cinnamoyl-CoA reductase [Lycopersicon esculentum]
		S_PBL_c2607	gi|193290678|gb|ACF17647.1| putative cinnamoyl-CoA reductase [Capsicum annuum]
		S_PBL_c8128	gi|118640877|gb|ABC40968.2| cinnamoyl CoA reductase [Corymbia citriodora subsp. variegata]
		S_PBL_c19132	gi|193290678|gb|ACF17647.1| putative cinnamoyl-CoA reductase [Capsicum annuum]
		S_PBL_c52522	gi|225426310|ref|XP_002268294.1| PREDICTED: hypothetical protein [Vitis vinifera]
		S_PBL_c264	gi|224097148|ref|XP_002310852.1| predicted protein [Populus trichocarpa]
		S_PBL_c8107	gi|223528877|gb|EEF30878.1| GDP mannose-4,6-dehydratase, putative [Ricinus communis]
		S_PBL_c25071	gi|9755609|emb|CAC01763.1| putative mitochondrial carrier protein [Arabidopsis thaliana]
		S_PBL_c41330	gi|169859159|ref|XP_001836220.1| hypothetical protein CC1G_06305 [Coprinopsis cinerea okayama7#130]
		S_PBL_c43086	gi|170095271|ref|XP_001878856.1| predicted protein [Laccaria bicolor S238N-H82]
		S_PBL_c7677	gi|224107106|ref|XP_002314377.1| predicted protein [Populus trichocarpa]
		S_PBL_c12648	gi|226235458|dbj|BAH47641.1| progesterone 5beta reductase-B [Nicotiana tabacum]
		S_PBL_c21066	gi|223538048|gb|EEF39661.1| UDP-glucuronate 5-epimerase, putative [Ricinus communis]
		S_PBL_lrc36985	gi|157350081|emb|CAO40019.1| unnamed protein product [Vitis vinifera]
GO:0016682	0.00011
GO:0016709	0.00013
GO:0045486	0.00014
		S_PBL_c5660	gi|224057036|ref|XP_002299115.1| predicted protein [Populus trichocarpa]
		S_PBL_lrc54724	gi|225435722|ref|XP_002285699.1| PREDICTED: hypothetical protein [Vitis vinifera]
		S_PBL_lrc53928	gi|225435722|ref|XP_002285699.1| PREDICTED: hypothetical protein [Vitis vinifera]
		S_PBL_lrc49382	gi|225435722|ref|XP_002285699.1| PREDICTED: hypothetical protein [Vitis vinifera]
		S_PBL_c21739	gi|225435722|ref|XP_002285699.1| PREDICTED: hypothetical protein [Vitis vinifera]
		S_PBL_c20723	gi|224057036|ref|XP_002299115.1| predicted protein [Populus trichocarpa]
		S_PBL_c20121	gi|225435722|ref|XP_002285699.1| PREDICTED: hypothetical protein [Vitis vinifera]
		S_PBL_c19912	gi|224057036|ref|XP_002299115.1| predicted protein [Populus trichocarpa]
		S_PBL_c18999	gi|225435722|ref|XP_002285699.1| PREDICTED: hypothetical protein [Vitis vinifera]
		S_PBL_c15528	gi|224057036|ref|XP_002299115.1| predicted protein [Populus trichocarpa]
		S_PBL_c10762	gi|225435722|ref|XP_002285699.1| PREDICTED: hypothetical protein [Vitis vinifera]
		S_PBL_c197	gi|147832735|emb|CAN63747.1| hypothetical protein [Vitis vinifera]
		S_PBL_c4922	gi|224121108|ref|XP_002318498.1| predicted protein [Populus trichocarpa]
		S_PBL_c14093	gi|224121108|ref|XP_002318498.1| predicted protein [Populus trichocarpa]
GO:0045551	0.00025
		S_PBL_lrc54926	gi|8099340|gb|AAF72100.1|AF146691_1 ELI3 [Lycopersicon esculentum]
		S_PBL_lrc54183	gi|8099340|gb|AAF72100.1|AF146691_1 ELI3 [Lycopersicon esculentum]
		S_PBL_lrc53688	gi|206236379|gb|ACI06122.1| cinnamyl alcohol dehydrogenase [Panax ginseng]
		S_PBL_lrc53173	gi|8099340|gb|AAF72100.1|AF146691_1 ELI3 [Lycopersicon esculentum]
		S_PBL_lrc52706	gi|8099340|gb|AAF72100.1|AF146691_1 ELI3 [Lycopersicon esculentum]
		S_PBL_lrc52587	gi|8099340|gb|AAF72100.1|AF146691_1 ELI3 [Lycopersicon esculentum]
		S_PBL_c22346	gi|8099340|gb|AAF72100.1|AF146691_1 ELI3 [Lycopersicon esculentum]
		S_PBL_c21896	gi|8099340|gb|AAF72100.1|AF146691_1 ELI3 [Lycopersicon esculentum]
		S_PBL_c18369	gi|8099340|gb|AAF72100.1|AF146691_1 ELI3 [Lycopersicon esculentum]
		S_PBL_c12615	gi|156763848|emb|CAO99126.1| putative cinnamyl alcohol dehydrogenase [Nicotiana tabacum]
		S_PBL_c8094	gi|206236379|gb|ACI06122.1| cinnamyl alcohol dehydrogenase [Panax ginseng]
		S_PBL_c21084	gi|1168732|sp|P42754.1|MTDH_PETCR RecName: Full=Mannitol dehydrogenase; AltName: Full=NAD-dependent mannitol dehydrogenase
		S_PBL_c27372	gi|223527378|gb|EEF29520.1| conserved hypothetical protein [Ricinus communis]
		S_PBL_lrc26619	gi|8099340|gb|AAF72100.1|AF146691_1 ELI3 [Lycopersicon esculentum]
		S_PBL_c17373	gi|8099340|gb|AAF72100.1|AF146691_1 ELI3 [Lycopersicon esculentum]
GO:0015035	0.00025
		S_PBL_c1553	gi|225462114|ref|XP_002262673.1| PREDICTED: hypothetical protein [Vitis vinifera]
		S_PBL_c2016	gi|225462114|ref|XP_002262673.1| PREDICTED: hypothetical protein [Vitis vinifera]
		S_PBL_c2029	gi|225462114|ref|XP_002262673.1| PREDICTED: hypothetical protein [Vitis vinifera]
		S_PBL_c1871
		S_PBL_c24387	gi|225460644|ref|XP_002266350.1| PREDICTED: hypothetical protein [Vitis vinifera]
		S_PBL_c19349	gi|147819359|emb|CAN60168.1| hypothetical protein [Vitis vinifera]
		S_PBL_c18079
		S_PBL_c3452	gi|224129682|ref|XP_002320645.1| glutaredoxin [Populus trichocarpa]
		S_PBL_lrc47504	gi|224129682|ref|XP_002320645.1| glutaredoxin [Populus trichocarpa]
		S_PBL_c751	gi|156891141|gb|ABU96708.1| glutaredoxin [Solanum tuberosum]
		S_PBL_c15064	gi|156891141|gb|ABU96708.1| glutaredoxin [Solanum tuberosum]
		S_PBL_c17256	gi|156891141|gb|ABU96708.1| glutaredoxin [Solanum tuberosum]
		S_PBL_lrc52906	gi|156891141|gb|ABU96708.1| glutaredoxin [Solanum tuberosum]
		S_PBL_c23104	gi|119367477|gb|ABL67654.1| putative H-type thioredoxin [Citrus cv. Shiranuhi]
		S_PBL_c30891	gi|169844941|ref|XP_001829191.1| predicted protein [Coprinopsis cinerea okayama7#130]
		S_PBL_c31348
		S_PBL_lrc28362
		S_PBL_c41071
		S_PBL_c2009	gi|33621084|gb|AAQ23135.1| thioredoxin H3 [Ipomoea batatas]
		S_PBL_lrc52182	gi|33621084|gb|AAQ23135.1| thioredoxin H3 [Ipomoea batatas]
		S_PBL_c17602	gi|11135282|sp|Q43636.1|TRXH_RICCO RecName: Full=Thioredoxin H-type; Short=Trx-H
		S_PBL_c1691	gi|224129682|ref|XP_002320645.1| glutaredoxin [Populus trichocarpa]
		S_PBL_c1922	gi|224129682|ref|XP_002320645.1| glutaredoxin [Populus trichocarpa]
		S_PBL_lrc54172	gi|225451823|ref|XP_002281555.1| PREDICTED: hypothetical protein [Vitis vinifera]
		S_PBL_c7358	gi|224120676|ref|XP_002330924.1| predicted protein [Populus trichocarpa]
		S_PBL_c32118	gi|81076617|gb|ABB55396.1| unknown [Solanum tuberosum]
		S_PBL_lrc52261	gi|224120676|ref|XP_002330924.1| predicted protein [Populus trichocarpa]
GO:0004459	0.0004
		S_PBL_c1099	gi|1620970|emb|CAA70100.1| L-lactate dehydrogenase [Solanum lycopersicum]
		S_PBL_c16173	gi|1620970|emb|CAA70100.1| L-lactate dehydrogenase [Solanum lycopersicum]
		S_PBL_c17845	gi|223534817|gb|EEF36507.1| l-lactate dehydrogenase, putative [Ricinus communis]
		S_PBL_c19843	gi|223534816|gb|EEF36506.1| l-lactate dehydrogenase, putative [Ricinus communis]
		S_PBL_lrc52727	gi|1620970|emb|CAA70100.1| L-lactate dehydrogenase [Solanum lycopersicum]
		S_PBL_lrc53179	gi|223534816|gb|EEF36506.1| l-lactate dehydrogenase, putative [Ricinus communis]
		S_PBL_lrc54157	gi|223534816|gb|EEF36506.1| l-lactate dehydrogenase, putative [Ricinus communis]
		S_PBL_c5001	gi|147778596|emb|CAN75749.1| hypothetical protein [Vitis vinifera]
		S_PBL_c10840	gi|223534817|gb|EEF36507.1| l-lactate dehydrogenase, putative [Ricinus communis]
		S_PBL_lrc52226	gi|147778596|emb|CAN75749.1| hypothetical protein [Vitis vinifera]
GO:0016757	0.00052
		S_PBL_c16942
		S_PBL_c41001	gi|58271398|ref|XP_572855.1| polysaccharide synthase [Cryptococcus neoformans var. neoformans JEC21]
		S_PBL_c20662	gi|224071477|ref|XP_002303479.1| predicted protein [Populus trichocarpa]
		S_PBL_c35321	gi|224132504|ref|XP_002328302.1| predicted protein [Populus trichocarpa]
		S_PBL_c36764	gi|224071477|ref|XP_002303479.1| predicted protein [Populus trichocarpa]
		S_PBL_c709	gi|224138428|ref|XP_002326600.1| predicted protein [Populus trichocarpa]
		S_PBL_c20610
		S_PBL_c8425
		S_PBL_c25212	gi|224104395|ref|XP_002313423.1| ZIP transporter [Populus trichocarpa]
GO:0004457	0.00058
GO:0048037	0.00073
		S_PBL_c34491	gi|71004518|ref|XP_756925.1| hypothetical protein UM00778.1 [Ustilago maydis 521]
GO:0016829	0.00079
		S_PBL_c7135	gi|224084626|ref|XP_002307364.1| 2-dehydro-3-deoxyphosphoheptonate aldolase/ 3-deoxy-d-arabino-heptulosonate 7-phosphate synthetase [Populus trichocarpa]
		S_PBL_c8050	gi|224084626|ref|XP_002307364.1| 2-dehydro-3-deoxyphosphoheptonate aldolase/ 3-deoxy-d-arabino-heptulosonate 7-phosphate synthetase [Populus trichocarpa]
		S_PBL_c17757	gi|224084626|ref|XP_002307364.1| 2-dehydro-3-deoxyphosphoheptonate aldolase/ 3-deoxy-d-arabino-heptulosonate 7-phosphate synthetase [Populus trichocarpa]
		S_PBL_lrc54453	gi|224084626|ref|XP_002307364.1| 2-dehydro-3-deoxyphosphoheptonate aldolase/ 3-deoxy-d-arabino-heptulosonate 7-phosphate synthetase [Populus trichocarpa]
		S_PBL_lrc54372	gi|225459235|ref|XP_002285754.1| PREDICTED: hypothetical protein [Vitis vinifera]
		S_PBL_lrc55028	gi|223528707|gb|EEF30720.1| Phospho-2-dehydro-3-deoxyheptonate aldolase 1, chloroplast precursor, putative [Ricinus communis]
		S_PBL_c17349
		S_PBL_c7490
		S_PBL_c5812	gi|124369|sp|P09114.1|ILVB2_TOBAC RecName: Full=Acetolactate synthase 2, chloroplastic; AltName: Full=Acetolactate synthase II; AltName: Full=Acetohydroxy-acid synthase II; AltName: Full=ALS II; Flags: Precursor
		S_PBL_c10241	gi|225441589|ref|XP_002281591.1| PREDICTED: hypothetical protein [Vitis vinifera]
		S_PBL_c5119	gi|225458018|ref|XP_002276775.1| PREDICTED: hypothetical protein [Vitis vinifera]
		S_PBL_c4736	gi|8439541|gb|AAF74981.1|AF082891_1 cystathionine gamma-synthase isoform 1 [Solanum tuberosum]
		S_PBL_c13065	gi|40806079|gb|AAR92031.1| cystathionine gamma synthase [Lycopersicon esculentum]
		S_PBL_c16159	gi|8439541|gb|AAF74981.1|AF082891_1 cystathionine gamma-synthase isoform 1 [Solanum tuberosum]
		S_PBL_lrc52346	gi|225428600|ref|XP_002281190.1| PREDICTED: hypothetical protein [Vitis vinifera]
		S_PBL_lrc52521	gi|225428600|ref|XP_002281190.1| PREDICTED: hypothetical protein [Vitis vinifera]
		S_PBL_lrc53639	gi|225428600|ref|XP_002281190.1| PREDICTED: hypothetical protein [Vitis vinifera]
		S_PBL_c4569	gi|13506709|gb|AAK27265.1| fatty acid hydroperoxide lyase [Lycopersicon esculentum]
		S_PBL_c23684	gi|169866324|ref|XP_001839751.1| hypothetical protein CC1G_09654 [Coprinopsis cinerea okayama7#130]
		S_PBL_c3193	gi|124369|sp|P09114.1|ILVB2_TOBAC RecName: Full=Acetolactate synthase 2, chloroplastic; AltName: Full=Acetolactate synthase II; AltName: Full=Acetohydroxy-acid synthase II; AltName: Full=ALS II; Flags: Precursor
		S_PBL_c11024	gi|1130684|emb|CAA87084.1| acetohydroxyacid synthase [Gossypium hirsutum]
GO:0004568	0.00097
		S_PBL_c8916	gi|116332|sp|P29060.1|CHIA_TOBAC RecName: Full=Acidic endochitinase; Flags: Precursor
		S_PBL_c13248	gi|124294787|gb|ABN03967.1| acidic chitinase [Gossypium hirsutum]
		S_PBL_c24515	gi|224127788|ref|XP_002320164.1| predicted protein [Populus trichocarpa]
		S_PBL_c13158	gi|225454385|ref|XP_002279182.1| PREDICTED: hypothetical protein [Vitis vinifera]
		S_PBL_c16091	gi|223547519|gb|EEF49014.1| Acidic endochitinase SE2 precursor, putative [Ricinus communis]
		S_PBL_c45497	gi|1705811|sp|P16579.2|CHI6_POPTR RecName: Full=Acidic endochitinase WIN6; Flags: Precursor
		S_PBL_c2818	gi|222139394|gb|ACM45716.1| class IV chitinase [Pyrus pyrifolia]
		S_PBL_c12048	gi|121663827|dbj|BAF44533.1| class IV chitinase [Nicotiana tabacum]
		S_PBL_c16089	gi|226501166|ref|NP_001150754.1| endochitinase PR4 [Zea mays]
		S_PBL_c2488
		S_PBL_c17309
		S_PBL_lrc23488
		S_PBL_c29599
		S_PBL_c744	gi|223527431|gb|EEF29568.1| Chitinase 1 precursor, putative [Ricinus communis]
		S_PBL_c11820	gi|225462982|ref|XP_002263830.1| PREDICTED: hypothetical protein [Vitis vinifera]
GO:0008194	0.0013
GO:0047672	0.0014
		S_PBL_c34825
		S_PBL_c31760
		S_PBL_lrc52965	gi|147782846|emb|CAN61304.1| hypothetical protein [Vitis vinifera]
		S_PBL_c11023	gi|147782846|emb|CAN61304.1| hypothetical protein [Vitis vinifera]
		S_PBL_c657	gi|134035932|gb|ABO47805.1| hydroxycinnamoyl-CoA shikimate/quinate hydroxycinnamoyltransferase [Coffea canephora]
		S_PBL_c17752	gi|116486991|emb|CAJ40778.1| hydroxycinnamoyl transferase [Coffea arabica]
		S_PBL_c20009	gi|116486991|emb|CAJ40778.1| hydroxycinnamoyl transferase [Coffea arabica]
		S_PBL_c843	gi|147782846|emb|CAN61304.1| hypothetical protein [Vitis vinifera]
		S_PBL_c6623	gi|147782846|emb|CAN61304.1| hypothetical protein [Vitis vinifera]
		S_PBL_c15462	gi|40644084|emb|CAE46933.1| hydroxycinnamoyl CoA quinate transferase [Solanum lycopersicum]
		S_PBL_c20232	gi|40644899|emb|CAE46932.1| hydroxycinnamoyl CoA quinate transferase [Nicotiana tabacum]
		S_PBL_c7011	gi|157355637|emb|CAO49454.1| unnamed protein product [Vitis vinifera]
		S_PBL_c37401	gi|147864353|emb|CAN80937.1| hypothetical protein [Vitis vinifera]
GO:0016679	0.0015
GO:0016758	0.0019
		S_PBL_c18616	gi|55956978|emb|CAI11453.1| alpha-6-galactosyltransferase [Nicotiana benthamiana]
		S_PBL_c12371	gi|55956978|emb|CAI11453.1| alpha-6-galactosyltransferase [Nicotiana benthamiana]
		S_PBL_c13770	gi|20146093|dbj|BAB88935.1| glucosyltransferase [Nicotiana tabacum]
		S_PBL_c3511	gi|209954709|dbj|BAG80545.1| UDP-glucose:glucosyltransferase [Lycium barbarum]
		S_PBL_c20550	gi|209954703|dbj|BAG80542.1| glycosyltransferase [Lycium barbarum]
		S_PBL_c1982	gi|225465718|ref|XP_002263056.1| PREDICTED: hypothetical protein isoform 1 [Vitis vinifera]
		S_PBL_c9719	gi|225465718|ref|XP_002263056.1| PREDICTED: hypothetical protein isoform 1 [Vitis vinifera]
		S_PBL_c3912	gi|147858960|emb|CAN80825.1| hypothetical protein [Vitis vinifera]
		S_PBL_c54424	gi|147858960|emb|CAN80825.1| hypothetical protein [Vitis vinifera]
		S_PBL_c21521
		S_PBL_c18501	gi|20146093|dbj|BAB88935.1| glucosyltransferase [Nicotiana tabacum]
		S_PBL_c15393	gi|224071081|ref|XP_002303354.1| predicted protein [Populus trichocarpa]
		S_PBL_c18142	gi|225459268|ref|XP_002285779.1| PREDICTED: hypothetical protein [Vitis vinifera]
		S_PBL_lrc54395	gi|225459251|ref|XP_002285767.1| PREDICTED: hypothetical protein [Vitis vinifera]
		S_PBL_c4717	gi|209954723|dbj|BAG80552.1| UDP-glucose:glucosyltransferase [Lycium barbarum]
		S_PBL_c16205	gi|209954703|dbj|BAG80542.1| glycosyltransferase [Lycium barbarum]
		S_PBL_c29047	gi|225433630|ref|XP_002263532.1| PREDICTED: hypothetical protein [Vitis vinifera]
GO:0015036	0.0019
		S_PBL_lrc52349	gi|62177685|gb|AAL26864.2|AF314924_1 NADH glutamate synthase precursor [Phaseolus vulgaris]
GO:0050737	0.0025
GO:0008519	0.0029
		S_PBL_c29785	gi|50838657|dbj|BAD34493.1| Gag-Pol [Ipomoea batatas]
		S_PBL_c11167	gi|224060485|ref|XP_002300222.1| ammonium transporter [Populus trichocarpa]
		S_PBL_c6370	gi|224060485|ref|XP_002300222.1| ammonium transporter [Populus trichocarpa]
		S_PBL_c52759	gi|22900886|gb|AAN06953.1| amt2-like protein [Medicago truncatula]
		S_PBL_c22974	gi|15799272|gb|AAL08212.1| putative ammonium transporter AMT2 [Lotus japonicus]
		S_PBL_c12594	gi|224091028|ref|XP_002309151.1| ammonium transporter [Populus trichocarpa]
		S_PBL_lrc53099	gi|10637893|emb|CAC10555.1| ammonium transporter (AMT1.1) [Lotus japonicus]
		S_PBL_c21810	gi|10637893|emb|CAC10555.1| ammonium transporter (AMT1.1) [Lotus japonicus]
		S_PBL_c14993	gi|10637893|emb|CAC10555.1| ammonium transporter (AMT1.1) [Lotus japonicus]
		S_PBL_c3267	gi|10637893|emb|CAC10555.1| ammonium transporter (AMT1.1) [Lotus japonicus]
GO:0015101	0.0029
GO:0016710	0.0033
		S_PBL_c2889	gi|85068664|gb|ABC69412.1| CYP73A47v3 [Nicotiana tabacum]
		S_PBL_c18141	gi|85068662|gb|ABC69411.1| CYP73A47v1 [Nicotiana tabacum]
		S_PBL_c98	gi|85068664|gb|ABC69412.1| CYP73A47v3 [Nicotiana tabacum]
		S_PBL_lrc52110	gi|85068664|gb|ABC69412.1| CYP73A47v3 [Nicotiana tabacum]
		S_PBL_lrc53776	gi|85068662|gb|ABC69411.1| CYP73A47v1 [Nicotiana tabacum]
		S_PBL_lrc53138	gi|85068662|gb|ABC69411.1| CYP73A47v1 [Nicotiana tabacum]
		S_PBL_c17334	gi|14423325|gb|AAK62345.1| elicitor-inducible cytochrome P450 [Nicotiana tabacum]
		S_PBL_c22453	gi|14423325|gb|AAK62345.1| elicitor-inducible cytochrome P450 [Nicotiana tabacum]
		S_PBL_lrc53079	gi|14423325|gb|AAK62345.1| elicitor-inducible cytochrome P450 [Nicotiana tabacum]
GO:0050734	0.0035
GO:0015112	0.0037
		S_PBL_c1127	gi|225456868|ref|XP_002279861.1| PREDICTED: hypothetical protein [Vitis vinifera]
		S_PBL_c33260
		S_PBL_c16696	gi|147836989|emb|CAN77058.1| hypothetical protein [Vitis vinifera]
		S_PBL_c20860	gi|225456868|ref|XP_002279861.1| PREDICTED: hypothetical protein [Vitis vinifera]
		S_PBL_c1352	gi|225456868|ref|XP_002279861.1| PREDICTED: hypothetical protein [Vitis vinifera]
		S_PBL_c17578	gi|20149062|gb|AAM12786.1| unknown [Capsicum annuum]
		S_PBL_c18310	gi|20149062|gb|AAM12786.1| unknown [Capsicum annuum]
		S_PBL_c19350	gi|20149062|gb|AAM12786.1| unknown [Capsicum annuum]
		S_PBL_c20077	gi|20149062|gb|AAM12786.1| unknown [Capsicum annuum]
GO:0008471	0.0038
		S_PBL_c9439	gi|157360072|emb|CAO68826.1| unnamed protein product [Vitis vinifera]
		S_PBL_c18831	gi|186461211|gb|ACC78283.1| putative laccase [Rosa hybrid cultivar]
		S_PBL_c8175	gi|11071902|emb|CAC14718.1| laccase [Populus trichocarpa]
		S_PBL_c29431	gi|11071902|emb|CAC14718.1| laccase [Populus trichocarpa]
		S_PBL_c34540	gi|11071902|emb|CAC14718.1| laccase [Populus trichocarpa]
		S_PBL_c39469	gi|11071904|emb|CAC14719.1| laccase [Populus trichocarpa]
		S_PBL_c24513	gi|225440560|ref|XP_002276415.1| PREDICTED: hypothetical protein [Vitis vinifera]
		S_PBL_c4318	gi|29691902|emb|CAC83609.1| catechol oxidase [Ipomoea batatas]
		S_PBL_c55	gi|12830360|emb|CAC29040.1| catechol oxidase [Ipomoea batatas]
		S_PBL_c14644	gi|224117196|ref|XP_002317504.1| predicted protein [Populus trichocarpa]
		S_PBL_c43558	gi|224059328|ref|XP_002299828.1| predicted protein [Populus trichocarpa]
		S_PBL_c15631	gi|157360072|emb|CAO68826.1| unnamed protein product [Vitis vinifera]
		S_PBL_c6081	gi|157351252|emb|CAO41439.1| unnamed protein product [Vitis vinifera]
GO:0004356	0.0047
		S_PBL_c1733	gi|1707959|sp|P51119.1|GLNA2_VITVI RecName: Full=Glutamine synthetase cytosolic isozyme 2; AltName: Full=Glutamate--ammonia ligase
		S_PBL_c374	gi|170091848|ref|XP_001877146.1| glutamine synthetase [Laccaria bicolor S238N-H82]
		S_PBL_c6871	gi|223543889|gb|EEF45415.1| glutamine synthetase plant, putative [Ricinus communis]
		S_PBL_c18733	gi|169861183|ref|XP_001837226.1| glutamine synthetase [Coprinopsis cinerea okayama7#130]
		S_PBL_c13139	gi|13173419|gb|AAK14401.1|AF343667_1 cytosolic glutamine synthetase [Beta vulgaris]
		S_PBL_c13246	gi|17367236|sp|Q9XQ94.1|GLNA2_MEDSA RecName: Full=Glutamine synthetase leaf isozyme, chloroplastic; AltName: Full=GS2; AltName: Full=Glutamate--ammonia ligase; Flags: Precursor
		S_PBL_c18698	gi|2209149|gb|AAB61421.1| cytosolic glutamine synthetase [Helianthus annuus]
		S_PBL_c18775	gi|2209149|gb|AAB61421.1| cytosolic glutamine synthetase [Helianthus annuus]
		S_PBL_c32747	gi|224125778|ref|XP_002329715.1| predicted protein [Populus trichocarpa]
		S_PBL_c38834	gi|1707963|sp|P52783.1|GLNA_PINSY RecName: Full=Glutamine synthetase cytosolic isozyme; AltName: Full=GS1; AltName: Full=Glutamate--ammonia ligase
GO:0015103	0.0047
GO:0016209	0.0054
		S_PBL_c8079	gi|147799889|emb|CAN77321.1| hypothetical protein [Vitis vinifera]
GO:0032440	0.0068
		S_PBL_c7202	gi|157335713|emb|CAO61543.1| unnamed protein product [Vitis vinifera]
		S_PBL_c2672	gi|157339702|emb|CAO44243.1| unnamed protein product [Vitis vinifera]
		S_PBL_c19856	gi|1430887|emb|CAA67588.1| 70 kD heatshockprotein [Medicago sativa]
		S_PBL_c4986	gi|225441325|ref|XP_002276334.1| PREDICTED: hypothetical protein [Vitis vinifera]
		S_PBL_c2508	gi|115487998|ref|NP_001066486.1| Os12g0244100 [Oryza sativa (japonica cultivar-group)]
		S_PBL_c14357	gi|125547236|gb|EAY93058.1| hypothetical protein OsI_14861 [Oryza sativa Indica Group]
		S_PBL_c7216	gi|24285904|gb|AAL14199.1| cysteine proteinase precursor [Ipomoea batatas]
		S_PBL_c5602
		S_PBL_c27519	gi|4490310|emb|CAB38801.1| somatic embryogenesis receptor-like kinase-like protein [Arabidopsis thaliana]
		S_PBL_c10690	gi|157327751|emb|CAO16181.1| unnamed protein product [Vitis vinifera]
		S_PBL_c6581	gi|223540459|gb|EEF42027.1| BRASSINOSTEROID INSENSITIVE 1-associated receptor kinase 1 precursor, putative [Ricinus communis]
		S_PBL_c9449	gi|223540459|gb|EEF42027.1| BRASSINOSTEROID INSENSITIVE 1-associated receptor kinase 1 precursor, putative [Ricinus communis]
		S_PBL_lrc52513	gi|225441325|ref|XP_002276334.1| PREDICTED: hypothetical protein [Vitis vinifera]
		S_PBL_c8013
		S_PBL_c8673
		S_PBL_c44762	gi|224072618|ref|XP_002303809.1| predicted protein [Populus trichocarpa]
		S_PBL_c23323	gi|223542989|gb|EEF44525.1| calcium-dependent protein kinase, putative [Ricinus communis]
		S_PBL_c903	gi|166919370|gb|ABZ04080.1| chloroplast heat shock protein 70-1 [Ipomoea nil]
		S_PBL_c16969	gi|166919370|gb|ABZ04080.1| chloroplast heat shock protein 70-1 [Ipomoea nil]
		S_PBL_c22118	gi|166919370|gb|ABZ04080.1| chloroplast heat shock protein 70-1 [Ipomoea nil]
		S_PBL_c22976	gi|224135841|ref|XP_002327317.1| predicted protein [Populus trichocarpa]
		S_PBL_c31900	gi|84181681|gb|AAW78661.2| senescence-specific cysteine protease [Nicotiana tabacum]
		S_PBL_c46501	gi|52546926|gb|AAU81596.1| cysteine proteinase [Petunia x hybrida]
		S_PBL_c22189	gi|224114698|ref|XP_002316833.1| predicted protein [Populus trichocarpa]
		S_PBL_c181	gi|124484387|dbj|BAF46304.1| cysteine proteinase precursor [Ipomoea nil]
		S_PBL_c1452	gi|13491750|gb|AAK27968.1|AF242372_1 cysteine protease [Ipomoea batatas]
		S_PBL_c12525	gi|5777889|emb|CAB53515.1| cysteine protease [Solanum tuberosum]
		S_PBL_c15414	gi|24285904|gb|AAL14199.1| cysteine proteinase precursor [Ipomoea batatas]
		S_PBL_c16940	gi|124484387|dbj|BAF46304.1| cysteine proteinase precursor [Ipomoea nil]
		S_PBL_c18857	gi|13491750|gb|AAK27968.1|AF242372_1 cysteine protease [Ipomoea batatas]
		S_PBL_c18989	gi|13491750|gb|AAK27968.1|AF242372_1 cysteine protease [Ipomoea batatas]
		S_PBL_lrc52198	gi|13491750|gb|AAK27968.1|AF242372_1 cysteine protease [Ipomoea batatas]
		S_PBL_lrc52908	gi|13491750|gb|AAK27968.1|AF242372_1 cysteine protease [Ipomoea batatas]
		S_PBL_lrc54406	gi|13491750|gb|AAK27968.1|AF242372_1 cysteine protease [Ipomoea batatas]
		S_PBL_c1091	gi|223532877|gb|EEF34649.1| heat shock protein, putative [Ricinus communis]
		S_PBL_c2886	gi|30025966|gb|AAP04522.1| heat shock protein 70 [Nicotiana tabacum]
		S_PBL_c4029	gi|30025966|gb|AAP04522.1| heat shock protein 70 [Nicotiana tabacum]
		S_PBL_c10725	gi|224112795|ref|XP_002316294.1| predicted protein [Populus trichocarpa]
		S_PBL_c16289	gi|224112795|ref|XP_002316294.1| predicted protein [Populus trichocarpa]
		S_PBL_lrc52905	gi|224112795|ref|XP_002316294.1| predicted protein [Populus trichocarpa]
		S_PBL_lrc53599	gi|224100969|ref|XP_002312089.1| predicted protein [Populus trichocarpa]
		S_PBL_c333	gi|223532877|gb|EEF34649.1| heat shock protein, putative [Ricinus communis]
		S_PBL_c4369	gi|3582000|emb|CAA09419.1| hexose transporter protein [Solanum lycopersicum]
		S_PBL_c12842	gi|224108067|ref|XP_002314709.1| predicted protein [Populus trichocarpa]
		S_PBL_c16151	gi|3582000|emb|CAA09419.1| hexose transporter protein [Solanum lycopersicum]
		S_PBL_c27796
		S_PBL_c32433	gi|157335417|emb|CAO61247.1| unnamed protein product [Vitis vinifera]
		S_PBL_c25870	gi|3641252|gb|AAC36318.1| leucine-rich receptor-like protein kinase [Malus x domestica]
		S_PBL_c44094	gi|225423617|ref|XP_002274548.1| PREDICTED: hypothetical protein isoform 1 [Vitis vinifera]
		S_PBL_c10061	gi|224086353|ref|XP_002307860.1| ZIP transporter [Populus trichocarpa]
		S_PBL_c21056	gi|147860030|emb|CAN83129.1| hypothetical protein [Vitis vinifera]
		S_PBL_c27380	gi|147782968|emb|CAN74488.1| hypothetical protein [Vitis vinifera]
		S_PBL_c33248	gi|147782968|emb|CAN74488.1| hypothetical protein [Vitis vinifera]
		S_PBL_c16099	gi|5734438|emb|CAB52688.1| hexose transporter [Solanum lycopersicum]
		S_PBL_c19099	gi|5734438|emb|CAB52688.1| hexose transporter [Solanum lycopersicum]
		S_PBL_c3888	gi|45421752|emb|CAF74711.1| MYC transcription factor [Solanum tuberosum]
		S_PBL_c9992	gi|223540860|gb|EEF42418.1| Transcription factor AtMYC2, putative [Ricinus communis]
		S_PBL_c19415	gi|157341952|emb|CAO63408.1| unnamed protein product [Vitis vinifera]
		S_PBL_c10629	gi|2266949|gb|AAB80715.1| phosphoenolpyruvate carboxylase 2 [Gossypium hirsutum]
		S_PBL_c22432	gi|10443872|gb|AAG17619.1|AF248080_1 phosphoenolpyruvate carboxylase [Flaveria trinervia]
		S_PBL_lrc52919	gi|147834942|emb|CAN70198.1| hypothetical protein [Vitis vinifera]
		S_PBL_c55078	gi|147834942|emb|CAN70198.1| hypothetical protein [Vitis vinifera]
		S_PBL_c1527	gi|225460628|ref|XP_002264689.1| PREDICTED: hypothetical protein isoform 1 [Vitis vinifera]
		S_PBL_c2476	gi|4104248|gb|AAD01985.1| glucose regulated protein [Laccaria bicolor]
		S_PBL_c6648	gi|225430744|ref|XP_002266704.1| PREDICTED: hypothetical protein [Vitis vinifera]
		S_PBL_c8742	gi|224139410|ref|XP_002323098.1| predicted protein [Populus trichocarpa]
		S_PBL_c13086
		S_PBL_c17029	gi|225458269|ref|XP_002282365.1| PREDICTED: hypothetical protein [Vitis vinifera]
		S_PBL_lrc26585
		S_PBL_c29437
		S_PBL_c29719	gi|224065310|ref|XP_002301768.1| predicted protein [Populus trichocarpa]
		S_PBL_c30359	gi|224136153|ref|XP_002327394.1| predicted protein [Populus trichocarpa]
		S_PBL_c34997	gi|15240528|ref|NP_199777.1| leucine-rich repeat transmembrane protein kinase, putative [Arabidopsis thaliana]
		S_PBL_lrc52600
		S_PBL_lrc52683	gi|223542154|gb|EEF43698.1| Polcalcin Jun o, putative [Ricinus communis]
		S_PBL_c16539	gi|223529671|gb|EEF31615.1| Pyrophosphate-energized vacuolar membrane proton pump, putative [Ricinus communis]
		S_PBL_c5476	gi|25901033|dbj|BAC41250.1| vacuolar proton-inorganic pyrophosphatase [Pyrus communis]
		S_PBL_c1814	gi|224142351|ref|XP_002324522.1| predicted protein [Populus trichocarpa]
		S_PBL_c13915	gi|224142351|ref|XP_002324522.1| predicted protein [Populus trichocarpa]
		S_PBL_c19476	gi|157335713|emb|CAO61543.1| unnamed protein product [Vitis vinifera]
		S_PBL_c6247
		S_PBL_c27153
		S_PBL_c6784	gi|167859969|emb|CAP58707.1| putative polyol transported protein 2 [Hevea brasiliensis]
		S_PBL_c15559	gi|73696168|gb|AAZ80876.1| putative sorbitol transporter [Nicotiana langsdorffii x Nicotiana sanderae]
		S_PBL_c17153	gi|30025133|gb|AAM44082.1| putative sorbitol transporter [Prunus cerasus]
		S_PBL_c3694	gi|1778093|gb|AAB68028.1| putative sugar transporter; member of major facilitative superfamily; integral membrane protein [Beta vulgaris]
		S_PBL_c3666	gi|223543738|gb|EEF45266.1| sugar transporter, putative [Ricinus communis]
		S_PBL_c10321	gi|223543738|gb|EEF45266.1| sugar transporter, putative [Ricinus communis]
		S_PBL_c13315	gi|223539261|gb|EEF40854.1| sugar transporter, putative [Ricinus communis]
		S_PBL_c17486	gi|223543738|gb|EEF45266.1| sugar transporter, putative [Ricinus communis]
		S_PBL_lrc52194	gi|223524019|gb|EEF27275.1| sugar transporter, putative [Ricinus communis]
		S_PBL_c7035	gi|223540860|gb|EEF42418.1| Transcription factor AtMYC2, putative [Ricinus communis]
		S_PBL_c50273	gi|223529381|gb|EEF31345.1| transcription factor, putative [Ricinus communis]
		S_PBL_c4101
		S_PBL_c8876	gi|147789396|emb|CAN75549.1| hypothetical protein [Vitis vinifera]
		S_PBL_c12266
		S_PBL_c13129	gi|224136149|ref|XP_002327393.1| predicted protein [Populus trichocarpa]
		S_PBL_c14556	gi|147834942|emb|CAN70198.1| hypothetical protein [Vitis vinifera]
		S_PBL_c21269
		S_PBL_lrc52140	gi|225424307|ref|XP_002284689.1| PREDICTED: hypothetical protein isoform 1 [Vitis vinifera]
		S_PBL_lrc52597
		S_PBL_lrc53015	gi|25901033|dbj|BAC41250.1| vacuolar proton-inorganic pyrophosphatase [Pyrus communis]
		S_PBL_c3181	gi|42741727|gb|AAS45124.1| WAK-like kinase [Solanum lycopersicum]
		S_PBL_c22212	gi|225461880|ref|XP_002265513.1| PREDICTED: hypothetical protein [Vitis vinifera]
		S_PBL_c25212	gi|224104395|ref|XP_002313423.1| ZIP transporter [Populus trichocarpa]
GO:0008792	0.0068
		S_PBL_c19828	gi|40645472|dbj|BAD06581.1| arginine decarboxylase [Nicotiana tabacum]
		S_PBL_c14387	gi|40645472|dbj|BAD06581.1| arginine decarboxylase [Nicotiana tabacum]
		S_PBL_c4668	gi|33340511|gb|AAQ14851.1|AF321137_1 arginine decarboxylase [Nicotiana tabacum]
		S_PBL_c198	gi|40645472|dbj|BAD06581.1| arginine decarboxylase [Nicotiana tabacum]
		S_PBL_c980	gi|3913439|sp|Q96471.1|DCAM_IPONI RecName: Full=S-adenosylmethionine decarboxylase proenzyme; Short=AdoMetDC; Short=SAMDC; Contains: RecName: Full=S-adenosylmethionine decarboxylase alpha chain; Contains: RecName: Full=S-adenosylmethionine decarboxylase beta chain; Flags: Precursor
		S_PBL_c2678	gi|3913439|sp|Q96471.1|DCAM_IPONI RecName: Full=S-adenosylmethionine decarboxylase proenzyme; Short=AdoMetDC; Short=SAMDC; Contains: RecName: Full=S-adenosylmethionine decarboxylase alpha chain; Contains: RecName: Full=S-adenosylmethionine decarboxylase beta chain; Flags: Precursor
		S_PBL_c8931	gi|15213964|sp|Q9M6K1.1|DCAM_IPOBA RecName: Full=S-adenosylmethionine decarboxylase proenzyme; Short=AdoMetDC; Short=SAMDC; Contains: RecName: Full=S-adenosylmethionine decarboxylase alpha chain; Contains: RecName: Full=S-adenosylmethionine decarboxylase beta chain; Flags: Precursor
		S_PBL_c14942	gi|3913423|sp|O04009.1|DCAM_TOBAC RecName: Full=S-adenosylmethionine decarboxylase proenzyme; Short=AdoMetDC; Short=SAMDC; Contains: RecName: Full=S-adenosylmethionine decarboxylase alpha chain; Contains: RecName: Full=S-adenosylmethionine decarboxylase beta chain; Flags: Precursor
GO:0004648	0.007
		S_PBL_c5509	gi|157328873|emb|CAO23276.1| unnamed protein product [Vitis vinifera]
		S_PBL_c678	gi|224084052|ref|XP_002307204.1| predicted protein [Populus trichocarpa]
		S_PBL_lrc52992	gi|157328873|emb|CAO23276.1| unnamed protein product [Vitis vinifera]
		S_PBL_c12618	gi|15237069|ref|NP_195288.1| PSAT (phosphoserine aminotransferase); phosphoserine transaminase [Arabidopsis thaliana]
		S_PBL_lrc54777	gi|157328873|emb|CAO23276.1| unnamed protein product [Vitis vinifera]
		S_PBL_c5862	gi|157328873|emb|CAO23276.1| unnamed protein product [Vitis vinifera]
		S_PBL_c15178	gi|157328873|emb|CAO23276.1| unnamed protein product [Vitis vinifera]
GO:0047172	0.007
		S_PBL_c657	gi|134035932|gb|ABO47805.1| hydroxycinnamoyl-CoA shikimate/quinate hydroxycinnamoyltransferase [Coffea canephora]
		S_PBL_c17752	gi|116486991|emb|CAJ40778.1| hydroxycinnamoyl transferase [Coffea arabica]
		S_PBL_c20009	gi|116486991|emb|CAJ40778.1| hydroxycinnamoyl transferase [Coffea arabica]
		S_PBL_c6051	gi|139538833|gb|ABO77956.1| hydroxycinnamoyl-CoA quinate hydroxycinnamoyltransferase [Coffea canephora]
		S_PBL_c8321	gi|139538848|gb|ABO77957.1| hydroxycinnamoyl-CoA quinate hydroxycinnamoyltransferase [Coffea canephora]
		S_PBL_c15462	gi|40644084|emb|CAE46933.1| hydroxycinnamoyl CoA quinate transferase [Solanum lycopersicum]
		S_PBL_c20232	gi|40644899|emb|CAE46932.1| hydroxycinnamoyl CoA quinate transferase [Nicotiana tabacum]
GO:0016616	0.007
GO:0016211	0.0071
GO:0016880	0.0071
GO:0016614	0.0096
		S_PBL_c32672
		S_PBL_c29895
		S_PBL_c29783	gi|157345622|emb|CAO14920.1| unnamed protein product [Vitis vinifera]
GO:0016627	0.01
GO:0004857	0.011
		S_PBL_lrc33884	gi|223548859|gb|EEF50348.1| Pectinesterase-2 precursor, putative [Ricinus communis]
		S_PBL_c36926	gi|147784018|emb|CAN76835.1| hypothetical protein [Vitis vinifera]
		S_PBL_c759	gi|224128446|ref|XP_002320332.1| predicted protein [Populus trichocarpa]
		S_PBL_c14882	gi|223537674|gb|EEF39297.1| Pectinesterase-2 precursor, putative [Ricinus communis]
		S_PBL_c17862	gi|223537674|gb|EEF39297.1| Pectinesterase-2 precursor, putative [Ricinus communis]
		S_PBL_c20018	gi|224128446|ref|XP_002320332.1| predicted protein [Populus trichocarpa]
		S_PBL_c20769	gi|225453983|ref|XP_002280446.1| PREDICTED: hypothetical protein [Vitis vinifera]
		S_PBL_c6282	gi|147865459|emb|CAN83663.1| hypothetical protein [Vitis vinifera]
		S_PBL_c10203	gi|147865459|emb|CAN83663.1| hypothetical protein [Vitis vinifera]
		S_PBL_c17224	gi|224067693|ref|XP_002302526.1| predicted protein [Populus trichocarpa]
GO:0015171	0.011
		S_PBL_c3304	gi|224084123|ref|XP_002307218.1| aromatic and neutral amino acid transporter [Populus trichocarpa]
		S_PBL_c2413	gi|224112417|ref|XP_002316182.1| amino acid transporter [Populus trichocarpa]
		S_PBL_c47170	gi|238600959|ref|XP_002395281.1| hypothetical protein MPER_04693 [Moniliophthora perniciosa FA553]
		S_PBL_c29743	gi|169844346|ref|XP_001828894.1| hypothetical protein CC1G_03688 [Coprinopsis cinerea okayama7#130]
		S_PBL_c24169	gi|238600959|ref|XP_002395281.1| hypothetical protein MPER_04693 [Moniliophthora perniciosa FA553]
		S_PBL_c11827	gi|27447657|gb|AAO13689.1|AF013280_1 amino acid transporter [Lycopersicon esculentum]
		S_PBL_c2252	gi|225459637|ref|XP_002285878.1| PREDICTED: hypothetical protein isoform 1 [Vitis vinifera]
		S_PBL_c11384	gi|224074521|ref|XP_002304384.1| neutral amino acid transport protein [Populus trichocarpa]
		S_PBL_c14016	gi|224084123|ref|XP_002307218.1| aromatic and neutral amino acid transporter [Populus trichocarpa]
		S_PBL_c13625
		S_PBL_c13240
		S_PBL_c24105	gi|56562199|emb|CAI05895.1| putative auxin influx carrier protein [Prunus avium]
		S_PBL_c18723	gi|157358829|emb|CAO66709.1| unnamed protein product [Vitis vinifera]
GO:0050404	0.012
		S_PBL_c8100	gi|6226510|sp|Q9ZSK5.1|ZOG_PHALU RecName: Full=Zeatin O-glucosyltransferase; AltName: Full=Trans-zeatin O-beta-D-glucosyltransferase
		S_PBL_c2307	gi|6226510|sp|Q9ZSK5.1|ZOG_PHALU RecName: Full=Zeatin O-glucosyltransferase; AltName: Full=Trans-zeatin O-beta-D-glucosyltransferase
		S_PBL_c1227	gi|224090061|ref|XP_002308926.1| predicted protein [Populus trichocarpa]
		S_PBL_c3240	gi|224090061|ref|XP_002308926.1| predicted protein [Populus trichocarpa]
		S_PBL_c9034	gi|224138074|ref|XP_002322723.1| predicted protein [Populus trichocarpa]
		S_PBL_c13326	gi|224090061|ref|XP_002308926.1| predicted protein [Populus trichocarpa]
		S_PBL_c21695	gi|224090073|ref|XP_002308931.1| predicted protein [Populus trichocarpa]
		S_PBL_c21733	gi|224090061|ref|XP_002308926.1| predicted protein [Populus trichocarpa]
GO:0005275	0.012
GO:0008415	0.013
		S_PBL_c4747	gi|224089128|ref|XP_002308642.1| beta-ketoacyl-coa synthase family protein [Populus trichocarpa]
		S_PBL_c34825
		S_PBL_c31760
		S_PBL_c5546	gi|147860011|emb|CAN78895.1| hypothetical protein [Vitis vinifera]
		S_PBL_c5636
		S_PBL_c5187	gi|134106883|ref|XP_777983.1| hypothetical protein CNBA4520 [Cryptococcus neoformans var. neoformans B-3501A]
		S_PBL_lrc52965	gi|147782846|emb|CAN61304.1| hypothetical protein [Vitis vinifera]
		S_PBL_c11023	gi|147782846|emb|CAN61304.1| hypothetical protein [Vitis vinifera]
		S_PBL_c4636	gi|225445394|ref|XP_002284986.1| PREDICTED: hypothetical protein [Vitis vinifera]
		S_PBL_c37507	gi|112806942|dbj|BAF03067.1| chalcone synthase [Solanum melongena]
		S_PBL_c12331	gi|125555951|gb|EAZ01557.1| hypothetical protein OsI_23590 [Oryza sativa Indica Group]
		S_PBL_c2995	gi|160966277|gb|ABX55778.1| 3-hydroxy-3-methylglutaryl coenzyme A synthase [Solanum lycopersicum]
		S_PBL_c33294	gi|194689368|gb|ACF78768.1| unknown [Zea mays]
		S_PBL_c22551	gi|125553359|gb|EAY99068.1| hypothetical protein OsI_21025 [Oryza sativa Indica Group]
		S_PBL_c25591
		S_PBL_c23684	gi|169866324|ref|XP_001839751.1| hypothetical protein CC1G_09654 [Coprinopsis cinerea okayama7#130]
		S_PBL_c843	gi|147782846|emb|CAN61304.1| hypothetical protein [Vitis vinifera]
		S_PBL_c6623	gi|147782846|emb|CAN61304.1| hypothetical protein [Vitis vinifera]
		S_PBL_c8350	gi|7387848|sp|O04973.1|LEU1A_SOLPN RecName: Full=2-isopropylmalate synthase A; AltName: Full=Alpha-isopropylmalate synthase A; AltName: Full=Alpha-IPM synthetase A
		S_PBL_c8741
		S_PBL_c46989	gi|169853382|ref|XP_001833371.1| hypothetical protein CC1G_12964 [Coprinopsis cinerea okayama7#130]
		S_PBL_c29522
		S_PBL_c36890
		S_PBL_c16524	gi|225426775|ref|XP_002282807.1| PREDICTED: hypothetical protein [Vitis vinifera]
		S_PBL_c2918	gi|157335601|emb|CAO61431.1| unnamed protein product [Vitis vinifera]
		S_PBL_c7011	gi|157355637|emb|CAO49454.1| unnamed protein product [Vitis vinifera]
		S_PBL_c20688
		S_PBL_c20882
		S_PBL_c37401	gi|147864353|emb|CAN80937.1| hypothetical protein [Vitis vinifera]
		S_PBL_c52711
		S_PBL_c54061
GO:0047183	0.013
		S_PBL_c17814
		S_PBL_c11350
		S_PBL_c106
		S_PBL_c9790
		S_PBL_c10766
		S_PBL_c11934
		S_PBL_c20993
GO:0008509	0.016
GO:0016801	0.017
GO:0016684	0.024
GO:0004601	0.024
		S_PBL_c6142	gi|225470465|ref|XP_002263033.1| PREDICTED: hypothetical protein [Vitis vinifera]
		S_PBL_c29801	gi|88683144|emb|CAJ77506.1| putative peroxidase [Solanum tuberosum]
		S_PBL_c4994	gi|33516948|sp|O04796.1|PERN_IPOBA RecName: Full=Neutral peroxidase; AltName: Full=SwPN1; Flags: Precursor
		S_PBL_c1640	gi|37783269|gb|AAP42503.1| anionic peroxidase swpa4 [Ipomoea batatas]
		S_PBL_c34320	gi|12539609|gb|AAG59584.1|AF229926_1 pathogen-inducible alpha-dioxygenase [Nicotiana attenuata]
		S_PBL_lrc53204	gi|157355449|emb|CAO48839.1| unnamed protein product [Vitis vinifera]
		S_PBL_c11410	gi|157346980|emb|CAO17362.1| unnamed protein product [Vitis vinifera]
		S_PBL_lrc52151	gi|157355449|emb|CAO48839.1| unnamed protein product [Vitis vinifera]
		S_PBL_c12624	gi|157355449|emb|CAO48839.1| unnamed protein product [Vitis vinifera]
		S_PBL_c11598	gi|224139322|ref|XP_002323055.1| predicted protein [Populus trichocarpa]
		S_PBL_c21120	gi|6573301|gb|AAD37429.2|AF149279_1 peroxidase 4 precursor [Phaseolus vulgaris]
		S_PBL_c8312	gi|223549307|gb|EEF50796.1| Cationic peroxidase 2 precursor, putative [Ricinus communis]
		S_PBL_lrc54045	gi|157355449|emb|CAO48839.1| unnamed protein product [Vitis vinifera]
		S_PBL_c44935
		S_PBL_c5935	gi|33516947|sp|O04795.1|PERA_IPOBA RecName: Full=Anionic peroxidase; AltName: Full=SwPA1; Flags: Precursor
		S_PBL_c15871	gi|33516947|sp|O04795.1|PERA_IPOBA RecName: Full=Anionic peroxidase; AltName: Full=SwPA1; Flags: Precursor
		S_PBL_c16766	gi|33516947|sp|O04795.1|PERA_IPOBA RecName: Full=Anionic peroxidase; AltName: Full=SwPA1; Flags: Precursor
		S_PBL_c18854	gi|6002684|gb|AAF00094.1|AF109123_1 anionic peroxidase Swpa3 [Ipomoea batatas]
		S_PBL_lrc54488	gi|33516947|sp|O04795.1|PERA_IPOBA RecName: Full=Anionic peroxidase; AltName: Full=SwPA1; Flags: Precursor
		S_PBL_c48762	gi|63002585|dbj|BAD97807.1| peroxidase [Nicotiana tabacum]
		S_PBL_c29852	gi|225441002|ref|XP_002283652.1| PREDICTED: hypothetical protein [Vitis vinifera]
		S_PBL_c1825	gi|94962424|gb|ABF48527.1| cell wall peroxidase [Capsicum annuum]
		S_PBL_c22233	gi|157354163|emb|CAO46730.1| unnamed protein product [Vitis vinifera]
		S_PBL_c750	gi|225425328|ref|XP_002268604.1| PREDICTED: hypothetical protein [Vitis vinifera]
		S_PBL_c2946	gi|224122270|ref|XP_002318793.1| predicted protein [Populus trichocarpa]
		S_PBL_c39736	gi|4204763|gb|AAD11483.1| peroxidase [Glycine max]
		S_PBL_c2122	gi|75164734|sp|Q948T9.1|RBOHB_SOLTU RecName: Full=Respiratory burst oxidase homolog protein B; AltName: Full=NADPH oxidase RBOHB; AltName: Full=StRBOHB
		S_PBL_lrc53085	gi|223548383|gb|EEF49874.1| respiratory burst oxidase, putative [Ricinus communis]
		S_PBL_lrc54403	gi|224123570|ref|XP_002330154.1| predicted protein [Populus trichocarpa]
		S_PBL_lrc55044	gi|224123570|ref|XP_002330154.1| predicted protein [Populus trichocarpa]
		S_PBL_c5844	gi|224123570|ref|XP_002330154.1| predicted protein [Populus trichocarpa]
		S_PBL_c22191	gi|225425328|ref|XP_002268604.1| PREDICTED: hypothetical protein [Vitis vinifera]
		S_PBL_c29652	gi|224073200|ref|XP_002304020.1| predicted protein [Populus trichocarpa]
GO:0050403	0.025
		S_PBL_c4938	gi|223541285|gb|EEF42836.1| UDP-glucosyltransferase, putative [Ricinus communis]
		S_PBL_c8100	gi|6226510|sp|Q9ZSK5.1|ZOG_PHALU RecName: Full=Zeatin O-glucosyltransferase; AltName: Full=Trans-zeatin O-beta-D-glucosyltransferase
		S_PBL_c2307	gi|6226510|sp|Q9ZSK5.1|ZOG_PHALU RecName: Full=Zeatin O-glucosyltransferase; AltName: Full=Trans-zeatin O-beta-D-glucosyltransferase
		S_PBL_c24345	gi|223541302|gb|EEF42853.1| UDP-glucosyltransferase, putative [Ricinus communis]
		S_PBL_c1227	gi|224090061|ref|XP_002308926.1| predicted protein [Populus trichocarpa]
		S_PBL_c3240	gi|224090061|ref|XP_002308926.1| predicted protein [Populus trichocarpa]
		S_PBL_c9034	gi|224138074|ref|XP_002322723.1| predicted protein [Populus trichocarpa]
		S_PBL_c13326	gi|224090061|ref|XP_002308926.1| predicted protein [Populus trichocarpa]
		S_PBL_c21695	gi|224090073|ref|XP_002308931.1| predicted protein [Populus trichocarpa]
		S_PBL_c21733	gi|224090061|ref|XP_002308926.1| predicted protein [Populus trichocarpa]
GO:0005342	0.031
GO:0046943	0.031
GO:0047987	0.032
		S_PBL_c34020	gi|85001721|gb|ABC68414.1| cytochrome P450 monooxygenase CYP74A3 [Glycine max]
		S_PBL_c23664	gi|85001721|gb|ABC68414.1| cytochrome P450 monooxygenase CYP74A3 [Glycine max]
		S_PBL_c12910	gi|83404758|gb|ABC17856.1| allene oxide synthase protein [Lonicera japonica]
		S_PBL_c311
		S_PBL_c1237	gi|7576889|gb|AAF64041.1|AF229811_1 fatty acid hydroperoxide lyase [Cucumis sativus]
		S_PBL_c12440
		S_PBL_s54620	gi|225428600|ref|XP_002281190.1| PREDICTED: hypothetical protein [Vitis vinifera]
		S_PBL_lrc54990
GO:0016628	0.044
GO:0003700	0.047
		S_PBL_c7477
		S_PBL_c13438
		S_PBL_c6960
		S_PBL_c4065	gi|224138664|ref|XP_002326659.1| predicted protein [Populus trichocarpa]
		S_PBL_c4242	gi|157338020|emb|CAO39064.1| unnamed protein product [Vitis vinifera]
		S_PBL_c1986	gi|224112034|ref|XP_002316060.1| predicted protein [Populus trichocarpa]
		S_PBL_c5300
		S_PBL_c4000
		S_PBL_c167
		S_PBL_c2591
		S_PBL_c12971	gi|14530681|dbj|BAB61053.1| WRKY DNA-binding protein [Nicotiana tabacum]
		S_PBL_c571	gi|157355648|emb|CAO49465.1| unnamed protein product [Vitis vinifera]
		S_PBL_c7673	gi|157355648|emb|CAO49465.1| unnamed protein product [Vitis vinifera]
		S_PBL_c53601	gi|157355648|emb|CAO49465.1| unnamed protein product [Vitis vinifera]
		S_PBL_c12918	gi|18149189|dbj|BAB83610.1| 6b-interacting protein 1 [Nicotiana tabacum]
		S_PBL_c467
		S_PBL_c15340	gi|147798046|emb|CAN73899.1| hypothetical protein [Vitis vinifera]
		S_PBL_c35732	gi|223550910|gb|EEF52396.1| DNA binding protein, putative [Ricinus communis]
		S_PBL_c18721	gi|224063489|ref|XP_002301169.1| AP2/ERF domain-containing transcription factor [Populus trichocarpa]
		S_PBL_c11188
		S_PBL_c10376	gi|148372097|gb|ABQ62980.1| TINY-like protein [Populus trichocarpa]
		S_PBL_c9696
		S_PBL_c7150	gi|78499707|gb|ABB45860.1| DRE-binding protein 3a [Gossypium hirsutum]
		S_PBL_c2263
		S_PBL_c993	gi|33324520|gb|AAQ08000.1| dehydration responsive element binding protein [Gossypium hirsutum]
		S_PBL_c124
		S_PBL_c15964	gi|145049655|gb|ABP35524.1| AP2/EREBP-type transcription factor [Ipomoea batatas]
		S_PBL_c4960	gi|145049655|gb|ABP35524.1| AP2/EREBP-type transcription factor [Ipomoea batatas]
		S_PBL_c21976	gi|224111734|ref|XP_002315958.1| AP2 domain-containing transcription factor [Populus trichocarpa]
		S_PBL_c828
		S_PBL_lrc54148	gi|223547996|gb|EEF49488.1| GATA transcription factor, putative [Ricinus communis]
		S_PBL_c1231	gi|37572449|dbj|BAC98494.1| AG-motif binding protein-4 [Nicotiana tabacum]
		S_PBL_c1787	gi|37572451|dbj|BAC98495.1| AG-motif binding protein-5 [Nicotiana tabacum]
		S_PBL_c1980	gi|21105757|gb|AAM34777.1|AF509877_1 nam-like protein 14 [Petunia x hybrida]
		S_PBL_c9107	gi|13492674|gb|AAK28303.1|AF346431_1 phenylpropanoid:glucosyltransferase 1 [Nicotiana tabacum]
		S_PBL_c11636	gi|27529846|dbj|BAC53938.1| Myb-like protein [Nicotiana tabacum]
		S_PBL_c4236	gi|223546787|gb|EEF48285.1| Multiprotein-bridging factor, putative [Ricinus communis]
		S_PBL_c5602
		S_PBL_c1983
		S_PBL_c19255	gi|225458699|ref|XP_002284966.1| PREDICTED: hypothetical protein [Vitis vinifera]
		S_PBL_c8597	gi|156118320|gb|ABU49721.1| WRKY transcription factor 2 [Solanum tuberosum]
		S_PBL_c20143	gi|6472585|dbj|BAA87058.1| WIZZ [Nicotiana tabacum]
		S_PBL_c17387	gi|147841853|emb|CAN71837.1| hypothetical protein [Vitis vinifera]
		S_PBL_c51934
		S_PBL_c17305
		S_PBL_c22300
		S_PBL_c11254	gi|147791077|emb|CAN68018.1| hypothetical protein [Vitis vinifera]
		S_PBL_lrc39435	gi|224079197|ref|XP_002305790.1| predicted protein [Populus trichocarpa]
		S_PBL_lrc27007	gi|225461484|ref|XP_002285047.1| PREDICTED: hypothetical protein [Vitis vinifera]
		S_PBL_c19447
		S_PBL_c18964	gi|157344007|emb|CAO68940.1| unnamed protein product [Vitis vinifera]
		S_PBL_c16760	gi|157344007|emb|CAO68940.1| unnamed protein product [Vitis vinifera]
		S_PBL_c12513	gi|225443654|ref|XP_002280261.1| PREDICTED: hypothetical protein [Vitis vinifera]
		S_PBL_c9405
		S_PBL_c7970	gi|225443654|ref|XP_002280261.1| PREDICTED: hypothetical protein [Vitis vinifera]
		S_PBL_c7944	gi|147775853|emb|CAN60488.1| hypothetical protein [Vitis vinifera]
		S_PBL_c19211	gi|224063489|ref|XP_002301169.1| AP2/ERF domain-containing transcription factor [Populus trichocarpa]
		S_PBL_c17455
		S_PBL_c9364
		S_PBL_c25834
		S_PBL_c16645	gi|157341999|emb|CAO63455.1| unnamed protein product [Vitis vinifera]
		S_PBL_c11162
		S_PBL_c20336	gi|147852164|emb|CAN82256.1| hypothetical protein [Vitis vinifera]
		S_PBL_c26378	gi|223551209|gb|EEF52695.1| Auxin response factor, putative [Ricinus communis]
		S_PBL_c17945	gi|223535559|gb|EEF37227.1| BRASSINAZOLE-RESISTANT 1 protein, putative [Ricinus communis]
		S_PBL_c4393	gi|16797791|gb|AAL27150.1| bZIP transcription factor [Nicotiana tabacum]
		S_PBL_c15456
		S_PBL_c4367	gi|223537200|gb|EEF38832.1| conserved hypothetical protein [Ricinus communis]
		S_PBL_lrc27494
		S_PBL_lrc52570	gi|147768955|emb|CAN69256.1| hypothetical protein [Vitis vinifera]
		S_PBL_lrc53590	gi|157400524|gb|ABV53916.1| GAGA-motif binding transcriptional activator [Populus trichocarpa]
		S_PBL_c18048	gi|157327254|emb|CAO14549.1| unnamed protein product [Vitis vinifera]
		S_PBL_lrc25778	gi|193290682|gb|ACF17649.1| putative cytochrome reductase [Capsicum annuum]
		S_PBL_c9581	gi|224063489|ref|XP_002301169.1| AP2/ERF domain-containing transcription factor [Populus trichocarpa]
		S_PBL_c13922	gi|224063489|ref|XP_002301169.1| AP2/ERF domain-containing transcription factor [Populus trichocarpa]
		S_PBL_c45619
		S_PBL_c30673	gi|225459344|ref|XP_002285802.1| PREDICTED: hypothetical protein isoform 1 [Vitis vinifera]
		S_PBL_c32360	gi|223550748|gb|EEF52234.1| DNA binding protein, putative [Ricinus communis]
		S_PBL_c5653
		S_PBL_lrc36535
		S_PBL_lrc46479
		S_PBL_c5522	gi|57012876|sp|Q9LW50.1|ERF2_NICSY RecName: Full=Ethylene-responsive transcription factor 2; Short=NsERF2; AltName: Full=Ethylene-responsive element-binding factor 2; Short=EREBP-2
		S_PBL_lrc39645	gi|57012876|sp|Q9LW50.1|ERF2_NICSY RecName: Full=Ethylene-responsive transcription factor 2; Short=NsERF2; AltName: Full=Ethylene-responsive element-binding factor 2; Short=EREBP-2
		S_PBL_lrc54147	gi|57012876|sp|Q9LW50.1|ERF2_NICSY RecName: Full=Ethylene-responsive transcription factor 2; Short=NsERF2; AltName: Full=Ethylene-responsive element-binding factor 2; Short=EREBP-2
		S_PBL_lrc24355	gi|60459383|gb|AAX20037.1| ethylene responsive element binding protein C4 [Capsicum annuum]
		S_PBL_c10442	gi|25992126|gb|AAN77067.1| ethylene responsive element binding protein [Lycopersicon esculentum]
		S_PBL_c10996	gi|225433061|ref|XP_002281052.1| PREDICTED: hypothetical protein [Vitis vinifera]
		S_PBL_c41696	gi|18422770|ref|NP_568679.1| ERF5 (ETHYLENE RESPONSIVE ELEMENT BINDING FACTOR 5); DNA binding / transcription activator/ transcription factor [Arabidopsis thaliana]
		S_PBL_c20647	gi|224075453|ref|XP_002304640.1| AP2/ERF domain-containing transcription factor [Populus trichocarpa]
		S_PBL_c19953	gi|224066255|ref|XP_002302049.1| AP2/ERF domain-containing transcription factor [Populus trichocarpa]
		S_PBL_c2133
		S_PBL_c7685
		S_PBL_c2039
		S_PBL_c4559
		S_PBL_c36466	gi|57012880|sp|Q9SXS8.1|ERF3_TOBAC RecName: Full=Ethylene-responsive transcription factor 3; AltName: Full=Ethylene-responsive element-binding factor 3 homolog; AltName: Full=Ethylene-responsive element-binding factor 5; Short=EREBP-5; AltName: Full=NtERF5
		S_PBL_lrc34271	gi|132424657|gb|ABO33481.1| class II KNOX homeobox transcription factor [Medicago truncatula]
		S_PBL_c6787	gi|5821136|dbj|BAA83710.1| heat shock factor [Nicotiana tabacum]
		S_PBL_c11359	gi|223540816|gb|EEF42376.1| conserved hypothetical protein [Ricinus communis]
		S_PBL_c6776
		S_PBL_c589	gi|118487139|gb|ABK95398.1| unknown [Populus trichocarpa]
		S_PBL_c19660	gi|224108333|ref|XP_002314809.1| predicted protein [Populus trichocarpa]
		S_PBL_c15882	gi|225452490|ref|XP_002278872.1| PREDICTED: hypothetical protein [Vitis vinifera]
		S_PBL_c424	gi|225441862|ref|XP_002284216.1| PREDICTED: similar to AT-HSFB3 (Arabidopsis thaliana heat shock transcription factor B3); DNA binding / transcription factor [Vitis vinifera]
		S_PBL_c6276	gi|224086976|ref|XP_002308023.1| predicted protein [Populus trichocarpa]
		S_PBL_c14381	gi|223531028|gb|EEF32881.1| Heat shock factor protein, putative [Ricinus communis]
		S_PBL_lrc45121	gi|147789754|emb|CAN67410.1| hypothetical protein [Vitis vinifera]
		S_PBL_lrc54441	gi|223545097|gb|EEF46608.1| DNA binding protein, putative [Ricinus communis]
		S_PBL_c25870	gi|3641252|gb|AAC36318.1| leucine-rich receptor-like protein kinase [Malus x domestica]
		S_PBL_c6630
		S_PBL_c5702	gi|1732247|gb|AAB41101.1| transcription factor Myb1 [Nicotiana tabacum]
		S_PBL_c16130	gi|6552359|dbj|BAA88221.1| myb-related transcription factor LBM1 [Nicotiana tabacum]
		S_PBL_c4628	gi|224053533|ref|XP_002297860.1| NAC domain protein, IPR003441 [Populus trichocarpa]
		S_PBL_c2827	gi|225461361|ref|XP_002284668.1| PREDICTED: hypothetical protein [Vitis vinifera]
		S_PBL_c504	gi|223532151|gb|EEF33957.1| NAC domain-containing protein, putative [Ricinus communis]
		S_PBL_c29309	gi|223546867|gb|EEF48364.1| Nodulation signaling pathway 2 protein, putative [Ricinus communis]
		S_PBL_lrc50460	gi|224105311|ref|XP_002313763.1| predicted protein [Populus trichocarpa]
		S_PBL_c6075	gi|224139876|ref|XP_002323320.1| predicted protein [Populus trichocarpa]
		S_PBL_c9452
		S_PBL_c10537
		S_PBL_c13009	gi|157400524|gb|ABV53916.1| GAGA-motif binding transcriptional activator [Populus trichocarpa]
		S_PBL_c14911	gi|224074185|ref|XP_002304291.1| predicted protein [Populus trichocarpa]
		S_PBL_c16103
		S_PBL_c17620
		S_PBL_c20951	gi|157331583|emb|CAO66002.1| unnamed protein product [Vitis vinifera]
		S_PBL_c23210	gi|224082564|ref|XP_002306743.1| predicted protein [Populus trichocarpa]
		S_PBL_lrc26237	gi|224058451|ref|XP_002299516.1| predicted protein [Populus trichocarpa]
		S_PBL_lrc26585
		S_PBL_c28100	gi|224140315|ref|XP_002323528.1| predicted protein [Populus trichocarpa]
		S_PBL_c29834	gi|224104721|ref|XP_002313541.1| predicted protein [Populus trichocarpa]
		S_PBL_c32230	gi|224090809|ref|XP_002309091.1| predicted protein [Populus trichocarpa]
		S_PBL_c34289
		S_PBL_c37548	gi|224090809|ref|XP_002309091.1| predicted protein [Populus trichocarpa]
		S_PBL_c48217	gi|223538474|gb|EEF40080.1| bel1 homeotic protein, putative [Ricinus communis]
		S_PBL_lrc52304	gi|224098638|ref|XP_002311228.1| predicted protein [Populus trichocarpa]
		S_PBL_c3317	gi|157358686|emb|CAO66371.1| unnamed protein product [Vitis vinifera]
		S_PBL_c6114	gi|157338745|emb|CAO42096.1| unnamed protein product [Vitis vinifera]
		S_PBL_c6760	gi|194475604|gb|ACF74549.1| RAV [Nicotiana tabacum]
		S_PBL_lrc37552	gi|225438569|ref|XP_002280145.1| PREDICTED: hypothetical protein [Vitis vinifera]
		S_PBL_c32991	gi|147790308|emb|CAN61201.1| hypothetical protein [Vitis vinifera]
		S_PBL_lrc32306	gi|89275893|gb|ABD66305.1| MADS10 [Ipomoea batatas]
		S_PBL_c1679	gi|147791077|emb|CAN68018.1| hypothetical protein [Vitis vinifera]
		S_PBL_c4312
		S_PBL_c7953
		S_PBL_c37641	gi|223544203|gb|EEF45727.1| transcription factor, putative [Ricinus communis]
		S_PBL_c50273	gi|223529381|gb|EEF31345.1| transcription factor, putative [Ricinus communis]
		S_PBL_c7582	gi|226505956|ref|NP_001149335.1| auxin-induced protein PCNT115 [Zea mays]
		S_PBL_c11492	gi|157358089|emb|CAO65134.1| unnamed protein product [Vitis vinifera]
		S_PBL_c14013	gi|224094697|ref|XP_002310201.1| predicted protein [Populus trichocarpa]
		S_PBL_c14266	gi|157331954|emb|CAO67763.1| unnamed protein product [Vitis vinifera]
		S_PBL_c19365	gi|223535559|gb|EEF37227.1| BRASSINAZOLE-RESISTANT 1 protein, putative [Ricinus communis]
		S_PBL_c9500	gi|156070763|gb|ABU45178.1| unknown [Solanum melongena]
		S_PBL_c25616	gi|156070785|gb|ABU45198.1| unknown [Petunia integrifolia subsp. inflata]
		S_PBL_c1721	gi|225427302|ref|XP_002279131.1| PREDICTED: hypothetical protein [Vitis vinifera]
		S_PBL_c2050
		S_PBL_c4101
		S_PBL_c4777
		S_PBL_c5484
		S_PBL_c6816
		S_PBL_c11395	gi|147778182|emb|CAN60988.1| hypothetical protein [Vitis vinifera]
		S_PBL_c12274	gi|157338361|emb|CAO39405.1| unnamed protein product [Vitis vinifera]
		S_PBL_c12406
		S_PBL_c18038	gi|147790681|emb|CAN61025.1| hypothetical protein [Vitis vinifera]
		S_PBL_c18330	gi|53792455|dbj|BAD53363.1| bHLH transcription factor-like protein [Oryza sativa Japonica Group]
		S_PBL_c18438
		S_PBL_c18483	gi|157327254|emb|CAO14549.1| unnamed protein product [Vitis vinifera]
		S_PBL_c21269
		S_PBL_c26395	gi|157359255|emb|CAO67191.1| unnamed protein product [Vitis vinifera]
		S_PBL_lrc27643	gi|157346270|emb|CAO15967.1| unnamed protein product [Vitis vinifera]
		S_PBL_c30965	gi|157348475|emb|CAO23367.1| unnamed protein product [Vitis vinifera]
		S_PBL_c34470	gi|224139848|ref|XP_002323306.1| predicted protein [Populus trichocarpa]
		S_PBL_lrc53064	gi|157341999|emb|CAO63455.1| unnamed protein product [Vitis vinifera]
		S_PBL_c54602	gi|157345733|emb|CAO15031.1| unnamed protein product [Vitis vinifera]
		S_PBL_c28919	gi|129560505|dbj|BAF48803.1| wound-responsive AP2 like factor 1 [Nicotiana tabacum]
		S_PBL_c21561
		S_PBL_lrc44918	gi|225458699|ref|XP_002284966.1| PREDICTED: hypothetical protein [Vitis vinifera]
		S_PBL_c3370	gi|224072727|ref|XP_002303852.1| predicted protein [Populus trichocarpa]
		S_PBL_c12663	gi|6472585|dbj|BAA87058.1| WIZZ [Nicotiana tabacum]
		S_PBL_lrc28731
		S_PBL_c33374
		S_PBL_c8122	gi|225425364|ref|XP_002275576.1| PREDICTED: hypothetical protein [Vitis vinifera]
		S_PBL_c9243	gi|225425364|ref|XP_002275576.1| PREDICTED: hypothetical protein [Vitis vinifera]
		S_PBL_lrc39951
GO:0004805	0.05
		S_PBL_c14563	gi|147861933|emb|CAN78769.1| hypothetical protein [Vitis vinifera]
		S_PBL_c48315	gi|115448727|ref|NP_001048143.1| Os02g0753000 [Oryza sativa (japonica cultivar-group)]
		S_PBL_c10056	gi|147861933|emb|CAN78769.1| hypothetical protein [Vitis vinifera]
		S_PBL_c979	gi|223527012|gb|EEF29201.1| trehalose-6-phosphate synthase, putative [Ricinus communis]
		S_PBL_lrc45598	gi|224096201|ref|XP_002310573.1| predicted protein [Populus trichocarpa]
		S_PBL_c53821	gi|224096201|ref|XP_002310573.1| predicted protein [Populus trichocarpa]
		S_PBL_c20696	gi|224088392|ref|XP_002308438.1| predicted protein [Populus trichocarpa]
		S_PBL_c40351	gi|164457325|dbj|BAF98176.1| trehalose-6-phosphate synthase [Solanum lycopersicum]
		S_PBL_lrc52878	gi|164457325|dbj|BAF98176.1| trehalose-6-phosphate synthase [Solanum lycopersicum]
		S_PBL_lrc52891	gi|164457325|dbj|BAF98176.1| trehalose-6-phosphate synthase [Solanum lycopersicum]
		S_PBL_lrc53892	gi|164457325|dbj|BAF98176.1| trehalose-6-phosphate synthase [Solanum lycopersicum]
		S_PBL_c1057	gi|147861933|emb|CAN78769.1| hypothetical protein [Vitis vinifera]
		S_PBL_c19481	gi|147861933|emb|CAN78769.1| hypothetical protein [Vitis vinifera]
		S_PBL_c24728	gi|157360731|emb|CAO70330.1| unnamed protein product [Vitis vinifera]

## Sheet: MF_contigs
GO Accession	FDR	Contig	Annotation
GO:0016491	1.2e-37
		S_PBL_c41835	gi|169847081|ref|XP_001830252.1| hypothetical protein CC1G_01888 [Coprinopsis cinerea okayama7#130]
		S_PBL_c31850
		S_PBL_c34491	gi|71004518|ref|XP_756925.1| hypothetical protein UM00778.1 [Ustilago maydis 521]
		S_PBL_lrc36144	gi|224102303|ref|XP_002312630.1| predicted protein [Populus trichocarpa]
		S_PBL_c13417	gi|157348183|emb|CAO22893.1| unnamed protein product [Vitis vinifera]
		S_PBL_c30505
		S_PBL_c2008	gi|76560794|gb|ABA43899.1| beta-carotene hydroxylase [Coffea canephora]
		S_PBL_c17993	gi|225464577|ref|XP_002273581.1| PREDICTED: hypothetical protein isoform 1 [Vitis vinifera]
		S_PBL_c28138	gi|212420165|gb|ACJ26016.1| delta-12 desaturase [Phanerochaete chrysosporium]
		S_PBL_c29627	gi|238843133|gb|EEQ32795.1| Y20 protein [Microsporum canis CBS 113480]
		S_PBL_c26981	gi|238576941|ref|XP_002388218.1| hypothetical protein MPER_12791 [Moniliophthora perniciosa FA553]
		S_PBL_c33360	gi|238593402|ref|XP_002393185.1| hypothetical protein MPER_07124 [Moniliophthora perniciosa FA553]
		S_PBL_c33575	gi|134117970|ref|XP_772366.1| hypothetical protein CNBL2330 [Cryptococcus neoformans var. neoformans B-3501A]
		S_PBL_c2517	gi|42541363|gb|AAS19533.1| omega-6 fatty acid desaturase [Cucurbita pepo]
		S_PBL_c15402	gi|194346322|gb|ACF49507.1| omega-6 desaturase [Linum usitatissimum]
		S_PBL_c41298
		S_PBL_c32093	gi|169862442|ref|XP_001837848.1| hypothetical protein CC1G_09830 [Coprinopsis cinerea okayama7#130]
		S_PBL_c33179	gi|38489222|gb|AAR21296.1| NDR1-like protein [Nicotiana benthamiana]
		S_PBL_lrc53430
		S_PBL_c8079	gi|147799889|emb|CAN77321.1| hypothetical protein [Vitis vinifera]
		S_PBL_lrc28792	gi|169867613|ref|XP_001840385.1| hypothetical protein CC1G_05271 [Coprinopsis cinerea okayama7#130]
		S_PBL_c45456	gi|71043507|dbj|BAE16174.1| polyamine oxidase [Nicotiana tabacum]
		S_PBL_c49760
		S_PBL_c16905	gi|217074450|gb|ACJ85585.1| unknown [Medicago truncatula]
		S_PBL_lrc55110	gi|224056831|ref|XP_002299045.1| predicted protein [Populus trichocarpa]
		S_PBL_c34049
		S_PBL_lrc25181	gi|53749430|gb|AAU90286.1| Putative pyridine nucleotide-disulphide oxidoreductase, identical [Solanum demissum]
		S_PBL_c48	gi|125581948|gb|EAZ22879.1| hypothetical protein OsJ_06565 [Oryza sativa Japonica Group]
		S_PBL_c2918	gi|157335601|emb|CAO61431.1| unnamed protein product [Vitis vinifera]
		S_PBL_c6763	gi|147838607|emb|CAN69513.1| hypothetical protein [Vitis vinifera]
		S_PBL_c17190	gi|157348183|emb|CAO22893.1| unnamed protein product [Vitis vinifera]
GO:0016705	7.5e-23
		S_PBL_c30000	gi|169864706|ref|XP_001838960.1| hypothetical protein CC1G_05513 [Coprinopsis cinerea okayama7#130]
GO:0051213	8.9e-17
GO:0016706	1.4e-13
GO:0009055	1.7e-13
		S_PBL_c5486	gi|225438595|ref|XP_002280620.1| PREDICTED: hypothetical protein [Vitis vinifera]
		S_PBL_c1220	gi|85068610|gb|ABC69385.1| CYP98A33v1 [Nicotiana tabacum]
		S_PBL_c8844	gi|224056797|ref|XP_002299028.1| predicted protein [Populus trichocarpa]
		S_PBL_c245	gi|224103053|ref|XP_002312905.1| cytochrome P450 [Populus trichocarpa]
		S_PBL_c25130	gi|224120250|ref|XP_002318283.1| predicted protein [Populus trichocarpa]
		S_PBL_lrc38467	gi|224120250|ref|XP_002318283.1| predicted protein [Populus trichocarpa]
		S_PBL_c23129	gi|85068594|gb|ABC69377.1| CYP81B2v2 [Nicotiana tabacum]
		S_PBL_c2889	gi|85068664|gb|ABC69412.1| CYP73A47v3 [Nicotiana tabacum]
		S_PBL_c18141	gi|85068662|gb|ABC69411.1| CYP73A47v1 [Nicotiana tabacum]
		S_PBL_c17893
		S_PBL_c1553	gi|225462114|ref|XP_002262673.1| PREDICTED: hypothetical protein [Vitis vinifera]
		S_PBL_c2016	gi|225462114|ref|XP_002262673.1| PREDICTED: hypothetical protein [Vitis vinifera]
		S_PBL_c2029	gi|225462114|ref|XP_002262673.1| PREDICTED: hypothetical protein [Vitis vinifera]
		S_PBL_c3641	gi|225458442|ref|XP_002281995.1| PREDICTED: hypothetical protein [Vitis vinifera]
		S_PBL_c25685	gi|85068646|gb|ABC69403.1| CYP71D51v1 [Nicotiana tabacum]
		S_PBL_c1871
		S_PBL_c694
		S_PBL_c8159
		S_PBL_c4991
		S_PBL_c34020	gi|85001721|gb|ABC68414.1| cytochrome P450 monooxygenase CYP74A3 [Glycine max]
		S_PBL_c23664	gi|85001721|gb|ABC68414.1| cytochrome P450 monooxygenase CYP74A3 [Glycine max]
		S_PBL_c12910	gi|83404758|gb|ABC17856.1| allene oxide synthase protein [Lonicera japonica]
		S_PBL_c311
		S_PBL_c48015	gi|147777916|emb|CAN75729.1| hypothetical protein [Vitis vinifera]
		S_PBL_c20786	gi|225459203|ref|XP_002285736.1| PREDICTED: hypothetical protein [Vitis vinifera]
		S_PBL_c24592	gi|225456565|ref|XP_002265310.1| PREDICTED: hypothetical protein isoform 1 [Vitis vinifera]
		S_PBL_c15648	gi|15290017|dbj|BAB63711.1| putative cytochrome P450-dependent fatty acid hydroxylase [Oryza sativa Japonica Group]
		S_PBL_c14204
		S_PBL_c24387	gi|225460644|ref|XP_002266350.1| PREDICTED: hypothetical protein [Vitis vinifera]
		S_PBL_c20645	gi|225436277|ref|XP_002264897.1| PREDICTED: hypothetical protein [Vitis vinifera]
		S_PBL_c16096	gi|225436277|ref|XP_002264897.1| PREDICTED: hypothetical protein [Vitis vinifera]
		S_PBL_c12459
		S_PBL_c13462	gi|225468906|ref|XP_002268915.1| PREDICTED: hypothetical protein [Vitis vinifera]
		S_PBL_c44904	gi|224093832|ref|XP_002310011.1| predicted protein [Populus trichocarpa]
		S_PBL_c32351	gi|224095628|ref|XP_002334744.1| cytochrome P450 [Populus trichocarpa]
		S_PBL_c19706	gi|224093832|ref|XP_002310011.1| predicted protein [Populus trichocarpa]
		S_PBL_c19349	gi|147819359|emb|CAN60168.1| hypothetical protein [Vitis vinifera]
		S_PBL_c18619	gi|225438595|ref|XP_002280620.1| PREDICTED: hypothetical protein [Vitis vinifera]
		S_PBL_c13256	gi|224093832|ref|XP_002310011.1| predicted protein [Populus trichocarpa]
		S_PBL_c10418	gi|224137306|ref|XP_002327093.1| cytochrome P450 [Populus trichocarpa]
		S_PBL_c7993	gi|224115646|ref|XP_002317087.1| predicted protein [Populus trichocarpa]
		S_PBL_c18079
		S_PBL_c46788	gi|75905822|gb|AAK62342.2| elicitor-inducible cytochrome P450 [Nicotiana tabacum]
		S_PBL_c98	gi|85068664|gb|ABC69412.1| CYP73A47v3 [Nicotiana tabacum]
		S_PBL_lrc52110	gi|85068664|gb|ABC69412.1| CYP73A47v3 [Nicotiana tabacum]
		S_PBL_lrc53776	gi|85068662|gb|ABC69411.1| CYP73A47v1 [Nicotiana tabacum]
		S_PBL_lrc53138	gi|85068662|gb|ABC69411.1| CYP73A47v1 [Nicotiana tabacum]
		S_PBL_c2758	gi|117952|sp|P00059.1|CYC_ABUTH RecName: Full=Cytochrome c
		S_PBL_c276	gi|224118706|ref|XP_002331427.1| cytochrome P450 [Populus trichocarpa]
		S_PBL_c11791	gi|157345213|emb|CAO71941.1| unnamed protein product [Vitis vinifera]
		S_PBL_c22047	gi|147778583|emb|CAN60309.1| hypothetical protein [Vitis vinifera]
		S_PBL_c24309	gi|225440946|ref|XP_002277129.1| PREDICTED: hypothetical protein [Vitis vinifera]
		S_PBL_c34315	gi|84514135|gb|ABC59076.1| cytochrome P450 monooxygenase CYP716A12 [Medicago truncatula]
		S_PBL_c42010	gi|223544096|gb|EEF45621.1| cytochrome P450, putative [Ricinus communis]
		S_PBL_c45408
		S_PBL_c50730	gi|71897452|gb|AAZ52550.1| cytochrome P450 [Capsicum annuum]
		S_PBL_c38305	gi|147792578|emb|CAN64371.1| hypothetical protein [Vitis vinifera]
		S_PBL_c860	gi|225458344|ref|XP_002281661.1| PREDICTED: hypothetical protein [Vitis vinifera]
		S_PBL_c1874	gi|225436277|ref|XP_002264897.1| PREDICTED: hypothetical protein [Vitis vinifera]
		S_PBL_c13788
		S_PBL_c16470	gi|85068670|gb|ABC69415.1| CYP71AH2 [Nicotiana tabacum]
		S_PBL_c17988	gi|223537831|gb|EEF39448.1| cytochrome P450, putative [Ricinus communis]
		S_PBL_c46531	gi|224097224|ref|XP_002334632.1| predicted protein [Populus trichocarpa]
		S_PBL_c1237	gi|7576889|gb|AAF64041.1|AF229811_1 fatty acid hydroperoxide lyase [Cucumis sativus]
		S_PBL_c12440
		S_PBL_lrc52346	gi|225428600|ref|XP_002281190.1| PREDICTED: hypothetical protein [Vitis vinifera]
		S_PBL_lrc52521	gi|225428600|ref|XP_002281190.1| PREDICTED: hypothetical protein [Vitis vinifera]
		S_PBL_lrc53639	gi|225428600|ref|XP_002281190.1| PREDICTED: hypothetical protein [Vitis vinifera]
		S_PBL_s54620	gi|225428600|ref|XP_002281190.1| PREDICTED: hypothetical protein [Vitis vinifera]
		S_PBL_lrc54990
		S_PBL_c55013
		S_PBL_c13058
		S_PBL_c41524	gi|151335776|gb|ABS00393.1| cytochrome P450 hydroxylase [Hyoscyamus muticus]
		S_PBL_c30457	gi|217072174|gb|ACJ84447.1| unknown [Medicago truncatula]
		S_PBL_lrc54619	gi|223526839|gb|EEF29055.1| cytochrome P450, putative [Ricinus communis]
		S_PBL_c21311	gi|125528443|gb|EAY76557.1| hypothetical protein OsI_04502 [Oryza sativa Indica Group]
		S_PBL_c9521
		S_PBL_c17334	gi|14423325|gb|AAK62345.1| elicitor-inducible cytochrome P450 [Nicotiana tabacum]
		S_PBL_c22453	gi|14423325|gb|AAK62345.1| elicitor-inducible cytochrome P450 [Nicotiana tabacum]
		S_PBL_lrc53079	gi|14423325|gb|AAK62345.1| elicitor-inducible cytochrome P450 [Nicotiana tabacum]
		S_PBL_c4569	gi|13506709|gb|AAK27265.1| fatty acid hydroperoxide lyase [Lycopersicon esculentum]
		S_PBL_c8590	gi|110433184|gb|ABG74350.1| cytochrome P450 [Capsicum chinense]
		S_PBL_c13312	gi|110433184|gb|ABG74350.1| cytochrome P450 [Capsicum chinense]
		S_PBL_c6361	gi|170097978|ref|XP_001880208.1| fumarate reductase [Laccaria bicolor S238N-H82]
		S_PBL_c11711	gi|170097978|ref|XP_001880208.1| fumarate reductase [Laccaria bicolor S238N-H82]
		S_PBL_c3452	gi|224129682|ref|XP_002320645.1| glutaredoxin [Populus trichocarpa]
		S_PBL_lrc47504	gi|224129682|ref|XP_002320645.1| glutaredoxin [Populus trichocarpa]
		S_PBL_c751	gi|156891141|gb|ABU96708.1| glutaredoxin [Solanum tuberosum]
		S_PBL_c15064	gi|156891141|gb|ABU96708.1| glutaredoxin [Solanum tuberosum]
		S_PBL_c17256	gi|156891141|gb|ABU96708.1| glutaredoxin [Solanum tuberosum]
		S_PBL_lrc52906	gi|156891141|gb|ABU96708.1| glutaredoxin [Solanum tuberosum]
		S_PBL_c23104	gi|119367477|gb|ABL67654.1| putative H-type thioredoxin [Citrus cv. Shiranuhi]
		S_PBL_c26065	gi|58267734|ref|XP_571023.1| hypothetical protein [Cryptococcus neoformans var. neoformans JEC21]
		S_PBL_c11368	gi|164656296|ref|XP_001729276.1| hypothetical protein MGL_3743 [Malassezia globosa CBS 7966]
		S_PBL_c16959	gi|170095063|ref|XP_001878752.1| cytochrome c C1 [Laccaria bicolor S238N-H82]
		S_PBL_c5087
		S_PBL_c11963	gi|115457106|ref|NP_001052153.1| Os04g0174100 [Oryza sativa (japonica cultivar-group)]
		S_PBL_c18069
		S_PBL_c30891	gi|169844941|ref|XP_001829191.1| predicted protein [Coprinopsis cinerea okayama7#130]
		S_PBL_c2202
		S_PBL_c30669	gi|157352367|emb|CAO43430.1| unnamed protein product [Vitis vinifera]
		S_PBL_c31348
		S_PBL_c27094	gi|15234547|ref|NP_192976.1| PME1; pectinesterase inhibitor [Arabidopsis thaliana]
		S_PBL_c32093	gi|169862442|ref|XP_001837848.1| hypothetical protein CC1G_09830 [Coprinopsis cinerea okayama7#130]
		S_PBL_c17032	gi|82570227|gb|ABB83676.1| putative p-coumaroyl 3'-hydroxylase CYP98A-C1 [Coffea canephora]
		S_PBL_c18593	gi|82570227|gb|ABB83676.1| putative p-coumaroyl 3'-hydroxylase CYP98A-C1 [Coffea canephora]
		S_PBL_c86	gi|224055647|ref|XP_002298583.1| predicted protein [Populus trichocarpa]
		S_PBL_c750	gi|225425328|ref|XP_002268604.1| PREDICTED: hypothetical protein [Vitis vinifera]
		S_PBL_c2946	gi|224122270|ref|XP_002318793.1| predicted protein [Populus trichocarpa]
		S_PBL_c5288
		S_PBL_c5924	gi|224055647|ref|XP_002298583.1| predicted protein [Populus trichocarpa]
		S_PBL_c8112
		S_PBL_c18994
		S_PBL_c20548
		S_PBL_c21711	gi|224132022|ref|XP_002321236.1| predicted protein [Populus trichocarpa]
		S_PBL_lrc52159
		S_PBL_lrc25181	gi|53749430|gb|AAU90286.1| Putative pyridine nucleotide-disulphide oxidoreductase, identical [Solanum demissum]
		S_PBL_c2122	gi|75164734|sp|Q948T9.1|RBOHB_SOLTU RecName: Full=Respiratory burst oxidase homolog protein B; AltName: Full=NADPH oxidase RBOHB; AltName: Full=StRBOHB
		S_PBL_lrc53085	gi|223548383|gb|EEF49874.1| respiratory burst oxidase, putative [Ricinus communis]
		S_PBL_lrc54403	gi|224123570|ref|XP_002330154.1| predicted protein [Populus trichocarpa]
		S_PBL_lrc55044	gi|224123570|ref|XP_002330154.1| predicted protein [Populus trichocarpa]
		S_PBL_c5844	gi|224123570|ref|XP_002330154.1| predicted protein [Populus trichocarpa]
		S_PBL_c22191	gi|225425328|ref|XP_002268604.1| PREDICTED: hypothetical protein [Vitis vinifera]
		S_PBL_c33137	gi|147815448|emb|CAN72775.1| hypothetical protein [Vitis vinifera]
		S_PBL_lrc28362
		S_PBL_c41071
		S_PBL_c2009	gi|33621084|gb|AAQ23135.1| thioredoxin H3 [Ipomoea batatas]
		S_PBL_lrc52182	gi|33621084|gb|AAQ23135.1| thioredoxin H3 [Ipomoea batatas]
		S_PBL_c17602	gi|11135282|sp|Q43636.1|TRXH_RICCO RecName: Full=Thioredoxin H-type; Short=Trx-H
		S_PBL_c1691	gi|224129682|ref|XP_002320645.1| glutaredoxin [Populus trichocarpa]
		S_PBL_c1922	gi|224129682|ref|XP_002320645.1| glutaredoxin [Populus trichocarpa]
		S_PBL_c22380	gi|157342103|emb|CAO64216.1| unnamed protein product [Vitis vinifera]
		S_PBL_c1964
		S_PBL_c2399	gi|157348078|emb|CAO22665.1| unnamed protein product [Vitis vinifera]
		S_PBL_c6329	gi|157329558|emb|CAO40668.1| unnamed protein product [Vitis vinifera]
		S_PBL_c6837	gi|225460303|ref|XP_002279623.1| PREDICTED: hypothetical protein [Vitis vinifera]
		S_PBL_c16442
		S_PBL_c20388	gi|157348078|emb|CAO22665.1| unnamed protein product [Vitis vinifera]
		S_PBL_c23811	gi|157337577|emb|CAO21923.1| unnamed protein product [Vitis vinifera]
		S_PBL_c28231
		S_PBL_lrc28544	gi|157351039|emb|CAO41196.1| unnamed protein product [Vitis vinifera]
		S_PBL_c34447
		S_PBL_c44512	gi|225460301|ref|XP_002279608.1| PREDICTED: hypothetical protein [Vitis vinifera]
GO:0005506	3.1e-13
		S_PBL_c909	gi|224140423|ref|XP_002323582.1| predicted protein [Populus trichocarpa]
		S_PBL_lrc35302	gi|224140423|ref|XP_002323582.1| predicted protein [Populus trichocarpa]
		S_PBL_c8609	gi|209484089|gb|ACI47519.1| iron-sulfer cluster scaffold protein ISU1 [Eucalyptus grandis]
		S_PBL_c13633	gi|225441110|ref|XP_002265059.1| PREDICTED: hypothetical protein [Vitis vinifera]
		S_PBL_c11637	gi|224113159|ref|XP_002316410.1| predicted protein [Populus trichocarpa]
		S_PBL_c2008	gi|76560794|gb|ABA43899.1| beta-carotene hydroxylase [Coffea canephora]
		S_PBL_c17993	gi|225464577|ref|XP_002273581.1| PREDICTED: hypothetical protein isoform 1 [Vitis vinifera]
		S_PBL_lrc25778	gi|193290682|gb|ACF17649.1| putative cytochrome reductase [Capsicum annuum]
		S_PBL_c8672	gi|157352204|emb|CAO43232.1| unnamed protein product [Vitis vinifera]
		S_PBL_c37317	gi|50293061|gb|AAT72916.1| gibberellin 2 oxidase [Nerium oleander]
		S_PBL_c32	gi|134303284|gb|ABO70985.1| gibberellin 2-oxidase 3 [Nicotiana tabacum]
		S_PBL_c12501	gi|134303284|gb|ABO70985.1| gibberellin 2-oxidase 3 [Nicotiana tabacum]
		S_PBL_c20097	gi|51011366|gb|AAT92094.1| GA 2-oxidase 2 [Nerium oleander]
		S_PBL_c23111	gi|27123665|emb|CAC83090.1| gibberellin 2-oxidase [Cucurbita maxima]
		S_PBL_c1204	gi|899344|emb|CAA58859.1| lipoxygenase [Nicotiana tabacum]
		S_PBL_c18291	gi|10764845|gb|AAG21691.1| lipoxygenase [Lycopersicon esculentum]
		S_PBL_c3398	gi|1407705|gb|AAB67865.1| lipoxygenase [Solanum tuberosum]
		S_PBL_c21109	gi|16904543|emb|CAD10740.1| lipoxygenase [Corylus avellana]
		S_PBL_lrc52646	gi|899344|emb|CAA58859.1| lipoxygenase [Nicotiana tabacum]
		S_PBL_lrc53675	gi|16904543|emb|CAD10740.1| lipoxygenase [Corylus avellana]
		S_PBL_c19758	gi|225450915|ref|XP_002284535.1| PREDICTED: hypothetical protein [Vitis vinifera]
		S_PBL_c29019	gi|157342702|emb|CAO65414.1| unnamed protein product [Vitis vinifera]
		S_PBL_c32093	gi|169862442|ref|XP_001837848.1| hypothetical protein CC1G_09830 [Coprinopsis cinerea okayama7#130]
		S_PBL_c33179	gi|38489222|gb|AAR21296.1| NDR1-like protein [Nicotiana benthamiana]
		S_PBL_c5795	gi|223551298|gb|EEF52784.1| prolyl 4-hydroxylase alpha subunit, putative [Ricinus communis]
		S_PBL_c8507	gi|224708774|gb|ACN60405.1| anthocyanidin synthase [Capsicum annuum]
		S_PBL_c13222	gi|224087760|ref|XP_002308223.1| predicted protein [Populus trichocarpa]
		S_PBL_lrc54881	gi|223526473|gb|EEF28746.1| Leucoanthocyanidin dioxygenase, putative [Ricinus communis]
		S_PBL_c750	gi|225425328|ref|XP_002268604.1| PREDICTED: hypothetical protein [Vitis vinifera]
		S_PBL_c2946	gi|224122270|ref|XP_002318793.1| predicted protein [Populus trichocarpa]
		S_PBL_c5532	gi|225448451|ref|XP_002272995.1| PREDICTED: hypothetical protein [Vitis vinifera]
		S_PBL_c5699	gi|224140423|ref|XP_002323582.1| predicted protein [Populus trichocarpa]
		S_PBL_c10964	gi|157355137|emb|CAO48513.1| unnamed protein product [Vitis vinifera]
		S_PBL_c14171	gi|118482770|gb|ABK93303.1| unknown [Populus trichocarpa]
		S_PBL_lrc52349	gi|62177685|gb|AAL26864.2|AF314924_1 NADH glutamate synthase precursor [Phaseolus vulgaris]
		S_PBL_c2122	gi|75164734|sp|Q948T9.1|RBOHB_SOLTU RecName: Full=Respiratory burst oxidase homolog protein B; AltName: Full=NADPH oxidase RBOHB; AltName: Full=StRBOHB
		S_PBL_lrc53085	gi|223548383|gb|EEF49874.1| respiratory burst oxidase, putative [Ricinus communis]
		S_PBL_lrc54403	gi|224123570|ref|XP_002330154.1| predicted protein [Populus trichocarpa]
		S_PBL_lrc55044	gi|224123570|ref|XP_002330154.1| predicted protein [Populus trichocarpa]
		S_PBL_c5844	gi|224123570|ref|XP_002330154.1| predicted protein [Populus trichocarpa]
		S_PBL_c22191	gi|225425328|ref|XP_002268604.1| PREDICTED: hypothetical protein [Vitis vinifera]
		S_PBL_c4870	gi|224101153|ref|XP_002312162.1| predicted protein [Populus trichocarpa]
		S_PBL_c17246	gi|147791535|emb|CAN77401.1| hypothetical protein [Vitis vinifera]
		S_PBL_c20610
		S_PBL_c23811	gi|157337577|emb|CAO21923.1| unnamed protein product [Vitis vinifera]
GO:0050589	2.6e-12
		S_PBL_c5660	gi|224057036|ref|XP_002299115.1| predicted protein [Populus trichocarpa]
		S_PBL_c909	gi|224140423|ref|XP_002323582.1| predicted protein [Populus trichocarpa]
		S_PBL_lrc35302	gi|224140423|ref|XP_002323582.1| predicted protein [Populus trichocarpa]
		S_PBL_lrc54731	gi|225435722|ref|XP_002285699.1| PREDICTED: hypothetical protein [Vitis vinifera]
		S_PBL_lrc54724	gi|225435722|ref|XP_002285699.1| PREDICTED: hypothetical protein [Vitis vinifera]
		S_PBL_lrc54435	gi|224057036|ref|XP_002299115.1| predicted protein [Populus trichocarpa]
		S_PBL_lrc53928	gi|225435722|ref|XP_002285699.1| PREDICTED: hypothetical protein [Vitis vinifera]
		S_PBL_lrc49382	gi|225435722|ref|XP_002285699.1| PREDICTED: hypothetical protein [Vitis vinifera]
		S_PBL_c21739	gi|225435722|ref|XP_002285699.1| PREDICTED: hypothetical protein [Vitis vinifera]
		S_PBL_c20723	gi|224057036|ref|XP_002299115.1| predicted protein [Populus trichocarpa]
		S_PBL_c20121	gi|225435722|ref|XP_002285699.1| PREDICTED: hypothetical protein [Vitis vinifera]
		S_PBL_c19912	gi|224057036|ref|XP_002299115.1| predicted protein [Populus trichocarpa]
		S_PBL_c18999	gi|225435722|ref|XP_002285699.1| PREDICTED: hypothetical protein [Vitis vinifera]
		S_PBL_c15528	gi|224057036|ref|XP_002299115.1| predicted protein [Populus trichocarpa]
		S_PBL_c10762	gi|225435722|ref|XP_002285699.1| PREDICTED: hypothetical protein [Vitis vinifera]
		S_PBL_lrc52139	gi|224057036|ref|XP_002299115.1| predicted protein [Populus trichocarpa]
		S_PBL_lrc42692	gi|15231296|ref|NP_187970.1| oxidoreductase, 2OG-Fe(II) oxygenase family protein [Arabidopsis thaliana]
		S_PBL_c8507	gi|224708774|gb|ACN60405.1| anthocyanidin synthase [Capsicum annuum]
		S_PBL_c13222	gi|224087760|ref|XP_002308223.1| predicted protein [Populus trichocarpa]
		S_PBL_lrc54881	gi|223526473|gb|EEF28746.1| Leucoanthocyanidin dioxygenase, putative [Ricinus communis]
		S_PBL_c5532	gi|225448451|ref|XP_002272995.1| PREDICTED: hypothetical protein [Vitis vinifera]
		S_PBL_c5699	gi|224140423|ref|XP_002323582.1| predicted protein [Populus trichocarpa]
		S_PBL_c11482	gi|225435724|ref|XP_002285698.1| PREDICTED: hypothetical protein [Vitis vinifera]
		S_PBL_c19328	gi|224057036|ref|XP_002299115.1| predicted protein [Populus trichocarpa]
		S_PBL_c30201	gi|224141201|ref|XP_002323963.1| predicted protein [Populus trichocarpa]
		S_PBL_c34027	gi|224057036|ref|XP_002299115.1| predicted protein [Populus trichocarpa]
		S_PBL_lrc52938	gi|15231296|ref|NP_187970.1| oxidoreductase, 2OG-Fe(II) oxygenase family protein [Arabidopsis thaliana]
		S_PBL_lrc53455	gi|224057036|ref|XP_002299115.1| predicted protein [Populus trichocarpa]
		S_PBL_lrc53569	gi|225435722|ref|XP_002285699.1| PREDICTED: hypothetical protein [Vitis vinifera]
		S_PBL_c4870	gi|224101153|ref|XP_002312162.1| predicted protein [Populus trichocarpa]
GO:0004497	2.2e-11
		S_PBL_c25130	gi|224120250|ref|XP_002318283.1| predicted protein [Populus trichocarpa]
		S_PBL_lrc38467	gi|224120250|ref|XP_002318283.1| predicted protein [Populus trichocarpa]
		S_PBL_c25685	gi|85068646|gb|ABC69403.1| CYP71D51v1 [Nicotiana tabacum]
		S_PBL_c3683
		S_PBL_c34020	gi|85001721|gb|ABC68414.1| cytochrome P450 monooxygenase CYP74A3 [Glycine max]
		S_PBL_c23664	gi|85001721|gb|ABC68414.1| cytochrome P450 monooxygenase CYP74A3 [Glycine max]
		S_PBL_c12910	gi|83404758|gb|ABC17856.1| allene oxide synthase protein [Lonicera japonica]
		S_PBL_c311
		S_PBL_c7250	gi|125563499|gb|EAZ08879.1| hypothetical protein OsI_31140 [Oryza sativa Indica Group]
		S_PBL_c10418	gi|224137306|ref|XP_002327093.1| cytochrome P450 [Populus trichocarpa]
		S_PBL_c46788	gi|75905822|gb|AAK62342.2| elicitor-inducible cytochrome P450 [Nicotiana tabacum]
		S_PBL_c42010	gi|223544096|gb|EEF45621.1| cytochrome P450, putative [Ricinus communis]
		S_PBL_c860	gi|225458344|ref|XP_002281661.1| PREDICTED: hypothetical protein [Vitis vinifera]
		S_PBL_c13788
		S_PBL_c1237	gi|7576889|gb|AAF64041.1|AF229811_1 fatty acid hydroperoxide lyase [Cucumis sativus]
		S_PBL_c12440
		S_PBL_lrc52346	gi|225428600|ref|XP_002281190.1| PREDICTED: hypothetical protein [Vitis vinifera]
		S_PBL_lrc52521	gi|225428600|ref|XP_002281190.1| PREDICTED: hypothetical protein [Vitis vinifera]
		S_PBL_lrc53639	gi|225428600|ref|XP_002281190.1| PREDICTED: hypothetical protein [Vitis vinifera]
		S_PBL_s54620	gi|225428600|ref|XP_002281190.1| PREDICTED: hypothetical protein [Vitis vinifera]
		S_PBL_lrc54990
		S_PBL_c55013
		S_PBL_c13058
		S_PBL_c4569	gi|13506709|gb|AAK27265.1| fatty acid hydroperoxide lyase [Lycopersicon esculentum]
		S_PBL_c29755
		S_PBL_c18069
		S_PBL_c30669	gi|157352367|emb|CAO43430.1| unnamed protein product [Vitis vinifera]
		S_PBL_c27094	gi|15234547|ref|NP_192976.1| PME1; pectinesterase inhibitor [Arabidopsis thaliana]
		S_PBL_c986	gi|13785207|emb|CAC37355.1| putative membrane protein [Solanum tuberosum]
		S_PBL_c15675	gi|13785209|emb|CAC37356.1| putative membrane protein [Solanum tuberosum]
		S_PBL_c28231
		S_PBL_lrc28544	gi|157351039|emb|CAO41196.1| unnamed protein product [Vitis vinifera]
		S_PBL_c34447
GO:0046906	1.2e-10
GO:0020037	1.3e-10
		S_PBL_c6142	gi|225470465|ref|XP_002263033.1| PREDICTED: hypothetical protein [Vitis vinifera]
		S_PBL_c5486	gi|225438595|ref|XP_002280620.1| PREDICTED: hypothetical protein [Vitis vinifera]
		S_PBL_c1220	gi|85068610|gb|ABC69385.1| CYP98A33v1 [Nicotiana tabacum]
		S_PBL_c245	gi|224103053|ref|XP_002312905.1| cytochrome P450 [Populus trichocarpa]
		S_PBL_c25130	gi|224120250|ref|XP_002318283.1| predicted protein [Populus trichocarpa]
		S_PBL_lrc38467	gi|224120250|ref|XP_002318283.1| predicted protein [Populus trichocarpa]
		S_PBL_c23129	gi|85068594|gb|ABC69377.1| CYP81B2v2 [Nicotiana tabacum]
		S_PBL_c29801	gi|88683144|emb|CAJ77506.1| putative peroxidase [Solanum tuberosum]
		S_PBL_c2889	gi|85068664|gb|ABC69412.1| CYP73A47v3 [Nicotiana tabacum]
		S_PBL_c18141	gi|85068662|gb|ABC69411.1| CYP73A47v1 [Nicotiana tabacum]
		S_PBL_c17893
		S_PBL_c3641	gi|225458442|ref|XP_002281995.1| PREDICTED: hypothetical protein [Vitis vinifera]
		S_PBL_c25685	gi|85068646|gb|ABC69403.1| CYP71D51v1 [Nicotiana tabacum]
		S_PBL_c4994	gi|33516948|sp|O04796.1|PERN_IPOBA RecName: Full=Neutral peroxidase; AltName: Full=SwPN1; Flags: Precursor
		S_PBL_c1640	gi|37783269|gb|AAP42503.1| anionic peroxidase swpa4 [Ipomoea batatas]
		S_PBL_c34020	gi|85001721|gb|ABC68414.1| cytochrome P450 monooxygenase CYP74A3 [Glycine max]
		S_PBL_c23664	gi|85001721|gb|ABC68414.1| cytochrome P450 monooxygenase CYP74A3 [Glycine max]
		S_PBL_c12910	gi|83404758|gb|ABC17856.1| allene oxide synthase protein [Lonicera japonica]
		S_PBL_c311
		S_PBL_c34320	gi|12539609|gb|AAG59584.1|AF229926_1 pathogen-inducible alpha-dioxygenase [Nicotiana attenuata]
		S_PBL_c48015	gi|147777916|emb|CAN75729.1| hypothetical protein [Vitis vinifera]
		S_PBL_c24592	gi|225456565|ref|XP_002265310.1| PREDICTED: hypothetical protein isoform 1 [Vitis vinifera]
		S_PBL_lrc53204	gi|157355449|emb|CAO48839.1| unnamed protein product [Vitis vinifera]
		S_PBL_c15648	gi|15290017|dbj|BAB63711.1| putative cytochrome P450-dependent fatty acid hydroxylase [Oryza sativa Japonica Group]
		S_PBL_c20645	gi|225436277|ref|XP_002264897.1| PREDICTED: hypothetical protein [Vitis vinifera]
		S_PBL_c16096	gi|225436277|ref|XP_002264897.1| PREDICTED: hypothetical protein [Vitis vinifera]
		S_PBL_c13462	gi|225468906|ref|XP_002268915.1| PREDICTED: hypothetical protein [Vitis vinifera]
		S_PBL_c11410	gi|157346980|emb|CAO17362.1| unnamed protein product [Vitis vinifera]
		S_PBL_lrc52151	gi|157355449|emb|CAO48839.1| unnamed protein product [Vitis vinifera]
		S_PBL_c44904	gi|224093832|ref|XP_002310011.1| predicted protein [Populus trichocarpa]
		S_PBL_c32351	gi|224095628|ref|XP_002334744.1| cytochrome P450 [Populus trichocarpa]
		S_PBL_c19706	gi|224093832|ref|XP_002310011.1| predicted protein [Populus trichocarpa]
		S_PBL_c18619	gi|225438595|ref|XP_002280620.1| PREDICTED: hypothetical protein [Vitis vinifera]
		S_PBL_c13256	gi|224093832|ref|XP_002310011.1| predicted protein [Populus trichocarpa]
		S_PBL_c12624	gi|157355449|emb|CAO48839.1| unnamed protein product [Vitis vinifera]
		S_PBL_c10418	gi|224137306|ref|XP_002327093.1| cytochrome P450 [Populus trichocarpa]
		S_PBL_c11598	gi|224139322|ref|XP_002323055.1| predicted protein [Populus trichocarpa]
		S_PBL_c46788	gi|75905822|gb|AAK62342.2| elicitor-inducible cytochrome P450 [Nicotiana tabacum]
		S_PBL_c5155	gi|22656384|gb|AAM97542.1| catalase 3 [Capsicum annuum]
		S_PBL_c43970	gi|17865454|sp|O24339.1|CATA_SOLAP RecName: Full=Catalase
		S_PBL_c21120	gi|6573301|gb|AAD37429.2|AF149279_1 peroxidase 4 precursor [Phaseolus vulgaris]
		S_PBL_c8312	gi|223549307|gb|EEF50796.1| Cationic peroxidase 2 precursor, putative [Ricinus communis]
		S_PBL_c98	gi|85068664|gb|ABC69412.1| CYP73A47v3 [Nicotiana tabacum]
		S_PBL_lrc52110	gi|85068664|gb|ABC69412.1| CYP73A47v3 [Nicotiana tabacum]
		S_PBL_lrc53776	gi|85068662|gb|ABC69411.1| CYP73A47v1 [Nicotiana tabacum]
		S_PBL_lrc53138	gi|85068662|gb|ABC69411.1| CYP73A47v1 [Nicotiana tabacum]
		S_PBL_lrc54045	gi|157355449|emb|CAO48839.1| unnamed protein product [Vitis vinifera]
		S_PBL_c2758	gi|117952|sp|P00059.1|CYC_ABUTH RecName: Full=Cytochrome c
		S_PBL_c276	gi|224118706|ref|XP_002331427.1| cytochrome P450 [Populus trichocarpa]
		S_PBL_c11791	gi|157345213|emb|CAO71941.1| unnamed protein product [Vitis vinifera]
		S_PBL_c22047	gi|147778583|emb|CAN60309.1| hypothetical protein [Vitis vinifera]
		S_PBL_c24309	gi|225440946|ref|XP_002277129.1| PREDICTED: hypothetical protein [Vitis vinifera]
		S_PBL_c34315	gi|84514135|gb|ABC59076.1| cytochrome P450 monooxygenase CYP716A12 [Medicago truncatula]
		S_PBL_c42010	gi|223544096|gb|EEF45621.1| cytochrome P450, putative [Ricinus communis]
		S_PBL_c45408
		S_PBL_c50730	gi|71897452|gb|AAZ52550.1| cytochrome P450 [Capsicum annuum]
		S_PBL_c38305	gi|147792578|emb|CAN64371.1| hypothetical protein [Vitis vinifera]
		S_PBL_c860	gi|225458344|ref|XP_002281661.1| PREDICTED: hypothetical protein [Vitis vinifera]
		S_PBL_c1874	gi|225436277|ref|XP_002264897.1| PREDICTED: hypothetical protein [Vitis vinifera]
		S_PBL_c13788
		S_PBL_c16470	gi|85068670|gb|ABC69415.1| CYP71AH2 [Nicotiana tabacum]
		S_PBL_c17988	gi|223537831|gb|EEF39448.1| cytochrome P450, putative [Ricinus communis]
		S_PBL_c46531	gi|224097224|ref|XP_002334632.1| predicted protein [Populus trichocarpa]
		S_PBL_c1237	gi|7576889|gb|AAF64041.1|AF229811_1 fatty acid hydroperoxide lyase [Cucumis sativus]
		S_PBL_c12440
		S_PBL_lrc52346	gi|225428600|ref|XP_002281190.1| PREDICTED: hypothetical protein [Vitis vinifera]
		S_PBL_lrc52521	gi|225428600|ref|XP_002281190.1| PREDICTED: hypothetical protein [Vitis vinifera]
		S_PBL_lrc53639	gi|225428600|ref|XP_002281190.1| PREDICTED: hypothetical protein [Vitis vinifera]
		S_PBL_s54620	gi|225428600|ref|XP_002281190.1| PREDICTED: hypothetical protein [Vitis vinifera]
		S_PBL_lrc54990
		S_PBL_c55013
		S_PBL_c13058
		S_PBL_c41524	gi|151335776|gb|ABS00393.1| cytochrome P450 hydroxylase [Hyoscyamus muticus]
		S_PBL_c30457	gi|217072174|gb|ACJ84447.1| unknown [Medicago truncatula]
		S_PBL_lrc54619	gi|223526839|gb|EEF29055.1| cytochrome P450, putative [Ricinus communis]
		S_PBL_c21311	gi|125528443|gb|EAY76557.1| hypothetical protein OsI_04502 [Oryza sativa Indica Group]
		S_PBL_c28403	gi|170107261|ref|XP_001884841.1| delta 9-fatty acid desaturase protein [Laccaria bicolor S238N-H82]
		S_PBL_c481	gi|223549116|gb|EEF50605.1| fatty acid desaturase, putative [Ricinus communis]
		S_PBL_c17334	gi|14423325|gb|AAK62345.1| elicitor-inducible cytochrome P450 [Nicotiana tabacum]
		S_PBL_c22453	gi|14423325|gb|AAK62345.1| elicitor-inducible cytochrome P450 [Nicotiana tabacum]
		S_PBL_lrc53079	gi|14423325|gb|AAK62345.1| elicitor-inducible cytochrome P450 [Nicotiana tabacum]
		S_PBL_c4569	gi|13506709|gb|AAK27265.1| fatty acid hydroperoxide lyase [Lycopersicon esculentum]
		S_PBL_c8590	gi|110433184|gb|ABG74350.1| cytochrome P450 [Capsicum chinense]
		S_PBL_c13312	gi|110433184|gb|ABG74350.1| cytochrome P450 [Capsicum chinense]
		S_PBL_c6361	gi|170097978|ref|XP_001880208.1| fumarate reductase [Laccaria bicolor S238N-H82]
		S_PBL_c11711	gi|170097978|ref|XP_001880208.1| fumarate reductase [Laccaria bicolor S238N-H82]
		S_PBL_c11368	gi|164656296|ref|XP_001729276.1| hypothetical protein MGL_3743 [Malassezia globosa CBS 7966]
		S_PBL_c16959	gi|170095063|ref|XP_001878752.1| cytochrome c C1 [Laccaria bicolor S238N-H82]
		S_PBL_c54226
		S_PBL_c11963	gi|115457106|ref|NP_001052153.1| Os04g0174100 [Oryza sativa (japonica cultivar-group)]
		S_PBL_c18069
		S_PBL_c30924	gi|169858654|ref|XP_001835971.1| hypothetical protein CC1G_04964 [Coprinopsis cinerea okayama7#130]
		S_PBL_c2183
		S_PBL_c39138
		S_PBL_c44935
		S_PBL_c30669	gi|157352367|emb|CAO43430.1| unnamed protein product [Vitis vinifera]
		S_PBL_c15658
		S_PBL_c27094	gi|15234547|ref|NP_192976.1| PME1; pectinesterase inhibitor [Arabidopsis thaliana]
		S_PBL_lrc28792	gi|169867613|ref|XP_001840385.1| hypothetical protein CC1G_05271 [Coprinopsis cinerea okayama7#130]
		S_PBL_c17032	gi|82570227|gb|ABB83676.1| putative p-coumaroyl 3'-hydroxylase CYP98A-C1 [Coffea canephora]
		S_PBL_c18593	gi|82570227|gb|ABB83676.1| putative p-coumaroyl 3'-hydroxylase CYP98A-C1 [Coffea canephora]
		S_PBL_c5935	gi|33516947|sp|O04795.1|PERA_IPOBA RecName: Full=Anionic peroxidase; AltName: Full=SwPA1; Flags: Precursor
		S_PBL_c15871	gi|33516947|sp|O04795.1|PERA_IPOBA RecName: Full=Anionic peroxidase; AltName: Full=SwPA1; Flags: Precursor
		S_PBL_c16766	gi|33516947|sp|O04795.1|PERA_IPOBA RecName: Full=Anionic peroxidase; AltName: Full=SwPA1; Flags: Precursor
		S_PBL_c18854	gi|6002684|gb|AAF00094.1|AF109123_1 anionic peroxidase Swpa3 [Ipomoea batatas]
		S_PBL_lrc54488	gi|33516947|sp|O04795.1|PERA_IPOBA RecName: Full=Anionic peroxidase; AltName: Full=SwPA1; Flags: Precursor
		S_PBL_c48762	gi|63002585|dbj|BAD97807.1| peroxidase [Nicotiana tabacum]
		S_PBL_c1825	gi|94962424|gb|ABF48527.1| cell wall peroxidase [Capsicum annuum]
		S_PBL_c22233	gi|157354163|emb|CAO46730.1| unnamed protein product [Vitis vinifera]
		S_PBL_c39736	gi|4204763|gb|AAD11483.1| peroxidase [Glycine max]
		S_PBL_c22380	gi|157342103|emb|CAO64216.1| unnamed protein product [Vitis vinifera]
		S_PBL_c29652	gi|224073200|ref|XP_002304020.1| predicted protein [Populus trichocarpa]
		S_PBL_c2399	gi|157348078|emb|CAO22665.1| unnamed protein product [Vitis vinifera]
		S_PBL_c6329	gi|157329558|emb|CAO40668.1| unnamed protein product [Vitis vinifera]
		S_PBL_c6837	gi|225460303|ref|XP_002279623.1| PREDICTED: hypothetical protein [Vitis vinifera]
		S_PBL_c20388	gi|157348078|emb|CAO22665.1| unnamed protein product [Vitis vinifera]
		S_PBL_c28231
		S_PBL_lrc28544	gi|157351039|emb|CAO41196.1| unnamed protein product [Vitis vinifera]
		S_PBL_c29897	gi|147819855|emb|CAN71815.1| hypothetical protein [Vitis vinifera]
		S_PBL_c34447
		S_PBL_c44512	gi|225460301|ref|XP_002279608.1| PREDICTED: hypothetical protein [Vitis vinifera]
GO:0047213	5.7e-08
		S_PBL_c4938	gi|223541285|gb|EEF42836.1| UDP-glucosyltransferase, putative [Ricinus communis]
		S_PBL_c1688
		S_PBL_c855	gi|225449258|ref|XP_002280528.1| PREDICTED: hypothetical protein [Vitis vinifera]
		S_PBL_c5061	gi|225433963|ref|XP_002268487.1| PREDICTED: hypothetical protein [Vitis vinifera]
		S_PBL_c34097	gi|147827151|emb|CAN70983.1| hypothetical protein [Vitis vinifera]
		S_PBL_c13479	gi|224056138|ref|XP_002298734.1| predicted protein [Populus trichocarpa]
		S_PBL_c9107	gi|13492674|gb|AAK28303.1|AF346431_1 phenylpropanoid:glucosyltransferase 1 [Nicotiana tabacum]
		S_PBL_c35743	gi|82880418|gb|ABB92748.1| UDP-glucose glucosyltransferase [Fragaria x ananassa]
		S_PBL_c17479	gi|223546199|gb|EEF47701.1| UDP-glucosyltransferase, putative [Ricinus communis]
		S_PBL_c11513
		S_PBL_c6592
		S_PBL_lrc24841	gi|204022238|dbj|BAG71127.1| glucosyltransferase [Phytolacca americana]
		S_PBL_c3672	gi|209954725|dbj|BAG80553.1| UDP-glucose:glucosyltransferase [Lycium barbarum]
		S_PBL_c2595
		S_PBL_c21006	gi|209954703|dbj|BAG80542.1| glycosyltransferase [Lycium barbarum]
		S_PBL_c39432	gi|224066971|ref|XP_002302305.1| predicted protein [Populus trichocarpa]
		S_PBL_lrc37353	gi|225449274|ref|XP_002281029.1| PREDICTED: hypothetical protein isoform 2 [Vitis vinifera]
		S_PBL_lrc54831	gi|225449256|ref|XP_002280470.1| PREDICTED: hypothetical protein [Vitis vinifera]
		S_PBL_c11967	gi|225440047|ref|XP_002276858.1| PREDICTED: hypothetical protein [Vitis vinifera]
		S_PBL_c25084	gi|157345495|emb|CAO14793.1| unnamed protein product [Vitis vinifera]
		S_PBL_c11433
		S_PBL_c17825	gi|225449256|ref|XP_002280470.1| PREDICTED: hypothetical protein [Vitis vinifera]
		S_PBL_c24345	gi|223541302|gb|EEF42853.1| UDP-glucosyltransferase, putative [Ricinus communis]
		S_PBL_c25207
		S_PBL_c13307	gi|224094711|ref|XP_002310203.1| predicted protein [Populus trichocarpa]
		S_PBL_c16389	gi|224094711|ref|XP_002310203.1| predicted protein [Populus trichocarpa]
		S_PBL_c14112	gi|209954713|dbj|BAG80547.1| glycosyltransferase [Lycium barbarum]
		S_PBL_c19394	gi|225459268|ref|XP_002285779.1| PREDICTED: hypothetical protein [Vitis vinifera]
		S_PBL_c13361	gi|225459251|ref|XP_002285767.1| PREDICTED: hypothetical protein [Vitis vinifera]
		S_PBL_c2353
		S_PBL_c16782	gi|147768453|emb|CAN78332.1| hypothetical protein [Vitis vinifera]
		S_PBL_c12794
		S_PBL_c33528	gi|147864249|emb|CAN83016.1| hypothetical protein [Vitis vinifera]
		S_PBL_c12492
		S_PBL_c5369
		S_PBL_c6305
		S_PBL_c17779
GO:0003824	1.5e-07
		S_PBL_c7554	gi|223525545|gb|EEF28083.1| conserved hypothetical protein [Ricinus communis]
		S_PBL_c34465	gi|147786900|emb|CAN62312.1| hypothetical protein [Vitis vinifera]
		S_PBL_c26874	gi|147786900|emb|CAN62312.1| hypothetical protein [Vitis vinifera]
		S_PBL_c28219	gi|223527334|gb|EEF29480.1| conserved hypothetical protein [Ricinus communis]
		S_PBL_c8618	gi|224133338|ref|XP_002321542.1| predicted protein [Populus trichocarpa]
		S_PBL_c52703	gi|224133338|ref|XP_002321542.1| predicted protein [Populus trichocarpa]
		S_PBL_c32498
		S_PBL_c28122	gi|225449056|ref|XP_002274887.1| PREDICTED: hypothetical protein [Vitis vinifera]
		S_PBL_c45381	gi|225449056|ref|XP_002274887.1| PREDICTED: hypothetical protein [Vitis vinifera]
		S_PBL_c7987	gi|157354285|emb|CAO46886.1| unnamed protein product [Vitis vinifera]
		S_PBL_lrc26296	gi|157340348|emb|CAO46025.1| unnamed protein product [Vitis vinifera]
		S_PBL_c27484	gi|224121380|ref|XP_002330813.1| predicted protein [Populus trichocarpa]
		S_PBL_lrc53521	gi|157340348|emb|CAO46025.1| unnamed protein product [Vitis vinifera]
		S_PBL_c24289	gi|157337104|emb|CAO21450.1| unnamed protein product [Vitis vinifera]
		S_PBL_c12648	gi|226235458|dbj|BAH47641.1| progesterone 5beta reductase-B [Nicotiana tabacum]
		S_PBL_c28240	gi|170085097|ref|XP_001873772.1| spindle assembly checkpoint protein [Laccaria bicolor S238N-H82]
		S_PBL_c804	gi|157340199|emb|CAO45876.1| unnamed protein product [Vitis vinifera]
		S_PBL_c14815	gi|224133338|ref|XP_002321542.1| predicted protein [Populus trichocarpa]
		S_PBL_c46406	gi|223527486|gb|EEF29614.1| GMP synthase, putative [Ricinus communis]
		S_PBL_c14196	gi|1246823|emb|CAA61964.1| hypothetical protein [Phoenix dactylifera]
		S_PBL_c14618	gi|157335124|emb|CAO60954.1| unnamed protein product [Vitis vinifera]
GO:0016701	2.5e-07
GO:0016702	5.2e-07
		S_PBL_c5660	gi|224057036|ref|XP_002299115.1| predicted protein [Populus trichocarpa]
		S_PBL_c909	gi|224140423|ref|XP_002323582.1| predicted protein [Populus trichocarpa]
		S_PBL_lrc35302	gi|224140423|ref|XP_002323582.1| predicted protein [Populus trichocarpa]
		S_PBL_lrc54731	gi|225435722|ref|XP_002285699.1| PREDICTED: hypothetical protein [Vitis vinifera]
		S_PBL_lrc54724	gi|225435722|ref|XP_002285699.1| PREDICTED: hypothetical protein [Vitis vinifera]
		S_PBL_lrc54435	gi|224057036|ref|XP_002299115.1| predicted protein [Populus trichocarpa]
		S_PBL_lrc53928	gi|225435722|ref|XP_002285699.1| PREDICTED: hypothetical protein [Vitis vinifera]
		S_PBL_lrc49382	gi|225435722|ref|XP_002285699.1| PREDICTED: hypothetical protein [Vitis vinifera]
		S_PBL_c21739	gi|225435722|ref|XP_002285699.1| PREDICTED: hypothetical protein [Vitis vinifera]
		S_PBL_c20723	gi|224057036|ref|XP_002299115.1| predicted protein [Populus trichocarpa]
		S_PBL_c20121	gi|225435722|ref|XP_002285699.1| PREDICTED: hypothetical protein [Vitis vinifera]
		S_PBL_c19912	gi|224057036|ref|XP_002299115.1| predicted protein [Populus trichocarpa]
		S_PBL_c18999	gi|225435722|ref|XP_002285699.1| PREDICTED: hypothetical protein [Vitis vinifera]
		S_PBL_c15528	gi|224057036|ref|XP_002299115.1| predicted protein [Populus trichocarpa]
		S_PBL_c10762	gi|225435722|ref|XP_002285699.1| PREDICTED: hypothetical protein [Vitis vinifera]
		S_PBL_lrc52139	gi|224057036|ref|XP_002299115.1| predicted protein [Populus trichocarpa]
		S_PBL_lrc42692	gi|15231296|ref|NP_187970.1| oxidoreductase, 2OG-Fe(II) oxygenase family protein [Arabidopsis thaliana]
		S_PBL_c13633	gi|225441110|ref|XP_002265059.1| PREDICTED: hypothetical protein [Vitis vinifera]
		S_PBL_c11637	gi|224113159|ref|XP_002316410.1| predicted protein [Populus trichocarpa]
		S_PBL_c29905
		S_PBL_c32	gi|134303284|gb|ABO70985.1| gibberellin 2-oxidase 3 [Nicotiana tabacum]
		S_PBL_c12501	gi|134303284|gb|ABO70985.1| gibberellin 2-oxidase 3 [Nicotiana tabacum]
		S_PBL_c23111	gi|27123665|emb|CAC83090.1| gibberellin 2-oxidase [Cucurbita maxima]
		S_PBL_c8507	gi|224708774|gb|ACN60405.1| anthocyanidin synthase [Capsicum annuum]
		S_PBL_c13222	gi|224087760|ref|XP_002308223.1| predicted protein [Populus trichocarpa]
		S_PBL_lrc54881	gi|223526473|gb|EEF28746.1| Leucoanthocyanidin dioxygenase, putative [Ricinus communis]
		S_PBL_c5532	gi|225448451|ref|XP_002272995.1| PREDICTED: hypothetical protein [Vitis vinifera]
		S_PBL_c5699	gi|224140423|ref|XP_002323582.1| predicted protein [Populus trichocarpa]
		S_PBL_c11482	gi|225435724|ref|XP_002285698.1| PREDICTED: hypothetical protein [Vitis vinifera]
		S_PBL_c14171	gi|118482770|gb|ABK93303.1| unknown [Populus trichocarpa]
		S_PBL_c19328	gi|224057036|ref|XP_002299115.1| predicted protein [Populus trichocarpa]
		S_PBL_c30201	gi|224141201|ref|XP_002323963.1| predicted protein [Populus trichocarpa]
		S_PBL_c34027	gi|224057036|ref|XP_002299115.1| predicted protein [Populus trichocarpa]
		S_PBL_lrc52938	gi|15231296|ref|NP_187970.1| oxidoreductase, 2OG-Fe(II) oxygenase family protein [Arabidopsis thaliana]
		S_PBL_lrc53455	gi|224057036|ref|XP_002299115.1| predicted protein [Populus trichocarpa]
		S_PBL_lrc53569	gi|225435722|ref|XP_002285699.1| PREDICTED: hypothetical protein [Vitis vinifera]
		S_PBL_c4870	gi|224101153|ref|XP_002312162.1| predicted protein [Populus trichocarpa]
		S_PBL_c34198	gi|147766526|emb|CAN72012.1| hypothetical protein [Vitis vinifera]
GO:0046992	5.7e-07
GO:0050468	5.7e-07
		S_PBL_c8844	gi|224056797|ref|XP_002299028.1| predicted protein [Populus trichocarpa]
		S_PBL_c2107	gi|224056797|ref|XP_002299028.1| predicted protein [Populus trichocarpa]
		S_PBL_c14204
		S_PBL_c7993	gi|224115646|ref|XP_002317087.1| predicted protein [Populus trichocarpa]
		S_PBL_lrc28469	gi|157359898|emb|CAO68634.1| unnamed protein product [Vitis vinifera]
		S_PBL_c28805	gi|157352676|emb|CAO44491.1| unnamed protein product [Vitis vinifera]
		S_PBL_c13470	gi|224056793|ref|XP_002299026.1| predicted protein [Populus trichocarpa]
		S_PBL_c14631	gi|224056831|ref|XP_002299045.1| predicted protein [Populus trichocarpa]
		S_PBL_c14921
		S_PBL_c19354	gi|224056831|ref|XP_002299045.1| predicted protein [Populus trichocarpa]
		S_PBL_lrc52410	gi|224056831|ref|XP_002299045.1| predicted protein [Populus trichocarpa]
		S_PBL_lrc52547
		S_PBL_lrc52922
		S_PBL_lrc53186	gi|224056831|ref|XP_002299045.1| predicted protein [Populus trichocarpa]
		S_PBL_lrc53463	gi|224056831|ref|XP_002299045.1| predicted protein [Populus trichocarpa]
		S_PBL_lrc55011	gi|224122378|ref|XP_002330608.1| predicted protein [Populus trichocarpa]
		S_PBL_s55222	gi|224056831|ref|XP_002299045.1| predicted protein [Populus trichocarpa]
		S_PBL_c33137	gi|147815448|emb|CAN72775.1| hypothetical protein [Vitis vinifera]
		S_PBL_c38230	gi|224122378|ref|XP_002330608.1| predicted protein [Populus trichocarpa]
GO:0046993	5.7e-07
GO:0050660	1.8e-06
		S_PBL_c8844	gi|224056797|ref|XP_002299028.1| predicted protein [Populus trichocarpa]
		S_PBL_c2107	gi|224056797|ref|XP_002299028.1| predicted protein [Populus trichocarpa]
		S_PBL_c32672
		S_PBL_s52813	gi|224138652|ref|XP_002326656.1| predicted protein [Populus trichocarpa]
		S_PBL_c31250	gi|223527062|gb|EEF29246.1| acyl-CoA oxidase, putative [Ricinus communis]
		S_PBL_c19927	gi|224145287|ref|XP_002325591.1| predicted protein [Populus trichocarpa]
		S_PBL_c28850	gi|169860631|ref|XP_001836950.1| hypothetical protein CC1G_00086 [Coprinopsis cinerea okayama7#130]
		S_PBL_c18986	gi|169860631|ref|XP_001836950.1| hypothetical protein CC1G_00086 [Coprinopsis cinerea okayama7#130]
		S_PBL_c5812	gi|124369|sp|P09114.1|ILVB2_TOBAC RecName: Full=Acetolactate synthase 2, chloroplastic; AltName: Full=Acetolactate synthase II; AltName: Full=Acetohydroxy-acid synthase II; AltName: Full=ALS II; Flags: Precursor
		S_PBL_c14204
		S_PBL_c7993	gi|224115646|ref|XP_002317087.1| predicted protein [Populus trichocarpa]
		S_PBL_lrc28469	gi|157359898|emb|CAO68634.1| unnamed protein product [Vitis vinifera]
		S_PBL_c28805	gi|157352676|emb|CAO44491.1| unnamed protein product [Vitis vinifera]
		S_PBL_c4561	gi|225449955|ref|XP_002270841.1| PREDICTED: hypothetical protein [Vitis vinifera]
		S_PBL_c26327
		S_PBL_c826	gi|224117644|ref|XP_002317631.1| predicted protein [Populus trichocarpa]
		S_PBL_c649	gi|223537598|gb|EEF39222.1| ferredoxin--NADP reductase, putative [Ricinus communis]
		S_PBL_c29895
		S_PBL_c3193	gi|124369|sp|P09114.1|ILVB2_TOBAC RecName: Full=Acetolactate synthase 2, chloroplastic; AltName: Full=Acetolactate synthase II; AltName: Full=Acetohydroxy-acid synthase II; AltName: Full=ALS II; Flags: Precursor
		S_PBL_c9507	gi|50400860|sp|Q43497.1|MDAR_SOLLC RecName: Full=Monodehydroascorbate reductase; Short=MDAR; AltName: Full=Ascorbate free radical reductase; Short=AFR reductase
		S_PBL_c32093	gi|169862442|ref|XP_001837848.1| hypothetical protein CC1G_09830 [Coprinopsis cinerea okayama7#130]
		S_PBL_c49760
		S_PBL_c750	gi|225425328|ref|XP_002268604.1| PREDICTED: hypothetical protein [Vitis vinifera]
		S_PBL_c2946	gi|224122270|ref|XP_002318793.1| predicted protein [Populus trichocarpa]
		S_PBL_c9511	gi|223535614|gb|EEF37282.1| acyl-CoA oxidase, putative [Ricinus communis]
		S_PBL_c10866	gi|224138652|ref|XP_002326656.1| predicted protein [Populus trichocarpa]
		S_PBL_c10964	gi|157355137|emb|CAO48513.1| unnamed protein product [Vitis vinifera]
		S_PBL_c11024	gi|1130684|emb|CAA87084.1| acetohydroxyacid synthase [Gossypium hirsutum]
		S_PBL_c13470	gi|224056793|ref|XP_002299026.1| predicted protein [Populus trichocarpa]
		S_PBL_c14631	gi|224056831|ref|XP_002299045.1| predicted protein [Populus trichocarpa]
		S_PBL_c14921
		S_PBL_c19354	gi|224056831|ref|XP_002299045.1| predicted protein [Populus trichocarpa]
		S_PBL_c22789	gi|225429082|ref|XP_002271528.1| PREDICTED: hypothetical protein [Vitis vinifera]
		S_PBL_lrc52349	gi|62177685|gb|AAL26864.2|AF314924_1 NADH glutamate synthase precursor [Phaseolus vulgaris]
		S_PBL_lrc52410	gi|224056831|ref|XP_002299045.1| predicted protein [Populus trichocarpa]
		S_PBL_lrc52547
		S_PBL_lrc52922
		S_PBL_lrc53186	gi|224056831|ref|XP_002299045.1| predicted protein [Populus trichocarpa]
		S_PBL_lrc53463	gi|224056831|ref|XP_002299045.1| predicted protein [Populus trichocarpa]
		S_PBL_c53980	gi|224138652|ref|XP_002326656.1| predicted protein [Populus trichocarpa]
		S_PBL_lrc55011	gi|224122378|ref|XP_002330608.1| predicted protein [Populus trichocarpa]
		S_PBL_lrc55110	gi|224056831|ref|XP_002299045.1| predicted protein [Populus trichocarpa]
		S_PBL_s55222	gi|224056831|ref|XP_002299045.1| predicted protein [Populus trichocarpa]
		S_PBL_lrc25181	gi|53749430|gb|AAU90286.1| Putative pyridine nucleotide-disulphide oxidoreductase, identical [Solanum demissum]
		S_PBL_c2122	gi|75164734|sp|Q948T9.1|RBOHB_SOLTU RecName: Full=Respiratory burst oxidase homolog protein B; AltName: Full=NADPH oxidase RBOHB; AltName: Full=StRBOHB
		S_PBL_lrc53085	gi|223548383|gb|EEF49874.1| respiratory burst oxidase, putative [Ricinus communis]
		S_PBL_lrc54403	gi|224123570|ref|XP_002330154.1| predicted protein [Populus trichocarpa]
		S_PBL_lrc55044	gi|224123570|ref|XP_002330154.1| predicted protein [Populus trichocarpa]
		S_PBL_c5844	gi|224123570|ref|XP_002330154.1| predicted protein [Populus trichocarpa]
		S_PBL_c22191	gi|225425328|ref|XP_002268604.1| PREDICTED: hypothetical protein [Vitis vinifera]
		S_PBL_c33137	gi|147815448|emb|CAN72775.1| hypothetical protein [Vitis vinifera]
		S_PBL_c38230	gi|224122378|ref|XP_002330608.1| predicted protein [Populus trichocarpa]
		S_PBL_c14036	gi|224076814|ref|XP_002305005.1| predicted protein [Populus trichocarpa]
		S_PBL_c51922	gi|170089037|ref|XP_001875741.1| thioredoxin reductase [Laccaria bicolor S238N-H82]
		S_PBL_c13686	gi|217070330|gb|ACJ83525.1| unknown [Medicago truncatula]
		S_PBL_c23811	gi|157337577|emb|CAO21923.1| unnamed protein product [Vitis vinifera]
GO:0035251	2e-06
GO:0046527	6.9e-06
GO:0016747	5.6e-05
		S_PBL_c643
		S_PBL_c15952
		S_PBL_c43719	gi|147769499|emb|CAN76941.1| hypothetical protein [Vitis vinifera]
GO:0046029	7.3e-05
		S_PBL_lrc54926	gi|8099340|gb|AAF72100.1|AF146691_1 ELI3 [Lycopersicon esculentum]
		S_PBL_lrc54183	gi|8099340|gb|AAF72100.1|AF146691_1 ELI3 [Lycopersicon esculentum]
		S_PBL_lrc53688	gi|206236379|gb|ACI06122.1| cinnamyl alcohol dehydrogenase [Panax ginseng]
		S_PBL_lrc53173	gi|8099340|gb|AAF72100.1|AF146691_1 ELI3 [Lycopersicon esculentum]
		S_PBL_lrc52706	gi|8099340|gb|AAF72100.1|AF146691_1 ELI3 [Lycopersicon esculentum]
		S_PBL_lrc52587	gi|8099340|gb|AAF72100.1|AF146691_1 ELI3 [Lycopersicon esculentum]
		S_PBL_c21896	gi|8099340|gb|AAF72100.1|AF146691_1 ELI3 [Lycopersicon esculentum]
		S_PBL_c12615	gi|156763848|emb|CAO99126.1| putative cinnamyl alcohol dehydrogenase [Nicotiana tabacum]
		S_PBL_c8094	gi|206236379|gb|ACI06122.1| cinnamyl alcohol dehydrogenase [Panax ginseng]
		S_PBL_c10589	gi|223551283|gb|EEF52769.1| alcohol dehydrogenase, putative [Ricinus communis]
		S_PBL_c16407	gi|225457871|ref|XP_002269356.1| PREDICTED: hypothetical protein [Vitis vinifera]
		S_PBL_c21084	gi|1168732|sp|P42754.1|MTDH_PETCR RecName: Full=Mannitol dehydrogenase; AltName: Full=NAD-dependent mannitol dehydrogenase
		S_PBL_lrc51578	gi|206236379|gb|ACI06122.1| cinnamyl alcohol dehydrogenase [Panax ginseng]
		S_PBL_lrc54991	gi|156763848|emb|CAO99126.1| putative cinnamyl alcohol dehydrogenase [Nicotiana tabacum]
		S_PBL_lrc26619	gi|8099340|gb|AAF72100.1|AF146691_1 ELI3 [Lycopersicon esculentum]
		S_PBL_c15067	gi|156763848|emb|CAO99126.1| putative cinnamyl alcohol dehydrogenase [Nicotiana tabacum]
GO:0004091	7.3e-05
		S_PBL_c44139
		S_PBL_c3418	gi|224071259|ref|XP_002303383.1| predicted protein [Populus trichocarpa]
		S_PBL_c29963	gi|10764854|gb|AAF24544.2|AC007508_7 F1K23.13 [Arabidopsis thaliana]
		S_PBL_c41321
		S_PBL_c41162
		S_PBL_c18149
		S_PBL_c7232
		S_PBL_c3479
		S_PBL_c25255
		S_PBL_c52127
		S_PBL_c28681	gi|147819180|emb|CAN78085.1| hypothetical protein [Vitis vinifera]
		S_PBL_c25170	gi|157335490|emb|CAO61320.1| unnamed protein product [Vitis vinifera]
		S_PBL_c22235
		S_PBL_c15881	gi|223550802|gb|EEF52288.1| sigma factor sigb regulation protein rsbq, putative [Ricinus communis]
		S_PBL_c9075	gi|157339653|emb|CAO44194.1| unnamed protein product [Vitis vinifera]
		S_PBL_c35947	gi|82697961|gb|ABB89015.1| CXE carboxylesterase [Actinidia deliciosa]
		S_PBL_c46652	gi|82697961|gb|ABB89015.1| CXE carboxylesterase [Actinidia deliciosa]
		S_PBL_c40
		S_PBL_c24507
		S_PBL_lrc29929
		S_PBL_s53984
		S_PBL_c1852	gi|223535951|gb|EEF37610.1| Gibberellin receptor GID1, putative [Ricinus communis]
		S_PBL_c1358	gi|148612415|gb|ABQ96123.1| gibberellic acid receptor-b [Gossypium hirsutum]
		S_PBL_c13388
		S_PBL_c27136
		S_PBL_c40474	gi|82697959|gb|ABB89014.1| CXE carboxylesterase [Actinidia arguta]
		S_PBL_c40360	gi|444002|emb|CAA54393.1| HSR203J [Nicotiana tabacum]
		S_PBL_c19270	gi|10764858|gb|AAF24548.2|AC007508_11 F1K23.17 [Arabidopsis thaliana]
		S_PBL_c24770
		S_PBL_c10249
		S_PBL_c10813
		S_PBL_c30044
		S_PBL_c52099
		S_PBL_c37795
		S_PBL_c43111
		S_PBL_c1503
		S_PBL_c4063	gi|225443843|ref|XP_002267261.1| PREDICTED: hypothetical protein [Vitis vinifera]
		S_PBL_c7529
		S_PBL_c12037
		S_PBL_c15699
		S_PBL_c5352
GO:0016746	7.3e-05
GO:0031320	7.3e-05
GO:0050662	9.9e-05
		S_PBL_lrc26496	gi|225426310|ref|XP_002268294.1| PREDICTED: hypothetical protein [Vitis vinifera]
		S_PBL_c21123	gi|65306612|gb|AAY41879.1| cinnamoyl-CoA reductase [Lycopersicon esculentum]
		S_PBL_c2607	gi|193290678|gb|ACF17647.1| putative cinnamoyl-CoA reductase [Capsicum annuum]
		S_PBL_c8128	gi|118640877|gb|ABC40968.2| cinnamoyl CoA reductase [Corymbia citriodora subsp. variegata]
		S_PBL_c19132	gi|193290678|gb|ACF17647.1| putative cinnamoyl-CoA reductase [Capsicum annuum]
		S_PBL_c52522	gi|225426310|ref|XP_002268294.1| PREDICTED: hypothetical protein [Vitis vinifera]
		S_PBL_c264	gi|224097148|ref|XP_002310852.1| predicted protein [Populus trichocarpa]
		S_PBL_c8107	gi|223528877|gb|EEF30878.1| GDP mannose-4,6-dehydratase, putative [Ricinus communis]
		S_PBL_c25071	gi|9755609|emb|CAC01763.1| putative mitochondrial carrier protein [Arabidopsis thaliana]
		S_PBL_c41330	gi|169859159|ref|XP_001836220.1| hypothetical protein CC1G_06305 [Coprinopsis cinerea okayama7#130]
		S_PBL_c43086	gi|170095271|ref|XP_001878856.1| predicted protein [Laccaria bicolor S238N-H82]
		S_PBL_c7677	gi|224107106|ref|XP_002314377.1| predicted protein [Populus trichocarpa]
		S_PBL_c12648	gi|226235458|dbj|BAH47641.1| progesterone 5beta reductase-B [Nicotiana tabacum]
		S_PBL_c21066	gi|223538048|gb|EEF39661.1| UDP-glucuronate 5-epimerase, putative [Ricinus communis]
		S_PBL_lrc36985	gi|157350081|emb|CAO40019.1| unnamed protein product [Vitis vinifera]
GO:0016682	0.00011
GO:0016709	0.00013
GO:0045486	0.00014
		S_PBL_c5660	gi|224057036|ref|XP_002299115.1| predicted protein [Populus trichocarpa]
		S_PBL_lrc54724	gi|225435722|ref|XP_002285699.1| PREDICTED: hypothetical protein [Vitis vinifera]
		S_PBL_lrc53928	gi|225435722|ref|XP_002285699.1| PREDICTED: hypothetical protein [Vitis vinifera]
		S_PBL_lrc49382	gi|225435722|ref|XP_002285699.1| PREDICTED: hypothetical protein [Vitis vinifera]
		S_PBL_c21739	gi|225435722|ref|XP_002285699.1| PREDICTED: hypothetical protein [Vitis vinifera]
		S_PBL_c20723	gi|224057036|ref|XP_002299115.1| predicted protein [Populus trichocarpa]
		S_PBL_c20121	gi|225435722|ref|XP_002285699.1| PREDICTED: hypothetical protein [Vitis vinifera]
		S_PBL_c19912	gi|224057036|ref|XP_002299115.1| predicted protein [Populus trichocarpa]
		S_PBL_c18999	gi|225435722|ref|XP_002285699.1| PREDICTED: hypothetical protein [Vitis vinifera]
		S_PBL_c15528	gi|224057036|ref|XP_002299115.1| predicted protein [Populus trichocarpa]
		S_PBL_c10762	gi|225435722|ref|XP_002285699.1| PREDICTED: hypothetical protein [Vitis vinifera]
		S_PBL_c197	gi|147832735|emb|CAN63747.1| hypothetical protein [Vitis vinifera]
		S_PBL_c4922	gi|224121108|ref|XP_002318498.1| predicted protein [Populus trichocarpa]
		S_PBL_c14093	gi|224121108|ref|XP_002318498.1| predicted protein [Populus trichocarpa]
GO:0045551	0.00025
		S_PBL_lrc54926	gi|8099340|gb|AAF72100.1|AF146691_1 ELI3 [Lycopersicon esculentum]
		S_PBL_lrc54183	gi|8099340|gb|AAF72100.1|AF146691_1 ELI3 [Lycopersicon esculentum]
		S_PBL_lrc53688	gi|206236379|gb|ACI06122.1| cinnamyl alcohol dehydrogenase [Panax ginseng]
		S_PBL_lrc53173	gi|8099340|gb|AAF72100.1|AF146691_1 ELI3 [Lycopersicon esculentum]
		S_PBL_lrc52706	gi|8099340|gb|AAF72100.1|AF146691_1 ELI3 [Lycopersicon esculentum]
		S_PBL_lrc52587	gi|8099340|gb|AAF72100.1|AF146691_1 ELI3 [Lycopersicon esculentum]
		S_PBL_c22346	gi|8099340|gb|AAF72100.1|AF146691_1 ELI3 [Lycopersicon esculentum]
		S_PBL_c21896	gi|8099340|gb|AAF72100.1|AF146691_1 ELI3 [Lycopersicon esculentum]
		S_PBL_c18369	gi|8099340|gb|AAF72100.1|AF146691_1 ELI3 [Lycopersicon esculentum]
		S_PBL_c12615	gi|156763848|emb|CAO99126.1| putative cinnamyl alcohol dehydrogenase [Nicotiana tabacum]
		S_PBL_c8094	gi|206236379|gb|ACI06122.1| cinnamyl alcohol dehydrogenase [Panax ginseng]
		S_PBL_c21084	gi|1168732|sp|P42754.1|MTDH_PETCR RecName: Full=Mannitol dehydrogenase; AltName: Full=NAD-dependent mannitol dehydrogenase
		S_PBL_c27372	gi|223527378|gb|EEF29520.1| conserved hypothetical protein [Ricinus communis]
		S_PBL_lrc26619	gi|8099340|gb|AAF72100.1|AF146691_1 ELI3 [Lycopersicon esculentum]
		S_PBL_c17373	gi|8099340|gb|AAF72100.1|AF146691_1 ELI3 [Lycopersicon esculentum]
GO:0015035	0.00025
		S_PBL_c1553	gi|225462114|ref|XP_002262673.1| PREDICTED: hypothetical protein [Vitis vinifera]
		S_PBL_c2016	gi|225462114|ref|XP_002262673.1| PREDICTED: hypothetical protein [Vitis vinifera]
		S_PBL_c2029	gi|225462114|ref|XP_002262673.1| PREDICTED: hypothetical protein [Vitis vinifera]
		S_PBL_c1871
		S_PBL_c24387	gi|225460644|ref|XP_002266350.1| PREDICTED: hypothetical protein [Vitis vinifera]
		S_PBL_c19349	gi|147819359|emb|CAN60168.1| hypothetical protein [Vitis vinifera]
		S_PBL_c18079
		S_PBL_c3452	gi|224129682|ref|XP_002320645.1| glutaredoxin [Populus trichocarpa]
		S_PBL_lrc47504	gi|224129682|ref|XP_002320645.1| glutaredoxin [Populus trichocarpa]
		S_PBL_c751	gi|156891141|gb|ABU96708.1| glutaredoxin [Solanum tuberosum]
		S_PBL_c15064	gi|156891141|gb|ABU96708.1| glutaredoxin [Solanum tuberosum]
		S_PBL_c17256	gi|156891141|gb|ABU96708.1| glutaredoxin [Solanum tuberosum]
		S_PBL_lrc52906	gi|156891141|gb|ABU96708.1| glutaredoxin [Solanum tuberosum]
		S_PBL_c23104	gi|119367477|gb|ABL67654.1| putative H-type thioredoxin [Citrus cv. Shiranuhi]
		S_PBL_c30891	gi|169844941|ref|XP_001829191.1| predicted protein [Coprinopsis cinerea okayama7#130]
		S_PBL_c31348
		S_PBL_lrc28362
		S_PBL_c41071
		S_PBL_c2009	gi|33621084|gb|AAQ23135.1| thioredoxin H3 [Ipomoea batatas]
		S_PBL_lrc52182	gi|33621084|gb|AAQ23135.1| thioredoxin H3 [Ipomoea batatas]
		S_PBL_c17602	gi|11135282|sp|Q43636.1|TRXH_RICCO RecName: Full=Thioredoxin H-type; Short=Trx-H
		S_PBL_c1691	gi|224129682|ref|XP_002320645.1| glutaredoxin [Populus trichocarpa]
		S_PBL_c1922	gi|224129682|ref|XP_002320645.1| glutaredoxin [Populus trichocarpa]
		S_PBL_lrc54172	gi|225451823|ref|XP_002281555.1| PREDICTED: hypothetical protein [Vitis vinifera]
		S_PBL_c7358	gi|224120676|ref|XP_002330924.1| predicted protein [Populus trichocarpa]
		S_PBL_c32118	gi|81076617|gb|ABB55396.1| unknown [Solanum tuberosum]
		S_PBL_lrc52261	gi|224120676|ref|XP_002330924.1| predicted protein [Populus trichocarpa]
GO:0004459	0.0004
		S_PBL_c1099	gi|1620970|emb|CAA70100.1| L-lactate dehydrogenase [Solanum lycopersicum]
		S_PBL_c16173	gi|1620970|emb|CAA70100.1| L-lactate dehydrogenase [Solanum lycopersicum]
		S_PBL_c17845	gi|223534817|gb|EEF36507.1| l-lactate dehydrogenase, putative [Ricinus communis]
		S_PBL_c19843	gi|223534816|gb|EEF36506.1| l-lactate dehydrogenase, putative [Ricinus communis]
		S_PBL_lrc52727	gi|1620970|emb|CAA70100.1| L-lactate dehydrogenase [Solanum lycopersicum]
		S_PBL_lrc53179	gi|223534816|gb|EEF36506.1| l-lactate dehydrogenase, putative [Ricinus communis]
		S_PBL_lrc54157	gi|223534816|gb|EEF36506.1| l-lactate dehydrogenase, putative [Ricinus communis]
		S_PBL_c5001	gi|147778596|emb|CAN75749.1| hypothetical protein [Vitis vinifera]
		S_PBL_c10840	gi|223534817|gb|EEF36507.1| l-lactate dehydrogenase, putative [Ricinus communis]
		S_PBL_lrc52226	gi|147778596|emb|CAN75749.1| hypothetical protein [Vitis vinifera]
GO:0016757	0.00052
		S_PBL_c16942
		S_PBL_c41001	gi|58271398|ref|XP_572855.1| polysaccharide synthase [Cryptococcus neoformans var. neoformans JEC21]
		S_PBL_c20662	gi|224071477|ref|XP_002303479.1| predicted protein [Populus trichocarpa]
		S_PBL_c35321	gi|224132504|ref|XP_002328302.1| predicted protein [Populus trichocarpa]
		S_PBL_c36764	gi|224071477|ref|XP_002303479.1| predicted protein [Populus trichocarpa]
		S_PBL_c709	gi|224138428|ref|XP_002326600.1| predicted protein [Populus trichocarpa]
		S_PBL_c20610
		S_PBL_c8425
		S_PBL_c25212	gi|224104395|ref|XP_002313423.1| ZIP transporter [Populus trichocarpa]
GO:0004457	0.00058
GO:0048037	0.00073
		S_PBL_c34491	gi|71004518|ref|XP_756925.1| hypothetical protein UM00778.1 [Ustilago maydis 521]
GO:0016829	0.00079
		S_PBL_c7135	gi|224084626|ref|XP_002307364.1| 2-dehydro-3-deoxyphosphoheptonate aldolase/ 3-deoxy-d-arabino-heptulosonate 7-phosphate synthetase [Populus trichocarpa]
		S_PBL_c8050	gi|224084626|ref|XP_002307364.1| 2-dehydro-3-deoxyphosphoheptonate aldolase/ 3-deoxy-d-arabino-heptulosonate 7-phosphate synthetase [Populus trichocarpa]
		S_PBL_c17757	gi|224084626|ref|XP_002307364.1| 2-dehydro-3-deoxyphosphoheptonate aldolase/ 3-deoxy-d-arabino-heptulosonate 7-phosphate synthetase [Populus trichocarpa]
		S_PBL_lrc54453	gi|224084626|ref|XP_002307364.1| 2-dehydro-3-deoxyphosphoheptonate aldolase/ 3-deoxy-d-arabino-heptulosonate 7-phosphate synthetase [Populus trichocarpa]
		S_PBL_lrc54372	gi|225459235|ref|XP_002285754.1| PREDICTED: hypothetical protein [Vitis vinifera]
		S_PBL_lrc55028	gi|223528707|gb|EEF30720.1| Phospho-2-dehydro-3-deoxyheptonate aldolase 1, chloroplast precursor, putative [Ricinus communis]
		S_PBL_c17349
		S_PBL_c7490
		S_PBL_c5812	gi|124369|sp|P09114.1|ILVB2_TOBAC RecName: Full=Acetolactate synthase 2, chloroplastic; AltName: Full=Acetolactate synthase II; AltName: Full=Acetohydroxy-acid synthase II; AltName: Full=ALS II; Flags: Precursor
		S_PBL_c10241	gi|225441589|ref|XP_002281591.1| PREDICTED: hypothetical protein [Vitis vinifera]
		S_PBL_c5119	gi|225458018|ref|XP_002276775.1| PREDICTED: hypothetical protein [Vitis vinifera]
		S_PBL_c4736	gi|8439541|gb|AAF74981.1|AF082891_1 cystathionine gamma-synthase isoform 1 [Solanum tuberosum]
		S_PBL_c13065	gi|40806079|gb|AAR92031.1| cystathionine gamma synthase [Lycopersicon esculentum]
		S_PBL_c16159	gi|8439541|gb|AAF74981.1|AF082891_1 cystathionine gamma-synthase isoform 1 [Solanum tuberosum]
		S_PBL_lrc52346	gi|225428600|ref|XP_002281190.1| PREDICTED: hypothetical protein [Vitis vinifera]
		S_PBL_lrc52521	gi|225428600|ref|XP_002281190.1| PREDICTED: hypothetical protein [Vitis vinifera]
		S_PBL_lrc53639	gi|225428600|ref|XP_002281190.1| PREDICTED: hypothetical protein [Vitis vinifera]
		S_PBL_c4569	gi|13506709|gb|AAK27265.1| fatty acid hydroperoxide lyase [Lycopersicon esculentum]
		S_PBL_c23684	gi|169866324|ref|XP_001839751.1| hypothetical protein CC1G_09654 [Coprinopsis cinerea okayama7#130]
		S_PBL_c3193	gi|124369|sp|P09114.1|ILVB2_TOBAC RecName: Full=Acetolactate synthase 2, chloroplastic; AltName: Full=Acetolactate synthase II; AltName: Full=Acetohydroxy-acid synthase II; AltName: Full=ALS II; Flags: Precursor
		S_PBL_c11024	gi|1130684|emb|CAA87084.1| acetohydroxyacid synthase [Gossypium hirsutum]
GO:0004568	0.00097
		S_PBL_c8916	gi|116332|sp|P29060.1|CHIA_TOBAC RecName: Full=Acidic endochitinase; Flags: Precursor
		S_PBL_c13248	gi|124294787|gb|ABN03967.1| acidic chitinase [Gossypium hirsutum]
		S_PBL_c24515	gi|224127788|ref|XP_002320164.1| predicted protein [Populus trichocarpa]
		S_PBL_c13158	gi|225454385|ref|XP_002279182.1| PREDICTED: hypothetical protein [Vitis vinifera]
		S_PBL_c16091	gi|223547519|gb|EEF49014.1| Acidic endochitinase SE2 precursor, putative [Ricinus communis]
		S_PBL_c45497	gi|1705811|sp|P16579.2|CHI6_POPTR RecName: Full=Acidic endochitinase WIN6; Flags: Precursor
		S_PBL_c2818	gi|222139394|gb|ACM45716.1| class IV chitinase [Pyrus pyrifolia]
		S_PBL_c12048	gi|121663827|dbj|BAF44533.1| class IV chitinase [Nicotiana tabacum]
		S_PBL_c16089	gi|226501166|ref|NP_001150754.1| endochitinase PR4 [Zea mays]
		S_PBL_c2488
		S_PBL_c17309
		S_PBL_lrc23488
		S_PBL_c29599
		S_PBL_c744	gi|223527431|gb|EEF29568.1| Chitinase 1 precursor, putative [Ricinus communis]
		S_PBL_c11820	gi|225462982|ref|XP_002263830.1| PREDICTED: hypothetical protein [Vitis vinifera]
GO:0008194	0.0013
GO:0047672	0.0014
		S_PBL_c34825
		S_PBL_c31760
		S_PBL_lrc52965	gi|147782846|emb|CAN61304.1| hypothetical protein [Vitis vinifera]
		S_PBL_c11023	gi|147782846|emb|CAN61304.1| hypothetical protein [Vitis vinifera]
		S_PBL_c657	gi|134035932|gb|ABO47805.1| hydroxycinnamoyl-CoA shikimate/quinate hydroxycinnamoyltransferase [Coffea canephora]
		S_PBL_c17752	gi|116486991|emb|CAJ40778.1| hydroxycinnamoyl transferase [Coffea arabica]
		S_PBL_c20009	gi|116486991|emb|CAJ40778.1| hydroxycinnamoyl transferase [Coffea arabica]
		S_PBL_c843	gi|147782846|emb|CAN61304.1| hypothetical protein [Vitis vinifera]
		S_PBL_c6623	gi|147782846|emb|CAN61304.1| hypothetical protein [Vitis vinifera]
		S_PBL_c15462	gi|40644084|emb|CAE46933.1| hydroxycinnamoyl CoA quinate transferase [Solanum lycopersicum]
		S_PBL_c20232	gi|40644899|emb|CAE46932.1| hydroxycinnamoyl CoA quinate transferase [Nicotiana tabacum]
		S_PBL_c7011	gi|157355637|emb|CAO49454.1| unnamed protein product [Vitis vinifera]
		S_PBL_c37401	gi|147864353|emb|CAN80937.1| hypothetical protein [Vitis vinifera]
GO:0016679	0.0015
GO:0016758	0.0019
		S_PBL_c18616	gi|55956978|emb|CAI11453.1| alpha-6-galactosyltransferase [Nicotiana benthamiana]
		S_PBL_c12371	gi|55956978|emb|CAI11453.1| alpha-6-galactosyltransferase [Nicotiana benthamiana]
		S_PBL_c13770	gi|20146093|dbj|BAB88935.1| glucosyltransferase [Nicotiana tabacum]
		S_PBL_c3511	gi|209954709|dbj|BAG80545.1| UDP-glucose:glucosyltransferase [Lycium barbarum]
		S_PBL_c20550	gi|209954703|dbj|BAG80542.1| glycosyltransferase [Lycium barbarum]
		S_PBL_c1982	gi|225465718|ref|XP_002263056.1| PREDICTED: hypothetical protein isoform 1 [Vitis vinifera]
		S_PBL_c9719	gi|225465718|ref|XP_002263056.1| PREDICTED: hypothetical protein isoform 1 [Vitis vinifera]
		S_PBL_c3912	gi|147858960|emb|CAN80825.1| hypothetical protein [Vitis vinifera]
		S_PBL_c54424	gi|147858960|emb|CAN80825.1| hypothetical protein [Vitis vinifera]
		S_PBL_c21521
		S_PBL_c18501	gi|20146093|dbj|BAB88935.1| glucosyltransferase [Nicotiana tabacum]
		S_PBL_c15393	gi|224071081|ref|XP_002303354.1| predicted protein [Populus trichocarpa]
		S_PBL_c18142	gi|225459268|ref|XP_002285779.1| PREDICTED: hypothetical protein [Vitis vinifera]
		S_PBL_lrc54395	gi|225459251|ref|XP_002285767.1| PREDICTED: hypothetical protein [Vitis vinifera]
		S_PBL_c4717	gi|209954723|dbj|BAG80552.1| UDP-glucose:glucosyltransferase [Lycium barbarum]
		S_PBL_c16205	gi|209954703|dbj|BAG80542.1| glycosyltransferase [Lycium barbarum]
		S_PBL_c29047	gi|225433630|ref|XP_002263532.1| PREDICTED: hypothetical protein [Vitis vinifera]
GO:0015036	0.0019
		S_PBL_lrc52349	gi|62177685|gb|AAL26864.2|AF314924_1 NADH glutamate synthase precursor [Phaseolus vulgaris]
GO:0050737	0.0025
GO:0008519	0.0029
		S_PBL_c29785	gi|50838657|dbj|BAD34493.1| Gag-Pol [Ipomoea batatas]
		S_PBL_c11167	gi|224060485|ref|XP_002300222.1| ammonium transporter [Populus trichocarpa]
		S_PBL_c6370	gi|224060485|ref|XP_002300222.1| ammonium transporter [Populus trichocarpa]
		S_PBL_c52759	gi|22900886|gb|AAN06953.1| amt2-like protein [Medicago truncatula]
		S_PBL_c22974	gi|15799272|gb|AAL08212.1| putative ammonium transporter AMT2 [Lotus japonicus]
		S_PBL_c12594	gi|224091028|ref|XP_002309151.1| ammonium transporter [Populus trichocarpa]
		S_PBL_lrc53099	gi|10637893|emb|CAC10555.1| ammonium transporter (AMT1.1) [Lotus japonicus]
		S_PBL_c21810	gi|10637893|emb|CAC10555.1| ammonium transporter (AMT1.1) [Lotus japonicus]
		S_PBL_c14993	gi|10637893|emb|CAC10555.1| ammonium transporter (AMT1.1) [Lotus japonicus]
		S_PBL_c3267	gi|10637893|emb|CAC10555.1| ammonium transporter (AMT1.1) [Lotus japonicus]
GO:0015101	0.0029
GO:0016710	0.0033
		S_PBL_c2889	gi|85068664|gb|ABC69412.1| CYP73A47v3 [Nicotiana tabacum]
		S_PBL_c18141	gi|85068662|gb|ABC69411.1| CYP73A47v1 [Nicotiana tabacum]
		S_PBL_c98	gi|85068664|gb|ABC69412.1| CYP73A47v3 [Nicotiana tabacum]
		S_PBL_lrc52110	gi|85068664|gb|ABC69412.1| CYP73A47v3 [Nicotiana tabacum]
		S_PBL_lrc53776	gi|85068662|gb|ABC69411.1| CYP73A47v1 [Nicotiana tabacum]
		S_PBL_lrc53138	gi|85068662|gb|ABC69411.1| CYP73A47v1 [Nicotiana tabacum]
		S_PBL_c17334	gi|14423325|gb|AAK62345.1| elicitor-inducible cytochrome P450 [Nicotiana tabacum]
		S_PBL_c22453	gi|14423325|gb|AAK62345.1| elicitor-inducible cytochrome P450 [Nicotiana tabacum]
		S_PBL_lrc53079	gi|14423325|gb|AAK62345.1| elicitor-inducible cytochrome P450 [Nicotiana tabacum]
GO:0050734	0.0035
GO:0015112	0.0037
		S_PBL_c1127	gi|225456868|ref|XP_002279861.1| PREDICTED: hypothetical protein [Vitis vinifera]
		S_PBL_c33260
		S_PBL_c16696	gi|147836989|emb|CAN77058.1| hypothetical protein [Vitis vinifera]
		S_PBL_c20860	gi|225456868|ref|XP_002279861.1| PREDICTED: hypothetical protein [Vitis vinifera]
		S_PBL_c1352	gi|225456868|ref|XP_002279861.1| PREDICTED: hypothetical protein [Vitis vinifera]
		S_PBL_c17578	gi|20149062|gb|AAM12786.1| unknown [Capsicum annuum]
		S_PBL_c18310	gi|20149062|gb|AAM12786.1| unknown [Capsicum annuum]
		S_PBL_c19350	gi|20149062|gb|AAM12786.1| unknown [Capsicum annuum]
		S_PBL_c20077	gi|20149062|gb|AAM12786.1| unknown [Capsicum annuum]
GO:0008471	0.0038
		S_PBL_c9439	gi|157360072|emb|CAO68826.1| unnamed protein product [Vitis vinifera]
		S_PBL_c18831	gi|186461211|gb|ACC78283.1| putative laccase [Rosa hybrid cultivar]
		S_PBL_c8175	gi|11071902|emb|CAC14718.1| laccase [Populus trichocarpa]
		S_PBL_c29431	gi|11071902|emb|CAC14718.1| laccase [Populus trichocarpa]
		S_PBL_c34540	gi|11071902|emb|CAC14718.1| laccase [Populus trichocarpa]
		S_PBL_c39469	gi|11071904|emb|CAC14719.1| laccase [Populus trichocarpa]
		S_PBL_c24513	gi|225440560|ref|XP_002276415.1| PREDICTED: hypothetical protein [Vitis vinifera]
		S_PBL_c4318	gi|29691902|emb|CAC83609.1| catechol oxidase [Ipomoea batatas]
		S_PBL_c55	gi|12830360|emb|CAC29040.1| catechol oxidase [Ipomoea batatas]
		S_PBL_c14644	gi|224117196|ref|XP_002317504.1| predicted protein [Populus trichocarpa]
		S_PBL_c43558	gi|224059328|ref|XP_002299828.1| predicted protein [Populus trichocarpa]
		S_PBL_c15631	gi|157360072|emb|CAO68826.1| unnamed protein product [Vitis vinifera]
		S_PBL_c6081	gi|157351252|emb|CAO41439.1| unnamed protein product [Vitis vinifera]
GO:0004356	0.0047
		S_PBL_c1733	gi|1707959|sp|P51119.1|GLNA2_VITVI RecName: Full=Glutamine synthetase cytosolic isozyme 2; AltName: Full=Glutamate--ammonia ligase
		S_PBL_c374	gi|170091848|ref|XP_001877146.1| glutamine synthetase [Laccaria bicolor S238N-H82]
		S_PBL_c6871	gi|223543889|gb|EEF45415.1| glutamine synthetase plant, putative [Ricinus communis]
		S_PBL_c18733	gi|169861183|ref|XP_001837226.1| glutamine synthetase [Coprinopsis cinerea okayama7#130]
		S_PBL_c13139	gi|13173419|gb|AAK14401.1|AF343667_1 cytosolic glutamine synthetase [Beta vulgaris]
		S_PBL_c13246	gi|17367236|sp|Q9XQ94.1|GLNA2_MEDSA RecName: Full=Glutamine synthetase leaf isozyme, chloroplastic; AltName: Full=GS2; AltName: Full=Glutamate--ammonia ligase; Flags: Precursor
		S_PBL_c18698	gi|2209149|gb|AAB61421.1| cytosolic glutamine synthetase [Helianthus annuus]
		S_PBL_c18775	gi|2209149|gb|AAB61421.1| cytosolic glutamine synthetase [Helianthus annuus]
		S_PBL_c32747	gi|224125778|ref|XP_002329715.1| predicted protein [Populus trichocarpa]
		S_PBL_c38834	gi|1707963|sp|P52783.1|GLNA_PINSY RecName: Full=Glutamine synthetase cytosolic isozyme; AltName: Full=GS1; AltName: Full=Glutamate--ammonia ligase
GO:0015103	0.0047
GO:0016209	0.0054
		S_PBL_c8079	gi|147799889|emb|CAN77321.1| hypothetical protein [Vitis vinifera]
GO:0032440	0.0068
		S_PBL_c7202	gi|157335713|emb|CAO61543.1| unnamed protein product [Vitis vinifera]
		S_PBL_c2672	gi|157339702|emb|CAO44243.1| unnamed protein product [Vitis vinifera]
		S_PBL_c19856	gi|1430887|emb|CAA67588.1| 70 kD heatshockprotein [Medicago sativa]
		S_PBL_c4986	gi|225441325|ref|XP_002276334.1| PREDICTED: hypothetical protein [Vitis vinifera]
		S_PBL_c2508	gi|115487998|ref|NP_001066486.1| Os12g0244100 [Oryza sativa (japonica cultivar-group)]
		S_PBL_c14357	gi|125547236|gb|EAY93058.1| hypothetical protein OsI_14861 [Oryza sativa Indica Group]
		S_PBL_c7216	gi|24285904|gb|AAL14199.1| cysteine proteinase precursor [Ipomoea batatas]
		S_PBL_c5602
		S_PBL_c27519	gi|4490310|emb|CAB38801.1| somatic embryogenesis receptor-like kinase-like protein [Arabidopsis thaliana]
		S_PBL_c10690	gi|157327751|emb|CAO16181.1| unnamed protein product [Vitis vinifera]
		S_PBL_c6581	gi|223540459|gb|EEF42027.1| BRASSINOSTEROID INSENSITIVE 1-associated receptor kinase 1 precursor, putative [Ricinus communis]
		S_PBL_c9449	gi|223540459|gb|EEF42027.1| BRASSINOSTEROID INSENSITIVE 1-associated receptor kinase 1 precursor, putative [Ricinus communis]
		S_PBL_lrc52513	gi|225441325|ref|XP_002276334.1| PREDICTED: hypothetical protein [Vitis vinifera]
		S_PBL_c8013
		S_PBL_c8673
		S_PBL_c44762	gi|224072618|ref|XP_002303809.1| predicted protein [Populus trichocarpa]
		S_PBL_c23323	gi|223542989|gb|EEF44525.1| calcium-dependent protein kinase, putative [Ricinus communis]
		S_PBL_c903	gi|166919370|gb|ABZ04080.1| chloroplast heat shock protein 70-1 [Ipomoea nil]
		S_PBL_c16969	gi|166919370|gb|ABZ04080.1| chloroplast heat shock protein 70-1 [Ipomoea nil]
		S_PBL_c22118	gi|166919370|gb|ABZ04080.1| chloroplast heat shock protein 70-1 [Ipomoea nil]
		S_PBL_c22976	gi|224135841|ref|XP_002327317.1| predicted protein [Populus trichocarpa]
		S_PBL_c31900	gi|84181681|gb|AAW78661.2| senescence-specific cysteine protease [Nicotiana tabacum]
		S_PBL_c46501	gi|52546926|gb|AAU81596.1| cysteine proteinase [Petunia x hybrida]
		S_PBL_c22189	gi|224114698|ref|XP_002316833.1| predicted protein [Populus trichocarpa]
		S_PBL_c181	gi|124484387|dbj|BAF46304.1| cysteine proteinase precursor [Ipomoea nil]
		S_PBL_c1452	gi|13491750|gb|AAK27968.1|AF242372_1 cysteine protease [Ipomoea batatas]
		S_PBL_c12525	gi|5777889|emb|CAB53515.1| cysteine protease [Solanum tuberosum]
		S_PBL_c15414	gi|24285904|gb|AAL14199.1| cysteine proteinase precursor [Ipomoea batatas]
		S_PBL_c16940	gi|124484387|dbj|BAF46304.1| cysteine proteinase precursor [Ipomoea nil]
		S_PBL_c18857	gi|13491750|gb|AAK27968.1|AF242372_1 cysteine protease [Ipomoea batatas]
		S_PBL_c18989	gi|13491750|gb|AAK27968.1|AF242372_1 cysteine protease [Ipomoea batatas]
		S_PBL_lrc52198	gi|13491750|gb|AAK27968.1|AF242372_1 cysteine protease [Ipomoea batatas]
		S_PBL_lrc52908	gi|13491750|gb|AAK27968.1|AF242372_1 cysteine protease [Ipomoea batatas]
		S_PBL_lrc54406	gi|13491750|gb|AAK27968.1|AF242372_1 cysteine protease [Ipomoea batatas]
		S_PBL_c1091	gi|223532877|gb|EEF34649.1| heat shock protein, putative [Ricinus communis]
		S_PBL_c2886	gi|30025966|gb|AAP04522.1| heat shock protein 70 [Nicotiana tabacum]
		S_PBL_c4029	gi|30025966|gb|AAP04522.1| heat shock protein 70 [Nicotiana tabacum]
		S_PBL_c10725	gi|224112795|ref|XP_002316294.1| predicted protein [Populus trichocarpa]
		S_PBL_c16289	gi|224112795|ref|XP_002316294.1| predicted protein [Populus trichocarpa]
		S_PBL_lrc52905	gi|224112795|ref|XP_002316294.1| predicted protein [Populus trichocarpa]
		S_PBL_lrc53599	gi|224100969|ref|XP_002312089.1| predicted protein [Populus trichocarpa]
		S_PBL_c333	gi|223532877|gb|EEF34649.1| heat shock protein, putative [Ricinus communis]
		S_PBL_c4369	gi|3582000|emb|CAA09419.1| hexose transporter protein [Solanum lycopersicum]
		S_PBL_c12842	gi|224108067|ref|XP_002314709.1| predicted protein [Populus trichocarpa]
		S_PBL_c16151	gi|3582000|emb|CAA09419.1| hexose transporter protein [Solanum lycopersicum]
		S_PBL_c27796
		S_PBL_c32433	gi|157335417|emb|CAO61247.1| unnamed protein product [Vitis vinifera]
		S_PBL_c25870	gi|3641252|gb|AAC36318.1| leucine-rich receptor-like protein kinase [Malus x domestica]
		S_PBL_c44094	gi|225423617|ref|XP_002274548.1| PREDICTED: hypothetical protein isoform 1 [Vitis vinifera]
		S_PBL_c10061	gi|224086353|ref|XP_002307860.1| ZIP transporter [Populus trichocarpa]
		S_PBL_c21056	gi|147860030|emb|CAN83129.1| hypothetical protein [Vitis vinifera]
		S_PBL_c27380	gi|147782968|emb|CAN74488.1| hypothetical protein [Vitis vinifera]
		S_PBL_c33248	gi|147782968|emb|CAN74488.1| hypothetical protein [Vitis vinifera]
		S_PBL_c16099	gi|5734438|emb|CAB52688.1| hexose transporter [Solanum lycopersicum]
		S_PBL_c19099	gi|5734438|emb|CAB52688.1| hexose transporter [Solanum lycopersicum]
		S_PBL_c3888	gi|45421752|emb|CAF74711.1| MYC transcription factor [Solanum tuberosum]
		S_PBL_c9992	gi|223540860|gb|EEF42418.1| Transcription factor AtMYC2, putative [Ricinus communis]
		S_PBL_c19415	gi|157341952|emb|CAO63408.1| unnamed protein product [Vitis vinifera]
		S_PBL_c10629	gi|2266949|gb|AAB80715.1| phosphoenolpyruvate carboxylase 2 [Gossypium hirsutum]
		S_PBL_c22432	gi|10443872|gb|AAG17619.1|AF248080_1 phosphoenolpyruvate carboxylase [Flaveria trinervia]
		S_PBL_lrc52919	gi|147834942|emb|CAN70198.1| hypothetical protein [Vitis vinifera]
		S_PBL_c55078	gi|147834942|emb|CAN70198.1| hypothetical protein [Vitis vinifera]
		S_PBL_c1527	gi|225460628|ref|XP_002264689.1| PREDICTED: hypothetical protein isoform 1 [Vitis vinifera]
		S_PBL_c2476	gi|4104248|gb|AAD01985.1| glucose regulated protein [Laccaria bicolor]
		S_PBL_c6648	gi|225430744|ref|XP_002266704.1| PREDICTED: hypothetical protein [Vitis vinifera]
		S_PBL_c8742	gi|224139410|ref|XP_002323098.1| predicted protein [Populus trichocarpa]
		S_PBL_c13086
		S_PBL_c17029	gi|225458269|ref|XP_002282365.1| PREDICTED: hypothetical protein [Vitis vinifera]
		S_PBL_lrc26585
		S_PBL_c29437
		S_PBL_c29719	gi|224065310|ref|XP_002301768.1| predicted protein [Populus trichocarpa]
		S_PBL_c30359	gi|224136153|ref|XP_002327394.1| predicted protein [Populus trichocarpa]
		S_PBL_c34997	gi|15240528|ref|NP_199777.1| leucine-rich repeat transmembrane protein kinase, putative [Arabidopsis thaliana]
		S_PBL_lrc52600
		S_PBL_lrc52683	gi|223542154|gb|EEF43698.1| Polcalcin Jun o, putative [Ricinus communis]
		S_PBL_c16539	gi|223529671|gb|EEF31615.1| Pyrophosphate-energized vacuolar membrane proton pump, putative [Ricinus communis]
		S_PBL_c5476	gi|25901033|dbj|BAC41250.1| vacuolar proton-inorganic pyrophosphatase [Pyrus communis]
		S_PBL_c1814	gi|224142351|ref|XP_002324522.1| predicted protein [Populus trichocarpa]
		S_PBL_c13915	gi|224142351|ref|XP_002324522.1| predicted protein [Populus trichocarpa]
		S_PBL_c19476	gi|157335713|emb|CAO61543.1| unnamed protein product [Vitis vinifera]
		S_PBL_c6247
		S_PBL_c27153
		S_PBL_c6784	gi|167859969|emb|CAP58707.1| putative polyol transported protein 2 [Hevea brasiliensis]
		S_PBL_c15559	gi|73696168|gb|AAZ80876.1| putative sorbitol transporter [Nicotiana langsdorffii x Nicotiana sanderae]
		S_PBL_c17153	gi|30025133|gb|AAM44082.1| putative sorbitol transporter [Prunus cerasus]
		S_PBL_c3694	gi|1778093|gb|AAB68028.1| putative sugar transporter; member of major facilitative superfamily; integral membrane protein [Beta vulgaris]
		S_PBL_c3666	gi|223543738|gb|EEF45266.1| sugar transporter, putative [Ricinus communis]
		S_PBL_c10321	gi|223543738|gb|EEF45266.1| sugar transporter, putative [Ricinus communis]
		S_PBL_c13315	gi|223539261|gb|EEF40854.1| sugar transporter, putative [Ricinus communis]
		S_PBL_c17486	gi|223543738|gb|EEF45266.1| sugar transporter, putative [Ricinus communis]
		S_PBL_lrc52194	gi|223524019|gb|EEF27275.1| sugar transporter, putative [Ricinus communis]
		S_PBL_c7035	gi|223540860|gb|EEF42418.1| Transcription factor AtMYC2, putative [Ricinus communis]
		S_PBL_c50273	gi|223529381|gb|EEF31345.1| transcription factor, putative [Ricinus communis]
		S_PBL_c4101
		S_PBL_c8876	gi|147789396|emb|CAN75549.1| hypothetical protein [Vitis vinifera]
		S_PBL_c12266
		S_PBL_c13129	gi|224136149|ref|XP_002327393.1| predicted protein [Populus trichocarpa]
		S_PBL_c14556	gi|147834942|emb|CAN70198.1| hypothetical protein [Vitis vinifera]
		S_PBL_c21269
		S_PBL_lrc52140	gi|225424307|ref|XP_002284689.1| PREDICTED: hypothetical protein isoform 1 [Vitis vinifera]
		S_PBL_lrc52597
		S_PBL_lrc53015	gi|25901033|dbj|BAC41250.1| vacuolar proton-inorganic pyrophosphatase [Pyrus communis]
		S_PBL_c3181	gi|42741727|gb|AAS45124.1| WAK-like kinase [Solanum lycopersicum]
		S_PBL_c22212	gi|225461880|ref|XP_002265513.1| PREDICTED: hypothetical protein [Vitis vinifera]
		S_PBL_c25212	gi|224104395|ref|XP_002313423.1| ZIP transporter [Populus trichocarpa]
GO:0008792	0.0068
		S_PBL_c19828	gi|40645472|dbj|BAD06581.1| arginine decarboxylase [Nicotiana tabacum]
		S_PBL_c14387	gi|40645472|dbj|BAD06581.1| arginine decarboxylase [Nicotiana tabacum]
		S_PBL_c4668	gi|33340511|gb|AAQ14851.1|AF321137_1 arginine decarboxylase [Nicotiana tabacum]
		S_PBL_c198	gi|40645472|dbj|BAD06581.1| arginine decarboxylase [Nicotiana tabacum]
		S_PBL_c980	gi|3913439|sp|Q96471.1|DCAM_IPONI RecName: Full=S-adenosylmethionine decarboxylase proenzyme; Short=AdoMetDC; Short=SAMDC; Contains: RecName: Full=S-adenosylmethionine decarboxylase alpha chain; Contains: RecName: Full=S-adenosylmethionine decarboxylase beta chain; Flags: Precursor
		S_PBL_c2678	gi|3913439|sp|Q96471.1|DCAM_IPONI RecName: Full=S-adenosylmethionine decarboxylase proenzyme; Short=AdoMetDC; Short=SAMDC; Contains: RecName: Full=S-adenosylmethionine decarboxylase alpha chain; Contains: RecName: Full=S-adenosylmethionine decarboxylase beta chain; Flags: Precursor
		S_PBL_c8931	gi|15213964|sp|Q9M6K1.1|DCAM_IPOBA RecName: Full=S-adenosylmethionine decarboxylase proenzyme; Short=AdoMetDC; Short=SAMDC; Contains: RecName: Full=S-adenosylmethionine decarboxylase alpha chain; Contains: RecName: Full=S-adenosylmethionine decarboxylase beta chain; Flags: Precursor
		S_PBL_c14942	gi|3913423|sp|O04009.1|DCAM_TOBAC RecName: Full=S-adenosylmethionine decarboxylase proenzyme; Short=AdoMetDC; Short=SAMDC; Contains: RecName: Full=S-adenosylmethionine decarboxylase alpha chain; Contains: RecName: Full=S-adenosylmethionine decarboxylase beta chain; Flags: Precursor
GO:0004648	0.007
		S_PBL_c5509	gi|157328873|emb|CAO23276.1| unnamed protein product [Vitis vinifera]
		S_PBL_c678	gi|224084052|ref|XP_002307204.1| predicted protein [Populus trichocarpa]
		S_PBL_lrc52992	gi|157328873|emb|CAO23276.1| unnamed protein product [Vitis vinifera]
		S_PBL_c12618	gi|15237069|ref|NP_195288.1| PSAT (phosphoserine aminotransferase); phosphoserine transaminase [Arabidopsis thaliana]
		S_PBL_lrc54777	gi|157328873|emb|CAO23276.1| unnamed protein product [Vitis vinifera]
		S_PBL_c5862	gi|157328873|emb|CAO23276.1| unnamed protein product [Vitis vinifera]
		S_PBL_c15178	gi|157328873|emb|CAO23276.1| unnamed protein product [Vitis vinifera]
GO:0047172	0.007
		S_PBL_c657	gi|134035932|gb|ABO47805.1| hydroxycinnamoyl-CoA shikimate/quinate hydroxycinnamoyltransferase [Coffea canephora]
		S_PBL_c17752	gi|116486991|emb|CAJ40778.1| hydroxycinnamoyl transferase [Coffea arabica]
		S_PBL_c20009	gi|116486991|emb|CAJ40778.1| hydroxycinnamoyl transferase [Coffea arabica]
		S_PBL_c6051	gi|139538833|gb|ABO77956.1| hydroxycinnamoyl-CoA quinate hydroxycinnamoyltransferase [Coffea canephora]
		S_PBL_c8321	gi|139538848|gb|ABO77957.1| hydroxycinnamoyl-CoA quinate hydroxycinnamoyltransferase [Coffea canephora]
		S_PBL_c15462	gi|40644084|emb|CAE46933.1| hydroxycinnamoyl CoA quinate transferase [Solanum lycopersicum]
		S_PBL_c20232	gi|40644899|emb|CAE46932.1| hydroxycinnamoyl CoA quinate transferase [Nicotiana tabacum]
GO:0016616	0.007
GO:0016211	0.0071
GO:0016880	0.0071
GO:0016614	0.0096
		S_PBL_c32672
		S_PBL_c29895
		S_PBL_c29783	gi|157345622|emb|CAO14920.1| unnamed protein product [Vitis vinifera]
GO:0016627	0.01
GO:0004857	0.011
		S_PBL_lrc33884	gi|223548859|gb|EEF50348.1| Pectinesterase-2 precursor, putative [Ricinus communis]
		S_PBL_c36926	gi|147784018|emb|CAN76835.1| hypothetical protein [Vitis vinifera]
		S_PBL_c759	gi|224128446|ref|XP_002320332.1| predicted protein [Populus trichocarpa]
		S_PBL_c14882	gi|223537674|gb|EEF39297.1| Pectinesterase-2 precursor, putative [Ricinus communis]
		S_PBL_c17862	gi|223537674|gb|EEF39297.1| Pectinesterase-2 precursor, putative [Ricinus communis]
		S_PBL_c20018	gi|224128446|ref|XP_002320332.1| predicted protein [Populus trichocarpa]
		S_PBL_c20769	gi|225453983|ref|XP_002280446.1| PREDICTED: hypothetical protein [Vitis vinifera]
		S_PBL_c6282	gi|147865459|emb|CAN83663.1| hypothetical protein [Vitis vinifera]
		S_PBL_c10203	gi|147865459|emb|CAN83663.1| hypothetical protein [Vitis vinifera]
		S_PBL_c17224	gi|224067693|ref|XP_002302526.1| predicted protein [Populus trichocarpa]
GO:0015171	0.011
		S_PBL_c3304	gi|224084123|ref|XP_002307218.1| aromatic and neutral amino acid transporter [Populus trichocarpa]
		S_PBL_c2413	gi|224112417|ref|XP_002316182.1| amino acid transporter [Populus trichocarpa]
		S_PBL_c47170	gi|238600959|ref|XP_002395281.1| hypothetical protein MPER_04693 [Moniliophthora perniciosa FA553]
		S_PBL_c29743	gi|169844346|ref|XP_001828894.1| hypothetical protein CC1G_03688 [Coprinopsis cinerea okayama7#130]
		S_PBL_c24169	gi|238600959|ref|XP_002395281.1| hypothetical protein MPER_04693 [Moniliophthora perniciosa FA553]
		S_PBL_c11827	gi|27447657|gb|AAO13689.1|AF013280_1 amino acid transporter [Lycopersicon esculentum]
		S_PBL_c2252	gi|225459637|ref|XP_002285878.1| PREDICTED: hypothetical protein isoform 1 [Vitis vinifera]
		S_PBL_c11384	gi|224074521|ref|XP_002304384.1| neutral amino acid transport protein [Populus trichocarpa]
		S_PBL_c14016	gi|224084123|ref|XP_002307218.1| aromatic and neutral amino acid transporter [Populus trichocarpa]
		S_PBL_c13625
		S_PBL_c13240
		S_PBL_c24105	gi|56562199|emb|CAI05895.1| putative auxin influx carrier protein [Prunus avium]
		S_PBL_c18723	gi|157358829|emb|CAO66709.1| unnamed protein product [Vitis vinifera]
GO:0050404	0.012
		S_PBL_c8100	gi|6226510|sp|Q9ZSK5.1|ZOG_PHALU RecName: Full=Zeatin O-glucosyltransferase; AltName: Full=Trans-zeatin O-beta-D-glucosyltransferase
		S_PBL_c2307	gi|6226510|sp|Q9ZSK5.1|ZOG_PHALU RecName: Full=Zeatin O-glucosyltransferase; AltName: Full=Trans-zeatin O-beta-D-glucosyltransferase
		S_PBL_c1227	gi|224090061|ref|XP_002308926.1| predicted protein [Populus trichocarpa]
		S_PBL_c3240	gi|224090061|ref|XP_002308926.1| predicted protein [Populus trichocarpa]
		S_PBL_c9034	gi|224138074|ref|XP_002322723.1| predicted protein [Populus trichocarpa]
		S_PBL_c13326	gi|224090061|ref|XP_002308926.1| predicted protein [Populus trichocarpa]
		S_PBL_c21695	gi|224090073|ref|XP_002308931.1| predicted protein [Populus trichocarpa]
		S_PBL_c21733	gi|224090061|ref|XP_002308926.1| predicted protein [Populus trichocarpa]
GO:0005275	0.012
GO:0008415	0.013
		S_PBL_c4747	gi|224089128|ref|XP_002308642.1| beta-ketoacyl-coa synthase family protein [Populus trichocarpa]
		S_PBL_c34825
		S_PBL_c31760
		S_PBL_c5546	gi|147860011|emb|CAN78895.1| hypothetical protein [Vitis vinifera]
		S_PBL_c5636
		S_PBL_c5187	gi|134106883|ref|XP_777983.1| hypothetical protein CNBA4520 [Cryptococcus neoformans var. neoformans B-3501A]
		S_PBL_lrc52965	gi|147782846|emb|CAN61304.1| hypothetical protein [Vitis vinifera]
		S_PBL_c11023	gi|147782846|emb|CAN61304.1| hypothetical protein [Vitis vinifera]
		S_PBL_c4636	gi|225445394|ref|XP_002284986.1| PREDICTED: hypothetical protein [Vitis vinifera]
		S_PBL_c37507	gi|112806942|dbj|BAF03067.1| chalcone synthase [Solanum melongena]
		S_PBL_c12331	gi|125555951|gb|EAZ01557.1| hypothetical protein OsI_23590 [Oryza sativa Indica Group]
		S_PBL_c2995	gi|160966277|gb|ABX55778.1| 3-hydroxy-3-methylglutaryl coenzyme A synthase [Solanum lycopersicum]
		S_PBL_c33294	gi|194689368|gb|ACF78768.1| unknown [Zea mays]
		S_PBL_c22551	gi|125553359|gb|EAY99068.1| hypothetical protein OsI_21025 [Oryza sativa Indica Group]
		S_PBL_c25591
		S_PBL_c23684	gi|169866324|ref|XP_001839751.1| hypothetical protein CC1G_09654 [Coprinopsis cinerea okayama7#130]
		S_PBL_c843	gi|147782846|emb|CAN61304.1| hypothetical protein [Vitis vinifera]
		S_PBL_c6623	gi|147782846|emb|CAN61304.1| hypothetical protein [Vitis vinifera]
		S_PBL_c8350	gi|7387848|sp|O04973.1|LEU1A_SOLPN RecName: Full=2-isopropylmalate synthase A; AltName: Full=Alpha-isopropylmalate synthase A; AltName: Full=Alpha-IPM synthetase A
		S_PBL_c8741
		S_PBL_c46989	gi|169853382|ref|XP_001833371.1| hypothetical protein CC1G_12964 [Coprinopsis cinerea okayama7#130]
		S_PBL_c29522
		S_PBL_c36890
		S_PBL_c16524	gi|225426775|ref|XP_002282807.1| PREDICTED: hypothetical protein [Vitis vinifera]
		S_PBL_c2918	gi|157335601|emb|CAO61431.1| unnamed protein product [Vitis vinifera]
		S_PBL_c7011	gi|157355637|emb|CAO49454.1| unnamed protein product [Vitis vinifera]
		S_PBL_c20688
		S_PBL_c20882
		S_PBL_c37401	gi|147864353|emb|CAN80937.1| hypothetical protein [Vitis vinifera]
		S_PBL_c52711
		S_PBL_c54061
GO:0047183	0.013
		S_PBL_c17814
		S_PBL_c11350
		S_PBL_c106
		S_PBL_c9790
		S_PBL_c10766
		S_PBL_c11934
		S_PBL_c20993
GO:0008509	0.016
GO:0016801	0.017
GO:0016684	0.024
GO:0004601	0.024
		S_PBL_c6142	gi|225470465|ref|XP_002263033.1| PREDICTED: hypothetical protein [Vitis vinifera]
		S_PBL_c29801	gi|88683144|emb|CAJ77506.1| putative peroxidase [Solanum tuberosum]
		S_PBL_c4994	gi|33516948|sp|O04796.1|PERN_IPOBA RecName: Full=Neutral peroxidase; AltName: Full=SwPN1; Flags: Precursor
		S_PBL_c1640	gi|37783269|gb|AAP42503.1| anionic peroxidase swpa4 [Ipomoea batatas]
		S_PBL_c34320	gi|12539609|gb|AAG59584.1|AF229926_1 pathogen-inducible alpha-dioxygenase [Nicotiana attenuata]
		S_PBL_lrc53204	gi|157355449|emb|CAO48839.1| unnamed protein product [Vitis vinifera]
		S_PBL_c11410	gi|157346980|emb|CAO17362.1| unnamed protein product [Vitis vinifera]
		S_PBL_lrc52151	gi|157355449|emb|CAO48839.1| unnamed protein product [Vitis vinifera]
		S_PBL_c12624	gi|157355449|emb|CAO48839.1| unnamed protein product [Vitis vinifera]
		S_PBL_c11598	gi|224139322|ref|XP_002323055.1| predicted protein [Populus trichocarpa]
		S_PBL_c21120	gi|6573301|gb|AAD37429.2|AF149279_1 peroxidase 4 precursor [Phaseolus vulgaris]
		S_PBL_c8312	gi|223549307|gb|EEF50796.1| Cationic peroxidase 2 precursor, putative [Ricinus communis]
		S_PBL_lrc54045	gi|157355449|emb|CAO48839.1| unnamed protein product [Vitis vinifera]
		S_PBL_c44935
		S_PBL_c5935	gi|33516947|sp|O04795.1|PERA_IPOBA RecName: Full=Anionic peroxidase; AltName: Full=SwPA1; Flags: Precursor
		S_PBL_c15871	gi|33516947|sp|O04795.1|PERA_IPOBA RecName: Full=Anionic peroxidase; AltName: Full=SwPA1; Flags: Precursor
		S_PBL_c16766	gi|33516947|sp|O04795.1|PERA_IPOBA RecName: Full=Anionic peroxidase; AltName: Full=SwPA1; Flags: Precursor
		S_PBL_c18854	gi|6002684|gb|AAF00094.1|AF109123_1 anionic peroxidase Swpa3 [Ipomoea batatas]
		S_PBL_lrc54488	gi|33516947|sp|O04795.1|PERA_IPOBA RecName: Full=Anionic peroxidase; AltName: Full=SwPA1; Flags: Precursor
		S_PBL_c48762	gi|63002585|dbj|BAD97807.1| peroxidase [Nicotiana tabacum]
		S_PBL_c29852	gi|225441002|ref|XP_002283652.1| PREDICTED: hypothetical protein [Vitis vinifera]
		S_PBL_c1825	gi|94962424|gb|ABF48527.1| cell wall peroxidase [Capsicum annuum]
		S_PBL_c22233	gi|157354163|emb|CAO46730.1| unnamed protein product [Vitis vinifera]
		S_PBL_c750	gi|225425328|ref|XP_002268604.1| PREDICTED: hypothetical protein [Vitis vinifera]
		S_PBL_c2946	gi|224122270|ref|XP_002318793.1| predicted protein [Populus trichocarpa]
		S_PBL_c39736	gi|4204763|gb|AAD11483.1| peroxidase [Glycine max]
		S_PBL_c2122	gi|75164734|sp|Q948T9.1|RBOHB_SOLTU RecName: Full=Respiratory burst oxidase homolog protein B; AltName: Full=NADPH oxidase RBOHB; AltName: Full=StRBOHB
		S_PBL_lrc53085	gi|223548383|gb|EEF49874.1| respiratory burst oxidase, putative [Ricinus communis]
		S_PBL_lrc54403	gi|224123570|ref|XP_002330154.1| predicted protein [Populus trichocarpa]
		S_PBL_lrc55044	gi|224123570|ref|XP_002330154.1| predicted protein [Populus trichocarpa]
		S_PBL_c5844	gi|224123570|ref|XP_002330154.1| predicted protein [Populus trichocarpa]
		S_PBL_c22191	gi|225425328|ref|XP_002268604.1| PREDICTED: hypothetical protein [Vitis vinifera]
		S_PBL_c29652	gi|224073200|ref|XP_002304020.1| predicted protein [Populus trichocarpa]
GO:0050403	0.025
		S_PBL_c4938	gi|223541285|gb|EEF42836.1| UDP-glucosyltransferase, putative [Ricinus communis]
		S_PBL_c8100	gi|6226510|sp|Q9ZSK5.1|ZOG_PHALU RecName: Full=Zeatin O-glucosyltransferase; AltName: Full=Trans-zeatin O-beta-D-glucosyltransferase
		S_PBL_c2307	gi|6226510|sp|Q9ZSK5.1|ZOG_PHALU RecName: Full=Zeatin O-glucosyltransferase; AltName: Full=Trans-zeatin O-beta-D-glucosyltransferase
		S_PBL_c24345	gi|223541302|gb|EEF42853.1| UDP-glucosyltransferase, putative [Ricinus communis]
		S_PBL_c1227	gi|224090061|ref|XP_002308926.1| predicted protein [Populus trichocarpa]
		S_PBL_c3240	gi|224090061|ref|XP_002308926.1| predicted protein [Populus trichocarpa]
		S_PBL_c9034	gi|224138074|ref|XP_002322723.1| predicted protein [Populus trichocarpa]
		S_PBL_c13326	gi|224090061|ref|XP_002308926.1| predicted protein [Populus trichocarpa]
		S_PBL_c21695	gi|224090073|ref|XP_002308931.1| predicted protein [Populus trichocarpa]
		S_PBL_c21733	gi|224090061|ref|XP_002308926.1| predicted protein [Populus trichocarpa]
GO:0005342	0.031
GO:0046943	0.031
GO:0047987	0.032
		S_PBL_c34020	gi|85001721|gb|ABC68414.1| cytochrome P450 monooxygenase CYP74A3 [Glycine max]
		S_PBL_c23664	gi|85001721|gb|ABC68414.1| cytochrome P450 monooxygenase CYP74A3 [Glycine max]
		S_PBL_c12910	gi|83404758|gb|ABC17856.1| allene oxide synthase protein [Lonicera japonica]
		S_PBL_c311
		S_PBL_c1237	gi|7576889|gb|AAF64041.1|AF229811_1 fatty acid hydroperoxide lyase [Cucumis sativus]
		S_PBL_c12440
		S_PBL_s54620	gi|225428600|ref|XP_002281190.1| PREDICTED: hypothetical protein [Vitis vinifera]
		S_PBL_lrc54990
GO:0016628	0.044
GO:0003700	0.047
		S_PBL_c7477
		S_PBL_c13438
		S_PBL_c6960
		S_PBL_c4065	gi|224138664|ref|XP_002326659.1| predicted protein [Populus trichocarpa]
		S_PBL_c4242	gi|157338020|emb|CAO39064.1| unnamed protein product [Vitis vinifera]
		S_PBL_c1986	gi|224112034|ref|XP_002316060.1| predicted protein [Populus trichocarpa]
		S_PBL_c5300
		S_PBL_c4000
		S_PBL_c167
		S_PBL_c2591
		S_PBL_c12971	gi|14530681|dbj|BAB61053.1| WRKY DNA-binding protein [Nicotiana tabacum]
		S_PBL_c571	gi|157355648|emb|CAO49465.1| unnamed protein product [Vitis vinifera]
		S_PBL_c7673	gi|157355648|emb|CAO49465.1| unnamed protein product [Vitis vinifera]
		S_PBL_c53601	gi|157355648|emb|CAO49465.1| unnamed protein product [Vitis vinifera]
		S_PBL_c12918	gi|18149189|dbj|BAB83610.1| 6b-interacting protein 1 [Nicotiana tabacum]
		S_PBL_c467
		S_PBL_c15340	gi|147798046|emb|CAN73899.1| hypothetical protein [Vitis vinifera]
		S_PBL_c35732	gi|223550910|gb|EEF52396.1| DNA binding protein, putative [Ricinus communis]
		S_PBL_c18721	gi|224063489|ref|XP_002301169.1| AP2/ERF domain-containing transcription factor [Populus trichocarpa]
		S_PBL_c11188
		S_PBL_c10376	gi|148372097|gb|ABQ62980.1| TINY-like protein [Populus trichocarpa]
		S_PBL_c9696
		S_PBL_c7150	gi|78499707|gb|ABB45860.1| DRE-binding protein 3a [Gossypium hirsutum]
		S_PBL_c2263
		S_PBL_c993	gi|33324520|gb|AAQ08000.1| dehydration responsive element binding protein [Gossypium hirsutum]
		S_PBL_c124
		S_PBL_c15964	gi|145049655|gb|ABP35524.1| AP2/EREBP-type transcription factor [Ipomoea batatas]
		S_PBL_c4960	gi|145049655|gb|ABP35524.1| AP2/EREBP-type transcription factor [Ipomoea batatas]
		S_PBL_c21976	gi|224111734|ref|XP_002315958.1| AP2 domain-containing transcription factor [Populus trichocarpa]
		S_PBL_c828
		S_PBL_lrc54148	gi|223547996|gb|EEF49488.1| GATA transcription factor, putative [Ricinus communis]
		S_PBL_c1231	gi|37572449|dbj|BAC98494.1| AG-motif binding protein-4 [Nicotiana tabacum]
		S_PBL_c1787	gi|37572451|dbj|BAC98495.1| AG-motif binding protein-5 [Nicotiana tabacum]
		S_PBL_c1980	gi|21105757|gb|AAM34777.1|AF509877_1 nam-like protein 14 [Petunia x hybrida]
		S_PBL_c9107	gi|13492674|gb|AAK28303.1|AF346431_1 phenylpropanoid:glucosyltransferase 1 [Nicotiana tabacum]
		S_PBL_c11636	gi|27529846|dbj|BAC53938.1| Myb-like protein [Nicotiana tabacum]
		S_PBL_c4236	gi|223546787|gb|EEF48285.1| Multiprotein-bridging factor, putative [Ricinus communis]
		S_PBL_c5602
		S_PBL_c1983
		S_PBL_c19255	gi|225458699|ref|XP_002284966.1| PREDICTED: hypothetical protein [Vitis vinifera]
		S_PBL_c8597	gi|156118320|gb|ABU49721.1| WRKY transcription factor 2 [Solanum tuberosum]
		S_PBL_c20143	gi|6472585|dbj|BAA87058.1| WIZZ [Nicotiana tabacum]
		S_PBL_c17387	gi|147841853|emb|CAN71837.1| hypothetical protein [Vitis vinifera]
		S_PBL_c51934
		S_PBL_c17305
		S_PBL_c22300
		S_PBL_c11254	gi|147791077|emb|CAN68018.1| hypothetical protein [Vitis vinifera]
		S_PBL_lrc39435	gi|224079197|ref|XP_002305790.1| predicted protein [Populus trichocarpa]
		S_PBL_lrc27007	gi|225461484|ref|XP_002285047.1| PREDICTED: hypothetical protein [Vitis vinifera]
		S_PBL_c19447
		S_PBL_c18964	gi|157344007|emb|CAO68940.1| unnamed protein product [Vitis vinifera]
		S_PBL_c16760	gi|157344007|emb|CAO68940.1| unnamed protein product [Vitis vinifera]
		S_PBL_c12513	gi|225443654|ref|XP_002280261.1| PREDICTED: hypothetical protein [Vitis vinifera]
		S_PBL_c9405
		S_PBL_c7970	gi|225443654|ref|XP_002280261.1| PREDICTED: hypothetical protein [Vitis vinifera]
		S_PBL_c7944	gi|147775853|emb|CAN60488.1| hypothetical protein [Vitis vinifera]
		S_PBL_c19211	gi|224063489|ref|XP_002301169.1| AP2/ERF domain-containing transcription factor [Populus trichocarpa]
		S_PBL_c17455
		S_PBL_c9364
		S_PBL_c25834
		S_PBL_c16645	gi|157341999|emb|CAO63455.1| unnamed protein product [Vitis vinifera]
		S_PBL_c11162
		S_PBL_c20336	gi|147852164|emb|CAN82256.1| hypothetical protein [Vitis vinifera]
		S_PBL_c26378	gi|223551209|gb|EEF52695.1| Auxin response factor, putative [Ricinus communis]
		S_PBL_c17945	gi|223535559|gb|EEF37227.1| BRASSINAZOLE-RESISTANT 1 protein, putative [Ricinus communis]
		S_PBL_c4393	gi|16797791|gb|AAL27150.1| bZIP transcription factor [Nicotiana tabacum]
		S_PBL_c15456
		S_PBL_c4367	gi|223537200|gb|EEF38832.1| conserved hypothetical protein [Ricinus communis]
		S_PBL_lrc27494
		S_PBL_lrc52570	gi|147768955|emb|CAN69256.1| hypothetical protein [Vitis vinifera]
		S_PBL_lrc53590	gi|157400524|gb|ABV53916.1| GAGA-motif binding transcriptional activator [Populus trichocarpa]
		S_PBL_c18048	gi|157327254|emb|CAO14549.1| unnamed protein product [Vitis vinifera]
		S_PBL_lrc25778	gi|193290682|gb|ACF17649.1| putative cytochrome reductase [Capsicum annuum]
		S_PBL_c9581	gi|224063489|ref|XP_002301169.1| AP2/ERF domain-containing transcription factor [Populus trichocarpa]
		S_PBL_c13922	gi|224063489|ref|XP_002301169.1| AP2/ERF domain-containing transcription factor [Populus trichocarpa]
		S_PBL_c45619
		S_PBL_c30673	gi|225459344|ref|XP_002285802.1| PREDICTED: hypothetical protein isoform 1 [Vitis vinifera]
		S_PBL_c32360	gi|223550748|gb|EEF52234.1| DNA binding protein, putative [Ricinus communis]
		S_PBL_c5653
		S_PBL_lrc36535
		S_PBL_lrc46479
		S_PBL_c5522	gi|57012876|sp|Q9LW50.1|ERF2_NICSY RecName: Full=Ethylene-responsive transcription factor 2; Short=NsERF2; AltName: Full=Ethylene-responsive element-binding factor 2; Short=EREBP-2
		S_PBL_lrc39645	gi|57012876|sp|Q9LW50.1|ERF2_NICSY RecName: Full=Ethylene-responsive transcription factor 2; Short=NsERF2; AltName: Full=Ethylene-responsive element-binding factor 2; Short=EREBP-2
		S_PBL_lrc54147	gi|57012876|sp|Q9LW50.1|ERF2_NICSY RecName: Full=Ethylene-responsive transcription factor 2; Short=NsERF2; AltName: Full=Ethylene-responsive element-binding factor 2; Short=EREBP-2
		S_PBL_lrc24355	gi|60459383|gb|AAX20037.1| ethylene responsive element binding protein C4 [Capsicum annuum]
		S_PBL_c10442	gi|25992126|gb|AAN77067.1| ethylene responsive element binding protein [Lycopersicon esculentum]
		S_PBL_c10996	gi|225433061|ref|XP_002281052.1| PREDICTED: hypothetical protein [Vitis vinifera]
		S_PBL_c41696	gi|18422770|ref|NP_568679.1| ERF5 (ETHYLENE RESPONSIVE ELEMENT BINDING FACTOR 5); DNA binding / transcription activator/ transcription factor [Arabidopsis thaliana]
		S_PBL_c20647	gi|224075453|ref|XP_002304640.1| AP2/ERF domain-containing transcription factor [Populus trichocarpa]
		S_PBL_c19953	gi|224066255|ref|XP_002302049.1| AP2/ERF domain-containing transcription factor [Populus trichocarpa]
		S_PBL_c2133
		S_PBL_c7685
		S_PBL_c2039
		S_PBL_c4559
		S_PBL_c36466	gi|57012880|sp|Q9SXS8.1|ERF3_TOBAC RecName: Full=Ethylene-responsive transcription factor 3; AltName: Full=Ethylene-responsive element-binding factor 3 homolog; AltName: Full=Ethylene-responsive element-binding factor 5; Short=EREBP-5; AltName: Full=NtERF5
		S_PBL_lrc34271	gi|132424657|gb|ABO33481.1| class II KNOX homeobox transcription factor [Medicago truncatula]
		S_PBL_c6787	gi|5821136|dbj|BAA83710.1| heat shock factor [Nicotiana tabacum]
		S_PBL_c11359	gi|223540816|gb|EEF42376.1| conserved hypothetical protein [Ricinus communis]
		S_PBL_c6776
		S_PBL_c589	gi|118487139|gb|ABK95398.1| unknown [Populus trichocarpa]
		S_PBL_c19660	gi|224108333|ref|XP_002314809.1| predicted protein [Populus trichocarpa]
		S_PBL_c15882	gi|225452490|ref|XP_002278872.1| PREDICTED: hypothetical protein [Vitis vinifera]
		S_PBL_c424	gi|225441862|ref|XP_002284216.1| PREDICTED: similar to AT-HSFB3 (Arabidopsis thaliana heat shock transcription factor B3); DNA binding / transcription factor [Vitis vinifera]
		S_PBL_c6276	gi|224086976|ref|XP_002308023.1| predicted protein [Populus trichocarpa]
		S_PBL_c14381	gi|223531028|gb|EEF32881.1| Heat shock factor protein, putative [Ricinus communis]
		S_PBL_lrc45121	gi|147789754|emb|CAN67410.1| hypothetical protein [Vitis vinifera]
		S_PBL_lrc54441	gi|223545097|gb|EEF46608.1| DNA binding protein, putative [Ricinus communis]
		S_PBL_c25870	gi|3641252|gb|AAC36318.1| leucine-rich receptor-like protein kinase [Malus x domestica]
		S_PBL_c6630
		S_PBL_c5702	gi|1732247|gb|AAB41101.1| transcription factor Myb1 [Nicotiana tabacum]
		S_PBL_c16130	gi|6552359|dbj|BAA88221.1| myb-related transcription factor LBM1 [Nicotiana tabacum]
		S_PBL_c4628	gi|224053533|ref|XP_002297860.1| NAC domain protein, IPR003441 [Populus trichocarpa]
		S_PBL_c2827	gi|225461361|ref|XP_002284668.1| PREDICTED: hypothetical protein [Vitis vinifera]
		S_PBL_c504	gi|223532151|gb|EEF33957.1| NAC domain-containing protein, putative [Ricinus communis]
		S_PBL_c29309	gi|223546867|gb|EEF48364.1| Nodulation signaling pathway 2 protein, putative [Ricinus communis]
		S_PBL_lrc50460	gi|224105311|ref|XP_002313763.1| predicted protein [Populus trichocarpa]
		S_PBL_c6075	gi|224139876|ref|XP_002323320.1| predicted protein [Populus trichocarpa]
		S_PBL_c9452
		S_PBL_c10537
		S_PBL_c13009	gi|157400524|gb|ABV53916.1| GAGA-motif binding transcriptional activator [Populus trichocarpa]
		S_PBL_c14911	gi|224074185|ref|XP_002304291.1| predicted protein [Populus trichocarpa]
		S_PBL_c16103
		S_PBL_c17620
		S_PBL_c20951	gi|157331583|emb|CAO66002.1| unnamed protein product [Vitis vinifera]
		S_PBL_c23210	gi|224082564|ref|XP_002306743.1| predicted protein [Populus trichocarpa]
		S_PBL_lrc26237	gi|224058451|ref|XP_002299516.1| predicted protein [Populus trichocarpa]
		S_PBL_lrc26585
		S_PBL_c28100	gi|224140315|ref|XP_002323528.1| predicted protein [Populus trichocarpa]
		S_PBL_c29834	gi|224104721|ref|XP_002313541.1| predicted protein [Populus trichocarpa]
		S_PBL_c32230	gi|224090809|ref|XP_002309091.1| predicted protein [Populus trichocarpa]
		S_PBL_c34289
		S_PBL_c37548	gi|224090809|ref|XP_002309091.1| predicted protein [Populus trichocarpa]
		S_PBL_c48217	gi|223538474|gb|EEF40080.1| bel1 homeotic protein, putative [Ricinus communis]
		S_PBL_lrc52304	gi|224098638|ref|XP_002311228.1| predicted protein [Populus trichocarpa]
		S_PBL_c3317	gi|157358686|emb|CAO66371.1| unnamed protein product [Vitis vinifera]
		S_PBL_c6114	gi|157338745|emb|CAO42096.1| unnamed protein product [Vitis vinifera]
		S_PBL_c6760	gi|194475604|gb|ACF74549.1| RAV [Nicotiana tabacum]
		S_PBL_lrc37552	gi|225438569|ref|XP_002280145.1| PREDICTED: hypothetical protein [Vitis vinifera]
		S_PBL_c32991	gi|147790308|emb|CAN61201.1| hypothetical protein [Vitis vinifera]
		S_PBL_lrc32306	gi|89275893|gb|ABD66305.1| MADS10 [Ipomoea batatas]
		S_PBL_c1679	gi|147791077|emb|CAN68018.1| hypothetical protein [Vitis vinifera]
		S_PBL_c4312
		S_PBL_c7953
		S_PBL_c37641	gi|223544203|gb|EEF45727.1| transcription factor, putative [Ricinus communis]
		S_PBL_c50273	gi|223529381|gb|EEF31345.1| transcription factor, putative [Ricinus communis]
		S_PBL_c7582	gi|226505956|ref|NP_001149335.1| auxin-induced protein PCNT115 [Zea mays]
		S_PBL_c11492	gi|157358089|emb|CAO65134.1| unnamed protein product [Vitis vinifera]
		S_PBL_c14013	gi|224094697|ref|XP_002310201.1| predicted protein [Populus trichocarpa]
		S_PBL_c14266	gi|157331954|emb|CAO67763.1| unnamed protein product [Vitis vinifera]
		S_PBL_c19365	gi|223535559|gb|EEF37227.1| BRASSINAZOLE-RESISTANT 1 protein, putative [Ricinus communis]
		S_PBL_c9500	gi|156070763|gb|ABU45178.1| unknown [Solanum melongena]
		S_PBL_c25616	gi|156070785|gb|ABU45198.1| unknown [Petunia integrifolia subsp. inflata]
		S_PBL_c1721	gi|225427302|ref|XP_002279131.1| PREDICTED: hypothetical protein [Vitis vinifera]
		S_PBL_c2050
		S_PBL_c4101
		S_PBL_c4777
		S_PBL_c5484
		S_PBL_c6816
		S_PBL_c11395	gi|147778182|emb|CAN60988.1| hypothetical protein [Vitis vinifera]
		S_PBL_c12274	gi|157338361|emb|CAO39405.1| unnamed protein product [Vitis vinifera]
		S_PBL_c12406
		S_PBL_c18038	gi|147790681|emb|CAN61025.1| hypothetical protein [Vitis vinifera]
		S_PBL_c18330	gi|53792455|dbj|BAD53363.1| bHLH transcription factor-like protein [Oryza sativa Japonica Group]
		S_PBL_c18438
		S_PBL_c18483	gi|157327254|emb|CAO14549.1| unnamed protein product [Vitis vinifera]
		S_PBL_c21269
		S_PBL_c26395	gi|157359255|emb|CAO67191.1| unnamed protein product [Vitis vinifera]
		S_PBL_lrc27643	gi|157346270|emb|CAO15967.1| unnamed protein product [Vitis vinifera]
		S_PBL_c30965	gi|157348475|emb|CAO23367.1| unnamed protein product [Vitis vinifera]
		S_PBL_c34470	gi|224139848|ref|XP_002323306.1| predicted protein [Populus trichocarpa]
		S_PBL_lrc53064	gi|157341999|emb|CAO63455.1| unnamed protein product [Vitis vinifera]
		S_PBL_c54602	gi|157345733|emb|CAO15031.1| unnamed protein product [Vitis vinifera]
		S_PBL_c28919	gi|129560505|dbj|BAF48803.1| wound-responsive AP2 like factor 1 [Nicotiana tabacum]
		S_PBL_c21561
		S_PBL_lrc44918	gi|225458699|ref|XP_002284966.1| PREDICTED: hypothetical protein [Vitis vinifera]
		S_PBL_c3370	gi|224072727|ref|XP_002303852.1| predicted protein [Populus trichocarpa]
		S_PBL_c12663	gi|6472585|dbj|BAA87058.1| WIZZ [Nicotiana tabacum]
		S_PBL_lrc28731
		S_PBL_c33374
		S_PBL_c8122	gi|225425364|ref|XP_002275576.1| PREDICTED: hypothetical protein [Vitis vinifera]
		S_PBL_c9243	gi|225425364|ref|XP_002275576.1| PREDICTED: hypothetical protein [Vitis vinifera]
		S_PBL_lrc39951
GO:0004805	0.05
		S_PBL_c14563	gi|147861933|emb|CAN78769.1| hypothetical protein [Vitis vinifera]
		S_PBL_c48315	gi|115448727|ref|NP_001048143.1| Os02g0753000 [Oryza sativa (japonica cultivar-group)]
		S_PBL_c10056	gi|147861933|emb|CAN78769.1| hypothetical protein [Vitis vinifera]
		S_PBL_c979	gi|223527012|gb|EEF29201.1| trehalose-6-phosphate synthase, putative [Ricinus communis]
		S_PBL_lrc45598	gi|224096201|ref|XP_002310573.1| predicted protein [Populus trichocarpa]
		S_PBL_c53821	gi|224096201|ref|XP_002310573.1| predicted protein [Populus trichocarpa]
		S_PBL_c20696	gi|224088392|ref|XP_002308438.1| predicted protein [Populus trichocarpa]
		S_PBL_c40351	gi|164457325|dbj|BAF98176.1| trehalose-6-phosphate synthase [Solanum lycopersicum]
		S_PBL_lrc52878	gi|164457325|dbj|BAF98176.1| trehalose-6-phosphate synthase [Solanum lycopersicum]
		S_PBL_lrc52891	gi|164457325|dbj|BAF98176.1| trehalose-6-phosphate synthase [Solanum lycopersicum]
		S_PBL_lrc53892	gi|164457325|dbj|BAF98176.1| trehalose-6-phosphate synthase [Solanum lycopersicum]
		S_PBL_c1057	gi|147861933|emb|CAN78769.1| hypothetical protein [Vitis vinifera]
		S_PBL_c19481	gi|147861933|emb|CAN78769.1| hypothetical protein [Vitis vinifera]
		S_PBL_c24728	gi|157360731|emb|CAO70330.1| unnamed protein product [Vitis vinifera]
