# Supplementary material for: Transcriptional profiling of sweetpotato (Ipomoea batatas) roots indicates down-regulation of lignin biosynthesis and up-regulation of starch biosynthesis at an early stage of storage root formation
Source: BMC Genomics. 2013 Jul 9;14:460. doi: 10.1186/1471-2164-14-460 (PMC3716973; doi:10.1186/1471-2164-14-460)
Supplement: Additional file 11 — Read number of contigs representing the initiating storage root-enriched sulfur metabolism in the KEGG pathway. [file 1471-2164-14-460-S11.xls]

## Sheet: Sulfur metabolism KEGG pathway
Enzyme/ contigs	Length	ISR reads	FR reads
3'(2'),5'-bisphosphate nucleotidase (EC 3.1.3.7)
S_PBL_c10379	553	12.1604	4.27618
sulfite reductase (ferredoxin) (EC 1.8.7.1)
S_PBL_c19195	746	142.183	49.1761
S_PBL_c2871	1276	70.1561	19.2428
S_PBL_c13402	592	177.729	48.107
sulfite oxidase (EC 1.8.3.1)
S_PBL_c9912	522	414.389	96.214
S_PBL_c15047	573	825.035	133.631
adenylyl-sulfate kinase (EC 2.7.1.25)
S_PBL_c19329	581	69.2207	2.13809
S_PBL_c6696	742	107.573	9.6214
cysteine synthase (EC 2.5.1.47)
S_PBL_c5243	1204	41.1582	7.48331
S_PBL_c3456	669	220.758	8.55236
S_PBL_c6788	679	380.714	112.25
S_PBL_c17768	453	194.566	34.2094
sulfite reductase (EC 1.8.99.1)
S_PBL_c19195	746	142.183	49.1761
S_PBL_c2871	1276	70.1561	19.2428
S_PBL_c13402	592	177.729	48.107
serine O-acetyltransferase (EC 2.3.1.30)
S_PBL_c21993	387	30.8687	4.27618
estrone sulfotransferase (EC 2.8.2.4)
S_PBL_c21950	498	51.4478	11.7595
S_PBL_c7304	623	19.6437	6.41427
S_PBL_c19850	472	17.7729	4.27618
S_PBL_c239	751	308.687	64.1427
S_PBL_lrc43438	765	130.023	22.4499
S_PBL_c13956	529	25.2562	0
alcohol sulfotransferase (EC 2.8.2.2)
S_PBL_c21950	498	51.4478	11.7595
S_PBL_c7304	623	19.6437	6.41427
S_PBL_c19850	472	17.7729	4.27618
S_PBL_c239	751	308.687	64.1427
S_PBL_lrc43438	765	130.023	22.4499
S_PBL_c13956	529	25.2562	0
adenylylsulfatase (EC 3.6.2.1)
S_PBL_c18066	591	145.925	39.5547
S_PBL_lrc27374	579	266.593	97.2831
S_PBL_c4296	503	50.5124	10.6904
S_PBL_lrc52883	496	25.2562	9.6214
S_PBL_c35457	501	14.0312	3.20713
S_PBL_lrc52481	527	357.328	89.7998
S_PBL_c2893	831	95.4123	32.0713
